# Supplementary material for: SwissPalm: Protein Palmitoylation database
Source: F1000Res. 2015 Jul 16;4:261. [Version 1] doi: 10.12688/f1000research.6464.1 (PMC4544385; doi:10.12688/f1000research.6464.1)
Supplement: Supplementary file 1 [file f1000research-4-6936-s0000.tgz]

Archive with 1 entries (1 files):
- 11a5c50e-bd0b-405f-bbc8-be1207507f66.zip
