# Supplementary material for: SwissPalm: Protein Palmitoylation database
Source: F1000Res. 2015 Jul 16;4:261. [Version 1] doi: 10.12688/f1000research.6464.1 (PMC4544385; doi:10.12688/f1000research.6464.1)
Supplement: Supplementary file 2 [file f1000research-4-6936-s0001.tgz › 3b2ea25e-80f6-4da9-a8bc-485edaae0943.xlsx]

## Sheet: 2541 ortologs hits
UniProt AC	UniProt ID	Description	Gene names	Homologues	# of palmitome studies	# of targeted studies	Technique categories	# of annotated sites	# of cysteines in the main isoform	# of HC hits"
P27824	CALX_HUMAN	Calnexin (IP90) (Major histocompatibility complex class I antigen-binding protein p88) (p90)	CANX	CALX1_ARATH, CALX_MOUSE, CALX_RAT	15	2	Thioester bond captured, Metabolic labeling	2	8	7
O14828	SCAM3_HUMAN	Secretory carrier-associated membrane protein 3 (Secretory carrier membrane protein 3)	SCAMP3, C1orf3, PROPIN1	SCAM3_ARATH, SCAM1_MOUSE, Q3UXS0_MOUSE, SCAM1_RAT, SCAM3_MOUSE, Q8IR34_DROME	14	1	Thioester bond captured, Metabolic labeling	0	7	7
Q86UE4	LYRIC_HUMAN	Protein LYRIC (3D3/LYRIC) (Astrocyte elevated gene-1 protein) (AEG-1) (Lysine-rich CEACAM1 co-isolated protein) (Metadherin) (Metastasis adhesion protein)	MTDH, AEG1, LYRIC	LYRIC_MOUSE, LYRIC_RAT	13	0	Thioester bond captured, Metabolic labeling	0	1	7
Q15758	AAAT_HUMAN	Neutral amino acid transporter B(0) (ATB(0)) (Baboon M7 virus receptor) (RD114/simian type D retrovirus receptor) (Sodium-dependent neutral amino acid transporter type 2) (Solute carrier family 1 member 5)	SLC1A5, ASCT2, M7V1, RDR, RDRC	Q9ESU7_MOUSE	10	0	Thioester bond captured, Metabolic labeling	0	8	7
P04899	GNAI2_HUMAN	Guanine nucleotide-binding protein G(i) subunit alpha-2 (Adenylate cyclase-inhibiting G alpha protein)	GNAI2, GNAI2B	GNAI2_MOUSE, GNAI1_MOUSE, GPA2_YEAST, GPA1_YEAST, GNAI2_RAT, GNAI_DROME	14	4	Thioester bond captured, Metabolic labeling	2	10	6
Q9H3N1	TMX1_HUMAN	Thioredoxin-related transmembrane protein 1 (Thioredoxin domain-containing protein 1) (Transmembrane Trx-related protein)	TMX1, TMX, TXNDC, TXNDC1, PSEC0085, UNQ235/PRO268	TMX1_MOUSE, Q52KJ9_RAT, Q9W1I7_DROME	13	2	Thioester bond captured, Metabolic labeling	2	7	6
O00161	SNP23_HUMAN	Synaptosomal-associated protein 23 (SNAP-23) (Vesicle-membrane fusion protein SNAP-23)	SNAP23	Q9D3L3_MOUSE, SNP23_MOUSE	13	2	Thioester bond captured, Metabolic labeling	6	6	6
P08754	GNAI3_HUMAN	Guanine nucleotide-binding protein G(k) subunit alpha (G(i) alpha-3)	GNAI3	GNAI3_MOUSE, GNAO_DROME	12	0	Thioester bond captured, Metabolic labeling	0	10	6
P10301	RRAS_HUMAN	Ras-related protein R-Ras (p23)	RRAS	RRAS_MOUSE, RRAS_RAT, RAS2_DROME	11	1	Thioester bond captured, Metabolic labeling	0	3	6
O43752	STX6_HUMAN	Syntaxin-6	STX6	STX6_MOUSE, STX6_RAT	10	1	Thioester bond captured, Metabolic labeling	0	1	6
P39023	RL3_HUMAN	60S ribosomal protein L3 (HIV-1 TAR RNA-binding protein B) (TARBP-B)	RPL3, OK/SW-cl.32	RL3_MOUSE, RL3_RAT, Q8IJC6_PLAF7	9	0	Thioester bond captured, Metabolic labeling	0	5	6
Q9UIQ6	LCAP_HUMAN	Leucyl-cystinyl aminopeptidase (Cystinyl aminopeptidase) (EC 3.4.11.3) (Insulin-regulated membrane aminopeptidase) (Insulin-responsive aminopeptidase) (IRAP) (Oxytocinase) (OTase) (Placental leucine aminopeptidase) (P-LAP) [Cleaved into: Leucyl-cystinyl aminopeptidase, pregnancy serum form]	LNPEP, OTASE	LCAP_MOUSE, LCAP_RAT	8	0	Thioester bond captured, Metabolic labeling	0	9	6
Q9Y3L5	RAP2C_HUMAN	Ras-related protein Rap-2c	RAP2C	RAP2C_MOUSE, RAS2_DROME	12	0	Thioester bond captured, Metabolic labeling	0	4	5
Q9BTU6	P4K2A_HUMAN	Phosphatidylinositol 4-kinase type 2-alpha (EC 2.7.1.67) (Phosphatidylinositol 4-kinase type II-alpha)	PI4K2A	P4K2A_MOUSE, E1JJ51_DROME	12	4	Thioester bond captured, Metabolic labeling	3	7	5
Q14344	GNA13_HUMAN	Guanine nucleotide-binding protein subunit alpha-13 (G alpha-13) (G-protein subunit alpha-13)	GNA13	GNA13_MOUSE	12	1	Thioester bond captured, Metabolic labeling	2	6	5
P02786	TFR1_HUMAN	Transferrin receptor protein 1 (TR) (TfR) (TfR1) (Trfr) (T9) (p90) (CD antigen CD71) [Cleaved into: Transferrin receptor protein 1, serum form (sTfR)]	TFRC	TFR1_MOUSE	11	1	Thioester bond captured, Metabolic labeling	1	8	5
Q9Y282	ERGI3_HUMAN	Endoplasmic reticulum-Golgi intermediate compartment protein 3 (Serologically defined breast cancer antigen NY-BR-84)	ERGIC3, C20orf47, ERV46, SDBCAG84, CGI-54, PRO0989	ERGI3_MOUSE, D3ZU83_RAT	11	1	Thioester bond captured, Metabolic labeling	0	10	5
P10114	RAP2A_HUMAN	Ras-related protein Rap-2a (RbBP-30)	RAP2A	RAP2C_MOUSE, RAP2A_MOUSE, RAS2_DROME	10	0	Thioester bond captured, Metabolic labeling	0	4	5
P01111	RASN_HUMAN	GTPase NRas (Transforming protein N-Ras)	NRAS, HRAS1	Q9D091_MOUSE, RASH_MOUSE, RAS2_DROME, RALA_DROME	10	3	Thioester bond captured, Metabolic labeling	2	5	5
O15127	SCAM2_HUMAN	Secretory carrier-associated membrane protein 2 (Secretory carrier membrane protein 2)	SCAMP2	SCAM3_ARATH, SCAM2_MOUSE, Q8IR34_DROME	9	0	Thioester bond captured, Metabolic labeling	0	8	5
Q9NUQ9	FA49B_HUMAN	Protein FAM49B (L1)	FAM49B, BM-009	FA49B_MOUSE, B2GUZ9_RAT, Q7K1H0_DROME	9	0	Thioester bond captured, Metabolic labeling	0	5	5
Q9UNK0	STX8_HUMAN	Syntaxin-8	STX8	SYP52_ARATH, STX8_MOUSE, STX8_RAT	9	1	Thioester bond captured, Metabolic labeling	1	2	5
Q6IAA8	LTOR1_HUMAN	Ragulator complex protein LAMTOR1 (Late endosomal/lysosomal adaptor and MAPK and MTOR activator 1) (Lipid raft adaptor protein p18) (Protein associated with DRMs and endosomes) (p27Kip1-releasing factor from RhoA) (p27RF-Rho)	LAMTOR1, C11orf59, PDRO, PP7157	LTOR1_MOUSE	9	1	Thioester bond captured, Metabolic labeling	0	2	5
Q14108	SCRB2_HUMAN	Lysosome membrane protein 2 (85 kDa lysosomal membrane sialoglycoprotein) (LGP85) (CD36 antigen-like 2) (Lysosome membrane protein II) (LIMP II) (Scavenger receptor class B member 2) (CD antigen CD36)	SCARB2, CD36L2, LIMPII, LIMP2	SCRB2_MOUSE, SCRB2_RAT	8	0	Thioester bond captured, Metabolic labeling	0	8	5
Q5VST6	AB17B_HUMAN	Alpha/beta hydrolase domain-containing protein 17B (EC 3.-.-.-)	ABHD17B, C9orf77, FAM108B1, CGI-67, FAM108B	AB17B_MOUSE, AB17A_MOUSE, B5DFK7_RAT, AB17B_RAT, Q9VBX8_DROME	8	1	Thioester bond captured, Metabolic labeling	0	12	5
O00559	RCAS1_HUMAN	Receptor-binding cancer antigen expressed on SiSo cells (Cancer-associated surface antigen RCAS1) (Estrogen receptor-binding fragment-associated gene 9 protein)	EBAG9, RCAS1	RCAS1_MOUSE, Q5Y8C7_HUMAN, RCAS1_RAT	8	1	Thioester bond captured, Metabolic labeling	0	3	5
P84996	ALEX_HUMAN	Protein ALEX (Alternative gene product encoded by XL-exon)	GNAS, GNAS1	ALEX_MOUSE	8	0	Thioester bond captured, Metabolic labeling	0	9	5
P60033	CD81_HUMAN	CD81 antigen (26 kDa cell surface protein TAPA-1) (Target of the antiproliferative antibody 1) (Tetraspanin-28) (Tspan-28) (CD antigen CD81)	CD81, TAPA1, TSPAN28	CD81_MOUSE	8	6	Thioester bond captured, Metabolic labeling	11	12	5
Q96JJ7	TMX3_HUMAN	Protein disulfide-isomerase TMX3 (EC 5.3.4.1) (Thioredoxin domain-containing protein 10) (Thioredoxin-related transmembrane protein 3)	TMX3, KIAA1830, TXNDC10	TMX3_MOUSE, Q8II88_PLAF7	7	0	Thioester bond captured, Metabolic labeling	0	6	5
P61225	RAP2B_HUMAN	Ras-related protein Rap-2b	RAP2B	RAP2B_MOUSE, RAS2_DROME	12	1	Thioester bond captured, Metabolic labeling	2	4	4
Q86Y82	STX12_HUMAN	Syntaxin-12	STX12	STX12_MOUSE, STX12_RAT	11	1	Thioester bond captured, Metabolic labeling	0	2	4
P50148	GNAQ_HUMAN	Guanine nucleotide-binding protein G(q) subunit alpha (Guanine nucleotide-binding protein alpha-q)	GNAQ, GAQ	GNAQ_MOUSE, GNA14_MOUSE	11	4	Thioester bond captured, Metabolic labeling	4	5	4
Q15836	VAMP3_HUMAN	Vesicle-associated membrane protein 3 (VAMP-3) (Cellubrevin) (CEB) (Synaptobrevin-3)	VAMP3, SYB3	VAMP3_MOUSE, SNC2_YEAST	11	0	Thioester bond captured, Metabolic labeling	0	1	4
O75955	FLOT1_HUMAN	Flotillin-1	FLOT1	FLOT1_MOUSE	10	1	Thioester bond captured, Metabolic labeling	1	4	4
P01112	RASH_HUMAN	GTPase HRas (H-Ras-1) (Ha-Ras) (Transforming protein p21) (c-H-ras) (p21ras) [Cleaved into: GTPase HRas, N-terminally processed]	HRAS, HRAS1	RASK_MOUSE, RASH_MOUSE, RAS2_DROME, RALA_DROME	10	5	Thioester bond captured, Metabolic labeling	8	6	4
P29992	GNA11_HUMAN	Guanine nucleotide-binding protein subunit alpha-11 (G alpha-11) (G-protein subunit alpha-11) (Guanine nucleotide-binding protein G(y) subunit alpha)	GNA11, GA11	GNA11_MOUSE, GNA14_MOUSE	10	1	Thioester bond captured, Metabolic labeling	2	5	4
P12236	ADT3_HUMAN	ADP/ATP translocase 3 (ADP,ATP carrier protein 3) (ADP,ATP carrier protein, isoform T2) (ANT 2) (Adenine nucleotide translocator 3) (ANT 3) (Solute carrier family 25 member 6) [Cleaved into: ADP/ATP translocase 3, N-terminally processed]	SLC25A6, ANT3, CDABP0051	ADT3_ARATH, ADT2_MOUSE, ADT1_MOUSE, ADT1_YEAST, ADT3_YEAST, Q8IJ34_PLAF7	10	0	Thioester bond captured, Metabolic labeling	0	4	4
P11233	RALA_HUMAN	Ras-related protein Ral-A	RALA, RAL	RALA_MOUSE, RALB_MOUSE, RALA_RAT, RAS2_DROME, RALA_DROME	9	1	Thioester bond captured, Metabolic labeling	2	3	4
P11234	RALB_HUMAN	Ras-related protein Ral-B	RALB	RALA_MOUSE, RALB_MOUSE, RALA_RAT	9	1	Thioester bond captured, Metabolic labeling	2	2	4
P06241	FYN_HUMAN	Tyrosine-protein kinase Fyn (EC 2.7.10.2) (Proto-oncogene Syn) (Proto-oncogene c-Fyn) (Src-like kinase) (SLK) (p59-Fyn)	FYN	FYN_MOUSE, SRC_MOUSE, SRC64_DROME	9	4	Thioester bond captured, Metabolic labeling	5	9	4
P20645	MPRD_HUMAN	Cation-dependent mannose-6-phosphate receptor (CD Man-6-P receptor) (CD-MPR) (46 kDa mannose 6-phosphate receptor) (MPR 46)	M6PR, MPR46, MPRD	MPRD_MOUSE	8	1	Thioester bond captured, Metabolic labeling	2	9	4
Q14974	IMB1_HUMAN	Importin subunit beta-1 (Importin-90) (Karyopherin subunit beta-1) (Nuclear factor p97) (Pore targeting complex 97 kDa subunit) (PTAC97)	KPNB1, NTF97	Q9FJD4_ARATH, IMB1_MOUSE, IMB1_YEAST	8	0	Thioester bond captured, Metabolic labeling	0	23	4
P53801	PTTG_HUMAN	Pituitary tumor-transforming gene 1 protein-interacting protein (Pituitary tumor-transforming gene protein-binding factor) (PBF) (PTTG-binding factor)	PTTG1IP, C21orf1, C21orf3	PTTG_MOUSE, PTTG_RAT	7	0	Thioester bond captured, Metabolic labeling	0	14	4
Q14165	MLEC_HUMAN	Malectin	MLEC, KIAA0152	MLEC_RAT	7	1	Thioester bond captured, Metabolic labeling	0	3	4
P13164	IFM1_HUMAN	Interferon-induced transmembrane protein 1 (Dispanin subfamily A member 2a) (DSPA2a) (Interferon-induced protein 17) (Interferon-inducible protein 9-27) (Leu-13 antigen) (CD antigen CD225)	IFITM1, CD225, IFI17	IFM2_MOUSE, IFM3_MOUSE	7	2	Thioester bond captured, Metabolic labeling	7	3	4
P49768	PSN1_HUMAN	Presenilin-1 (PS-1) (EC 3.4.23.-) (Protein S182) [Cleaved into: Presenilin-1 NTF subunit; Presenilin-1 CTF subunit; Presenilin-1 CTF12 (PS1-CTF12)]	PSEN1, AD3, PS1, PSNL1	PSN1_MOUSE, PSN1_RAT	6	0	Thioester bond captured, Metabolic labeling	0	5	4
P00387	NB5R3_HUMAN	NADH-cytochrome b5 reductase 3 (B5R) (Cytochrome b5 reductase) (EC 1.6.2.2) (Diaphorase-1) [Cleaved into: NADH-cytochrome b5 reductase 3 membrane-bound form; NADH-cytochrome b5 reductase 3 soluble form]	CYB5R3, DIA1	NB5R3_MOUSE, NB5R3_RAT	6	0	Thioester bond captured, Metabolic labeling	0	4	4
P06239	LCK_HUMAN	Tyrosine-protein kinase Lck (EC 2.7.10.2) (Leukocyte C-terminal Src kinase) (LSK) (Lymphocyte cell-specific protein-tyrosine kinase) (Protein YT16) (Proto-oncogene Lck) (T cell-specific protein-tyrosine kinase) (p56-LCK)	LCK	LCK_MOUSE, LYN_RAT, SRC64_DROME	5	5	Thioester bond captured, Metabolic labeling	5	9	4
Q96QD8	S38A2_HUMAN	Sodium-coupled neutral amino acid transporter 2 (Amino acid transporter A2) (Protein 40-9-1) (Solute carrier family 38 member 2) (System A amino acid transporter 2) (System A transporter 1) (System N amino acid transporter 2)	SLC38A2, ATA2, KIAA1382, SAT2, SNAT2	S38A2_MOUSE, S38A2_RAT	5	0	Thioester bond captured, Metabolic labeling	0	6	4
Q5W0Z9	ZDH20_HUMAN	Probable palmitoyltransferase ZDHHC20 (EC 2.3.1.225) (Zinc finger DHHC domain-containing protein 20) (DHHC-20)	ZDHHC20	ZDH20_MOUSE, A1Z833_DROME	4	0	Thioester bond captured, Metabolic labeling	0	14	4
O43169	CYB5B_HUMAN	Cytochrome b5 type B (Cytochrome b5 outer mitochondrial membrane isoform)	CYB5B, CYB5M, OMB5	CYB5B_MOUSE, CYB5B_RAT	11	0	Thioester bond captured, Metabolic labeling	0	2	3
P51809	VAMP7_HUMAN	Vesicle-associated membrane protein 7 (VAMP-7) (Synaptobrevin-like protein 1) (Tetanus-insensitive VAMP) (Ti-VAMP)	VAMP7, SYBL1	VAMP7_MOUSE, VAMP7_RAT	10	0	Thioester bond captured, Metabolic labeling	0	6	3
O43617	TPPC3_HUMAN	Trafficking protein particle complex subunit 3 (BET3 homolog)	TRAPPC3, BET3, CDABP0066	TPPC3_MOUSE, BET3_YEAST, Q8I1Q2_PLAF7, Q9VSY8_DROME	10	1	Thioester bond captured, Metabolic labeling	1	3	3
Q9NRY6	PLS3_HUMAN	Phospholipid scramblase 3 (PL scramblase 3) (Ca(2+)-dependent phospholipid scramblase 3)	PLSCR3	PLS3_MOUSE	9	1	Thioester bond captured, Metabolic labeling	5	13	3
P27105	STOM_HUMAN	Erythrocyte band 7 integral membrane protein (Protein 7.2b) (Stomatin)	STOM, BND7, EPB72	STOM_MOUSE, BND7A_DROME	8	1	Thioester bond captured, Metabolic labeling	2	3	3
P62070	RRAS2_HUMAN	Ras-related protein R-Ras2 (Ras-like protein TC21) (Teratocarcinoma oncogene)	RRAS2, TC21	RRAS2_MOUSE, RAS2_DROME	8	0	Thioester bond captured, Metabolic labeling	0	4	3
O14967	CLGN_HUMAN	Calmegin	CLGN	CALX_MOUSE	8	0	Thioester bond captured, Metabolic labeling	0	8	3
P38646	GRP75_HUMAN	Stress-70 protein, mitochondrial (75 kDa glucose-regulated protein) (GRP-75) (Heat shock 70 kDa protein 9) (Mortalin) (MOT) (Peptide-binding protein 74) (PBP74)	HSPA9, GRP75, HSPA9B, mt-HSP70	HSP7J_ARATH, HSP7I_ARATH, GRP75_MOUSE, Q8II24_PLAF7	8	0	Thioester bond captured, Metabolic labeling	0	5	3
P12235	ADT1_HUMAN	ADP/ATP translocase 1 (ADP,ATP carrier protein 1) (ADP,ATP carrier protein, heart/skeletal muscle isoform T1) (Adenine nucleotide translocator 1) (ANT 1) (Solute carrier family 25 member 4)	SLC25A4, ANT1	ADT3_ARATH, ADT2_MOUSE, ADT1_MOUSE, ADT1_YEAST, ADT3_YEAST, Q8IJ34_PLAF7	8	0	Thioester bond captured, Metabolic labeling	0	4	3
P10809	CH60_HUMAN	60 kDa heat shock protein, mitochondrial (60 kDa chaperonin) (Chaperonin 60) (CPN60) (Heat shock protein 60) (HSP-60) (Hsp60) (HuCHA60) (Mitochondrial matrix protein P1) (P60 lymphocyte protein)	HSPD1, HSP60	CH60_MOUSE, Q8IJN9_PLAF7	8	0	Thioester bond captured, Metabolic labeling	0	3	3
Q07065	CKAP4_HUMAN	Cytoskeleton-associated protein 4 (63-kDa cytoskeleton-linking membrane protein) (Climp-63) (p63)	CKAP4	CKAP4_MOUSE	7	4	Thioester bond captured, Metabolic labeling	1	2	3
O14672	ADA10_HUMAN	Disintegrin and metalloproteinase domain-containing protein 10 (ADAM 10) (EC 3.4.24.81) (CDw156) (Kuzbanian protein homolog) (Mammalian disintegrin-metalloprotease) (CD antigen CD156c)	ADAM10, KUZ, MADM	ADA10_MOUSE	7	0	Thioester bond captured, Metabolic labeling	0	36	3
Q8ND76	CCNY_HUMAN	Cyclin-Y (Cyc-Y) (Cyclin box protein 1) (Cyclin fold protein 1) (cyclin-X)	CCNY, C10orf9, CBCP1, CFP1	CCNY_MOUSE, F1MA89_RAT	7	0	Thioester bond captured, Metabolic labeling	0	9	3
P05023	AT1A1_HUMAN	Sodium/potassium-transporting ATPase subunit alpha-1 (Na(+)/K(+) ATPase alpha-1 subunit) (EC 3.6.3.9) (Sodium pump subunit alpha-1)	ATP1A1	AT1A1_MOUSE, AT1A1_RAT	7	0	Thioester bond captured, Metabolic labeling	0	23	3
Q92896	GSLG1_HUMAN	Golgi apparatus protein 1 (CFR-1) (Cysteine-rich fibroblast growth factor receptor) (E-selectin ligand 1) (ESL-1) (Golgi sialoglycoprotein MG-160)	GLG1, CFR1, ESL1, MG160	GSLG1_MOUSE	7	0	Thioester bond captured, Metabolic labeling	0	68	3
P30041	PRDX6_HUMAN	Peroxiredoxin-6 (EC 1.11.1.15) (1-Cys peroxiredoxin) (1-Cys PRX) (24 kDa protein) (Acidic calcium-independent phospholipase A2) (aiPLA2) (EC 3.1.1.-) (Antioxidant protein 2) (Liver 2D page spot 40) (Non-selenium glutathione peroxidase) (NSGPx) (EC 1.11.1.9) (Red blood cells page spot 12)	PRDX6, AOP2, KIAA0106	PRX1_YEAST, PRDX6_RAT, Q8BG37_MOUSE, Q8IAM2_PLAF7, A1Z892_DROME	7	0	Thioester bond captured	0	2	3
P06744	G6PI_HUMAN	Glucose-6-phosphate isomerase (GPI) (EC 5.3.1.9) (Autocrine motility factor) (AMF) (Neuroleukin) (NLK) (Phosphoglucose isomerase) (PGI) (Phosphohexose isomerase) (PHI) (Sperm antigen 36) (SA-36)	GPI	G6PI_MOUSE, G6PI_RAT, Q8ILA4_PLAF7	7	0	Thioester bond captured, Metabolic labeling	0	4	3
Q01628	IFM3_HUMAN	Interferon-induced transmembrane protein 3 (Dispanin subfamily A member 2b) (DSPA2b) (Interferon-inducible protein 1-8U)	IFITM3	IFM2_MOUSE, IFM3_MOUSE	7	4	Thioester bond captured, Metabolic labeling	13	3	3
P06733	ENOA_HUMAN	Alpha-enolase (EC 4.2.1.11) (2-phospho-D-glycerate hydro-lyase) (C-myc promoter-binding protein) (Enolase 1) (MBP-1) (MPB-1) (Non-neural enolase) (NNE) (Phosphopyruvate hydratase) (Plasminogen-binding protein)	ENO1, ENO1L1, MBPB1, MPB1	ENO2_ARATH, ENOA_MOUSE, ENO_PLAF7	7	0	Thioester bond captured, Metabolic labeling	0	6	3
P84077	ARF1_HUMAN	ADP-ribosylation factor 1	ARF1	ARF1_MOUSE, ARF3_MOUSE, ARF2_YEAST, ARF1_RAT, ARF1_PLAF7	7	0	Metabolic labeling, Thioester bond captured	0	1	3
P55084	ECHB_HUMAN	Trifunctional enzyme subunit beta, mitochondrial (TP-beta) [Includes: 3-ketoacyl-CoA thiolase (EC 2.3.1.16) (Acetyl-CoA acyltransferase) (Beta-ketothiolase)]	HADHB, MSTP029	ECHB_MOUSE	7	0	Thioester bond captured, Metabolic labeling	0	5	3
P01116	RASK_HUMAN	GTPase KRas (K-Ras 2) (Ki-Ras) (c-K-ras) (c-Ki-ras) [Cleaved into: GTPase KRas, N-terminally processed]	KRAS, KRAS2, RASK2	RASK_MOUSE, RAS2_DROME, RALA_DROME	6	0	Thioester bond captured, Metabolic labeling	0	5	3
P09471	GNAO_HUMAN	Guanine nucleotide-binding protein G(o) subunit alpha	GNAO1	GPA1_ARATH, GPA2_YEAST, GPA1_YEAST, GNAO_DROME	6	3	Thioester bond captured, Metabolic labeling	2	10	3
O60831	PRAF2_HUMAN	PRA1 family protein 2	PRAF2, JM4	PRAF2_MOUSE	6	0	Thioester bond captured, Metabolic labeling	0	6	3
P49795	RGS19_HUMAN	Regulator of G-protein signaling 19 (RGS19) (G-alpha-interacting protein) (GAIP)	RGS19, GAIP, GNAI3IP	B7ZCT1_MOUSE	6	1	Thioester bond captured, Metabolic labeling	0	11	3
P22314	UBA1_HUMAN	Ubiquitin-like modifier-activating enzyme 1 (Protein A1S9) (Ubiquitin-activating enzyme E1)	UBA1, A1S9T, UBE1	UBA1Y_MOUSE, UBA1_MOUSE, Q8I5F9_PLAF7	6	0	Thioester bond captured, Metabolic labeling	0	19	3
O15400	STX7_HUMAN	Syntaxin-7	STX7	Q8BH40_MOUSE, STX7_RAT	6	1	Thioester bond captured, Metabolic labeling	1	2	3
P55072	TERA_HUMAN	Transitional endoplasmic reticulum ATPase (TER ATPase) (EC 3.6.4.6) (15S Mg(2+)-ATPase p97 subunit) (Valosin-containing protein) (VCP)	VCP	TERA_MOUSE, C6KT34_PLAF7	6	0	Thioester bond captured, Metabolic labeling	0	12	3
P30825	CTR1_HUMAN	High affinity cationic amino acid transporter 1 (CAT-1) (CAT1) (Ecotropic retroviral leukemia receptor homolog) (Ecotropic retrovirus receptor homolog) (ERR) (Solute carrier family 7 member 1) (System Y+ basic amino acid transporter)	SLC7A1, ATRC1, ERR, REC1L	CTR1_MOUSE	5	0	Thioester bond captured, Metabolic labeling	0	15	3
Q14160	SCRIB_HUMAN	Protein scribble homolog (Scribble) (hScrib) (Protein LAP4)	SCRIB, CRIB1, KIAA0147, LAP4, SCRB1, VARTUL	SCRIB_MOUSE, D3ZWS0_RAT	5	0	Thioester bond captured, Metabolic labeling	0	17	3
O00461	GOLI4_HUMAN	Golgi integral membrane protein 4 (Golgi integral membrane protein, cis) (GIMPc) (Golgi phosphoprotein 4) (Golgi-localized phosphoprotein of 130 kDa) (Golgi phosphoprotein of 130 kDa)	GOLIM4, GIMPC, GOLPH4, GPP130	D3YVW2_MOUSE	5	0	Thioester bond captured, Metabolic labeling	0	1	3
O15126	SCAM1_HUMAN	Secretory carrier-associated membrane protein 1 (Secretory carrier membrane protein 1)	SCAMP1, SCAMP		5	0	Thioester bond captured, Metabolic labeling	0	7	3
P30837	AL1B1_HUMAN	Aldehyde dehydrogenase X, mitochondrial (EC 1.2.1.3) (Aldehyde dehydrogenase 5) (Aldehyde dehydrogenase family 1 member B1)	ALDH1B1, ALDH5, ALDHX	ALDH2_MOUSE, Q9VB96_DROME	5	0	Thioester bond captured, Metabolic labeling	0	8	3
O43143	DHX15_HUMAN	Putative pre-mRNA-splicing factor ATP-dependent RNA helicase DHX15 (EC 3.6.4.13) (ATP-dependent RNA helicase #46) (DEAH box protein 15)	DHX15, DBP1, DDX15	DHX15_MOUSE, PRP43_YEAST, Q8I2X7_PLAF7	5	0	Thioester bond captured, Metabolic labeling	0	14	3
Q9C0H2	TTYH3_HUMAN	Protein tweety homolog 3 (hTTY3)	TTYH3, KIAA1691	TTYH3_MOUSE, D4A383_RAT	5	0	Thioester bond captured, Metabolic labeling	0	17	3
Q01629	IFM2_HUMAN	Interferon-induced transmembrane protein 2 (Dispanin subfamily A member 2c) (DSPA2c) (Interferon-inducible protein 1-8D)	IFITM2	IFM2_MOUSE, IFM3_MOUSE	5	2	Thioester bond captured, Metabolic labeling	7	3	3
Q9Y679	AUP1_HUMAN	Ancient ubiquitous protein 1	AUP1		4	0	Thioester bond captured, Metabolic labeling	0	9	3
O95870	ABHGA_HUMAN	Abhydrolase domain-containing protein 16A (EC 3.-.-.-) (HLA-B-associated transcript 5) (Protein G5)	ABHD16A, BAT5, G5, NG26, PP199	ABHGA_MOUSE, ABHGA_RAT	4	1	Thioester bond captured, Metabolic labeling	0	11	3
Q00610	CLH1_HUMAN	Clathrin heavy chain 1 (Clathrin heavy chain on chromosome 17) (CLH-17)	CLTC, CLH17, CLTCL2, KIAA0034	CLH1_MOUSE, CLH_DROME	4	0	Thioester bond captured, Metabolic labeling	0	31	3
P62241	RS8_HUMAN	40S ribosomal protein S8	RPS8, OK/SW-cl.83	RS8_MOUSE, Q8IM10_PLAF7	4	0	Thioester bond captured, Metabolic labeling	0	5	3
Q9NQX7	ITM2C_HUMAN	Integral membrane protein 2C (Cerebral protein 14) (Transmembrane protein BRI3) [Cleaved into: CT-BRI3]	ITM2C, BRI3, hucep-14, NPD018, PSEC0047	ITM2C_MOUSE, ITM2C_RAT	4	0	Thioester bond captured, Metabolic labeling	0	6	3
P08107	HSP71_HUMAN	Heat shock 70 kDa protein 1A/1B (Heat shock 70 kDa protein 1/2) (HSP70-1/HSP70-2) (HSP70.1/HSP70.2)	HSPA1A, HSPA1;, HSPA1B, HSPA1, HSX70;	HSP7C_ARATH, Q8IB24_PLAF7	4	0	Thioester bond captured, Metabolic labeling	0	5	3
P78310	CXAR_HUMAN	Coxsackievirus and adenovirus receptor (CAR) (hCAR) (CVB3-binding protein) (Coxsackievirus B-adenovirus receptor) (HCVADR)	CXADR, CAR	CXAR_MOUSE, CXAR_RAT	3	0	Thioester bond captured, Metabolic labeling	0	10	3
Q8WV19	SFT2A_HUMAN	Vesicle transport protein SFT2A (SFT2 domain-containing protein 1) (pRGR1)	SFT2D1, C6orf83	SFT2A_MOUSE, SFT2B_MOUSE	3	0	Metabolic labeling	0	8	3
P62191	PRS4_HUMAN	26S protease regulatory subunit 4 (P26s4) (26S proteasome AAA-ATPase subunit RPT2) (Proteasome 26S subunit ATPase 1)	PSMC1	PRS4_MOUSE	3	0	Metabolic labeling	0	3	3
Q9BXS4	TMM59_HUMAN	Transmembrane protein 59 (Liver membrane-bound protein)	TMEM59, C1orf8, HSPC001, UNQ169/PRO195	TMM59_MOUSE	3	0	Thioester bond captured, Metabolic labeling	0	12	3
Q9H3Z4	DNJC5_HUMAN	DnaJ homolog subfamily C member 5 (Cysteine string protein) (CSP)	DNAJC5, CSP	DNJC5_MOUSE, CSP_DROME	9	3	Thioester bond captured, Metabolic labeling	4	14	2
Q14254	FLOT2_HUMAN	Flotillin-2 (Epidermal surface antigen) (ESA) (Membrane component chromosome 17 surface marker 1)	FLOT2, ESA1, M17S1	FLOT2_MOUSE	9	4	Thioester bond captured, Metabolic labeling	5	7	2
P45880	VDAC2_HUMAN	Voltage-dependent anion-selective channel protein 2 (VDAC-2) (hVDAC2) (Outer mitochondrial membrane protein porin 2)	VDAC2	VDAC4_ARATH, VDAC2_MOUSE, VDAC3_MOUSE, VDAC2_RAT, VDAC3_RAT	9	0	Thioester bond captured, Metabolic labeling	0	9	2
P46777	RL5_HUMAN	60S ribosomal protein L5	RPL5, MSTP030	RL5_MOUSE, RL5_YEAST, RL5_RAT, Q8ILL3_PLAF7, RL5_DROME	9	0	Thioester bond captured, Metabolic labeling	0	4	2
P04075	ALDOA_HUMAN	Fructose-bisphosphate aldolase A (EC 4.1.2.13) (Lung cancer antigen NY-LU-1) (Muscle-type aldolase)	ALDOA, ALDA	Q9SJQ9_ARATH, ALDOA_MOUSE, A6ZI47_MOUSE, ALF_PLAF7	9	0	Thioester bond captured, Metabolic labeling	0	8	2
P13639	EF2_HUMAN	Elongation factor 2 (EF-2)	EEF2, EF2	Q9ASR1_ARATH, EF2_MOUSE, Q8IKW5_PLAF7	9	0	Thioester bond captured, Metabolic labeling	0	17	2
P05141	ADT2_HUMAN	ADP/ATP translocase 2 (ADP,ATP carrier protein 2) (ADP,ATP carrier protein, fibroblast isoform) (Adenine nucleotide translocator 2) (ANT 2) (Solute carrier family 25 member 5) [Cleaved into: ADP/ATP translocase 2, N-terminally processed]	SLC25A5, ANT2	ADT3_ARATH, ADT1_MOUSE, ADT1_YEAST, ADT3_YEAST, Q8IJ34_PLAF7	9	0	Thioester bond captured, Metabolic labeling	0	4	2
Q86T03	TM55B_HUMAN	Type 1 phosphatidylinositol 4,5-bisphosphate 4-phosphatase (Type 1 PtdIns-4,5-P2 4-Ptase) (EC 3.1.3.78) (PtdIns-4,5-P2 4-Ptase I) (Transmembrane protein 55B)	TMEM55B, C14orf9	TM55A_MOUSE, TM55B_MOUSE, TM55B_RAT, TM55A_RAT, Q9VT68_DROME	8	0	Thioester bond captured, Metabolic labeling	0	19	2
Q9NXU5	ARL15_HUMAN	ADP-ribosylation factor-like protein 15 (ADP-ribosylation factor-related protein 2) (ARF-related protein 2)	ARL15, ARFRP2	ARL15_MOUSE, F1M6C4_RAT	8	0	Thioester bond captured, Metabolic labeling	0	7	2
P04406	G3P_HUMAN	Glyceraldehyde-3-phosphate dehydrogenase (GAPDH) (EC 1.2.1.12) (Peptidyl-cysteine S-nitrosylase GAPDH) (EC 2.6.99.-)	GAPDH, GAPD, CDABP0047, OK/SW-cl.12	G3PP1_ARATH, G3PT_RAT, G3PT_MOUSE, G3P_MOUSE, Q8IKK7_PLAF7	8	0	Thioester bond captured, Metabolic labeling	0	3	2
P07195	LDHB_HUMAN	L-lactate dehydrogenase B chain (LDH-B) (EC 1.1.1.27) (LDH heart subunit) (LDH-H) (Renal carcinoma antigen NY-REN-46)	LDHB	LDHB_MOUSE, LDHB_RAT, Q76NM3_PLAF7	8	0	Thioester bond captured, Metabolic labeling	0	5	2
Q7Z5G4	GOGA7_HUMAN	Golgin subfamily A member 7 (Golgi complex-associated protein of 16 kDa)	GOLGA7, GCP16, HDCKB03P, HSPC041	GOGA7_MOUSE, GOGA7_RAT, Q9VBF0_DROME	7	1	Thioester bond captured, Metabolic labeling	2	4	2
P49368	TCPG_HUMAN	T-complex protein 1 subunit gamma (TCP-1-gamma) (CCT-gamma) (hTRiC5)	CCT3, CCTG, TRIC5	Q84WV1_ARATH, TCPG_MOUSE, TCPG_YEAST, Q8I5C4_PLAF7, TCPG_DROME	7	0	Thioester bond captured, Metabolic labeling	0	10	2
Q9HCP0	KC1G1_HUMAN	Casein kinase I isoform gamma-1 (CKI-gamma 1) (EC 2.7.11.1)	CSNK1G1	KC1G1_MOUSE, KC1G1_RAT, Q4AB31_DROME	7	0	Thioester bond captured, Metabolic labeling	0	8	2
P07947	YES_HUMAN	Tyrosine-protein kinase Yes (EC 2.7.10.2) (Proto-oncogene c-Yes) (p61-Yes)	YES1, YES	YES_MOUSE	7	0	Thioester bond captured, Metabolic labeling	0	9	2
O75083	WDR1_HUMAN	WD repeat-containing protein 1 (Actin-interacting protein 1) (AIP1) (NORI-1)	WDR1	WDR1_MOUSE, WDR1_RAT, WDR1_DROME	7	0	Thioester bond captured, Metabolic labeling	0	12	2
Q9H0U4	RAB1B_HUMAN	Ras-related protein Rab-1B	RAB1B	YPT1_YEAST, RAB1B_MOUSE	7	0	Thioester bond captured, Metabolic labeling	0	3	2
O94886	TM63A_HUMAN	Transmembrane protein 63A	TMEM63A, KIAA0489, KIAA0792	TM63A_MOUSE	7	0	Thioester bond captured, Metabolic labeling	0	26	2
P08962	CD63_HUMAN	CD63 antigen (Granulophysin) (Lysosomal-associated membrane protein 3) (LAMP-3) (Melanoma-associated antigen ME491) (OMA81H) (Ocular melanoma-associated antigen) (Tetraspanin-30) (Tspan-30) (CD antigen CD63)	CD63, MLA1, TSPAN30	CD63_MOUSE	7	3	Thioester bond captured, Metabolic labeling	0	15	2
P25705	ATPA_HUMAN	ATP synthase subunit alpha, mitochondrial	ATP5A1, ATP5A, ATP5AL2, ATPM	ATPA_MOUSE	7	0	Thioester bond captured, Metabolic labeling	0	2	2
Q00325	MPCP_HUMAN	Phosphate carrier protein, mitochondrial (Phosphate transport protein) (PTP) (Solute carrier family 25 member 3)	SLC25A3, PHC, OK/SW-cl.48	MPCP_MOUSE, Q8I623_PLAF7	7	0	Thioester bond captured, Metabolic labeling	0	8	2
P11142	HSP7C_HUMAN	Heat shock cognate 71 kDa protein (Heat shock 70 kDa protein 8)	HSPA8, HSC70, HSP73, HSPA10	HSP7C_ARATH, HSP7C_MOUSE, Q8IB24_PLAF7	7	0	Thioester bond captured, Metabolic labeling	0	4	2
P62826	RAN_HUMAN	GTP-binding nuclear protein Ran (Androgen receptor-associated protein 24) (GTPase Ran) (Ras-like protein TC4) (Ras-related nuclear protein)	RAN, ARA24, OK/SW-cl.81	RAN_RAT, RANT_MOUSE, RAN_MOUSE, Q7KQK6_PLAF7	7	0	Thioester bond captured, Metabolic labeling	0	3	2
O75379	VAMP4_HUMAN	Vesicle-associated membrane protein 4 (VAMP-4)	VAMP4	SNC2_YEAST, VAMP4_MOUSE	7	0	Thioester bond captured, Metabolic labeling	0	1	2
Q9NRR3	C42S2_HUMAN	CDC42 small effector protein 2 (Small effector of CDC42 protein 2)	CDC42SE2, SPEC2	C42S2_MOUSE, C42S2_RAT	7	0	Thioester bond captured, Metabolic labeling	0	3	2
P68104	EF1A1_HUMAN	Elongation factor 1-alpha 1 (EF-1-alpha-1) (Elongation factor Tu) (EF-Tu) (Eukaryotic elongation factor 1 A-1) (eEF1A-1) (Leukocyte receptor cluster member 7)	EEF1A1, EEF1A, EF1A, LENG7	EF1A1_MOUSE, EF1A2_RAT, EF1A1_RAT, Q8I0P6_PLAF7	7	0	Thioester bond captured, Metabolic labeling	0	6	2
P68133	ACTS_HUMAN	Actin, alpha skeletal muscle (Alpha-actin-1)	ACTA1, ACTA	ACT7_ARATH, ACTC_MOUSE, ACTS_MOUSE	7	0	Thioester bond captured, Metabolic labeling	0	6	2
P27701	CD82_HUMAN	CD82 antigen (C33 antigen) (IA4) (Inducible membrane protein R2) (Metastasis suppressor Kangai-1) (Suppressor of tumorigenicity 6 protein) (Tetraspanin-27) (Tspan-27) (CD antigen CD82)	CD82, KAI1, SAR2, ST6, TSPAN27	CD82_MOUSE	7	4	Thioester bond captured, Metabolic labeling	10	11	2
Q8WWI5	CTL1_HUMAN	Choline transporter-like protein 1 (CDw92) (Solute carrier family 44 member 1) (CD antigen CD92)	SLC44A1, CD92, CDW92, CTL1	Q94AN2_ARATH, CTL1_MOUSE, CTLH1_DROME	6	0	Thioester bond captured	0	27	2
O15162	PLS1_HUMAN	Phospholipid scramblase 1 (PL scramblase 1) (Ca(2+)-dependent phospholipid scramblase 1) (Erythrocyte phospholipid scramblase) (MmTRA1b)	PLSCR1	PLS1_MOUSE, Q8IQD7_DROME	6	1	Thioester bond captured, Metabolic labeling	5	18	2
Q96GS6	AB17A_HUMAN	Alpha/beta hydrolase domain-containing protein 17A (EC 3.-.-.-)	ABHD17A, C19orf27, FAM108A1	AB17B_MOUSE, AB17A_MOUSE, B5DFK7_RAT, AB17B_RAT, Q9VBX8_DROME	6	0	Metabolic labeling, Thioester bond captured	0	11	2
P48509	CD151_HUMAN	CD151 antigen (GP27) (Membrane glycoprotein SFA-1) (Platelet-endothelial tetraspan antigen 3) (PETA-3) (Tetraspanin-24) (Tspan-24) (CD antigen CD151)	CD151, TSPAN24	CD151_MOUSE	6	6	Thioester bond captured, Metabolic labeling	10	15	2
P43121	MUC18_HUMAN	Cell surface glycoprotein MUC18 (Cell surface glycoprotein P1H12) (Melanoma cell adhesion molecule) (Melanoma-associated antigen A32) (Melanoma-associated antigen MUC18) (S-endo 1 endothelial-associated antigen) (CD antigen CD146)	MCAM, MUC18	MUC18_MOUSE, MUC18_RAT	6	0	Thioester bond captured, Metabolic labeling	0	17	2
P21926	CD9_HUMAN	CD9 antigen (5H9 antigen) (Cell growth-inhibiting gene 2 protein) (Leukocyte antigen MIC3) (Motility-related protein) (MRP-1) (Tetraspanin-29) (Tspan-29) (p24) (CD antigen CD9)	CD9, MIC3, TSPAN29, GIG2	CD9_MOUSE	6	6	Thioester bond captured, Metabolic labeling	6	10	2
Q03135	CAV1_HUMAN	Caveolin-1	CAV1, CAV	CAV1_MOUSE	6	2	Thioester bond captured, Metabolic labeling	3	3	2
Q12846	STX4_HUMAN	Syntaxin-4 (Renal carcinoma antigen NY-REN-31)	STX4, STX4A	SY121_ARATH, STX4_MOUSE, SSO1_YEAST, SSO2_YEAST, PSY1_SCHPO	6	1	Thioester bond captured, Metabolic labeling	0	2	2
P30050	RL12_HUMAN	60S ribosomal protein L12	RPL12	Q8I3T8_PLAF7, RL12_RAT	6	0	Thioester bond captured, Metabolic labeling	0	3	2
Q9Y3E5	PTH2_HUMAN	Peptidyl-tRNA hydrolase 2, mitochondrial (PTH 2) (EC 3.1.1.29) (Bcl-2 inhibitor of transcription 1)	PTRH2, BIT1, PTH2, CGI-147	PTH2_MOUSE	6	1	Thioester bond captured, Metabolic labeling	0	5	2
P05388	RLA0_HUMAN	60S acidic ribosomal protein P0 (60S ribosomal protein L10E)	RPLP0	RLA0_MOUSE, Q8II61_PLAF7, RLA0_DROME	6	0	Thioester bond captured, Metabolic labeling	0	3	2
Q96RT1	LAP2_HUMAN	Protein LAP2 (Densin-180-like protein) (Erbb2-interacting protein) (Erbin)	ERBB2IP, ERBIN, KIAA1225, LAP2	LAP2_MOUSE	6	0	Thioester bond captured, Metabolic labeling	0	13	2
P00558	PGK1_HUMAN	Phosphoglycerate kinase 1 (EC 2.7.2.3) (Cell migration-inducing gene 10 protein) (Primer recognition protein 2) (PRP 2)	PGK1, PGKA, MIG10, OK/SW-cl.110	PGK1_MOUSE, PGK_PLAF7	6	0	Thioester bond captured, Metabolic labeling	0	7	2
P07737	PROF1_HUMAN	Profilin-1 (Epididymis tissue protein Li 184a) (Profilin I)	PFN1	PROF1_MOUSE, PROF1_RAT	6	0	Thioester bond captured, Metabolic labeling	0	3	2
P23229	ITA6_HUMAN	Integrin alpha-6 (CD49 antigen-like family member F) (VLA-6) (CD antigen CD49f) [Cleaved into: Integrin alpha-6 heavy chain; Integrin alpha-6 light chain; Processed integrin alpha-6 (Alpha6p)]	ITGA6	ITA6_MOUSE	6	4	Thioester bond captured, Metabolic labeling	0	21	2
P00338	LDHA_HUMAN	L-lactate dehydrogenase A chain (LDH-A) (EC 1.1.1.27) (Cell proliferation-inducing gene 19 protein) (LDH muscle subunit) (LDH-M) (Renal carcinoma antigen NY-REN-59)	LDHA, PIG19	LDHB_MOUSE, Q76NM3_PLAF7	6	0	Thioester bond captured, Metabolic labeling	0	5	2
P07437	TBB5_HUMAN	Tubulin beta chain (Tubulin beta-5 chain)	TUBB, TUBB5, OK/SW-cl.56	TBB5_MOUSE, TBB_PLAF7	6	0	Thioester bond captured, Metabolic labeling	0	8	2
Q8TCG2	P4K2B_HUMAN	Phosphatidylinositol 4-kinase type 2-beta (EC 2.7.1.67) (Phosphatidylinositol 4-kinase type II-beta) (PI4KII-BETA)	PI4K2B	P4K2B_MOUSE	6	1	Thioester bond captured, Metabolic labeling	4	9	2
P46782	RS5_HUMAN	40S ribosomal protein S5 [Cleaved into: 40S ribosomal protein S5, N-terminally processed]	RPS5	Q8IBN5_PLAF7	6	0	Thioester bond captured, Metabolic labeling	0	3	2
P09972	ALDOC_HUMAN	Fructose-bisphosphate aldolase C (EC 4.1.2.13) (Brain-type aldolase)	ALDOC, ALDC	Q9SJQ9_ARATH, ALDOC_MOUSE, ALF_PLAF7	6	0	Thioester bond captured, Metabolic labeling	0	7	2
P68371	TBB4B_HUMAN	Tubulin beta-4B chain (Tubulin beta-2 chain) (Tubulin beta-2C chain)	TUBB4B, TUBB2C	TBB4B_MOUSE, TBB4A_MOUSE, TBB_PLAF7	6	0	Thioester bond captured, Metabolic labeling	0	8	2
P27635	RL10_HUMAN	60S ribosomal protein L10 (Laminin receptor homolog) (Protein QM) (Tumor suppressor QM)	RPL10, DXS648E, QM	RL10_MOUSE, RL10L_MOUSE	6	0	Thioester bond captured, Metabolic labeling	0	8	2
P63104	1433Z_HUMAN	14-3-3 protein zeta/delta (Protein kinase C inhibitor protein 1) (KCIP-1)	YWHAZ	1433Z_MOUSE, 1433B_MOUSE	6	0	Thioester bond captured, Metabolic labeling	0	3	2
P51148	RAB5C_HUMAN	Ras-related protein Rab-5C (L1880) (RAB5L)	RAB5C, RABL	B0BNK1_RAT, Q8I274_PLAF7	6	0	Thioester bond captured, Metabolic labeling	0	4	2
P61266	STX1B_HUMAN	Syntaxin-1B (Syntaxin-1B1) (Syntaxin-1B2)	STX1B, STX1B1, STX1B2	SY121_ARATH, STX1B_MOUSE, SSO1_YEAST, SSO2_YEAST, STX1B_RAT, PSY1_SCHPO	6	2	Thioester bond captured, Metabolic labeling	0	4	2
P48643	TCPE_HUMAN	T-complex protein 1 subunit epsilon (TCP-1-epsilon) (CCT-epsilon)	CCT5, CCTE, KIAA0098	TCPE_MOUSE	6	0	Thioester bond captured, Metabolic labeling	0	8	2
Q8WTV0	SCRB1_HUMAN	Scavenger receptor class B member 1 (SRB1) (CD36 and LIMPII analogous 1) (CLA-1) (CD36 antigen-like 1) (Collagen type I receptor, thrombospondin receptor-like 1) (SR-BI) (CD antigen CD36)	SCARB1, CD36L1, CLA1	SCRB1_MOUSE	5	0	Thioester bond captured, Metabolic labeling	0	14	2
Q9H0Q0	FA49A_HUMAN	Protein FAM49A	FAM49A	FA49B_MOUSE, B2GUZ9_RAT, Q7K1H0_DROME	5	0	Thioester bond captured, Metabolic labeling	0	7	2
Q8IWA5	CTL2_HUMAN	Choline transporter-like protein 2 (Solute carrier family 44 member 2)	SLC44A2, CTL2, PSEC0210	CTL2_RAT, CTL2_MOUSE, CTLH2_DROME	5	0	Thioester bond captured	0	27	2
P63096	GNAI1_HUMAN	Guanine nucleotide-binding protein G(i) subunit alpha-1 (Adenylate cyclase-inhibiting G alpha protein)	GNAI1, Numa1	GNAI1_MOUSE, GPA2_YEAST, GPA1_YEAST, GNAI_DROME	5	3	Thioester bond captured, Metabolic labeling	2	10	2
P11021	GRP78_HUMAN	78 kDa glucose-regulated protein (GRP-78) (Endoplasmic reticulum lumenal Ca(2+)-binding protein grp78) (Heat shock 70 kDa protein 5) (Immunoglobulin heavy chain-binding protein) (BiP)	HSPA5, GRP78	MD37F_ARATH, GRP78_MOUSE, Q8I2X4_PLAF7, GRP78_RAT	5	0	Thioester bond captured, Metabolic labeling	0	2	2
Q9GZU7	CTDS1_HUMAN	Carboxy-terminal domain RNA polymerase II polypeptide A small phosphatase 1 (EC 3.1.3.16) (Nuclear LIM interactor-interacting factor 3) (NLI-IF) (NLI-interacting factor 3) (Small C-terminal domain phosphatase 1) (SCP1) (Small CTD phosphatase 1)	CTDSP1, NIF3, NLIIF, SCP1	Q5I0X8_MOUSE, CTDS2_MOUSE	5	0	Thioester bond captured, Metabolic labeling	0	6	2
P62820	RAB1A_HUMAN	Ras-related protein Rab-1A (YPT1-related protein)	RAB1A, RAB1	RAB1B_MOUSE	5	0	Thioester bond captured, Metabolic labeling	0	4	2
P62266	RS23_HUMAN	40S ribosomal protein S23	RPS23	RS23_RAT, O97248_PLAF7, RS23_DROME	5	0	Thioester bond captured, Metabolic labeling	0	3	2
P17987	TCPA_HUMAN	T-complex protein 1 subunit alpha (TCP-1-alpha) (CCT-alpha)	TCP1, CCT1, CCTA	TCPA_RAT, Q8II43_PLAF7, TCPA_DROME	5	0	Thioester bond captured, Metabolic labeling	0	9	2
Q9UKM7	MA1B1_HUMAN	Endoplasmic reticulum mannosyl-oligosaccharide 1,2-alpha-mannosidase (EC 3.2.1.113) (ER alpha-1,2-mannosidase) (ER mannosidase 1) (ERMan1) (Man9GlcNAc2-specific-processing alpha-mannosidase) (Mannosidase alpha class 1B member 1)	MAN1B1, UNQ747/PRO1477	MNS3_ARATH, MA1B1_MOUSE, MNS1_YEAST	5	0	Thioester bond captured, Metabolic labeling	0	5	2
Q68D91	MBLC2_HUMAN	Metallo-beta-lactamase domain-containing protein 2 (EC 3.-.-.-)	MBLAC2	D4A249_RAT	5	0	Thioester bond captured	0	3	2
O15194	CTDSL_HUMAN	CTD small phosphatase-like protein (CTDSP-like) (EC 3.1.3.16) (Carboxy-terminal domain RNA polymerase II polypeptide A small phosphatase 3) (NIF-like protein) (Nuclear LIM interactor-interacting factor 1) (NLI-interacting factor 1) (Protein YA22) (hYA22) (RBSP3) (Small C-terminal domain phosphatase 3) (SCP3) (Small CTD phosphatase 3)	CTDSPL, C3orf8, NIF1, NIFL, SCP3, YA22	CTDS1_MOUSE, CTDS2_MOUSE	5	0	Thioester bond captured, Metabolic labeling	0	7	2
Q07021	C1QBP_HUMAN	Complement component 1 Q subcomponent-binding protein, mitochondrial (ASF/SF2-associated protein p32) (Glycoprotein gC1qBP) (C1qBP) (Hyaluronan-binding protein 1) (Mitochondrial matrix protein p32) (gC1q-R protein) (p33)	C1QBP, GC1QBP, HABP1, SF2P32		5	0	Thioester bond captured, Metabolic labeling	0	7	2
Q9Y6M4	KC1G3_HUMAN	Casein kinase I isoform gamma-3 (CKI-gamma 3) (EC 2.7.11.1)	CSNK1G3	KC1G3_MOUSE	5	0	Thioester bond captured, Metabolic labeling	0	7	2
Q9BVA1	TBB2B_HUMAN	Tubulin beta-2B chain	TUBB2B	TBB2A_MOUSE, TBB6_MOUSE, TBB4A_MOUSE, TBB3_MOUSE, TBB_PLAF7	5	0	Metabolic labeling, Thioester bond captured	0	8	2
Q587I9	SFT2C_HUMAN	Vesicle transport protein SFT2C (SFT2 domain-containing protein 3)	SFT2D3	E9QJT3_MOUSE	5	0	Thioester bond captured, Metabolic labeling	0	5	2
O15155	BET1_HUMAN	BET1 homolog (hBET1) (Golgi vesicular membrane-trafficking protein p18)	BET1	BET1_MOUSE	5	0	Thioester bond captured, Metabolic labeling	0	2	2
Q14240	IF4A2_HUMAN	Eukaryotic initiation factor 4A-II (eIF-4A-II) (eIF4A-II) (EC 3.6.4.13) (ATP-dependent RNA helicase eIF4A-2)	EIF4A2, DDX2B, EIF4F	IF4A2_ARATH, IF4A1_MOUSE, Q8IKF0_PLAF7	5	0	Thioester bond captured, Metabolic labeling	0	4	2
Q8N565	MREG_HUMAN	Melanoregulin (Dilute suppressor protein homolog)	MREG, DSU, HDCGA21P	MREG_MOUSE	5	1	Thioester bond captured, Metabolic labeling	0	8	2
P22670	RFX1_HUMAN	MHC class II regulatory factor RFX1 (Enhancer factor C) (EF-C) (Regulatory factor X 1) (RFX) (Transcription factor RFX1)	RFX1	RFX1_MOUSE, Q5U2M9_RAT	5	0	Metabolic labeling, Thioester bond captured	0	6	2
O60499	STX10_HUMAN	Syntaxin-10 (Syn10)	STX10, SYN10		5	0	Thioester bond captured, Metabolic labeling	0	2	2
P78371	TCPB_HUMAN	T-complex protein 1 subunit beta (TCP-1-beta) (CCT-beta)	CCT2, 99D8.1, CCTB	TCPB_MOUSE	5	0	Thioester bond captured, Metabolic labeling	0	6	2
Q99832	TCPH_HUMAN	T-complex protein 1 subunit eta (TCP-1-eta) (CCT-eta) (HIV-1 Nef-interacting protein)	CCT7, CCTH, NIP7-1	TCPH_MOUSE, TCPH_PLAF7	5	0	Thioester bond captured, Metabolic labeling	0	9	2
P35232	PHB_HUMAN	Prohibitin	PHB	PHB2_MOUSE, PHB_MOUSE	5	0	Thioester bond captured, Metabolic labeling	0	1	2
Q9Y3I0	RTCB_HUMAN	tRNA-splicing ligase RtcB homolog (EC 6.5.1.3)	C22orf28, HSPC117, RTCB	RTCB_MOUSE, RTCB_PLAF7	5	0	Thioester bond captured, Metabolic labeling	0	9	2
P25325	THTM_HUMAN	3-mercaptopyruvate sulfurtransferase (MST) (EC 2.8.1.2)	MPST, TST2	STR1_ARATH, THTR_YEAST, THTM_RAT	5	0	Thioester bond captured	0	5	2
O75558	STX11_HUMAN	Syntaxin-11	STX11	Q3U5V8_MOUSE	5	0	Thioester bond captured, Metabolic labeling	0	8	2
Q99798	ACON_HUMAN	Aconitate hydratase, mitochondrial (Aconitase) (EC 4.2.1.3) (Citrate hydro-lyase)	ACO2	ACON_MOUSE	5	0	Metabolic labeling, Thioester bond captured	0	13	2
P31946	1433B_HUMAN	14-3-3 protein beta/alpha (Protein 1054) (Protein kinase C inhibitor protein 1) (KCIP-1) [Cleaved into: 14-3-3 protein beta/alpha, N-terminally processed]	YWHAB	1433Z_MOUSE, 1433B_MOUSE	5	0	Thioester bond captured, Metabolic labeling	0	2	2
Q9UNN8	EPCR_HUMAN	Endothelial protein C receptor (Activated protein C receptor) (APC receptor) (Endothelial cell protein C receptor) (CD antigen CD201)	PROCR, EPCR	EPCR_MOUSE	4	0	Thioester bond captured, Metabolic labeling	0	6	2
Q969E2	SCAM4_HUMAN	Secretory carrier-associated membrane protein 4 (Secretory carrier membrane protein 4)	SCAMP4	SCAM5_MOUSE, SCAM4_MOUSE, Q8IR34_DROME	4	0	Thioester bond captured, Metabolic labeling	0	6	2
Q5T3F8	TM63B_HUMAN	Transmembrane protein 63B	TMEM63B, C6orf110	TM63B_MOUSE, D4A105_RAT	4	0	Thioester bond captured, Metabolic labeling	0	28	2
Q5T2Q4	CCYL2_HUMAN	Cyclin-Y-like protein 2	CCNYL2, C10orf21	CCNY_MOUSE, D3YUJ3_MOUSE, F1MA89_RAT	4	0	Metabolic labeling, Thioester bond captured	0	11	2
Q8TEM1	PO210_HUMAN	Nuclear pore membrane glycoprotein 210 (Nuclear pore protein gp210) (Nuclear envelope pore membrane protein POM 210) (POM210) (Nucleoporin Nup210) (Pore membrane protein of 210 kDa)	NUP210, KIAA0906, PSEC0245	PO210_MOUSE, PO210_RAT, A1Z6H7_DROME	4	0	Thioester bond captured, Metabolic labeling	0	16	2
Q92542	NICA_HUMAN	Nicastrin	NCSTN, KIAA0253, UNQ1874/PRO4317	NICA_MOUSE	4	1	Thioester bond captured, Metabolic labeling	1	13	2
Q8N6S5	AR6P6_HUMAN	ADP-ribosylation factor-like protein 6-interacting protein 6 (ARL-6-interacting protein 6) (Aip-6) (Phosphonoformate immuno-associated protein 1)	ARL6IP6, PFAAP1	AR6P6_MOUSE	4	0	Thioester bond captured, Metabolic labeling	0	5	2
O95772	MENTO_HUMAN	MLN64 N-terminal domain homolog (STARD3 N-terminal-like protein)	STARD3NL, MENTHO, UNQ855/PRO1864	MENTO_MOUSE	4	0	Thioester bond captured, Metabolic labeling	0	2	2
Q8TB61	S35B2_HUMAN	Adenosine 3'-phospho 5'-phosphosulfate transporter 1 (PAPS transporter 1) (Putative MAPK-activating protein PM15) (Putative NF-kappa-B-activating protein 48) (Solute carrier family 35 member B2)	SLC35B2, PAPST1, PSEC0149	S35B2_MOUSE, Q3TJQ2_MOUSE	4	0	Thioester bond captured, Metabolic labeling	0	10	2
Q8IUH4	ZDH13_HUMAN	Palmitoyltransferase ZDHHC13 (EC 2.3.1.225) (Huntingtin-interacting protein 14-related protein) (HIP14-related protein) (Huntingtin-interacting protein HIP3RP) (Putative MAPK-activating protein PM03) (Putative NF-kappa-B-activating protein 209) (Zinc finger DHHC domain-containing protein 13) (DHHC-13)	ZDHHC13, HIP14L, HIP3RP	ZDH13_MOUSE, AKR1_YEAST, Q9VUW9_DROME	4	2	Thioester bond captured, Metabolic labeling	0	20	2
Q9BRT2	UQCC2_HUMAN	Ubiquinol-cytochrome-c reductase complex assembly factor 2 (Breast cancer-associated protein SGA-81M) (Mitochondrial nucleoid factor 1) (Mitochondrial protein M19)	MNF1, C6orf125, UQCC2	D3Z949_RAT, UQCC2_RAT	4	0	Thioester bond captured	0	2	2
P00505	AATM_HUMAN	Aspartate aminotransferase, mitochondrial (mAspAT) (EC 2.6.1.1) (EC 2.6.1.7) (Fatty acid-binding protein) (FABP-1) (Glutamate oxaloacetate transaminase 2) (Kynurenine aminotransferase 4) (Kynurenine aminotransferase IV) (Kynurenine--oxoglutarate transaminase 4) (Kynurenine--oxoglutarate transaminase IV) (Plasma membrane-associated fatty acid-binding protein) (FABPpm) (Transaminase A)	GOT2	AATM_MOUSE, A1ZAA5_DROME	4	0	Metabolic labeling, Thioester bond captured	0	7	2
P23396	RS3_HUMAN	40S ribosomal protein S3	RPS3, OK/SW-cl.26	RS3_MOUSE	4	0	Thioester bond captured, Metabolic labeling	0	3	2
A1A4Y4	IRGM_HUMAN	Immunity-related GTPase family M protein (EC 3.6.5.-) (Immunity-related GTPase family M protein 1) (Interferon-inducible protein 1) (LPS-stimulated RAW 264.7 macrophage protein 47 homolog) (LRG-47)	IRGM, IFI1, IRGM1, LRG47	IRGM1_MOUSE	4	1	Thioester bond captured, Metabolic labeling	4	2	2
P07954	FUMH_HUMAN	Fumarate hydratase, mitochondrial (Fumarase) (EC 4.2.1.2)	FH	FUM1_ARATH, FUMH_MOUSE, FUMH_SCHPO	4	0	Thioester bond captured, Metabolic labeling	0	3	2
O14595	CTDS2_HUMAN	Carboxy-terminal domain RNA polymerase II polypeptide A small phosphatase 2 (EC 3.1.3.16) (Nuclear LIM interactor-interacting factor 2) (NLI-interacting factor 2) (Protein OS-4) (Small C-terminal domain phosphatase 2) (Small CTD phosphatase 2) (SCP2)	CTDSP2, NIF2, OS4, SCP2	CTDSL_MOUSE, CTDS1_MOUSE, CTDS2_MOUSE	4	0	Thioester bond captured, Metabolic labeling	0	9	2
Q8TD30	ALAT2_HUMAN	Alanine aminotransferase 2 (ALT2) (EC 2.6.1.2) (Glutamate pyruvate transaminase 2) (GPT 2) (Glutamic--alanine transaminase 2) (Glutamic--pyruvic transaminase 2)	GPT2, AAT2, ALT2	ALAT1_ARATH, ALAT2_MOUSE, ALAM_YEAST, ALAT1_MOUSE	4	0	Thioester bond captured, Metabolic labeling	0	14	2
O43175	SERA_HUMAN	D-3-phosphoglycerate dehydrogenase (3-PGDH) (EC 1.1.1.95)	PHGDH, PGDH3	O49485_ARATH, SERA_MOUSE, SERA_RAT	4	0	Thioester bond captured, Metabolic labeling	0	13	2
P40227	TCPZ_HUMAN	T-complex protein 1 subunit zeta (TCP-1-zeta) (Acute morphine dependence-related protein 2) (CCT-zeta-1) (HTR3) (Tcp20)	CCT6A, CCT6, CCTZ	C6KST5_PLAF7	4	0	Thioester bond captured, Metabolic labeling	0	8	2
P61978	HNRPK_HUMAN	Heterogeneous nuclear ribonucleoprotein K (hnRNP K) (Transformation up-regulated nuclear protein) (TUNP)	HNRNPK, HNRPK	HNRPK_MOUSE	4	0	Thioester bond captured, Metabolic labeling	0	5	2
P60174	TPIS_HUMAN	Triosephosphate isomerase (TIM) (EC 5.3.1.1) (Triose-phosphate isomerase)	TPI1, TPI	TPIS_MOUSE, TPIS_PLAF7	4	0	Metabolic labeling, Thioester bond captured	0	5	2
P61981	1433G_HUMAN	14-3-3 protein gamma (Protein kinase C inhibitor protein 1) (KCIP-1) [Cleaved into: 14-3-3 protein gamma, N-terminally processed]	YWHAG	1433G_MOUSE	4	0	Thioester bond captured, Metabolic labeling	0	3	2
Q92854	SEM4D_HUMAN	Semaphorin-4D (A8) (BB18) (GR3) (CD antigen CD100)	SEMA4D, C9orf164, CD100, SEMAJ	SEM4D_MOUSE, D3ZYR4_RAT	4	0	Metabolic labeling, Thioester bond captured	0	24	2
P34897	GLYM_HUMAN	Serine hydroxymethyltransferase, mitochondrial (SHMT) (EC 2.1.2.1) (Glycine hydroxymethyltransferase) (Serine methylase)	SHMT2	GLYA2_AGRT5, Q8I566_PLAF7	4	1	Metabolic labeling, Thioester bond captured	0	8	2
Q9UMS4	PRP19_HUMAN	Pre-mRNA-processing factor 19 (Nuclear matrix protein 200) (PRP19/PSO4 homolog) (hPso4) (Senescence evasion factor)	PRPF19, NMP200, PRP19, SNEV	O77325_PLAF7	4	0	Thioester bond captured, Metabolic labeling	0	8	2
Q9P2B2	FPRP_HUMAN	Prostaglandin F2 receptor negative regulator (CD9 partner 1) (CD9P-1) (Glu-Trp-Ile EWI motif-containing protein F) (EWI-F) (Prostaglandin F2-alpha receptor regulatory protein) (Prostaglandin F2-alpha receptor-associated protein) (CD antigen CD315)	PTGFRN, CD9P1, EWIF, FPRP, KIAA1436	FPRP_MOUSE	3	0	Thioester bond captured, Metabolic labeling	0	17	2
Q9H6R6	ZDHC6_HUMAN	Palmitoyltransferase ZDHHC6 (EC 2.3.1.225) (Transmembrane protein H4) (Zinc finger DHHC domain-containing protein 6) (DHHC-6) (Zinc finger protein 376)	ZDHHC6, ZNF376	ZDHC6_MOUSE, Q9VG80_DROME, Q8SWX8_DROME	3	0	Thioester bond captured, Metabolic labeling	0	19	2
P11717	MPRI_HUMAN	Cation-independent mannose-6-phosphate receptor (CI Man-6-P receptor) (CI-MPR) (M6PR) (300 kDa mannose 6-phosphate receptor) (MPR 300) (Insulin-like growth factor 2 receptor) (Insulin-like growth factor II receptor) (IGF-II receptor) (M6P/IGF2 receptor) (M6P/IGF2R) (CD antigen CD222)	IGF2R, MPRI	MPRI_MOUSE	3	1	Thioester bond captured, Metabolic labeling	0	122	2
Q8NCG7	DGLB_HUMAN	Sn1-specific diacylglycerol lipase beta (DGL-beta) (EC 3.1.1.-) (KCCR13L)	DAGLB		3	0	Thioester bond captured, Metabolic labeling	0	21	2
O75976	CBPD_HUMAN	Carboxypeptidase D (EC 3.4.17.22) (Metallocarboxypeptidase D) (gp180)	CPD	CBPD_MOUSE	3	0	Thioester bond captured, Metabolic labeling	0	19	2
Q99943	PLCA_HUMAN	1-acyl-sn-glycerol-3-phosphate acyltransferase alpha (EC 2.3.1.51) (1-acylglycerol-3-phosphate O-acyltransferase 1) (1-AGP acyltransferase 1) (1-AGPAT 1) (Lysophosphatidic acid acyltransferase alpha) (LPAAT-alpha) (Protein G15)	AGPAT1, G15	Q6MG85_RAT	3	0	Thioester bond captured, Metabolic labeling	0	6	2
O15260	SURF4_HUMAN	Surfeit locus protein 4	SURF4, SURF-4	ERV29_YEAST, SURF4_DROME	3	0	Thioester bond captured, Metabolic labeling	0	4	2
Q9H6X2	ANTR1_HUMAN	Anthrax toxin receptor 1 (Tumor endothelial marker 8)	ANTXR1, ATR, TEM8	ANTR1_MOUSE	3	1	Thioester bond captured, Metabolic labeling	3	12	2
Q9H313	TTYH1_HUMAN	Protein tweety homolog 1 (hTTY1)	TTYH1	TTYH1_MOUSE, TTYH1_RAT, TTYH2_MOUSE	3	0	Thioester bond captured, Metabolic labeling	0	12	2
Q92692	PVRL2_HUMAN	Poliovirus receptor-related protein 2 (Herpes virus entry mediator B) (Herpesvirus entry mediator B) (HveB) (Nectin-2) (CD antigen CD112)	PVRL2, HVEB, PRR2	PVRL2_MOUSE	3	0	Thioester bond captured, Metabolic labeling	0	8	2
Q15393	SF3B3_HUMAN	Splicing factor 3B subunit 3 (Pre-mRNA-splicing factor SF3b 130 kDa subunit) (SF3b130) (STAF130) (Spliceosome-associated protein 130) (SAP 130)	SF3B3, KIAA0017, SAP130	SF3B3_MOUSE	3	0	Thioester bond captured, Metabolic labeling	0	19	2
P62888	RL30_HUMAN	60S ribosomal protein L30	RPL30	Q8IJK8_PLAF7	3	0	Thioester bond captured	0	3	2
P17081	RHOQ_HUMAN	Rho-related GTP-binding protein RhoQ (Ras-like protein TC10) (Ras-like protein family member 7A)	RHOQ, ARHQ, RASL7A, TC10	RHOQ_MOUSE	3	0	Thioester bond captured, Metabolic labeling	0	10	2
P51674	GPM6A_HUMAN	Neuronal membrane glycoprotein M6-a (M6a)	GPM6A, M6A	GPM6A_MOUSE, GPM6A_RAT	3	1	Thioester bond captured, Metabolic labeling	0	13	2
O15258	RER1_HUMAN	Protein RER1	RER1	RER1_MOUSE	3	0	Metabolic labeling	0	2	2
P08708	RS17_HUMAN	40S ribosomal protein S17	RPS17	RS17_MOUSE	3	0	Metabolic labeling	0	1	2
Q9BW60	ELOV1_HUMAN	Elongation of very long chain fatty acids protein 1 (EC 2.3.1.199) (3-keto acyl-CoA synthase ELOVL1) (ELOVL fatty acid elongase 1) (ELOVL FA elongase 1) (Very-long-chain 3-oxoacyl-CoA synthase 1)	ELOVL1, SSC1, CGI-88	ELOV1_MOUSE, ELO3_YEAST	3	0	Thioester bond captured, Metabolic labeling	0	2	2
Q9Y228	T3JAM_HUMAN	TRAF3-interacting JNK-activating modulator (TRAF3-interacting protein 3)	TRAF3IP3, T3JAM		3	0	Thioester bond captured, Metabolic labeling	0	13	2
P23284	PPIB_HUMAN	Peptidyl-prolyl cis-trans isomerase B (PPIase B) (EC 5.2.1.8) (CYP-S1) (Cyclophilin B) (Rotamase B) (S-cyclophilin) (SCYLP)	PPIB, CYPB	PPIB_RAT	3	0	Thioester bond captured, Metabolic labeling	0	1	2
P04234	CD3D_HUMAN	T-cell surface glycoprotein CD3 delta chain (T-cell receptor T3 delta chain) (CD antigen CD3d)	CD3D, T3D	CD3D_MOUSE	3	0	Metabolic labeling	0	5	2
P61204	ARF3_HUMAN	ADP-ribosylation factor 3	ARF3	ARF2_YEAST, ARF1_PLAF7	3	0	Metabolic labeling, Thioester bond captured	0	1	2
P48735	IDHP_HUMAN	Isocitrate dehydrogenase [NADP], mitochondrial (IDH) (EC 1.1.1.42) (ICD-M) (IDP) (NADP(+)-specific ICDH) (Oxalosuccinate decarboxylase)	IDH2	IDHC_MOUSE, IDHP_MOUSE	3	0	Metabolic labeling, Thioester bond captured	0	8	2
O95164	UBL3_HUMAN	Ubiquitin-like protein 3 (Membrane-anchored ubiquitin-fold protein) (HsMUB) (MUB) (Protein HCG-1)	UBL3, PNSC1	UBL3_MOUSE	3	0	Thioester bond captured, Metabolic labeling	0	2	2
Q9NX63	CHCH3_HUMAN	Coiled-coil-helix-coiled-coil-helix domain-containing protein 3, mitochondrial	CHCHD3, MINOS3	CHCH3_MOUSE	3	0	Thioester bond captured, Metabolic labeling	0	5	2
O43561	LAT_HUMAN	Linker for activation of T-cells family member 1 (36 kDa phospho-tyrosine adapter protein) (pp36) (p36-38)	LAT	LAT_MOUSE	3	1	Metabolic labeling, Thioester bond captured	2	4	2
P30405	PPIF_HUMAN	Peptidyl-prolyl cis-trans isomerase F, mitochondrial (PPIase F) (EC 5.2.1.8) (Cyclophilin D) (CyP-D) (CypD) (Cyclophilin F) (Mitochondrial cyclophilin) (CyP-M) (Rotamase F)	PPIF, CYP3	PPIA_MOUSE, Q76NN7_PLAF7	3	0	Thioester bond captured, Metabolic labeling	0	6	2
P13929	ENOB_HUMAN	Beta-enolase (EC 4.2.1.11) (2-phospho-D-glycerate hydro-lyase) (Enolase 3) (Muscle-specific enolase) (MSE) (Skeletal muscle enolase)	ENO3	ENO2_ARATH, ENO_PLAF7	3	0	Thioester bond captured	0	6	2
P12004	PCNA_HUMAN	Proliferating cell nuclear antigen (PCNA) (Cyclin)	PCNA	PCNA_PLAF7	3	0	Thioester bond captured, Metabolic labeling	0	6	2
P36578	RL4_HUMAN	60S ribosomal protein L4 (60S ribosomal protein L1)	RPL4, RPL1	RL4_MOUSE	3	0	Thioester bond captured, Metabolic labeling	0	5	2
P34931	HS71L_HUMAN	Heat shock 70 kDa protein 1-like (Heat shock 70 kDa protein 1L) (Heat shock 70 kDa protein 1-Hom) (HSP70-Hom)	HSPA1L	HSP7C_ARATH, Q8IB24_PLAF7	3	0	Thioester bond captured, Metabolic labeling	0	7	2
Q9NY35	CLDN1_HUMAN	Claudin domain-containing protein 1 (Membrane protein GENX-3745)	CLDND1, C3orf4, HSPC174, PSEC0054, UNQ2511/PRO6000	CLDN1_MOUSE	2	0	Thioester bond captured, Metabolic labeling	0	12	2
O76081	RGS20_HUMAN	Regulator of G-protein signaling 20 (RGS20) (Gz-selective GTPase-activating protein) (G(z)GAP) (Gz-GAP) (Regulator of G-protein signaling Z1) (Regulator of Gz-selective protein signaling 1)	RGS20, RGSZ1, ZGAP1	RGS20_MOUSE	2	0	Thioester bond captured, Metabolic labeling	0	11	2
Q8N357	S35F6_HUMAN	Solute carrier family 35 member F6 (ANT2-binding protein) (ANT2BP) (Transport and Golgi organization 9 homolog)	SLC35F6, C2orf18, UNQ3047/PRO9863	S35F6_MOUSE	2	0	Thioester bond captured, Metabolic labeling	0	5	2
O75781	PALM_HUMAN	Paralemmin-1 (Paralemmin)	PALM, KIAA0270	PALM_MOUSE	2	1	Thioester bond captured, Metabolic labeling	0	3	2
Q8TAA9	VANG1_HUMAN	Vang-like protein 1 (Loop-tail protein 2 homolog) (LPP2) (Strabismus 2) (Van Gogh-like protein 1)	VANGL1, STB2		2	0	Thioester bond captured, Metabolic labeling	0	5	2
P43005	EAA3_HUMAN	Excitatory amino acid transporter 3 (Excitatory amino-acid carrier 1) (Neuronal and epithelial glutamate transporter) (Sodium-dependent glutamate/aspartate transporter 3) (Solute carrier family 1 member 1)	SLC1A1, EAAC1, EAAT3	EAA3_RAT	2	0	Thioester bond captured	0	6	2
Q9HBG4	VPP4_HUMAN	V-type proton ATPase 116 kDa subunit a isoform 4 (V-ATPase 116 kDa isoform a4) (Vacuolar proton translocating ATPase 116 kDa subunit a isoform 4) (Vacuolar proton translocating ATPase 116 kDa subunit a kidney isoform)	ATP6V0A4, ATP6N1B, ATP6N2	VHAA2_ARATH, VHAA3_ARATH, Q8IAQ8_PLAF7	2	0	Thioester bond captured	0	16	2
Q96RQ1	ERGI2_HUMAN	Endoplasmic reticulum-Golgi intermediate compartment protein 2	ERGIC2, ERV41, PTX1, CDA14	ERGI2_MOUSE	2	0	Metabolic labeling	0	5	2
B0I1T2	MYO1G_HUMAN	Unconventional myosin-Ig [Cleaved into: Minor histocompatibility antigen HA-2 (mHag HA-2)]	MYO1G, HA2		2	0	Metabolic labeling	0	18	2
E7EPF7	E7EPF7_HUMAN	P2X purinoceptor	P2RX4	Q9Z257_MOUSE	2	0	Metabolic labeling	0	15	2
Q10471	GALT2_HUMAN	Polypeptide N-acetylgalactosaminyltransferase 2 (EC 2.4.1.41) (Polypeptide GalNAc transferase 2) (GalNAc-T2) (pp-GaNTase 2) (Protein-UDP acetylgalactosaminyltransferase 2) (UDP-GalNAc:polypeptide N-acetylgalactosaminyltransferase 2) [Cleaved into: Polypeptide N-acetylgalactosaminyltransferase 2 soluble form]	GALNT2	GALT2_MOUSE	2	0	Metabolic labeling	0	13	2
P11049	CD37_HUMAN	Leukocyte antigen CD37 (Tetraspanin-26) (Tspan-26) (CD antigen CD37)	CD37, TSPAN26	Q3U429_MOUSE	2	1	Thioester bond captured, Metabolic labeling	0	12	2
P68431	H31_HUMAN	Histone H3.1 (Histone H3/a) (Histone H3/b) (Histone H3/c) (Histone H3/d) (Histone H3/f) (Histone H3/h) (Histone H3/i) (Histone H3/j) (Histone H3/k) (Histone H3/l)	HIST1H3A, H3FA;, HIST1H3B, H3FL;, HIST1H3C, H3FC;, HIST1H3D, H3FB;, HIST1H3E, H3FD;, HIST1H3F, H3FI;, HIST1H3G, H3FH;, HIST1H3H, H3FK;, HIST1H3I, H3FF;, HIST1H3J, H3FJ	C6KT19_PLAF7	2	0	Metabolic labeling, Thioester bond captured	0	2	2
Q71DI3	H32_HUMAN	Histone H3.2 (Histone H3/m) (Histone H3/o)	HIST2H3A;, HIST2H3C, H3F2, H3FM;, HIST2H3D	C6KT19_PLAF7	2	0	Metabolic labeling, Thioester bond captured	0	1	2
Q08945	SSRP1_HUMAN	FACT complex subunit SSRP1 (Chromatin-specific transcription elongation factor 80 kDa subunit) (Facilitates chromatin transcription complex 80 kDa subunit) (FACT 80 kDa subunit) (FACTp80) (Facilitates chromatin transcription complex subunit SSRP1) (Recombination signal sequence recognition protein 1) (Structure-specific recognition protein 1) (hSSRP1) (T160)	SSRP1, FACT80	SSRP1_MOUSE, Q8IL56_PLAF7	2	0	Metabolic labeling, Thioester bond captured	0	6	2
P34896	GLYC_HUMAN	Serine hydroxymethyltransferase, cytosolic (SHMT) (EC 2.1.2.1) (Glycine hydroxymethyltransferase) (Serine methylase)	SHMT1	GLYA2_AGRT5, Q8I566_PLAF7	2	0	Metabolic labeling, Thioester bond captured	0	10	2
Q9H0Q3	FXYD6_HUMAN	FXYD domain-containing ion transport regulator 6 (Phosphohippolin)	FXYD6, UNQ521/PRO1056	FXYD6_MOUSE, FXYD6_RAT	2	0	Metabolic labeling, Thioester bond captured	0	3	2
Q96A33	CCD47_HUMAN	Coiled-coil domain-containing protein 47	CCDC47, GK001, MSTP041, PSEC0077	CCD47_MOUSE, O77369_PLAF7	2	0	Metabolic labeling, Thioester bond captured	0	5	2
P21796	VDAC1_HUMAN	Voltage-dependent anion-selective channel protein 1 (VDAC-1) (hVDAC1) (Outer mitochondrial membrane protein porin 1) (Plasmalemmal porin) (Porin 31HL) (Porin 31HM)	VDAC1, VDAC	VDAC4_ARATH, VDAC1_MOUSE, VDAC3_MOUSE, VDAC1_RAT, VDAC3_RAT	8	0	Thioester bond captured, Metabolic labeling	0	2	1
Q06830	PRDX1_HUMAN	Peroxiredoxin-1 (EC 1.11.1.15) (Natural killer cell-enhancing factor A) (NKEF-A) (Proliferation-associated gene protein) (PAG) (Thioredoxin peroxidase 2) (Thioredoxin-dependent peroxide reductase 2)	PRDX1, PAGA, PAGB, TDPX2	PRDX1_MOUSE, PRDX2_MOUSE, PRDX1_RAT, Q8IL80_PLAF7	8	0	Thioester bond captured, Metabolic labeling	0	4	1
P62280	RS11_HUMAN	40S ribosomal protein S11	RPS11	RS11_MOUSE, O77381_PLAF7, RS11_DROME	7	1	Thioester bond captured, Metabolic labeling	1	3	1
P14618	KPYM_HUMAN	Pyruvate kinase PKM (EC 2.7.1.40) (Cytosolic thyroid hormone-binding protein) (CTHBP) (Opa-interacting protein 3) (OIP-3) (Pyruvate kinase 2/3) (Pyruvate kinase muscle isozyme) (Thyroid hormone-binding protein 1) (THBP1) (Tumor M2-PK) (p58)	PKM, OIP3, PK2, PK3, PKM2	KPYM_MOUSE, KPYK2_YEAST, KPYM_RAT	7	0	Thioester bond captured, Metabolic labeling	0	10	1
P48047	ATPO_HUMAN	ATP synthase subunit O, mitochondrial (Oligomycin sensitivity conferral protein) (OSCP)	ATP5O, ATPO	ATPO_MOUSE, ATPO_YEAST, ATPO_RAT, ATPO_DROME	7	0	Thioester bond captured, Metabolic labeling	0	2	1
P50990	TCPQ_HUMAN	T-complex protein 1 subunit theta (TCP-1-theta) (CCT-theta) (Renal carcinoma antigen NY-REN-15)	CCT8, C21orf112, CCTQ, KIAA0002	TCPQ_MOUSE, TCPQ_YEAST	7	0	Thioester bond captured, Metabolic labeling	0	10	1
P68032	ACTC_HUMAN	Actin, alpha cardiac muscle 1 (Alpha-cardiac actin)	ACTC1, ACTC	ACT7_ARATH, ACTC_MOUSE, ACTS_MOUSE, ACTA_MOUSE	7	0	Thioester bond captured, Metabolic labeling	0	6	1
P63241	IF5A1_HUMAN	Eukaryotic translation initiation factor 5A-1 (eIF-5A-1) (eIF-5A1) (Eukaryotic initiation factor 5A isoform 1) (eIF-5A) (Rev-binding factor) (eIF-4D)	EIF5A	IF5A1_MOUSE, Q8I603_PLAF7	7	0	Thioester bond captured, Metabolic labeling	0	4	1
P23634	AT2B4_HUMAN	Plasma membrane calcium-transporting ATPase 4 (PMCA4) (EC 3.6.3.8) (Matrix-remodeling-associated protein 1) (Plasma membrane calcium ATPase isoform 4) (Plasma membrane calcium pump isoform 4)	ATP2B4, ATP2B2, MXRA1, Atp2b4	ACA11_ARATH, ACA1_ARATH, AT2B1_RAT, AT2B2_MOUSE, E6EK15_DROME	6	0	Thioester bond captured, Metabolic labeling	0	21	1
Q8N7R7	CCYL1_HUMAN	Cyclin-Y-like protein 1	CCNYL1	D3YUJ3_MOUSE, F1M4U0_RAT	6	0	Thioester bond captured, Metabolic labeling	0	10	1
P60953	CDC42_HUMAN	Cell division control protein 42 homolog (G25K GTP-binding protein)	CDC42	CDC42_MOUSE, CDC42_RAT	6	3	Thioester bond captured, Metabolic labeling	5	6	1
Q8NG11	TSN14_HUMAN	Tetraspanin-14 (Tspan-14) (DC-TM4F2) (Transmembrane 4 superfamily member 14)	TSPAN14, TM4SF14	TSN14_MOUSE	6	0	Thioester bond captured, Metabolic labeling	0	12	1
P40939	ECHA_HUMAN	Trifunctional enzyme subunit alpha, mitochondrial (78 kDa gastrin-binding protein) (TP-alpha) [Includes: Long-chain enoyl-CoA hydratase (EC 4.2.1.17); Long chain 3-hydroxyacyl-CoA dehydrogenase (EC 1.1.1.211)]	HADHA, HADH	ECHA_MOUSE, ECHA_RAT	6	0	Metabolic labeling, Thioester bond captured	0	13	1
Q9Y4W6	AFG32_HUMAN	AFG3-like protein 2 (EC 3.4.24.-) (Paraplegin-like protein)	AFG3L2	FTSH3_ARATH, AFG32_MOUSE, AFG3_YEAST, YTA12_SCHPO	6	0	Thioester bond captured, Metabolic labeling	0	8	1
P62736	ACTA_HUMAN	Actin, aortic smooth muscle (Alpha-actin-2) (Cell growth-inhibiting gene 46 protein)	ACTA2, ACTSA, ACTVS, GIG46	ACT7_ARATH, ACTC_MOUSE, ACTS_MOUSE, ACTA_MOUSE	6	0	Thioester bond captured, Metabolic labeling	0	7	1
P31040	SDHA_HUMAN	Succinate dehydrogenase [ubiquinone] flavoprotein subunit, mitochondrial (EC 1.3.5.1) (Flavoprotein subunit of complex II) (Fp)	SDHA, SDH2, SDHF	SDHA1_ARATH, SDHA_MOUSE	6	0	Thioester bond captured, Metabolic labeling	0	18	1
P62258	1433E_HUMAN	14-3-3 protein epsilon (14-3-3E)	YWHAE	1433E_MOUSE	6	0	Thioester bond captured, Metabolic labeling	0	3	1
P06576	ATPB_HUMAN	ATP synthase subunit beta, mitochondrial (EC 3.6.3.14)	ATP5B, ATPMB, ATPSB	ATPB_YEAST, ATPB_MOUSE, Q8I0V2_PLAF7	6	0	Thioester bond captured	0	0	1
P60709	ACTB_HUMAN	Actin, cytoplasmic 1 (Beta-actin) [Cleaved into: Actin, cytoplasmic 1, N-terminally processed]	ACTB	ACTB_MOUSE, ACTG_MOUSE	6	0	Thioester bond captured, Metabolic labeling	0	6	1
Q02978	M2OM_HUMAN	Mitochondrial 2-oxoglutarate/malate carrier protein (OGCP) (Solute carrier family 25 member 11)	SLC25A11, SLC20A4	M2OM_MOUSE, Q8IB73_PLAF7	6	0	Metabolic labeling, Thioester bond captured	0	3	1
Q00765	REEP5_HUMAN	Receptor expression-enhancing protein 5 (Polyposis locus protein 1) (Protein TB2)	REEP5, C5orf18, DP1, TB2	REEP5_RAT, YOP1_SCHPO, O77388_PLAF7	6	0	Thioester bond captured, Metabolic labeling	0	4	1
Q14156	EFR3A_HUMAN	Protein EFR3 homolog A (Protein EFR3-like)	EFR3A, KIAA0143	EFR3A_MOUSE, EFR3_DROME	5	0	Thioester bond captured	0	16	1
O75695	XRP2_HUMAN	Protein XRP2	RP2	XRP2_MOUSE	5	0	Thioester bond captured, Metabolic labeling	0	15	1
P78368	KC1G2_HUMAN	Casein kinase I isoform gamma-2 (CKI-gamma 2) (EC 2.7.11.1)	CSNK1G2, CK1G2	KC1G3_MOUSE, KC1G3_RAT, KC1G2_RAT, Q99K78_MOUSE, Q4AB31_DROME	5	0	Thioester bond captured, Metabolic labeling	0	7	1
O15118	NPC1_HUMAN	Niemann-Pick C1 protein	NPC1	NPC1_MOUSE	5	0	Thioester bond captured, Metabolic labeling	0	49	1
Q5W111	SPRY7_HUMAN	SPRY domain-containing protein 7 (Chronic lymphocytic leukemia deletion region gene 6 protein) (CLL deletion region gene 6 protein)	SPRYD7, C13orf1, CLLD6	SPRY7_MOUSE	5	0	Thioester bond captured, Metabolic labeling	0	8	1
P20339	RAB5A_HUMAN	Ras-related protein Rab-5A	RAB5A, RAB5	RAB5B_MOUSE, RAB5C_MOUSE, B0BNK1_RAT, RAB5A_MOUSE, Q8I274_PLAF7	5	0	Thioester bond captured, Metabolic labeling	0	4	1
Q8IYS2	K2013_HUMAN	Uncharacterized protein KIAA2013	KIAA2013		5	0	Thioester bond captured, Metabolic labeling	0	10	1
P15291	B4GT1_HUMAN	Beta-1,4-galactosyltransferase 1 (Beta-1,4-GalTase 1) (Beta4Gal-T1) (b4Gal-T1) (EC 2.4.1.-) (UDP-Gal:beta-GlcNAc beta-1,4-galactosyltransferase 1) (UDP-galactose:beta-N-acetylglucosamine beta-1,4-galactosyltransferase 1) [Cleaved into: Processed beta-1,4-galactosyltransferase 1] [Includes: Lactose synthase A protein (EC 2.4.1.22); N-acetyllactosamine synthase (EC 2.4.1.90) (Nal synthase); Beta-N-…	B4GALT1, GGTB2	B4GT1_MOUSE	5	0	Thioester bond captured, Metabolic labeling	0	7	1
Q8IUW5	RELL1_HUMAN	RELT-like protein 1	RELL1, PSEC0162	RELL1_MOUSE	5	0	Thioester bond captured, Metabolic labeling	0	5	1
P36873	PP1G_HUMAN	Serine/threonine-protein phosphatase PP1-gamma catalytic subunit (PP-1G) (EC 3.1.3.16) (Protein phosphatase 1C catalytic subunit)	PPP1CC	PP1A_MOUSE, PP12_YEAST, PP1B_MOUSE, PP12_DROME	5	0	Thioester bond captured, Metabolic labeling	0	13	1
P42892	ECE1_HUMAN	Endothelin-converting enzyme 1 (ECE-1) (EC 3.4.24.71)	ECE1	ECE1_MOUSE	5	1	Thioester bond captured	3	14	1
Q14699	RFTN1_HUMAN	Raftlin (Cell migration-inducing gene 2 protein) (Raft-linking protein)	RFTN1, KIAA0084, MIG2	RFTN1_MOUSE	5	0	Thioester bond captured, Metabolic labeling	0	10	1
P62913	RL11_HUMAN	60S ribosomal protein L11 (CLL-associated antigen KW-12)	RPL11	RL11_MOUSE, Q8IBQ6_PLAF7, RL11_DROME	5	0	Thioester bond captured, Metabolic labeling	0	4	1
Q969X5	ERGI1_HUMAN	Endoplasmic reticulum-Golgi intermediate compartment protein 1 (ER-Golgi intermediate compartment 32 kDa protein) (ERGIC-32)	ERGIC1, ERGIC32, KIAA1181, HT034	ERGI1_MOUSE	5	0	Thioester bond captured, Metabolic labeling	0	7	1
P63244	GBLP_HUMAN	Guanine nucleotide-binding protein subunit beta-2-like 1 (Cell proliferation-inducing gene 21 protein) (Guanine nucleotide-binding protein subunit beta-like protein 12.3) (Human lung cancer oncogene 7 protein) (HLC-7) (Receptor for activated C kinase) (Receptor of activated protein kinase C 1) (RACK1) [Cleaved into: Guanine nucleotide-binding protein subunit beta-2-like 1, N-terminally processed]	GNB2L1, HLC7, PIG21	GBLP_MOUSE	5	0	Thioester bond captured, Metabolic labeling	0	8	1
P18085	ARF4_HUMAN	ADP-ribosylation factor 4	ARF4, ARF2	ARF4_MOUSE, ARF4_RAT	5	0	Metabolic labeling, Thioester bond captured	0	2	1
P23526	SAHH_HUMAN	Adenosylhomocysteinase (AdoHcyase) (EC 3.3.1.1) (S-adenosyl-L-homocysteine hydrolase)	AHCY, SAHH	SAHH_YEAST, SAHH_PLAF7	5	0	Thioester bond captured, Metabolic labeling	0	10	1
P32969	RL9_HUMAN	60S ribosomal protein L9	RPL9, OK/SW-cl.103;, RPL9P7;, RPL9P8;, RPL9P9	RL9_MOUSE, Q8IE85_PLAF7	5	0	Thioester bond captured	0	2	1
P04843	RPN1_HUMAN	Dolichyl-diphosphooligosaccharide--protein glycosyltransferase subunit 1 (EC 2.4.99.18) (Dolichyl-diphosphooligosaccharide--protein glycosyltransferase 67 kDa subunit) (Ribophorin I) (RPN-I) (Ribophorin-1)	RPN1	RPN1_MOUSE, OST1_YEAST	5	0	Thioester bond captured, Metabolic labeling	0	2	1
P30048	PRDX3_HUMAN	Thioredoxin-dependent peroxide reductase, mitochondrial (EC 1.11.1.15) (Antioxidant protein 1) (AOP-1) (HBC189) (Peroxiredoxin III) (Prx-III) (Peroxiredoxin-3) (Protein MER5 homolog)	PRDX3, AOP1	PRDX3_MOUSE, Q8IL80_PLAF7	5	0	Thioester bond captured, Metabolic labeling	0	6	1
P54652	HSP72_HUMAN	Heat shock-related 70 kDa protein 2 (Heat shock 70 kDa protein 2)	HSPA2	HSP7C_ARATH, HSP7C_MOUSE, HS71L_MOUSE, HSP72_MOUSE, Q8IB24_PLAF7	5	0	Thioester bond captured, Metabolic labeling	0	5	1
P68363	TBA1B_HUMAN	Tubulin alpha-1B chain (Alpha-tubulin ubiquitous) (Tubulin K-alpha-1) (Tubulin alpha-ubiquitous chain)	TUBA1B	TBA1A_MOUSE, TBA1B_MOUSE, TBA3_YEAST, TBA1_YEAST	5	1	Thioester bond captured, Metabolic labeling	1	12	1
P09211	GSTP1_HUMAN	Glutathione S-transferase P (EC 2.5.1.18) (GST class-pi) (GSTP1-1)	GSTP1, FAEES3, GST3	GSTP1_MOUSE, GSTP2_MOUSE	5	0	Thioester bond captured, Metabolic labeling	0	4	1
P84085	ARF5_HUMAN	ADP-ribosylation factor 5	ARF5	ARF4_MOUSE, ARF5_MOUSE, ARF4_RAT, ARF5_RAT	5	0	Metabolic labeling, Thioester bond captured	0	2	1
P52209	6PGD_HUMAN	6-phosphogluconate dehydrogenase, decarboxylating (EC 1.1.1.44)	PGD, PGDH	6PGD2_ARATH, 6PGD_MOUSE, 6PGD2_YEAST	5	0	Thioester bond captured, Metabolic labeling	0	9	1
O14880	MGST3_HUMAN	Microsomal glutathione S-transferase 3 (Microsomal GST-3) (EC 2.5.1.18) (Microsomal GST-III)	MGST3	MGST3_MOUSE	5	1	Thioester bond captured, Metabolic labeling	2	4	1
P11177	ODPB_HUMAN	Pyruvate dehydrogenase E1 component subunit beta, mitochondrial (PDHE1-B) (EC 1.2.4.1)	PDHB, PHE1B	ODPB_MOUSE	5	0	Thioester bond captured, Metabolic labeling	0	6	1
Q9NP72	RAB18_HUMAN	Ras-related protein Rab-18	RAB18	RAB18_MOUSE, Q7K6B0_PLAF7	5	0	Thioester bond captured, Metabolic labeling	0	5	1
P40926	MDHM_HUMAN	Malate dehydrogenase, mitochondrial (EC 1.1.1.37)	MDH2	MDHM_MOUSE	5	0	Metabolic labeling, Thioester bond captured	0	8	1
Q9Y287	ITM2B_HUMAN	Integral membrane protein 2B (Immature BRI2) (imBRI2) (Protein E25B) (Transmembrane protein BRI) (Bri) [Cleaved into: BRI2, membrane form (Mature BRI2) (mBRI2); BRI2 intracellular domain (BRI2 ICD); BRI2C, soluble form; Bri23 peptide (Bri2-23) (ABri23) (C-terminal peptide) (P23 peptide)]	ITM2B, BRI, BRI2	ITM2B_MOUSE	5	0	Thioester bond captured, Metabolic labeling	0	9	1
Q05639	EF1A2_HUMAN	Elongation factor 1-alpha 2 (EF-1-alpha-2) (Eukaryotic elongation factor 1 A-2) (eEF1A-2) (Statin-S1)	EEF1A2, EEF1AL, STN	EF1A1_MOUSE, EF1A2_RAT, EF1A1_RAT, EF1A2_MOUSE, Q8I0P6_PLAF7	5	0	Thioester bond captured, Metabolic labeling	0	6	1
O95183	VAMP5_HUMAN	Vesicle-associated membrane protein 5 (VAMP-5) (Myobrevin)	VAMP5, HSPC191	VAMP5_MOUSE	5	0	Thioester bond captured, Metabolic labeling	0	3	1
O00299	CLIC1_HUMAN	Chloride intracellular channel protein 1 (Chloride channel ABP) (Nuclear chloride ion channel 27) (NCC27) (Regulatory nuclear chloride ion channel protein) (hRNCC)	CLIC1, G6, NCC27	DHAR2_ARATH, CLIC1_MOUSE	5	0	Thioester bond captured, Metabolic labeling	0	6	1
P60900	PSA6_HUMAN	Proteasome subunit alpha type-6 (EC 3.4.25.1) (27 kDa prosomal protein) (PROS-27) (p27K) (Macropain iota chain) (Multicatalytic endopeptidase complex iota chain) (Proteasome iota chain)	PSMA6, PROS27	PSA6_MOUSE	5	0	Thioester bond captured, Metabolic labeling	0	8	1
P61247	RS3A_HUMAN	40S ribosomal protein S3a (v-fos transformation effector protein) (Fte-1)	RPS3A, FTE1, MFTL	RS3A_MOUSE	5	0	Thioester bond captured, Metabolic labeling	0	4	1
P18669	PGAM1_HUMAN	Phosphoglycerate mutase 1 (EC 3.1.3.13) (EC 5.4.2.11) (EC 5.4.2.4) (BPG-dependent PGAM 1) (Phosphoglycerate mutase isozyme B) (PGAM-B)	PGAM1, PGAMA, CDABP0006	PGAM1_MOUSE, PGAM2_MOUSE	5	0	Thioester bond captured, Metabolic labeling	0	2	1
Q02218	ODO1_HUMAN	2-oxoglutarate dehydrogenase, mitochondrial (EC 1.2.4.2) (2-oxoglutarate dehydrogenase complex component E1) (OGDC-E1) (Alpha-ketoglutarate dehydrogenase)	OGDH	ODO1_MOUSE, Q8I6S5_PLAF7	5	0	Thioester bond captured, Metabolic labeling	0	21	1
P50991	TCPD_HUMAN	T-complex protein 1 subunit delta (TCP-1-delta) (CCT-delta) (Stimulator of TAR RNA-binding)	CCT4, CCTD, SRB	TCPD_MOUSE	5	0	Thioester bond captured, Metabolic labeling	0	9	1
P50395	GDIB_HUMAN	Rab GDP dissociation inhibitor beta (Rab GDI beta) (Guanosine diphosphate dissociation inhibitor 2) (GDI-2)	GDI2, RABGDIB	GDIB_MOUSE	5	0	Metabolic labeling, Thioester bond captured	0	8	1
P52597	HNRPF_HUMAN	Heterogeneous nuclear ribonucleoprotein F (hnRNP F) (Nucleolin-like protein mcs94-1) [Cleaved into: Heterogeneous nuclear ribonucleoprotein F, N-terminally processed]	HNRNPF, HNRPF	HNRPF_MOUSE, HNRH1_MOUSE, HNRH2_MOUSE	5	0	Thioester bond captured, Metabolic labeling	0	6	1
Q01518	CAP1_HUMAN	Adenylyl cyclase-associated protein 1 (CAP 1)	CAP1, CAP	CAP1_MOUSE, CAP1_RAT	5	0	Thioester bond captured, Metabolic labeling	0	8	1
Q8N4L2	TM55A_HUMAN	Type 2 phosphatidylinositol 4,5-bisphosphate 4-phosphatase (Type 2 PtdIns-4,5-P2 4-Ptase) (EC 3.1.3.78) (PtdIns-4,5-P2 4-Ptase II) (Transmembrane protein 55A)	TMEM55A	TM55A_MOUSE, TM55B_MOUSE, TM55A_RAT, Q9VT68_DROME	4	0	Thioester bond captured, Metabolic labeling	0	19	1
P26038	MOES_HUMAN	Moesin (Membrane-organizing extension spike protein)	MSN	MOES_MOUSE, EZRI_MOUSE, MOEH_DROME	4	0	Thioester bond captured, Metabolic labeling	0	2	1
P18124	RL7_HUMAN	60S ribosomal protein L7	RPL7	RL7_MOUSE, RL7_DROME	4	0	Metabolic labeling, Thioester bond captured	0	1	1
P62879	GBB2_HUMAN	Guanine nucleotide-binding protein G(I)/G(S)/G(T) subunit beta-2 (G protein subunit beta-2) (Transducin beta chain 2)	GNB2	E9QKR0_MOUSE, GBB2_MOUSE	4	0	Thioester bond captured, Metabolic labeling	0	13	1
P05198	IF2A_HUMAN	Eukaryotic translation initiation factor 2 subunit 1 (Eukaryotic translation initiation factor 2 subunit alpha) (eIF-2-alpha) (eIF-2A) (eIF-2alpha)	EIF2S1, EIF2A	IF2A_MOUSE, IF2A_DROME	4	0	Thioester bond captured, Metabolic labeling	0	5	1
P22392	NDKB_HUMAN	Nucleoside diphosphate kinase B (NDK B) (NDP kinase B) (EC 2.7.4.6) (C-myc purine-binding transcription factor PUF) (Histidine protein kinase NDKB) (EC 2.7.13.3) (nm23-H2)	NME2, NM23B	NDKB_MOUSE, NDKB_RAT, NDKA_MOUSE, NDKA_DROME	4	0	Metabolic labeling, Thioester bond captured	0	2	1
P07900	HS90A_HUMAN	Heat shock protein HSP 90-alpha (Heat shock 86 kDa) (HSP 86) (HSP86) (Renal carcinoma antigen NY-REN-38)	HSP90AA1, HSP90A, HSPC1, HSPCA	HSP82_YEAST, HS90A_MOUSE, HS90B_MOUSE	4	0	Thioester bond captured, Metabolic labeling	0	7	1
Q01581	HMCS1_HUMAN	Hydroxymethylglutaryl-CoA synthase, cytoplasmic (HMG-CoA synthase) (EC 2.3.3.10) (3-hydroxy-3-methylglutaryl coenzyme A synthase)	HMGCS1, HMGCS	HMCS1_MOUSE, HMCS1_RAT, Q7K4Q9_DROME	4	0	Thioester bond captured, Metabolic labeling	0	10	1
P16070	CD44_HUMAN	CD44 antigen (CDw44) (Epican) (Extracellular matrix receptor III) (ECMR-III) (GP90 lymphocyte homing/adhesion receptor) (HUTCH-I) (Heparan sulfate proteoglycan) (Hermes antigen) (Hyaluronate receptor) (Phagocytic glycoprotein 1) (PGP-1) (Phagocytic glycoprotein I) (PGP-I) (CD antigen CD44)	CD44, LHR, MDU2, MDU3, MIC4		4	2	Thioester bond captured	4	9	1
P02768	ALBU_HUMAN	Serum albumin	ALB, GIG20, GIG42, PRO0903, PRO1708, PRO2044, PRO2619, PRO2675, UNQ696/PRO1341	ALBU_RAT, ALBU_MOUSE, ALBU_BOVIN	4	0	Thioester bond captured, Metabolic labeling	0	35	1
Q10589	BST2_HUMAN	Bone marrow stromal antigen 2 (BST-2) (HM1.24 antigen) (Tetherin) (CD antigen CD317)	BST2	BST2_MOUSE	4	0	Thioester bond captured, Metabolic labeling	0	5	1
P62249	RS16_HUMAN	40S ribosomal protein S16	RPS16	RS16_DROME	4	0	Thioester bond captured, Metabolic labeling	0	2	1
O95837	GNA14_HUMAN	Guanine nucleotide-binding protein subunit alpha-14 (G alpha-14) (G-protein subunit alpha-14)	GNA14	GNA14_MOUSE	4	1	Thioester bond captured, Metabolic labeling	3	8	1
Q13445	TMED1_HUMAN	Transmembrane emp24 domain-containing protein 1 (Interleukin-1 receptor-like 1 ligand) (Putative T1/ST2 receptor-binding protein) (p24 family protein gamma-1) (Tp24) (p24gamma1)	TMED1, IL1RL1L, IL1RL1LG	TMED1_MOUSE	4	0	Thioester bond captured, Metabolic labeling	0	3	1
Q9H1E5	TMX4_HUMAN	Thioredoxin-related transmembrane protein 4 (Thioredoxin domain-containing protein 13)	TMX4, KIAA1162, TXNDC13, PSEC0095, UNQ475/PRO938	TMX4_MOUSE, Q9W1I7_DROME	4	0	Thioester bond captured, Metabolic labeling	0	6	1
Q14642	I5P1_HUMAN	Type I inositol 1,4,5-trisphosphate 5-phosphatase (5PTase) (EC 3.1.3.56)	INPP5A	D3ZZX1_RAT, Q7TNC9_MOUSE	4	0	Thioester bond captured	0	10	1
P08133	ANXA6_HUMAN	Annexin A6 (67 kDa calelectrin) (Annexin VI) (Annexin-6) (Calphobindin-II) (CPB-II) (Chromobindin-20) (Lipocortin VI) (Protein III) (p68) (p70)	ANXA6, ANX6	ANXA6_MOUSE	4	0	Metabolic labeling, Thioester bond captured	0	6	1
P60763	RAC3_HUMAN	Ras-related C3 botulinum toxin substrate 3 (p21-Rac3)	RAC3	RAC1_MOUSE, RAC1_RAT	4	1	Thioester bond captured, Metabolic labeling	2	7	1
Q9NQC3	RTN4_HUMAN	Reticulon-4 (Foocen) (Neurite outgrowth inhibitor) (Nogo protein) (Neuroendocrine-specific protein) (NSP) (Neuroendocrine-specific protein C homolog) (RTN-x) (Reticulon-5)	RTN4, KIAA0886, NOGO, My043, SP1507	RTN4_MOUSE	4	0	Thioester bond captured, Metabolic labeling	0	7	1
P25788	PSA3_HUMAN	Proteasome subunit alpha type-3 (EC 3.4.25.1) (Macropain subunit C8) (Multicatalytic endopeptidase complex subunit C8) (Proteasome component C8)	PSMA3, HC8, PSC8	PSA3_MOUSE, O77396_PLAF7	4	0	Metabolic labeling, Thioester bond captured	0	4	1
P36542	ATPG_HUMAN	ATP synthase subunit gamma, mitochondrial (F-ATPase gamma subunit)	ATP5C1, ATP5C, ATP5CL1	ATPG3_ARATH	4	0	Thioester bond captured, Metabolic labeling	0	1	1
P24752	THIL_HUMAN	Acetyl-CoA acetyltransferase, mitochondrial (EC 2.3.1.9) (Acetoacetyl-CoA thiolase) (T2)	ACAT1, ACAT, MAT	THIL_MOUSE	4	0	Thioester bond captured, Metabolic labeling	0	5	1
Q9Y277	VDAC3_HUMAN	Voltage-dependent anion-selective channel protein 3 (VDAC-3) (hVDAC3) (Outer mitochondrial membrane protein porin 3)	VDAC3		4	0	Thioester bond captured, Metabolic labeling	0	6	1
P04350	TBB4A_HUMAN	Tubulin beta-4A chain (Tubulin 5 beta) (Tubulin beta-4 chain)	TUBB4A, TUBB4, TUBB5	TBB2A_MOUSE, TBB2B_MOUSE, TBB4B_MOUSE, TBB5_MOUSE, TBB4A_MOUSE, TBB_PLAF7	4	0	Thioester bond captured, Metabolic labeling	0	8	1
Q9Y512	SAM50_HUMAN	Sorting and assembly machinery component 50 homolog (Transformation-related gene 3 protein) (TRG-3)	SAMM50, CGI-51, SAM50, TRG3	Q9FFG3_ARATH, Q9SRL6_ARATH, SAM50_MOUSE	4	0	Thioester bond captured, Metabolic labeling	0	7	1
P16104	H2AX_HUMAN	Histone H2AX (H2a/x) (Histone H2A.X)	H2AFX, H2AX	H2AJ_MOUSE, H2A2_SCHPO, C6KT18_PLAF7	4	0	Thioester bond captured, Metabolic labeling	0	0	1
O75071	EFC14_HUMAN	EF-hand calcium-binding domain-containing protein 14	EFCAB14, KIAA0494	Q6PCQ6_MOUSE	4	1	Thioester bond captured, Metabolic labeling	0	6	1
P35580	MYH10_HUMAN	Myosin-10 (Cellular myosin heavy chain, type B) (Myosin heavy chain 10) (Myosin heavy chain, non-muscle IIb) (Non-muscle myosin heavy chain B) (NMMHC-B) (Non-muscle myosin heavy chain IIb) (NMMHC II-b) (NMMHC-IIB)	MYH10	MYH10_MOUSE, C6KSY1_PLAF7	4	0	Metabolic labeling, Thioester bond captured	0	17	1
P62701	RS4X_HUMAN	40S ribosomal protein S4, X isoform (SCR10) (Single copy abundant mRNA protein)	RPS4X, CCG2, RPS4, SCAR	RS4X_MOUSE	4	0	Thioester bond captured, Metabolic labeling	0	4	1
P62081	RS7_HUMAN	40S ribosomal protein S7	RPS7	RS7_MOUSE, RS7_RAT, Q8IET7_PLAF7	4	0	Thioester bond captured, Metabolic labeling	0	0	1
O43396	TXNL1_HUMAN	Thioredoxin-like protein 1 (32 kDa thioredoxin-related protein)	TXNL1, TRP32, TXL, TXNL	THIO_MOUSE, THIO_RAT, TXNL1_MOUSE	4	0	Thioester bond captured, Metabolic labeling	0	7	1
P01889	1B07_HUMAN	HLA class I histocompatibility antigen, B-7 alpha chain (MHC class I antigen B*7)	HLA-B, HLAB		4	1	Thioester bond captured, Metabolic labeling	2	6	1
P30499	1C01_HUMAN	HLA class I histocompatibility antigen, Cw-1 alpha chain (MHC class I antigen Cw*1)	HLA-C, HLAC		4	0	Thioester bond captured, Metabolic labeling	0	8	1
Q562R1	ACTBL_HUMAN	Beta-actin-like protein 2 (Kappa-actin)	ACTBL2	ACTBL_MOUSE	4	0	Thioester bond captured, Metabolic labeling	0	6	1
P28907	CD38_HUMAN	ADP-ribosyl cyclase 1 (EC 3.2.2.5) (Cyclic ADP-ribose hydrolase 1) (cADPr hydrolase 1) (T10) (CD antigen CD38)	CD38	CD38_RAT	4	0	Thioester bond captured, Metabolic labeling	0	16	1
Q99497	PARK7_HUMAN	Protein DJ-1 (EC 3.4.-.-) (Oncogene DJ1) (Parkinson disease protein 7)	PARK7	PARK7_MOUSE, C6KTB1_PLAF7	4	1	Thioester bond captured, Metabolic labeling	3	3	1
P04181	OAT_HUMAN	Ornithine aminotransferase, mitochondrial (EC 2.6.1.13) (Ornithine delta-aminotransferase) (Ornithine--oxo-acid aminotransferase) [Cleaved into: Ornithine aminotransferase, hepatic form; Ornithine aminotransferase, renal form]	OAT	OAT_ARATH, OAT_MOUSE, OAT_PLAF7	4	0	Thioester bond captured, Metabolic labeling	0	6	1
O14980	XPO1_HUMAN	Exportin-1 (Exp1) (Chromosome region maintenance 1 protein homolog)	XPO1, CRM1	XPO1_RAT, XPO1_MOUSE	4	0	Metabolic labeling, Thioester bond captured	0	20	1
Q99805	TM9S2_HUMAN	Transmembrane 9 superfamily member 2 (p76)	TM9SF2	TM9S2_MOUSE, TMN1_YEAST, TM9S2_RAT	4	0	Thioester bond captured, Metabolic labeling	0	19	1
O96008	TOM40_HUMAN	Mitochondrial import receptor subunit TOM40 homolog (Protein Haymaker) (Translocase of outer membrane 40 kDa subunit homolog) (p38.5)	TOMM40, C19orf1, PEREC1, TOM40	TOM40_MOUSE	4	0	Thioester bond captured, Metabolic labeling	0	6	1
Q9ULD0	OGDHL_HUMAN	2-oxoglutarate dehydrogenase-like, mitochondrial (EC 1.2.4.-) (2-oxoglutarate dehydrogenase complex component E1-like) (OGDC-E1-like) (Alpha-ketoglutarate dehydrogenase-like)	OGDHL, KIAA1290	ODO1_MOUSE, E9Q7L0_MOUSE, Q8I6S5_PLAF7	4	0	Thioester bond captured, Metabolic labeling	0	15	1
P49411	EFTU_HUMAN	Elongation factor Tu, mitochondrial (EF-Tu) (P43)	TUFM	EFTU_MOUSE	4	0	Thioester bond captured, Metabolic labeling	0	6	1
Q92598	HS105_HUMAN	Heat shock protein 105 kDa (Antigen NY-CO-25) (Heat shock 110 kDa protein)	HSPH1, HSP105, HSP110, KIAA0201	HS105_MOUSE, Q8IC01_PLAF7	4	0	Metabolic labeling, Thioester bond captured	0	16	1
Q92900	RENT1_HUMAN	Regulator of nonsense transcripts 1 (EC 3.6.4.-) (ATP-dependent helicase RENT1) (Nonsense mRNA reducing factor 1) (NORF1) (Up-frameshift suppressor 1 homolog) (hUpf1)	UPF1, KIAA0221, RENT1	RENT1_MOUSE, NAM7_YEAST	4	0	Thioester bond captured, Metabolic labeling	0	23	1
Q02878	RL6_HUMAN	60S ribosomal protein L6 (Neoplasm-related protein C140) (Tax-responsive enhancer element-binding protein 107) (TaxREB107)	RPL6, TXREB1	RL6_MOUSE	4	0	Metabolic labeling, Thioester bond captured	0	1	1
P62829	RL23_HUMAN	60S ribosomal protein L23 (60S ribosomal protein L17)	RPL23	Q8IE09_PLAF7	4	0	Thioester bond captured, Metabolic labeling	0	2	1
Q16832	DDR2_HUMAN	Discoidin domain-containing receptor 2 (Discoidin domain receptor 2) (EC 2.7.10.1) (CD167 antigen-like family member B) (Discoidin domain-containing receptor tyrosine kinase 2) (Neurotrophic tyrosine kinase, receptor-related 3) (Receptor protein-tyrosine kinase TKT) (Tyrosine-protein kinase TYRO10) (CD antigen CD167b)	DDR2, NTRKR3, TKT, TYRO10	DDR2_MOUSE	4	0	Metabolic labeling, Thioester bond captured	0	16	1
Q9UQ80	PA2G4_HUMAN	Proliferation-associated protein 2G4 (Cell cycle protein p38-2G4 homolog) (hG4-1) (ErbB3-binding protein 1)	PA2G4, EBP1	PA2G4_MOUSE	4	0	Thioester bond captured, Metabolic labeling	0	6	1
Q71U36	TBA1A_HUMAN	Tubulin alpha-1A chain (Alpha-tubulin 3) (Tubulin B-alpha-1) (Tubulin alpha-3 chain)	TUBA1A, TUBA3	TBA1A_MOUSE, TBA1B_MOUSE, TBA3_YEAST, TBA1_YEAST	4	1	Metabolic labeling, Thioester bond captured	1	12	1
P32119	PRDX2_HUMAN	Peroxiredoxin-2 (EC 1.11.1.15) (Natural killer cell-enhancing factor B) (NKEF-B) (PRP) (Thiol-specific antioxidant protein) (TSA) (Thioredoxin peroxidase 1) (Thioredoxin-dependent peroxide reductase 1)	PRDX2, NKEFB, TDPX1	PRDX2_MOUSE, Q8IL80_PLAF7	4	0	Metabolic labeling, Thioester bond captured	0	3	1
P33993	MCM7_HUMAN	DNA replication licensing factor MCM7 (EC 3.6.4.12) (CDC47 homolog) (P1.1-MCM3)	MCM7, CDC47, MCM2	Q8IC16_PLAF7	4	0	Thioester bond captured, Metabolic labeling	0	11	1
P12268	IMDH2_HUMAN	Inosine-5'-monophosphate dehydrogenase 2 (IMP dehydrogenase 2) (IMPD 2) (IMPDH 2) (EC 1.1.1.205) (IMPDH-II)	IMPDH2, IMPD2	IMDH2_MOUSE, Q8I2U5_PLAF7	4	0	Thioester bond captured, Metabolic labeling	0	8	1
P60842	IF4A1_HUMAN	Eukaryotic initiation factor 4A-I (eIF-4A-I) (eIF4A-I) (EC 3.6.4.13) (ATP-dependent RNA helicase eIF4A-1)	EIF4A1, DDX2A, EIF4A	IF4A2_ARATH, Q8IKF0_PLAF7	4	0	Thioester bond captured, Metabolic labeling	0	4	1
Q9UJZ1	STML2_HUMAN	Stomatin-like protein 2, mitochondrial (SLP-2) (EPB72-like protein 2) (Paraprotein target 7) (Paratarg-7)	STOML2, SLP2, HSPC108	Q9LVW0_ARATH, O77376_PLAF7	4	0	Thioester bond captured, Metabolic labeling	0	2	1
P62745	RHOB_HUMAN	Rho-related GTP-binding protein RhoB (Rho cDNA clone 6) (h6)	RHOB, ARH6, ARHB	RHOB_MOUSE, RHO1_DROME	3	2	Thioester bond captured, Metabolic labeling	4	8	1
Q9C0B5	ZDHC5_HUMAN	Palmitoyltransferase ZDHHC5 (EC 2.3.1.225) (Zinc finger DHHC domain-containing protein 5) (DHHC-5) (Zinc finger protein 375)	ZDHHC5, KIAA1748, ZNF375	ZDHC5_MOUSE, ZDHC5_RAT, A8JUM2_DROME	3	0	Thioester bond captured, Metabolic labeling	0	13	1
Q9NP58	ABCB6_HUMAN	ATP-binding cassette sub-family B member 6, mitochondrial (Mitochondrial ABC transporter 3) (Mt-ABC transporter 3) (P-glycoprotein-related protein) (Ubiquitously-expressed mammalian ABC half transporter)	ABCB6, MTABC3, PRP, UMAT	ABCB6_MOUSE, ABCB6_RAT	3	0	Thioester bond captured, Metabolic labeling	0	10	1
Q9NRX5	SERC1_HUMAN	Serine incorporator 1 (Tumor differentially expressed protein 1-like) (Tumor differentially expressed protein 2)	SERINC1, KIAA1253, TDE1L, TDE2, UNQ396/PRO732	SERC1_MOUSE, SERC1_RAT	3	0	Thioester bond captured, Metabolic labeling	0	18	1
Q93050	VPP1_HUMAN	V-type proton ATPase 116 kDa subunit a isoform 1 (V-ATPase 116 kDa isoform a1) (Clathrin-coated vesicle/synaptic vesicle proton pump 116 kDa subunit) (Vacuolar adenosine triphosphatase subunit Ac116) (Vacuolar proton pump subunit 1) (Vacuolar proton translocating ATPase 116 kDa subunit a isoform 1)	ATP6V0A1, ATP6N1, ATP6N1A, VPP1	VHAA2_ARATH, VHAA3_ARATH, VPP1_MOUSE	3	0	Thioester bond captured, Metabolic labeling	0	14	1
Q10472	GALT1_HUMAN	Polypeptide N-acetylgalactosaminyltransferase 1 (EC 2.4.1.41) (Polypeptide GalNAc transferase 1) (GalNAc-T1) (pp-GaNTase 1) (Protein-UDP acetylgalactosaminyltransferase 1) (UDP-GalNAc:polypeptide N-acetylgalactosaminyltransferase 1) [Cleaved into: Polypeptide N-acetylgalactosaminyltransferase 1 soluble form]	GALNT1	GALT1_MOUSE	3	0	Thioester bond captured, Metabolic labeling	0	16	1
Q8NFJ5	RAI3_HUMAN	Retinoic acid-induced protein 3 (G-protein coupled receptor family C group 5 member A) (Orphan G-protein-coupling receptor PEIG-1) (Retinoic acid-induced gene 1 protein) (RAIG-1)	GPRC5A, GPCR5A, RAI3, RAIG1		3	0	Thioester bond captured	0	7	1
P15151	PVR_HUMAN	Poliovirus receptor (Nectin-like protein 5) (NECL-5) (CD antigen CD155)	PVR, PVS		3	0	Thioester bond captured	0	9	1
P39656	OST48_HUMAN	Dolichyl-diphosphooligosaccharide--protein glycosyltransferase 48 kDa subunit (DDOST 48 kDa subunit) (Oligosaccharyl transferase 48 kDa subunit) (EC 2.4.99.18)	DDOST, KIAA0115, OST48, OK/SW-cl.45	OST48_ARATH, OSTB_YEAST, OST48_MOUSE	3	0	Thioester bond captured	0	3	1
P61160	ARP2_HUMAN	Actin-related protein 2 (Actin-like protein 2)	ACTR2, ARP2	ARP2_MOUSE, ARP2_DROME	3	0	Thioester bond captured, Metabolic labeling	0	5	1
P14923	PLAK_HUMAN	Junction plakoglobin (Catenin gamma) (Desmoplakin III) (Desmoplakin-3)	JUP, CTNNG, DP3	PLAK_MOUSE	3	0	Thioester bond captured, Metabolic labeling	0	13	1
P07814	SYEP_HUMAN	Bifunctional glutamate/proline--tRNA ligase (Bifunctional aminoacyl-tRNA synthetase) (Cell proliferation-inducing gene 32 protein) (Glutamatyl-prolyl-tRNA synthetase) [Includes: Glutamate--tRNA ligase (EC 6.1.1.17) (Glutamyl-tRNA synthetase) (GluRS); Proline--tRNA ligase (EC 6.1.1.15) (Prolyl-tRNA synthetase)]	EPRS, GLNS, PARS, QARS, QPRS, PIG32	SYEP_MOUSE, SYEP_DROME	3	0	Metabolic labeling, Thioester bond captured	0	28	1
P21281	VATB2_HUMAN	V-type proton ATPase subunit B, brain isoform (V-ATPase subunit B 2) (Endomembrane proton pump 58 kDa subunit) (HO57) (Vacuolar proton pump subunit B 2)	ATP6V1B2, ATP6B2, VPP3	VATB2_MOUSE, Q6ZMA8_PLAF7	3	0	Thioester bond captured, Metabolic labeling	0	6	1
Q14204	DYHC1_HUMAN	Cytoplasmic dynein 1 heavy chain 1 (Cytoplasmic dynein heavy chain 1) (Dynein heavy chain, cytosolic)	DYNC1H1, DHC1, DNCH1, DNCL, DNECL, DYHC, KIAA0325	DYHC1_MOUSE, DYHC_DROME	3	0	Metabolic labeling, Thioester bond captured	0	48	1
Q86WA9	S2611_HUMAN	Sodium-independent sulfate anion transporter (Solute carrier family 26 member 11)	SLC26A11	S2611_MOUSE, Q8IKC7_PLAF7	3	0	Thioester bond captured, Metabolic labeling	0	12	1
Q12893	TM115_HUMAN	Transmembrane protein 115 (Placental protein 6) (PP6) (Protein PL6)	TMEM115, PL6, LUCA11.2	TM115_MOUSE	3	0	Metabolic labeling, Thioester bond captured	0	4	1
Q9Y289	SC5A6_HUMAN	Sodium-dependent multivitamin transporter (Na(+)-dependent multivitamin transporter) (Solute carrier family 5 member 6)	SLC5A6, SMVT	SC5A6_MOUSE	3	0	Thioester bond captured, Metabolic labeling	0	16	1
P08238	HS90B_HUMAN	Heat shock protein HSP 90-beta (HSP 90) (Heat shock 84 kDa) (HSP 84) (HSP84)	HSP90AB1, HSP90B, HSPC2, HSPCB	HS90A_MOUSE, HS90B_MOUSE	3	0	Thioester bond captured, Metabolic labeling	0	6	1
Q9Y2G3	AT11B_HUMAN	Probable phospholipid-transporting ATPase IF (EC 3.6.3.1) (ATPase IR) (ATPase class VI type 11B)	ATP11B, ATPIF, ATPIR, KIAA0956		3	0	Thioester bond captured, Metabolic labeling	0	23	1
Q9BT67	NFIP1_HUMAN	NEDD4 family-interacting protein 1 (Breast cancer-associated protein SGA-1M) (NEDD4 WW domain-binding protein 5) (Putative MAPK-activating protein PM13) (Putative NF-kappa-B-activating protein 164) (Putative NFKB and MAPK-activating protein)	NDFIP1, N4WBP5, PSEC0192, PSEC0223	NFIP1_MOUSE	3	0	Thioester bond captured, Metabolic labeling	0	2	1
P51636	CAV2_HUMAN	Caveolin-2	CAV2	CAV2_MOUSE	3	0	Thioester bond captured	0	5	1
P07237	PDIA1_HUMAN	Protein disulfide-isomerase (PDI) (EC 5.3.4.1) (Cellular thyroid hormone-binding protein) (Prolyl 4-hydroxylase subunit beta) (p55)	P4HB, ERBA2L, PDI, PDIA1, PO4DB	PDIA1_MOUSE	3	0	Thioester bond captured, Metabolic labeling	0	7	1
P54819	KAD2_HUMAN	Adenylate kinase 2, mitochondrial (AK 2) (EC 2.7.4.3) (ATP-AMP transphosphorylase 2) (ATP:AMP phosphotransferase) (Adenylate monophosphate kinase) [Cleaved into: Adenylate kinase 2, mitochondrial, N-terminally processed]	AK2, ADK2	KAD2_MOUSE, Q8IJV6_PLAF7	3	0	Thioester bond captured, Metabolic labeling	0	4	1
Q9NUN5	LMBD1_HUMAN	Probable lysosomal cobalamin transporter (HDAg-L-interacting protein NESI) (LMBR1 domain-containing protein 1) (Nuclear export signal-interacting protein)	LMBRD1, C6orf209, NESI, BM-021, CD001, MSTP044	LMBD2_ARATH, LMBD1_MOUSE	3	0	Thioester bond captured, Metabolic labeling	0	11	1
Q03113	GNA12_HUMAN	Guanine nucleotide-binding protein subunit alpha-12 (G alpha-12) (G-protein subunit alpha-12)	GNA12	GNA12_MOUSE	3	1	Thioester bond captured, Metabolic labeling	1	3	1
O95202	LETM1_HUMAN	LETM1 and EF-hand domain-containing protein 1, mitochondrial (Leucine zipper-EF-hand-containing transmembrane protein 1)	LETM1	LETM1_MOUSE	3	0	Metabolic labeling	0	12	1
Q9BTT6	LRRC1_HUMAN	Leucine-rich repeat-containing protein 1 (LANO adapter protein) (LAP and no PDZ protein)	LRRC1, LANO		3	0	Thioester bond captured, Metabolic labeling	0	13	1
P48449	ERG7_HUMAN	Lanosterol synthase (EC 5.4.99.7) (2,3-epoxysqualene--lanosterol cyclase) (Oxidosqualene--lanosterol cyclase) (OSC) (hOSC)	LSS, OSC	ERG7_MOUSE	3	0	Metabolic labeling, Thioester bond captured	0	21	1
Q99547	MPH6_HUMAN	M-phase phosphoprotein 6	MPHOSPH6, MPP6		3	0	Thioester bond captured, Metabolic labeling	0	1	1
Q14103	HNRPD_HUMAN	Heterogeneous nuclear ribonucleoprotein D0 (hnRNP D0) (AU-rich element RNA-binding protein 1)	HNRNPD, AUF1, HNRPD	HNRPD_MOUSE	3	0	Thioester bond captured, Metabolic labeling	0	3	1
Q9H813	TM206_HUMAN	Transmembrane protein 206	TMEM206, C1orf75	TM206_RAT	3	0	Thioester bond captured, Metabolic labeling	0	5	1
Q9HDC9	APMAP_HUMAN	Adipocyte plasma membrane-associated protein (Protein BSCv)	APMAP, C20orf3, UNQ1869/PRO4305	Q4V3D9_ARATH, APMAP_MOUSE	3	0	Thioester bond captured, Metabolic labeling	0	3	1
P06748	NPM_HUMAN	Nucleophosmin (NPM) (Nucleolar phosphoprotein B23) (Nucleolar protein NO38) (Numatrin)	NPM1, NPM	NPM_RAT	3	0	Thioester bond captured, Metabolic labeling	0	3	1
P17980	PRS6A_HUMAN	26S protease regulatory subunit 6A (26S proteasome AAA-ATPase subunit RPT5) (Proteasome 26S subunit ATPase 3) (Proteasome subunit P50) (Tat-binding protein 1) (TBP-1)	PSMC3, TBP1	PRS6A_MOUSE	3	0	Thioester bond captured, Metabolic labeling	0	5	1
P27348	1433T_HUMAN	14-3-3 protein theta (14-3-3 protein T-cell) (14-3-3 protein tau) (Protein HS1)	YWHAQ		3	0	Thioester bond captured, Metabolic labeling	0	5	1
P22087	FBRL_HUMAN	rRNA 2'-O-methyltransferase fibrillarin (EC 2.1.1.-) (34 kDa nucleolar scleroderma antigen) (Histone-glutamine methyltransferase)	FBL, FIB1, FLRN	MD36A_ARATH, MD36B_ARATH, FBRL_MOUSE, Q8IM23_PLAF7	3	0	Thioester bond captured, Metabolic labeling	0	2	1
P52815	RM12_HUMAN	39S ribosomal protein L12, mitochondrial (L12mt) (MRP-L12) (5c5-2)	MRPL12, RPML12	DIC_MOUSE	3	0	Thioester bond captured, Metabolic labeling	0	4	1
Q9UL46	PSME2_HUMAN	Proteasome activator complex subunit 2 (11S regulator complex subunit beta) (REG-beta) (Activator of multicatalytic protease subunit 2) (Proteasome activator 28 subunit beta) (PA28b) (PA28beta)	PSME2	PSME2_MOUSE	3	0	Metabolic labeling, Thioester bond captured	0	3	1
Q9NYM9	BET1L_HUMAN	BET1-like protein (Golgi SNARE with a size of 15 kDa) (GOS-15) (GS15) (Vesicle transport protein GOS15)	BET1L, GS15		3	0	Thioester bond captured	0	1	1
O00410	IPO5_HUMAN	Importin-5 (Imp5) (Importin subunit beta-3) (Karyopherin beta-3) (Ran-binding protein 5) (RanBP5)	IPO5, KPNB3, RANBP5	IPO5_MOUSE	3	0	Metabolic labeling, Thioester bond captured	0	26	1
Q13641	TPBG_HUMAN	Trophoblast glycoprotein (5T4 oncofetal antigen) (5T4 oncofetal trophoblast glycoprotein) (5T4 oncotrophoblast glycoprotein) (M6P1)	TPBG, 5T4	TPBG_MOUSE	3	0	Thioester bond captured, Metabolic labeling	0	10	1
P29972	AQP1_HUMAN	Aquaporin-1 (AQP-1) (Aquaporin-CHIP) (Urine water channel) (Water channel protein for red blood cells and kidney proximal tubule)	AQP1, CHIP28	PIP14_ARATH, AQP1_RAT, AQP1_MOUSE	3	0	Thioester bond captured	0	4	1
P19367	HXK1_HUMAN	Hexokinase-1 (EC 2.7.1.1) (Brain form hexokinase) (Hexokinase type I) (HK I)	HK1	HXK1_MOUSE, HXK2_MOUSE	3	0	Thioester bond captured, Metabolic labeling	0	20	1
P34932	HSP74_HUMAN	Heat shock 70 kDa protein 4 (HSP70RY) (Heat shock 70-related protein APG-2)	HSPA4, APG2	HS105_MOUSE	3	0	Metabolic labeling, Thioester bond captured	0	15	1
Q6ZUX7	LHPL2_HUMAN	Lipoma HMGIC fusion partner-like 2 protein	LHFPL2, KIAA0206		3	0	Thioester bond captured	0	12	1
P06126	CD1A_HUMAN	T-cell surface glycoprotein CD1a (T-cell surface antigen T6/Leu-6) (hTa1 thymocyte antigen) (CD antigen CD1a)	CD1A	CD1D1_MOUSE	3	0	Metabolic labeling	0	8	1
Q12860	CNTN1_HUMAN	Contactin-1 (Glycoprotein gp135) (Neural cell surface protein F3)	CNTN1	CNTN1_MOUSE, CNTN1_RAT	3	0	Thioester bond captured, Metabolic labeling	0	15	1
Q00013	EM55_HUMAN	55 kDa erythrocyte membrane protein (p55) (Membrane protein, palmitoylated 1)	MPP1, DXS552E, EMP55	EM55_MOUSE	3	1	Thioester bond captured, Metabolic labeling	0	4	1
Q96A26	F162A_HUMAN	Protein FAM162A (E2-induced gene 5 protein) (Growth and transformation-dependent protein) (HGTD-P)	FAM162A, C3orf28, E2IG5, DC16, FWP001		3	0	Thioester bond captured	0	4	1
Q00839	HNRPU_HUMAN	Heterogeneous nuclear ribonucleoprotein U (hnRNP U) (Scaffold attachment factor A) (SAF-A) (p120) (pp120)	HNRNPU, HNRPU, SAFA, U21.1	HNRPU_MOUSE	3	0	Thioester bond captured, Metabolic labeling	0	13	1
Q6P1X6	CH082_HUMAN	UPF0598 protein C8orf82	C8orf82		3	0	Thioester bond captured	0	7	1
P42765	THIM_HUMAN	3-ketoacyl-CoA thiolase, mitochondrial (EC 2.3.1.16) (Acetyl-CoA acyltransferase) (Beta-ketothiolase) (Mitochondrial 3-oxoacyl-CoA thiolase) (T1)	ACAA2	THIM_MOUSE	3	0	Thioester bond captured, Metabolic labeling	0	8	1
P62140	PP1B_HUMAN	Serine/threonine-protein phosphatase PP1-beta catalytic subunit (PP-1B) (PPP1CD) (EC 3.1.3.16) (EC 3.1.3.53)	PPP1CB	PP1B_MOUSE	3	0	Thioester bond captured, Metabolic labeling	0	14	1
Q9UM19	HPCL4_HUMAN	Hippocalcin-like protein 4 (HLP4)	HPCAL4	CNBL3_ARATH, CNBL2_ARATH, VISL1_RAT, VISL1_MOUSE	3	0	Thioester bond captured	0	3	1
P27694	RFA1_HUMAN	Replication protein A 70 kDa DNA-binding subunit (RP-A p70) (Replication factor A protein 1) (RF-A protein 1) (Single-stranded DNA-binding protein) [Cleaved into: Replication protein A 70 kDa DNA-binding subunit, N-terminally processed]	RPA1, REPA1, RPA70	Q8I3A1_PLAF7	3	0	Thioester bond captured	0	11	1
P26599	PTBP1_HUMAN	Polypyrimidine tract-binding protein 1 (PTB) (57 kDa RNA-binding protein PPTB-1) (Heterogeneous nuclear ribonucleoprotein I) (hnRNP I)	PTBP1, PTB		3	1	Thioester bond captured, Metabolic labeling	0	3	1
P26373	RL13_HUMAN	60S ribosomal protein L13 (Breast basic conserved protein 1)	RPL13, BBC1, OK/SW-cl.46	RL13A_YEAST, RL13B_YEAST	3	0	Thioester bond captured, Metabolic labeling	0	1	1
P62753	RS6_HUMAN	40S ribosomal protein S6 (Phosphoprotein NP33)	RPS6, OK/SW-cl.2		3	0	Thioester bond captured, Metabolic labeling	0	3	1
Q92581	SL9A6_HUMAN	Sodium/hydrogen exchanger 6 (Na(+)/H(+) exchanger 6) (NHE-6) (Solute carrier family 9 member 6)	SLC9A6, KIAA0267, NHE6	D3ZJ86_RAT, A1L3P4_MOUSE	3	0	Metabolic labeling, Thioester bond captured	0	9	1
Q03518	TAP1_HUMAN	Antigen peptide transporter 1 (APT1) (ATP-binding cassette sub-family B member 2) (Peptide supply factor 1) (Peptide transporter PSF1) (PSF-1) (Peptide transporter TAP1) (Peptide transporter involved in antigen processing 1) (Really interesting new gene 4 protein)	TAP1, ABCB2, PSF1, RING4, Y3		3	0	Thioester bond captured, Metabolic labeling	0	10	1
P63261	ACTG_HUMAN	Actin, cytoplasmic 2 (Gamma-actin) [Cleaved into: Actin, cytoplasmic 2, N-terminally processed]	ACTG1, ACTB, ACTG		3	0	Thioester bond captured, Metabolic labeling	0	6	1
P23528	COF1_HUMAN	Cofilin-1 (18 kDa phosphoprotein) (p18) (Cofilin, non-muscle isoform)	CFL1, CFL		3	0	Thioester bond captured, Metabolic labeling	0	4	1
Q14168	MPP2_HUMAN	MAGUK p55 subfamily member 2 (Discs large homolog 2) (Protein MPP2)	MPP2, DLG2	MPP6_MOUSE, MPP2_MOUSE	3	0	Metabolic labeling, Thioester bond captured	0	6	1
Q96HS1	PGAM5_HUMAN	Serine/threonine-protein phosphatase PGAM5, mitochondrial (EC 3.1.3.16) (Bcl-XL-binding protein v68) (Phosphoglycerate mutase family member 5)	PGAM5	PGAM5_MOUSE, Q8I1V2_PLAF7	3	0	Thioester bond captured, Metabolic labeling	0	4	1
P09651	ROA1_HUMAN	Heterogeneous nuclear ribonucleoprotein A1 (hnRNP A1) (Helix-destabilizing protein) (Single-strand RNA-binding protein) (hnRNP core protein A1) [Cleaved into: Heterogeneous nuclear ribonucleoprotein A1, N-terminally processed]	HNRNPA1, HNRPA1		3	0	Thioester bond captured, Metabolic labeling	0	2	1
P20336	RAB3A_HUMAN	Ras-related protein Rab-3A	RAB3A	RAB3A_MOUSE, RAB3A_RAT	3	0	Thioester bond captured, Metabolic labeling	0	4	1
Q9NWQ8	PHAG1_HUMAN	Phosphoprotein associated with glycosphingolipid-enriched microdomains 1 (Csk-binding protein) (Transmembrane adapter protein PAG) (Transmembrane phosphoprotein Cbp)	PAG1, CBP, PAG	PHAG1_MOUSE	3	0	Thioester bond captured, Metabolic labeling	0	8	1
P22626	ROA2_HUMAN	Heterogeneous nuclear ribonucleoproteins A2/B1 (hnRNP A2/B1)	HNRNPA2B1, HNRPA2B1		3	0	Thioester bond captured, Metabolic labeling	0	1	1
P13598	ICAM2_HUMAN	Intercellular adhesion molecule 2 (ICAM-2) (CD antigen CD102)	ICAM2	ICAM2_MOUSE	3	0	Thioester bond captured, Metabolic labeling	0	9	1
A0FGR8	ESYT2_HUMAN	Extended synaptotagmin-2 (E-Syt2) (Chr2Syt)	ESYT2, FAM62B, KIAA1228	ESYT2_MOUSE	3	0	Metabolic labeling	0	9	1
P30679	GNA15_HUMAN	Guanine nucleotide-binding protein subunit alpha-15 (G alpha-15) (G-protein subunit alpha-15) (Epididymis tissue protein Li 17E) (Guanine nucleotide-binding protein subunit alpha-16) (G alpha-16) (G-protein subunit alpha-16)	GNA15, GNA16		3	1	Thioester bond captured, Metabolic labeling	2	8	1
Q96D31	CRCM1_HUMAN	Calcium release-activated calcium channel protein 1 (Protein orai-1) (Transmembrane protein 142A)	ORAI1, CRACM1, TMEM142A	CRCM1_MOUSE	3	0	Thioester bond captured, Metabolic labeling	0	3	1
P23381	SYWC_HUMAN	Tryptophan--tRNA ligase, cytoplasmic (EC 6.1.1.2) (Interferon-induced protein 53) (IFP53) (Tryptophanyl-tRNA synthetase) (TrpRS) (hWRS) [Cleaved into: T1-TrpRS; T2-TrpRS]	WARS, IFI53, WRS	SYWC_MOUSE	3	0	Thioester bond captured	0	6	1
O00148	DX39A_HUMAN	ATP-dependent RNA helicase DDX39A (EC 3.6.4.13) (DEAD box protein 39) (Nuclear RNA helicase URH49)	DDX39A, DDX39	DX39B_MOUSE, DX39A_MOUSE	3	0	Thioester bond captured, Metabolic labeling	0	9	1
Q9Y536	PAL4A_HUMAN	Peptidyl-prolyl cis-trans isomerase A-like 4A/B/C (PPIase A-like 4A) (EC 5.2.1.8) (Chromosome 1-amplified sequence 2) (COAS-2) (Cyclophilin homolog overexpressed in liver cancer)	PPIAL4A, COAS2;, PPIAL4B;, PPIAL4C	PPIA_MOUSE, Q8IIK8_PLAF7	3	0	Metabolic labeling, Thioester bond captured	0	4	1
P16671	CD36_HUMAN	Platelet glycoprotein 4 (Fatty acid translocase) (FAT) (Glycoprotein IIIb) (GPIIIB) (Leukocyte differentiation antigen CD36) (PAS IV) (PAS-4) (Platelet collagen receptor) (Platelet glycoprotein IV) (GPIV) (Thrombospondin receptor) (CD antigen CD36)	CD36, GP3B, GP4	CD36_MOUSE	3	2	Thioester bond captured, Metabolic labeling	8	10	1
P52565	GDIR1_HUMAN	Rho GDP-dissociation inhibitor 1 (Rho GDI 1) (Rho-GDI alpha)	ARHGDIA, GDIA1	GDIR1_MOUSE, D4A884_RAT, GDIR1_RAT	3	0	Thioester bond captured, Metabolic labeling	0	1	1
P61081	UBC12_HUMAN	NEDD8-conjugating enzyme Ubc12 (EC 6.3.2.-) (NEDD8 carrier protein) (NEDD8 protein ligase) (Ubiquitin-conjugating enzyme E2 M)	UBE2M, UBC12	Q8I4X8_PLAF7	3	0	Thioester bond captured	0	5	1
P08631	HCK_HUMAN	Tyrosine-protein kinase HCK (EC 2.7.10.2) (Hematopoietic cell kinase) (Hemopoietic cell kinase) (p59-HCK/p60-HCK) (p59Hck) (p61Hck)	HCK	LYN_MOUSE	3	0	Metabolic labeling, Thioester bond captured	0	9	1
P62937	PPIA_HUMAN	Peptidyl-prolyl cis-trans isomerase A (PPIase A) (EC 5.2.1.8) (Cyclophilin A) (Cyclosporin A-binding protein) (Rotamase A) [Cleaved into: Peptidyl-prolyl cis-trans isomerase A, N-terminally processed]	PPIA, CYPA		3	0	Thioester bond captured, Metabolic labeling	0	4	1
P60520	GBRL2_HUMAN	Gamma-aminobutyric acid receptor-associated protein-like 2 (GABA(A) receptor-associated protein-like 2) (Ganglioside expression factor 2) (GEF-2) (General protein transport factor p16) (Golgi-associated ATPase enhancer of 16 kDa) (GATE-16) (MAP1 light chain 3-related protein)	GABARAPL2, FLC3A, GEF2	GBRL2_MOUSE, Q8IJK2_PLAF7	3	0	Metabolic labeling, Thioester bond captured	0	1	1
Q8IXI1	MIRO2_HUMAN	Mitochondrial Rho GTPase 2 (MIRO-2) (hMiro-2) (EC 3.6.5.-) (Ras homolog gene family member T2)	RHOT2, ARHT2, C16orf39	Q8RXF8_ARATH, MIRO2_MOUSE	3	0	Thioester bond captured, Metabolic labeling	0	18	1
Q9Y265	RUVB1_HUMAN	RuvB-like 1 (EC 3.6.4.12) (49 kDa TATA box-binding protein-interacting protein) (49 kDa TBP-interacting protein) (54 kDa erythrocyte cytosolic protein) (ECP-54) (INO80 complex subunit H) (Nuclear matrix protein 238) (NMP 238) (Pontin 52) (TIP49a) (TIP60-associated protein 54-alpha) (TAP54-alpha)	RUVBL1, INO80H, NMP238, TIP49, TIP49A	RUVB1_MOUSE, Q8IIU3_PLAF7	3	0	Thioester bond captured, Metabolic labeling	0	6	1
Q53GQ0	DHB12_HUMAN	Estradiol 17-beta-dehydrogenase 12 (EC 1.1.1.62) (17-beta-hydroxysteroid dehydrogenase 12) (17-beta-HSD 12) (3-ketoacyl-CoA reductase) (KAR) (EC 1.3.1.-)	HSD17B12	KCR1_ARATH, DHB12_MOUSE, DHB12_RAT	3	0	Thioester bond captured, Metabolic labeling	0	2	1
P16284	PECA1_HUMAN	Platelet endothelial cell adhesion molecule (PECAM-1) (EndoCAM) (GPIIA') (PECA1) (CD antigen CD31)	PECAM1		3	2	Thioester bond captured	1	16	1
Q9C004	SPY4_HUMAN	Protein sprouty homolog 4 (Spry-4)	SPRY4	SPY4_MOUSE	3	0	Thioester bond captured, Metabolic labeling	0	25	1
Q9P035	HACD3_HUMAN	Very-long-chain (3R)-3-hydroxyacyl-[acyl-carrier protein] dehydratase 3 (EC 4.2.1.134) (3-hydroxyacyl-CoA dehydratase 3) (HACD3) (Butyrate-induced protein 1) (B-ind1) (hB-ind1) (Protein tyrosine phosphatase-like protein PTPLAD1) (Protein-tyrosine phosphatase-like A domain-containing protein 1)	PTPLAD1, BIND1, HACD3	HACD3_MOUSE	3	0	Metabolic labeling, Thioester bond captured	0	4	1
Q96QV6	H2A1A_HUMAN	Histone H2A type 1-A (Histone H2A/r)	HIST1H2AA, H2AFR	H2AJ_MOUSE, H2A2_SCHPO, C6KT18_PLAF7	3	0	Metabolic labeling, Thioester bond captured	0	0	1
Q93077	H2A1C_HUMAN	Histone H2A type 1-C (Histone H2A/l)	HIST1H2AC, H2AFL	H2AJ_MOUSE, H2A2_SCHPO, C6KT18_PLAF7	3	0	Metabolic labeling, Thioester bond captured	0	0	1
P20671	H2A1D_HUMAN	Histone H2A type 1-D (Histone H2A.3) (Histone H2A/g)	HIST1H2AD, H2AFG	H2AJ_MOUSE, H2A2_SCHPO, C6KT18_PLAF7	3	0	Metabolic labeling, Thioester bond captured	0	0	1
Q16762	THTR_HUMAN	Thiosulfate sulfurtransferase (EC 2.8.1.1) (Rhodanese)	TST	STR1_ARATH, THTR_YEAST	3	0	Thioester bond captured	0	4	1
P09525	ANXA4_HUMAN	Annexin A4 (35-beta calcimedin) (Annexin IV) (Annexin-4) (Carbohydrate-binding protein p33/p41) (Chromobindin-4) (Endonexin I) (Lipocortin IV) (P32.5) (PP4-X) (Placental anticoagulant protein II) (PAP-II) (Protein II)	ANXA4, ANX4	ANXA4_MOUSE	3	0	Thioester bond captured	0	4	1
P19338	NUCL_HUMAN	Nucleolin (Protein C23)	NCL	NUCL_MOUSE	3	0	Thioester bond captured, Metabolic labeling	0	1	1
P10599	THIO_HUMAN	Thioredoxin (Trx) (ATL-derived factor) (ADF) (Surface-associated sulphydryl protein) (SASP)	TXN, TRDX, TRX, TRX1	TRXH5_ARATH, TRXH4_ARATH, THIO_MOUSE	3	0	Thioester bond captured, Metabolic labeling	0	5	1
P13489	RINI_HUMAN	Ribonuclease inhibitor (Placental ribonuclease inhibitor) (Placental RNase inhibitor) (Ribonuclease/angiogenin inhibitor 1) (RAI)	RNH1, PRI, RNH	RINI_MOUSE	3	0	Thioester bond captured	0	32	1
P32856	STX2_HUMAN	Syntaxin-2 (Epimorphin)	STX2, EPIM, STX2A, STX2B, STX2C	SY121_ARATH, SSO1_YEAST, SSO2_YEAST	3	1	Thioester bond captured	0	1	1
Q8NHG7	SVIP_HUMAN	Small VCP/p97-interacting protein	SVIP		3	0	Thioester bond captured	0	2	1
P11908	PRPS2_HUMAN	Ribose-phosphate pyrophosphokinase 2 (EC 2.7.6.1) (PPRibP) (Phosphoribosyl pyrophosphate synthase II) (PRS-II)	PRPS2	Q8IE67_PLAF7	3	0	Thioester bond captured, Metabolic labeling	0	7	1
P19087	GNAT2_HUMAN	Guanine nucleotide-binding protein G(t) subunit alpha-2 (Transducin alpha-2 chain)	GNAT2, GNATC	GPA1_ARATH, GPA2_YEAST, GPA1_YEAST, GNAO_DROME	2	3	Thioester bond captured	2	10	1
P11488	GNAT1_HUMAN	Guanine nucleotide-binding protein G(t) subunit alpha-1 (Transducin alpha-1 chain)	GNAT1, GNATR	GPA1_ARATH, GPA2_YEAST, GPA1_YEAST, GNAO_DROME	2	3	Thioester bond captured	2	8	1
A8MTJ3	GNAT3_HUMAN	Guanine nucleotide-binding protein G(t) subunit alpha-3 (Gustducin alpha-3 chain)	GNAT3	GPA1_ARATH, GPA2_YEAST, GPA1_YEAST, GNAO_DROME	2	3	Thioester bond captured	2	9	1
P41732	TSN7_HUMAN	Tetraspanin-7 (Tspan-7) (Cell surface glycoprotein A15) (Membrane component chromosome X surface marker 1) (T-cell acute lymphoblastic leukemia-associated antigen 1) (TALLA-1) (Transmembrane 4 superfamily member 2) (CD antigen CD231)	TSPAN7, A15, DXS1692E, MXS1, TM4SF2	TSN7_MOUSE, Q7JWV7_DROME	2	0	Metabolic labeling	0	11	1
O75110	ATP9A_HUMAN	Probable phospholipid-transporting ATPase IIA (EC 3.6.3.1) (ATPase class II type 9A)	ATP9A, ATPIIA, KIAA0611	YD56_SCHPO, Q8I5I3_PLAF7, Q9VK04_DROME	2	0	Thioester bond captured, Metabolic labeling	0	26	1
P07498	CASK_HUMAN	Kappa-casein	CSN3, CASK, CSN10, CSNK	CASK_RAT, CASK_BOVIN	2	0	Thioester bond captured	0	1	1
P61586	RHOA_HUMAN	Transforming protein RhoA (Rho cDNA clone 12) (h12)	RHOA, ARH12, ARHA, RHO12	RHOA_MOUSE, RHOB_MOUSE, RHO1_DROME	2	0	Thioester bond captured, Metabolic labeling	0	6	1
O60637	TSN3_HUMAN	Tetraspanin-3 (Tspan-3) (Tetraspanin TM4-A) (Transmembrane 4 superfamily member 8)	TSPAN3, TM4SF8	TSN3_MOUSE	2	0	Thioester bond captured, Metabolic labeling	0	14	1
P07948	LYN_HUMAN	Tyrosine-protein kinase Lyn (EC 2.7.10.2) (Lck/Yes-related novel protein tyrosine kinase) (V-yes-1 Yamaguchi sarcoma viral related oncogene homolog) (p53Lyn) (p56Lyn)	LYN, JTK8	LYN_RAT	2	0	Thioester bond captured	0	8	1
P14625	ENPL_HUMAN	Endoplasmin (94 kDa glucose-regulated protein) (GRP-94) (Heat shock protein 90 kDa beta member 1) (Tumor rejection antigen 1) (gp96 homolog)	HSP90B1, GRP94, TRA1	ENPL_MOUSE	2	0	Metabolic labeling, Thioester bond captured	0	5	1
Q14126	DSG2_HUMAN	Desmoglein-2 (Cadherin family member 5) (HDGC)	DSG2, CDHF5		2	0	Thioester bond captured, Metabolic labeling	0	14	1
Q8IXS6	PALM2_HUMAN	Paralemmin-2	PALM2	PALM2_MOUSE	2	0	Thioester bond captured	0	4	1
O60716	CTND1_HUMAN	Catenin delta-1 (Cadherin-associated Src substrate) (CAS) (p120 catenin) (p120(ctn)) (p120(cas))	CTNND1, KIAA0384		2	0	Thioester bond captured	0	10	1
O15551	CLD3_HUMAN	Claudin-3 (Clostridium perfringens enterotoxin receptor 2) (CPE-R 2) (CPE-receptor 2) (Rat ventral prostate.1 protein homolog) (hRVP1)	CLDN3, C7orf1, CPETR2	CLD3_RAT	2	0	Thioester bond captured	0	9	1
Q9H0V1	TM168_HUMAN	Transmembrane protein 168	TMEM168	TM168_MOUSE	2	0	Thioester bond captured, Metabolic labeling	0	22	1
O95807	TM50A_HUMAN	Transmembrane protein 50A (Small membrane protein 1)	TMEM50A, SMP1, UNQ386/PRO718		2	0	Thioester bond captured	0	4	1
O15031	PLXB2_HUMAN	Plexin-B2 (MM1)	PLXNB2, KIAA0315	PLXB2_MOUSE	2	0	Thioester bond captured, Metabolic labeling	0	48	1
P50895	BCAM_HUMAN	Basal cell adhesion molecule (Auberger B antigen) (B-CAM cell surface glycoprotein) (F8/G253 antigen) (Lutheran antigen) (Lutheran blood group glycoprotein) (CD antigen CD239)	BCAM, LU, MSK19		2	0	Thioester bond captured	0	14	1
P98196	AT11A_HUMAN	Probable phospholipid-transporting ATPase IH (EC 3.6.3.1) (ATPase IS) (ATPase class VI type 11A)	ATP11A, ATPIH, ATPIS, KIAA1021	AT11A_MOUSE	2	0	Thioester bond captured	0	26	1
O15439	MRP4_HUMAN	Multidrug resistance-associated protein 4 (ATP-binding cassette sub-family C member 4) (MRP/cMOAT-related ABC transporter) (Multi-specific organic anion transporter B) (MOAT-B)	ABCC4, MRP4		2	0	Thioester bond captured	0	16	1
P13796	PLSL_HUMAN	Plastin-2 (L-plastin) (LC64P) (Lymphocyte cytosolic protein 1) (LCP-1)	LCP1, PLS2	O61604_DROME	2	0	Thioester bond captured, Metabolic labeling	0	10	1
O14763	TR10B_HUMAN	Tumor necrosis factor receptor superfamily member 10B (Death receptor 5) (TNF-related apoptosis-inducing ligand receptor 2) (TRAIL receptor 2) (TRAIL-R2) (CD antigen CD262)	TNFRSF10B, DR5, KILLER, TRAILR2, TRICK2, ZTNFR9, UNQ160/PRO186		2	0	Thioester bond captured	0	18	1
Q14697	GANAB_HUMAN	Neutral alpha-glucosidase AB (EC 3.2.1.84) (Alpha-glucosidase 2) (Glucosidase II subunit alpha)	GANAB, G2AN, KIAA0088	GANAB_MOUSE	2	0	Metabolic labeling, Thioester bond captured	0	8	1
Q9Y490	TLN1_HUMAN	Talin-1	TLN1, KIAA1027, TLN	TLN1_MOUSE	2	0	Metabolic labeling, Thioester bond captured	0	38	1
O95562	SFT2B_HUMAN	Vesicle transport protein SFT2B (SFT2 domain-containing protein 2)	SFT2D2, UNQ512/PRO1027	SFT2B_MOUSE	2	0	Metabolic labeling	0	7	1
O75144	ICOSL_HUMAN	ICOS ligand (B7 homolog 2) (B7-H2) (B7-like protein Gl50) (B7-related protein 1) (B7RP-1) (CD antigen CD275)	ICOSLG, B7H2, B7RP1, ICOSL, KIAA0653		2	0	Thioester bond captured	0	9	1
Q9Y3C8	UFC1_HUMAN	Ubiquitin-fold modifier-conjugating enzyme 1 (Ufm1-conjugating enzyme 1)	UFC1, CGI-126, HSPC155		2	0	Thioester bond captured	0	3	1
P30443	1A01_HUMAN	HLA class I histocompatibility antigen, A-1 alpha chain (MHC class I antigen A*1)	HLA-A, HLAA, HLA		2	0	Thioester bond captured, Metabolic labeling	0	5	1
Q9NVA4	T184C_HUMAN	Transmembrane protein 184C (Transmembrane protein 34)	TMEM184C, TMEM34, PRO1355	Q0E8R8_DROME	2	0	Thioester bond captured	0	14	1
Q969P0	IGSF8_HUMAN	Immunoglobulin superfamily member 8 (IgSF8) (CD81 partner 3) (Glu-Trp-Ile EWI motif-containing protein 2) (EWI-2) (Keratinocytes-associated transmembrane protein 4) (KCT-4) (LIR-D1) (Prostaglandin regulatory-like protein) (PGRL) (CD antigen CD316)	IGSF8, CD81P3, EWI2, KCT4		2	2	Thioester bond captured, Metabolic labeling	2	11	1
Q6NTF9	RHBD2_HUMAN	Rhomboid domain-containing protein 2	RHBDD2, RHBDL7	RHBD2_MOUSE, Q9UDT1_HUMAN	2	0	Metabolic labeling	0	10	1
Q8WU20	FRS2_HUMAN	Fibroblast growth factor receptor substrate 2 (FGFR substrate 2) (FGFR-signaling adaptor SNT) (Suc1-associated neurotrophic factor target 1) (SNT-1)	FRS2	FRS2_MOUSE	2	0	Metabolic labeling	0	7	1
P26196	DDX6_HUMAN	Probable ATP-dependent RNA helicase DDX6 (EC 3.6.4.13) (ATP-dependent RNA helicase p54) (DEAD box protein 6) (Oncogene RCK)	DDX6, HLR2, RCK	O97285_PLAF7, DDX6_DROME	2	0	Thioester bond captured	0	7	1
P18077	RL35A_HUMAN	60S ribosomal protein L35a (Cell growth-inhibiting gene 33 protein)	RPL35A, GIG33	Q8IHT9_PLAF7, Q9VNB9_DROME	2	0	Thioester bond captured	0	1	1
Q8IZA0	K319L_HUMAN	Dyslexia-associated protein KIAA0319-like protein	KIAA0319L, KIAA1837, PP791	K319L_MOUSE	2	0	Metabolic labeling	0	19	1
P05026	AT1B1_HUMAN	Sodium/potassium-transporting ATPase subunit beta-1 (Sodium/potassium-dependent ATPase subunit beta-1)	ATP1B1, ATP1B	AT1B1_RAT, AT1B1_MOUSE	2	0	Thioester bond captured	0	7	1
P62424	RL7A_HUMAN	60S ribosomal protein L7a (PLA-X polypeptide) (Surfeit locus protein 3)	RPL7A, SURF-3, SURF3	RL7A_MOUSE, RL7A_DROME	2	0	Thioester bond captured, Metabolic labeling	0	3	1
Q14152	EIF3A_HUMAN	Eukaryotic translation initiation factor 3 subunit A (eIF3a) (Eukaryotic translation initiation factor 3 subunit 10) (eIF-3-theta) (eIF3 p167) (eIF3 p180) (eIF3 p185)	EIF3A, EIF3S10, KIAA0139	EIF3A_DROME	2	0	Metabolic labeling	0	7	1
P55265	DSRAD_HUMAN	Double-stranded RNA-specific adenosine deaminase (DRADA) (EC 3.5.4.37) (136 kDa double-stranded RNA-binding protein) (p136) (Interferon-inducible protein 4) (IFI-4) (K88DSRBP)	ADAR, ADAR1, DSRAD, G1P1, IFI4		2	0	Thioester bond captured	0	21	1
P54886	P5CS_HUMAN	Delta-1-pyrroline-5-carboxylate synthase (P5CS) (Aldehyde dehydrogenase family 18 member A1) [Includes: Glutamate 5-kinase (GK) (EC 2.7.2.11) (Gamma-glutamyl kinase); Gamma-glutamyl phosphate reductase (GPR) (EC 1.2.1.41) (Glutamate-5-semialdehyde dehydrogenase) (Glutamyl-gamma-semialdehyde dehydrogenase)]	ALDH18A1, GSAS, P5CS, PYCS	P5CS_MOUSE	2	0	Thioester bond captured, Metabolic labeling	0	13	1
Q13885	TBB2A_HUMAN	Tubulin beta-2A chain (Tubulin beta class IIa)	TUBB2A, TUBB2	TBB2A_MOUSE, TBB_PLAF7	2	0	Metabolic labeling, Thioester bond captured	0	7	1
Q8NFZ8	CADM4_HUMAN	Cell adhesion molecule 4 (Immunoglobulin superfamily member 4C) (IgSF4C) (Nectin-like protein 4) (NECL-4) (TSLC1-like protein 2)	CADM4, IGSF4C, NECL4, TSLL2	CADM4_MOUSE	2	0	Thioester bond captured, Metabolic labeling	0	8	1
Q7L7L0	H2A3_HUMAN	Histone H2A type 3	HIST3H2A	H2AJ_MOUSE, C6KT18_PLAF7	2	0	Metabolic labeling, Thioester bond captured	0	0	1
O14525	ASTN1_HUMAN	Astrotactin-1	ASTN1, ASTN, KIAA0289	ASTN1_MOUSE, F1M5B8_RAT	2	0	Metabolic labeling, Thioester bond captured	0	49	1
O95166	GBRAP_HUMAN	Gamma-aminobutyric acid receptor-associated protein (GABA(A) receptor-associated protein) (MM46)	GABARAP, FLC3B, HT004	GBRAP_MOUSE, GBRL1_MOUSE, Q8IJK2_PLAF7	2	0	Metabolic labeling, Thioester bond captured	0	0	1
Q9H0R8	GBRL1_HUMAN	Gamma-aminobutyric acid receptor-associated protein-like 1 (Early estrogen-regulated protein) (GABA(A) receptor-associated protein-like 1) (Glandular epithelial cell protein 1) (GEC-1)	GABARAPL1, GEC1	GBRL1_MOUSE, Q8IJK2_PLAF7	2	0	Metabolic labeling, Thioester bond captured	0	0	1
A2BFH1	PAL4G_HUMAN	Peptidyl-prolyl cis-trans isomerase A-like 4G (PPIase A-like 4G) (EC 5.2.1.8) (Peptidylprolyl cis-trans isomerase A-like 4)	PPIAL4G	PPIA_MOUSE, Q8IIK8_PLAF7	2	0	Metabolic labeling, Thioester bond captured	0	4	1
P30519	HMOX2_HUMAN	Heme oxygenase 2 (HO-2) (EC 1.14.99.3)	HMOX2, HO2		2	0	Thioester bond captured, Metabolic labeling	0	3	1
P08670	VIME_HUMAN	Vimentin	VIM		2	0	Thioester bond captured, Metabolic labeling	0	1	1
Q8NC51	PAIRB_HUMAN	Plasminogen activator inhibitor 1 RNA-binding protein (PAI1 RNA-binding protein 1) (PAI-RBP1) (SERPINE1 mRNA-binding protein 1)	SERBP1, PAIRBP1, CGI-55		2	0	Metabolic labeling	0	1	1
P78527	PRKDC_HUMAN	DNA-dependent protein kinase catalytic subunit (DNA-PK catalytic subunit) (DNA-PKcs) (EC 2.7.11.1) (DNPK1) (p460)	PRKDC, HYRC, HYRC1		2	0	Metabolic labeling	0	87	1
P14314	GLU2B_HUMAN	Glucosidase 2 subunit beta (80K-H protein) (Glucosidase II subunit beta) (Protein kinase C substrate 60.1 kDa protein heavy chain) (PKCSH)	PRKCSH, G19P1		2	0	Thioester bond captured, Metabolic labeling	0	17	1
Q9P2J5	SYLC_HUMAN	Leucine--tRNA ligase, cytoplasmic (EC 6.1.1.4) (Leucyl-tRNA synthetase) (LeuRS)	LARS, KIAA1352		2	0	Thioester bond captured, Metabolic labeling	0	21	1
Q9Y5M8	SRPRB_HUMAN	Signal recognition particle receptor subunit beta (SR-beta) (Protein APMCF1)	SRPRB, PSEC0230	Q8I4W4_PLAF7	2	0	Metabolic labeling, Thioester bond captured	0	4	1
Q5T215	TPC3L_HUMAN	Trafficking protein particle complex subunit 3-like protein (TRAPPC3-like protein) (BET3-like protein)	BET3L, TRAPPC3L	BET3_YEAST, Q8I1Q2_PLAF7	2	0	Thioester bond captured	0	7	1
Q9HCN8	SDF2L_HUMAN	Stromal cell-derived factor 2-like protein 1 (SDF2-like protein 1) (PWP1-interacting protein 8)	SDF2L1, UNQ1941/PRO4424	Q8IJT8_PLAF7	2	0	Thioester bond captured	0	4	1
Q9NY26	S39A1_HUMAN	Zinc transporter ZIP1 (Solute carrier family 39 member 1) (Zinc-iron-regulated transporter-like) (Zrt- and Irt-like protein 1) (ZIP-1) (hZIP1)	SLC39A1, IRT1, ZIP1, ZIRTL, CGI-08, CGI-71	C6KST8_PLAF7	2	0	Thioester bond captured	0	8	1
Q96DX4	RSPRY_HUMAN	RING finger and SPRY domain-containing protein 1	RSPRY1, KIAA1972, UNQ328/PRO444		2	0	Thioester bond captured, Metabolic labeling	0	23	1
O43597	SPY2_HUMAN	Protein sprouty homolog 2 (Spry-2)	SPRY2	SPY2_MOUSE	2	0	Thioester bond captured, Metabolic labeling	0	26	1
P08575	PTPRC_HUMAN	Receptor-type tyrosine-protein phosphatase C (EC 3.1.3.48) (Leukocyte common antigen) (L-CA) (T200) (CD antigen CD45)	PTPRC, CD45		2	0	Metabolic labeling	0	26	1
P78536	ADA17_HUMAN	Disintegrin and metalloproteinase domain-containing protein 17 (ADAM 17) (EC 3.4.24.86) (Snake venom-like protease) (TNF-alpha convertase) (TNF-alpha-converting enzyme) (CD antigen CD156b)	ADAM17, CSVP, TACE		2	0	Thioester bond captured	0	35	1
Q9Y224	CN166_HUMAN	UPF0568 protein C14orf166 (CLE7 homolog) (CLE)	C14orf166, CGI-99	CN166_MOUSE	2	0	Thioester bond captured, Metabolic labeling	0	2	1
O96009	NAPSA_HUMAN	Napsin-A (EC 3.4.23.-) (Aspartyl protease 4) (ASP4) (Asp 4) (Napsin-1) (TA01/TA02)	NAPSA, NAP1, NAPA	Q8IM16_PLAF7, Q8I6V3_PLAF7, Q8IM15_PLAF7, PLM1_PLAF7	2	0	Metabolic labeling, Thioester bond captured	0	6	1
P32970	CD70_HUMAN	CD70 antigen (CD27 ligand) (CD27-L) (Tumor necrosis factor ligand superfamily member 7) (CD antigen CD70)	CD70, CD27L, CD27LG, TNFSF7		2	0	Thioester bond captured	0	8	1
P21964	COMT_HUMAN	Catechol O-methyltransferase (EC 2.1.1.6)	COMT		2	0	Thioester bond captured	0	8	1
Q96G23	CERS2_HUMAN	Ceramide synthase 2 (CerS2) (LAG1 longevity assurance homolog 2) (SP260) (Tumor metastasis-suppressor gene 1 protein)	CERS2, LASS2, TMSG1	CERS2_MOUSE	2	0	Metabolic labeling	0	2	1
Q9UBQ5	EIF3K_HUMAN	Eukaryotic translation initiation factor 3 subunit K (eIF3k) (Eukaryotic translation initiation factor 3 subunit 12) (Muscle-specific gene M9 protein) (PLAC-24) (eIF-3 p25) (eIF-3 p28)	EIF3K, EIF3S12, ARG134, HSPC029, MSTP001, PTD001	EIF3K_MOUSE	2	0	Thioester bond captured, Metabolic labeling	0	5	1
Q99714	HCD2_HUMAN	3-hydroxyacyl-CoA dehydrogenase type-2 (EC 1.1.1.35) (17-beta-hydroxysteroid dehydrogenase 10) (17-beta-HSD 10) (EC 1.1.1.51) (3-hydroxy-2-methylbutyryl-CoA dehydrogenase) (EC 1.1.1.178) (3-hydroxyacyl-CoA dehydrogenase type II) (Endoplasmic reticulum-associated amyloid beta-peptide-binding protein) (Mitochondrial ribonuclease P protein 2) (Mitochondrial RNase P protein 2) (Short-chain type dehyd…	HSD17B10, ERAB, HADH2, MRPP2, SCHAD, XH98G2		2	0	Metabolic labeling	0	4	1
Q6PCB6	AB17C_HUMAN	Alpha/beta hydrolase domain-containing protein 17C (EC 3.-.-.-)	ABHD17C, FAM108C1	B5DFK7_RAT	2	0	Metabolic labeling, Thioester bond captured	0	12	1
Q15012	LAP4A_HUMAN	Lysosomal-associated transmembrane protein 4A (Golgi 4-transmembrane-spanning transporter MTP)	LAPTM4A, KIAA0108, LAPTM4, MBNT, MTRP, UNQ1846/PRO3574		2	0	Thioester bond captured	0	10	1
P31689	DNJA1_HUMAN	DnaJ homolog subfamily A member 1 (DnaJ protein homolog 2) (HSDJ) (Heat shock 40 kDa protein 4) (Heat shock protein J2) (HSJ-2) (Human DnaJ protein 2) (hDj-2)	DNAJA1, DNAJ2, HDJ2, HSJ2, HSPF4	Q8IL88_PLAF7	2	0	Metabolic labeling, Thioester bond captured	0	13	1
P78348	ASIC1_HUMAN	Acid-sensing ion channel 1 (ASIC1) (Amiloride-sensitive cation channel 2, neuronal) (Brain sodium channel 2) (BNaC2)	ASIC1, ACCN2, BNAC2, STOM E	ASIC1_RAT	2	0	Thioester bond captured	0	22	1
O43861	ATP9B_HUMAN	Probable phospholipid-transporting ATPase IIB (EC 3.6.3.1) (ATPase class II type 9B)	ATP9B, ATPIIB, NEO1L, HUSSY-20	Q8I5I3_PLAF7	2	0	Metabolic labeling, Thioester bond captured	0	27	1
Q9HAC8	UBTD1_HUMAN	Ubiquitin domain-containing protein 1	UBTD1	UBTD1_MOUSE	2	0	Thioester bond captured, Metabolic labeling	0	4	1
Q9HBG7	LY9_HUMAN	T-lymphocyte surface antigen Ly-9 (Cell surface molecule Ly-9) (Lymphocyte antigen 9) (SLAM family member 3) (SLAMF3) (Signaling lymphocytic activation molecule 3) (CD antigen CD229)	LY9, CDABP0070	LY9_MOUSE	2	0	Metabolic labeling, Thioester bond captured	0	19	1
P15813	CD1D_HUMAN	Antigen-presenting glycoprotein CD1d (R3G1) (CD antigen CD1d)	CD1D	CD1D1_MOUSE	2	0	Metabolic labeling	0	7	1
Q8IXK2	GLT12_HUMAN	Polypeptide N-acetylgalactosaminyltransferase 12 (EC 2.4.1.41) (Polypeptide GalNAc transferase 12) (GalNAc-T12) (pp-GaNTase 12) (Protein-UDP acetylgalactosaminyltransferase 12) (UDP-GalNAc:polypeptide N-acetylgalactosaminyltransferase 12)	GALNT12	GLT12_MOUSE	2	0	Metabolic labeling	0	15	1
Q6PCB8	EMB_HUMAN	Embigin	EMB	EMB_MOUSE	2	0	Metabolic labeling	0	8	1
Q9GZY6	NTAL_HUMAN	Linker for activation of T-cells family member 2 (Linker for activation of B-cells) (Membrane-associated adapter molecule) (Non-T-cell activation linker) (Williams-Beuren syndrome chromosomal region 15 protein) (Williams-Beuren syndrome chromosomal region 5 protein)	LAT2, LAB, NTAL, WBS15, WBSCR15, WBSCR5, HSPC046	NTAL_MOUSE	2	0	Thioester bond captured, Metabolic labeling	0	5	1
O43559	FRS3_HUMAN	Fibroblast growth factor receptor substrate 3 (FGFR substrate 3) (FGFR-signaling adaptor SNT2) (Suc1-associated neurotrophic factor target 2) (SNT-2)	FRS3	FRS2_MOUSE	2	0	Metabolic labeling	0	13	1
O60884	DNJA2_HUMAN	DnaJ homolog subfamily A member 2 (Cell cycle progression restoration gene 3 protein) (Dnj3) (Dj3) (HIRA-interacting protein 4) (Renal carcinoma antigen NY-REN-14)	DNAJA2, CPR3, HIRIP4	DNJA2_MOUSE, Q8IL88_PLAF7	2	0	Metabolic labeling, Thioester bond captured	0	11	1
Q08174	PCDH1_HUMAN	Protocadherin-1 (Cadherin-like protein 1) (Protocadherin-42) (PC42)	PCDH1	F1M8K1_RAT, Q8CFX3_MOUSE	2	0	Thioester bond captured	0	6	1
Q9UGQ2	FLOWR_HUMAN	Calcium channel flower homolog (Calcium channel flower domain-containing protein 1)	CACFD1, C9orf7, PSEC0107, PSEC0248, UNQ3071/PRO9903	FLOWR_MOUSE	2	0	Metabolic labeling	0	7	1
P02686	MBP_HUMAN	Myelin basic protein (MBP) (Myelin A1 protein) (Myelin membrane encephalitogenic protein)	MBP	MBP_RAT, MBP_MOUSE	2	0	Thioester bond captured	0	0	1
Q9H598	VIAAT_HUMAN	Vesicular inhibitory amino acid transporter (GABA and glycine transporter) (Solute carrier family 32 member 1) (Vesicular GABA transporter) (hVIAAT)	SLC32A1, VGAT, VIAAT	VIAAT_RAT, VIAAT_MOUSE	2	0	Thioester bond captured	0	17	1
P08195	4F2_HUMAN	4F2 cell-surface antigen heavy chain (4F2hc) (4F2 heavy chain antigen) (Lymphocyte activation antigen 4F2 large subunit) (Solute carrier family 3 member 2) (CD antigen CD98)	SLC3A2, MDU1	4F2_RAT	2	0	Thioester bond captured	0	4	1
Q15185	TEBP_HUMAN	Prostaglandin E synthase 3 (EC 5.3.99.3) (Cytosolic prostaglandin E2 synthase) (cPGES) (Hsp90 co-chaperone) (Progesterone receptor complex p23) (Telomerase-binding protein p23)	PTGES3, P23, TEBP		2	0	Thioester bond captured, Metabolic labeling	0	5	1
P00492	HPRT_HUMAN	Hypoxanthine-guanine phosphoribosyltransferase (HGPRT) (HGPRTase) (EC 2.4.2.8)	HPRT1, HPRT	Q8IJS1_PLAF7	2	0	Metabolic labeling, Thioester bond captured	0	4	1
P23921	RIR1_HUMAN	Ribonucleoside-diphosphate reductase large subunit (EC 1.17.4.1) (Ribonucleoside-diphosphate reductase subunit M1) (Ribonucleotide reductase large subunit)	RRM1, RR1	Q8IL94_PLAF7	2	0	Thioester bond captured	0	16	1
Q9Y4D2	DGLA_HUMAN	Sn1-specific diacylglycerol lipase alpha (DGL-alpha) (EC 3.1.1.-) (Neural stem cell-derived dendrite regulator)	DAGLA, C11orf11, KIAA0659, NSDDR	DGLA_RAT, DGLA_MOUSE	2	0	Thioester bond captured	0	27	1
Q9NZ45	CISD1_HUMAN	CDGSH iron-sulfur domain-containing protein 1 (MitoNEET)	CISD1, C10orf70, ZCD1, MDS029	CISD1_RAT	2	0	Thioester bond captured	0	3	1
P00813	ADA_HUMAN	Adenosine deaminase (EC 3.5.4.4) (Adenosine aminohydrolase)	ADA, ADA1	Q8IJA9_PLAF7	2	0	Metabolic labeling, Thioester bond captured	0	5	1
Q9Y2G0	EFR3B_HUMAN	Protein EFR3 homolog B	EFR3B, KIAA0953	F1LTW9_RAT, EFR3B_MOUSE	2	0	Thioester bond captured	0	17	1
P60891	PRPS1_HUMAN	Ribose-phosphate pyrophosphokinase 1 (EC 2.7.6.1) (PPRibP) (Phosphoribosyl pyrophosphate synthase I) (PRS-I)	PRPS1	PRPS1_MOUSE, Q8IE67_PLAF7	2	0	Thioester bond captured	0	9	1
P50281	MMP14_HUMAN	Matrix metalloproteinase-14 (MMP-14) (EC 3.4.24.80) (MMP-X1) (Membrane-type matrix metalloproteinase 1) (MT-MMP 1) (MTMMP1) (Membrane-type-1 matrix metalloproteinase) (MT1-MMP) (MT1MMP)	MMP14		2	2	Thioester bond captured	1	6	1
P49006	MRP_HUMAN	MARCKS-related protein (MARCKS-like protein 1) (Macrophage myristoylated alanine-rich C kinase substrate) (Mac-MARCKS) (MacMARCKS)	MARCKSL1, MLP, MRP	MRP_MOUSE	2	0	Metabolic labeling	0	1	1
P61020	RAB5B_HUMAN	Ras-related protein Rab-5B	RAB5B	B2RPS1_MOUSE, Q8I274_PLAF7	2	0	Thioester bond captured	0	4	1
Q13509	TBB3_HUMAN	Tubulin beta-3 chain (Tubulin beta-4 chain) (Tubulin beta-III)	TUBB3, TUBB4		2	0	Thioester bond captured, Metabolic labeling	0	8	1
Q9BUF5	TBB6_HUMAN	Tubulin beta-6 chain (Tubulin beta class V)	TUBB6	Q2NKY5_HUMAN	2	0	Thioester bond captured, Metabolic labeling	0	8	1
Q92945	FUBP2_HUMAN	Far upstream element-binding protein 2 (FUSE-binding protein 2) (KH type-splicing regulatory protein) (KSRP) (p75)	KHSRP, FUBP2		2	0	Thioester bond captured	0	5	1
Q99536	VAT1_HUMAN	Synaptic vesicle membrane protein VAT-1 homolog (EC 1.-.-.-)	VAT1	VAT1_MOUSE	2	0	Metabolic labeling	0	4	1
P35579	MYH9_HUMAN	Myosin-9 (Cellular myosin heavy chain, type A) (Myosin heavy chain 9) (Myosin heavy chain, non-muscle IIa) (Non-muscle myosin heavy chain A) (NMMHC-A) (Non-muscle myosin heavy chain IIa) (NMMHC II-a) (NMMHC-IIA)	MYH9	MYH9_MOUSE	2	0	Metabolic labeling, Thioester bond captured	0	22	1
P31146	COR1A_HUMAN	Coronin-1A (Coronin-like protein A) (Clipin-A) (Coronin-like protein p57) (Tryptophan aspartate-containing coat protein) (TACO)	CORO1A, CORO1		2	0	Thioester bond captured, Metabolic labeling	0	12	1
Q53FA3	Q53FA3_HUMAN	Heat shock 70kDa protein 1-like variant		HSP7C_ARATH, Q8IB24_PLAF7	2	0	Thioester bond captured	0	7	1
Q15029	U5S1_HUMAN	116 kDa U5 small nuclear ribonucleoprotein component (Elongation factor Tu GTP-binding domain-containing protein 2) (SNU114 homolog) (hSNU114) (U5 snRNP-specific protein, 116 kDa) (U5-116 kDa)	EFTUD2, KIAA0031, SNRP116		2	0	Thioester bond captured, Metabolic labeling	0	17	1
P17844	DDX5_HUMAN	Probable ATP-dependent RNA helicase DDX5 (EC 3.6.4.13) (DEAD box protein 5) (RNA helicase p68)	DDX5, G17P1, HELR, HLR1		2	0	Thioester bond captured, Metabolic labeling	0	9	1
Q8N766	EMC1_HUMAN	ER membrane protein complex subunit 1	EMC1, KIAA0090, PSEC0263	F4JXW9_ARATH, EMC1_MOUSE	2	0	Thioester bond captured, Metabolic labeling	0	8	1
Q13011	ECH1_HUMAN	Delta(3,5)-Delta(2,4)-dienoyl-CoA isomerase, mitochondrial (EC 5.3.3.-)	ECH1	ECH1_MOUSE	2	0	Metabolic labeling	0	6	1
Q08211	DHX9_HUMAN	ATP-dependent RNA helicase A (RHA) (EC 3.6.4.13) (DEAH box protein 9) (Leukophysin) (LKP) (Nuclear DNA helicase II) (NDH II)	DHX9, DDX9, LKP, NDH2		2	0	Thioester bond captured, Metabolic labeling	0	23	1
P31943	HNRH1_HUMAN	Heterogeneous nuclear ribonucleoprotein H (hnRNP H) [Cleaved into: Heterogeneous nuclear ribonucleoprotein H, N-terminally processed]	HNRNPH1, HNRPH, HNRPH1		2	0	Thioester bond captured, Metabolic labeling	0	5	1
P21439	MDR3_HUMAN	Multidrug resistance protein 3 (EC 3.6.3.44) (ATP-binding cassette sub-family B member 4) (P-glycoprotein 3)	ABCB4, MDR3, PGY3	AB4B_ARATH, Q7K6A5_PLAF7	2	0	Thioester bond captured	0	10	1
P20700	LMNB1_HUMAN	Lamin-B1	LMNB1, LMN2, LMNB		2	0	Thioester bond captured, Metabolic labeling	0	5	1
P13010	XRCC5_HUMAN	X-ray repair cross-complementing protein 5 (EC 3.6.4.-) (86 kDa subunit of Ku antigen) (ATP-dependent DNA helicase 2 subunit 2) (ATP-dependent DNA helicase II 80 kDa subunit) (CTC box-binding factor 85 kDa subunit) (CTC85) (CTCBF) (DNA repair protein XRCC5) (Ku80) (Ku86) (Lupus Ku autoantigen protein p86) (Nuclear factor IV) (Thyroid-lupus autoantigen) (TLAA) (X-ray repair complementing defective…	XRCC5, G22P2		2	0	Thioester bond captured, Metabolic labeling	0	10	1
Q16531	DDB1_HUMAN	DNA damage-binding protein 1 (DDB p127 subunit) (DNA damage-binding protein a) (DDBa) (Damage-specific DNA-binding protein 1) (HBV X-associated protein 1) (XAP-1) (UV-damaged DNA-binding factor) (UV-damaged DNA-binding protein 1) (UV-DDB 1) (XPE-binding factor) (XPE-BF) (Xeroderma pigmentosum group E-complementing protein) (XPCe)	DDB1, XAP1	DDB1_MOUSE	2	0	Metabolic labeling, Thioester bond captured	0	22	1
Q86UF1	TSN33_HUMAN	Tetraspanin-33 (Tspan-33) (Penumbra) (hPen) (Proerythroblast new membrane)	TSPAN33, PEN		2	0	Thioester bond captured	0	13	1
Q13310	PABP4_HUMAN	Polyadenylate-binding protein 4 (PABP-4) (Poly(A)-binding protein 4) (Activated-platelet protein 1) (APP-1) (Inducible poly(A)-binding protein) (iPABP)	PABPC4, APP1, PABP4	D3Z5M2_MOUSE, Q8I5H4_PLAF7	2	0	Metabolic labeling, Thioester bond captured	0	6	1
B7Z1H9	B7Z1H9_HUMAN	Protein tweety homolog		TTYH1_MOUSE	2	0	Thioester bond captured, Metabolic labeling	0	13	1
Q9NVV0	TM38B_HUMAN	Trimeric intracellular cation channel type B (TRIC-B) (TRICB) (Transmembrane protein 38B)	TMEM38B, C9orf87	TM38B_MOUSE	2	0	Thioester bond captured, Metabolic labeling	0	4	1
Q9Y3C5	RNF11_HUMAN	RING finger protein 11	RNF11, CGI-123	RNF11_MOUSE	2	0	Thioester bond captured, Metabolic labeling	0	7	1
O95470	SGPL1_HUMAN	Sphingosine-1-phosphate lyase 1 (S1PL) (SP-lyase 1) (SPL 1) (hSPL) (EC 4.1.2.27) (Sphingosine-1-phosphate aldolase)	SGPL1, KIAA1252	SGPL1_MOUSE, SGPL_YEAST	2	0	Metabolic labeling, Thioester bond captured	0	10	1
Q8TAC9	SCAM5_HUMAN	Secretory carrier-associated membrane protein 5 (Secretory carrier membrane protein 5) (hSCAMP5)	SCAMP5	SCAM5_MOUSE	2	0	Thioester bond captured, Metabolic labeling	0	5	1
P21953	ODBB_HUMAN	2-oxoisovalerate dehydrogenase subunit beta, mitochondrial (EC 1.2.4.4) (Branched-chain alpha-keto acid dehydrogenase E1 component beta chain) (BCKDE1B) (BCKDH E1-beta)	BCKDHB	ODBB_MOUSE, Q8I0X1_PLAF7	2	0	Thioester bond captured	0	12	1
P31153	METK2_HUMAN	S-adenosylmethionine synthase isoform type-2 (AdoMet synthase 2) (EC 2.5.1.6) (Methionine adenosyltransferase 2) (MAT 2) (Methionine adenosyltransferase II) (MAT-II)	MAT2A, AMS2, MATA2	METK4_ARATH, Q7K6A4_PLAF7	2	0	Thioester bond captured	0	6	1
O95858	TSN15_HUMAN	Tetraspanin-15 (Tspan-15) (Tetraspan NET-7) (Transmembrane 4 superfamily member 15)	TSPAN15, NET7, TM4SF15, UNQ677/PRO1311	TSN15_MOUSE	2	0	Thioester bond captured, Metabolic labeling	0	13	1
P05165	PCCA_HUMAN	Propionyl-CoA carboxylase alpha chain, mitochondrial (PCCase subunit alpha) (EC 6.4.1.3) (Propanoyl-CoA:carbon dioxide ligase subunit alpha)	PCCA	PCCA_MOUSE	2	0	Thioester bond captured, Metabolic labeling	0	11	1
Q00266	METK1_HUMAN	S-adenosylmethionine synthase isoform type-1 (AdoMet synthase 1) (EC 2.5.1.6) (Methionine adenosyltransferase 1) (MAT 1) (Methionine adenosyltransferase I/III) (MAT-I/III)	MAT1A, AMS1, MATA1	METK4_ARATH, Q7K6A4_PLAF7	2	0	Thioester bond captured	0	10	1
P30301	MIP_HUMAN	Lens fiber major intrinsic protein (Aquaporin-0) (MIP26) (MP26)	MIP, AQP0	MIP_MOUSE	2	0	Thioester bond captured, Metabolic labeling	0	2	1
Q99572	P2RX7_HUMAN	P2X purinoceptor 7 (P2X7) (ATP receptor) (P2Z receptor) (Purinergic receptor)	P2RX7	P2RX7_MOUSE, P2RX7_RAT	2	2	Metabolic labeling, Thioester bond captured	6	32	1
P46459	NSF_HUMAN	Vesicle-fusing ATPase (EC 3.6.4.6) (N-ethylmaleimide-sensitive fusion protein) (NEM-sensitive fusion protein) (Vesicular-fusion protein NSF)	NSF	NSF_MOUSE	2	0	Thioester bond captured, Metabolic labeling	0	9	1
O15394	NCAM2_HUMAN	Neural cell adhesion molecule 2 (N-CAM-2) (NCAM-2)	NCAM2, NCAM21	NCAM2_MOUSE	2	0	Thioester bond captured, Metabolic labeling	0	14	1
P55082	MFAP3_HUMAN	Microfibril-associated glycoprotein 3	MFAP3	MFAP3_MOUSE, MFAP3_RAT	2	0	Metabolic labeling, Thioester bond captured	0	9	1
Q86VU5	CMTD1_HUMAN	Catechol O-methyltransferase domain-containing protein 1 (EC 2.1.1.-)	COMTD1, UNQ766/PRO1558		2	0	Thioester bond captured	0	7	1
P17677	NEUM_HUMAN	Neuromodulin (Axonal membrane protein GAP-43) (Growth-associated protein 43) (Neural phosphoprotein B-50) (pp46)	GAP43	NEUM_MOUSE	2	4	Thioester bond captured, Metabolic labeling	4	2	1
P07205	PGK2_HUMAN	Phosphoglycerate kinase 2 (EC 2.7.2.3) (Phosphoglycerate kinase, testis specific)	PGK2, PGKB	PGK2_MOUSE, PGK_PLAF7	2	0	Thioester bond captured	0	7	1
Q16134	ETFD_HUMAN	Electron transfer flavoprotein-ubiquinone oxidoreductase, mitochondrial (ETF-QO) (ETF-ubiquinone oxidoreductase) (EC 1.5.5.1) (Electron-transferring-flavoprotein dehydrogenase) (ETF dehydrogenase)	ETFDH	ETFD_MOUSE	2	0	Thioester bond captured, Metabolic labeling	0	14	1
Q8WUJ1	NEUFC_HUMAN	Neuferricin (Cytochrome b5 domain-containing protein 2)	CYB5D2	NEUFC_MOUSE	2	0	Thioester bond captured, Metabolic labeling	0	9	1
P35606	COPB2_HUMAN	Coatomer subunit beta' (Beta'-coat protein) (Beta'-COP) (p102)	COPB2	COPB2_MOUSE	2	0	Thioester bond captured, Metabolic labeling	0	15	1
P23582	ANFC_HUMAN	C-type natriuretic peptide [Cleaved into: CNP-22; CNP-29; CNP-53]	NPPC, CNP2	ANFC_MOUSE	2	0	Thioester bond captured, Metabolic labeling	0	3	1
O95674	CDS2_HUMAN	Phosphatidate cytidylyltransferase 2 (EC 2.7.7.41) (CDP-DAG synthase 2) (CDP-DG synthase 2) (CDP-diacylglycerol synthase 2) (CDS 2) (CDP-diglyceride pyrophosphorylase 2) (CDP-diglyceride synthase 2) (CTP:phosphatidate cytidylyltransferase 2)	CDS2	CDS2_MOUSE	2	0	Thioester bond captured, Metabolic labeling	0	10	1
Q12931	TRAP1_HUMAN	Heat shock protein 75 kDa, mitochondrial (HSP 75) (TNFR-associated protein 1) (Tumor necrosis factor type 1 receptor-associated protein) (TRAP-1)	TRAP1, HSP75	TRAP1_MOUSE, Q8III6_PLAF7	2	0	Thioester bond captured	0	5	1
Q6ZT21	TMPPE_HUMAN	Transmembrane protein with metallophosphoesterase domain (EC 3.1.-.-)	TMPPE		2	0	Thioester bond captured	0	5	1
P16219	ACADS_HUMAN	Short-chain specific acyl-CoA dehydrogenase, mitochondrial (SCAD) (EC 1.3.8.1) (Butyryl-CoA dehydrogenase)	ACADS	ACADS_MOUSE	2	0	Thioester bond captured, Metabolic labeling	0	6	1
P62760	VISL1_HUMAN	Visinin-like protein 1 (VILIP) (VLP-1) (Hippocalcin-like protein 3) (HLP3)	VSNL1, VISL1	CNBL3_ARATH, CNBL2_ARATH, VISL1_RAT	2	0	Thioester bond captured	0	3	1
Q15084	PDIA6_HUMAN	Protein disulfide-isomerase A6 (EC 5.3.4.1) (Endoplasmic reticulum protein 5) (ER protein 5) (ERp5) (Protein disulfide isomerase P5) (Thioredoxin domain-containing protein 7)	PDIA6, ERP5, P5, TXNDC7	PDI23_ARATH, Q8II23_PLAF7	2	0	Thioester bond captured	0	7	1
Q13491	GPM6B_HUMAN	Neuronal membrane glycoprotein M6-b (M6b)	GPM6B, M6B	GPM6B_MOUSE	2	0	Thioester bond captured, Metabolic labeling	0	16	1
P31350	RIR2_HUMAN	Ribonucleoside-diphosphate reductase subunit M2 (EC 1.17.4.1) (Ribonucleotide reductase small chain) (Ribonucleotide reductase small subunit)	RRM2, RR2	RIR2_SCHPO, Q8IM38_PLAF7	2	0	Thioester bond captured, Metabolic labeling	0	5	1
Q8NE86	MCU_HUMAN	Calcium uniporter protein, mitochondrial (Coiled-coil domain-containing protein 109A)	MCU, C10orf42, CCDC109A		2	0	Thioester bond captured	0	5	1
P62491	RB11A_HUMAN	Ras-related protein Rab-11A (Rab-11) (YL8)	RAB11A, RAB11	YPT3_SCHPO, Q76NM4_PLAF7	2	0	Thioester bond captured, Metabolic labeling	0	2	1
Q15907	RB11B_HUMAN	Ras-related protein Rab-11B (GTP-binding protein YPT3)	RAB11B, YPT3	YPT3_SCHPO, Q76NM4_PLAF7	2	0	Thioester bond captured, Metabolic labeling	0	2	1
P63267	ACTH_HUMAN	Actin, gamma-enteric smooth muscle (Alpha-actin-3) (Gamma-2-actin) (Smooth muscle gamma-actin)	ACTG2, ACTA3, ACTL3, ACTSG	ACT7_ARATH	2	0	Thioester bond captured, Metabolic labeling	0	7	1
P20290	BTF3_HUMAN	Transcription factor BTF3 (Nascent polypeptide-associated complex subunit beta) (NAC-beta) (RNA polymerase B transcription factor 3)	BTF3, NACB, OK/SW-cl.8	Q8ILK2_PLAF7	2	0	Thioester bond captured	0	1	1
P53701	CCHL_HUMAN	Cytochrome c-type heme lyase (CCHL) (EC 4.4.1.17) (Holocytochrome c-type synthase)	HCCS, CCHL	CCHL_MOUSE	2	0	Thioester bond captured, Metabolic labeling	0	7	1
P62995	TRA2B_HUMAN	Transformer-2 protein homolog beta (TRA-2 beta) (TRA2-beta) (hTRA2-beta) (Splicing factor, arginine/serine-rich 10) (Transformer-2 protein homolog B)	TRA2B, SFRS10	TRA2B_RAT	2	0	Thioester bond captured	0	2	1
Q9BWD1	THIC_HUMAN	Acetyl-CoA acetyltransferase, cytosolic (EC 2.3.1.9) (Acetyl-CoA transferase-like protein) (Cytosolic acetoacetyl-CoA thiolase)	ACAT2, ACTL		2	0	Thioester bond captured	0	9	1
Q13571	LAPM5_HUMAN	Lysosomal-associated transmembrane protein 5 (Lysosomal-associated multitransmembrane protein 5) (Retinoic acid-inducible E3 protein)	LAPTM5, KIAA0085		2	0	Thioester bond captured	0	10	1
Q9Y3F4	STRAP_HUMAN	Serine-threonine kinase receptor-associated protein (MAP activator with WD repeats) (UNR-interacting protein) (WD-40 repeat protein PT-WD)	STRAP, MAWD, UNRIP	STRAP_MOUSE	2	0	Thioester bond captured, Metabolic labeling	0	6	1
P10620	MGST1_HUMAN	Microsomal glutathione S-transferase 1 (Microsomal GST-1) (EC 2.5.1.18) (Microsomal GST-I)	MGST1, GST12, MGST	MGST1_MOUSE	2	0	Thioester bond captured, Metabolic labeling	0	1	1
Q1KMD3	HNRL2_HUMAN	Heterogeneous nuclear ribonucleoprotein U-like protein 2 (Scaffold-attachment factor A2) (SAF-A2)	HNRNPUL2, HNRPUL2	HNRL2_MOUSE	2	0	Thioester bond captured, Metabolic labeling	0	10	1
Q9BUJ2	HNRL1_HUMAN	Heterogeneous nuclear ribonucleoprotein U-like protein 1 (Adenovirus early region 1B-associated protein 5) (E1B-55 kDa-associated protein 5) (E1B-AP5)	HNRNPUL1, E1BAP5, HNRPUL1		2	0	Thioester bond captured	0	10	1
P59998	ARPC4_HUMAN	Actin-related protein 2/3 complex subunit 4 (Arp2/3 complex 20 kDa subunit) (p20-ARC)	ARPC4, ARC20	ARPC4_MOUSE	2	0	Thioester bond captured, Metabolic labeling	0	2	1
Q99873	ANM1_HUMAN	Protein arginine N-methyltransferase 1 (EC 2.1.1.-) (Histone-arginine N-methyltransferase PRMT1) (EC 2.1.1.125) (Interferon receptor 1-bound protein 4)	PRMT1, HMT2, HRMT1L2, IR1B4	ANM1_MOUSE	2	0	Thioester bond captured, Metabolic labeling	0	10	1
P28838	AMPL_HUMAN	Cytosol aminopeptidase (EC 3.4.11.1) (Leucine aminopeptidase 3) (LAP-3) (Leucyl aminopeptidase) (Peptidase S) (Proline aminopeptidase) (EC 3.4.11.5) (Prolyl aminopeptidase)	LAP3, LAPEP, PEPS	AMPL_MOUSE	2	0	Thioester bond captured	0	7	1
P50440	GATM_HUMAN	Glycine amidinotransferase, mitochondrial (EC 2.1.4.1) (L-arginine:glycine amidinotransferase) (Transamidinase)	GATM, AGAT	GATM_MOUSE	2	0	Thioester bond captured, Metabolic labeling	0	9	1
P24298	ALAT1_HUMAN	Alanine aminotransferase 1 (ALT1) (EC 2.6.1.2) (Glutamate pyruvate transaminase 1) (GPT 1) (Glutamic--alanine transaminase 1) (Glutamic--pyruvic transaminase 1)	GPT, AAT1, GPT1	ALAT1_ARATH, ALAM_YEAST	2	0	Thioester bond captured	0	10	1
P17066	HSP76_HUMAN	Heat shock 70 kDa protein 6 (Heat shock 70 kDa protein B')	HSPA6, HSP70B'	Q8IB24_PLAF7	2	0	Thioester bond captured	0	8	1
P36776	LONM_HUMAN	Lon protease homolog, mitochondrial (EC 3.4.21.-) (LONHs) (Lon protease-like protein) (LONP) (Mitochondrial ATP-dependent protease Lon) (Serine protease 15)	LONP1, PRSS15	LONM1_ARATH, LONM_YEAST	2	0	Thioester bond captured	0	9	1
P63000	RAC1_HUMAN	Ras-related C3 botulinum toxin substrate 1 (Cell migration-inducing gene 5 protein) (Ras-like protein TC25) (p21-Rac1)	RAC1, TC25, MIG5	RAC1_RAT	2	1	Thioester bond captured	1	7	1
P13667	PDIA4_HUMAN	Protein disulfide-isomerase A4 (EC 5.3.4.1) (Endoplasmic reticulum resident protein 70) (ER protein 70) (ERp70) (Endoplasmic reticulum resident protein 72) (ER protein 72) (ERp-72) (ERp72)	PDIA4, ERP70, ERP72	PDI11_ARATH, PDIA4_MOUSE	2	0	Thioester bond captured	0	6	1
P11940	PABP1_HUMAN	Polyadenylate-binding protein 1 (PABP-1) (Poly(A)-binding protein 1)	PABPC1, PAB1, PABP1, PABPC2	Q8I5H4_PLAF7	2	0	Thioester bond captured	0	4	1
Q9BV23	ABHD6_HUMAN	Monoacylglycerol lipase ABHD6 (EC 3.1.1.23) (2-arachidonoylglycerol hydrolase) (Abhydrolase domain-containing protein 6)	ABHD6	Q9ASW5_ARATH, Q058J1_ARATH, Q8RXC1_ARATH, ABHD6_MOUSE	2	0	Thioester bond captured, Metabolic labeling	0	8	1
Q9Y606	TRUA_HUMAN	tRNA pseudouridine synthase A, mitochondrial (EC 5.4.99.12) (tRNA pseudouridine(38-40) synthase) (tRNA pseudouridylate synthase I) (tRNA-uridine isomerase I)	PUS1, PP8985		1	0	Thioester bond captured	0	10	1
P09769	FGR_HUMAN	Tyrosine-protein kinase Fgr (EC 2.7.10.2) (Gardner-Rasheed feline sarcoma viral (v-fgr) oncogene homolog) (Proto-oncogene c-Fgr) (p55-Fgr) (p58-Fgr) (p58c-Fgr)	FGR, SRC2	FGR_MOUSE, SRC64_DROME	1	1	Metabolic labeling	0	11	1
P43353	AL3B1_HUMAN	Aldehyde dehydrogenase family 3 member B1 (EC 1.2.1.5) (Aldehyde dehydrogenase 7)	ALDH3B1, ALDH7		1	1	Thioester bond captured	1	11	1
Q92832	NELL1_HUMAN	Protein kinase C-binding protein NELL1 (NEL-like protein 1) (Nel-related protein 1)	NELL1, NRP1		1	0	Thioester bond captured	0	90	1
O15427	MOT4_HUMAN	Monocarboxylate transporter 4 (MCT 4) (Solute carrier family 16 member 3)	SLC16A3, MCT4		1	0	Thioester bond captured	0	11	1
P41440	S19A1_HUMAN	Folate transporter 1 (FOLT) (Intestinal folate carrier 1) (IFC-1) (Placental folate transporter) (Reduced folate carrier protein) (RFC) (Solute carrier family 19 member 1)	SLC19A1, FLOT1, RFC1		1	0	Thioester bond captured	0	11	1
P50443	S26A2_HUMAN	Sulfate transporter (Diastrophic dysplasia protein) (Solute carrier family 26 member 2)	SLC26A2, DTD, DTDST	Q9VVM6_DROME	1	0	Thioester bond captured	0	18	1
O00220	TR10A_HUMAN	Tumor necrosis factor receptor superfamily member 10A (Death receptor 4) (TNF-related apoptosis-inducing ligand receptor 1) (TRAIL receptor 1) (TRAIL-R1) (CD antigen CD261)	TNFRSF10A, APO2, DR4, TRAILR1		1	1	Thioester bond captured	3	21	1
O75882	ATRN_HUMAN	Attractin (DPPT-L) (Mahogany homolog)	ATRN, KIAA0548, MGCA	ATRN_RAT	1	0	Thioester bond captured	0	88	1
P22309	UD11_HUMAN	UDP-glucuronosyltransferase 1-1 (UDPGT 1-1) (UGT1*1) (UGT1-01) (UGT1.1) (EC 2.4.1.17) (Bilirubin-specific UDPGT isozyme 1) (hUG-BR1) (UDP-glucuronosyltransferase 1-A) (UGT-1A) (UGT1A) (UDP-glucuronosyltransferase 1A1)	UGT1A1, GNT1, UGT1	K9J7B2_MOUSE, UD12_MOUSE	1	0	Metabolic labeling	0	11	1
B4E171	B4E171_HUMAN	Uncharacterized protein (cDNA FLJ59144, highly similar to Tetraspanin-7)		TSN7_MOUSE	1	0	Metabolic labeling	0	12	1
Q9NUM4	T106B_HUMAN	Transmembrane protein 106B	TMEM106B	T106B_MOUSE	1	0	Metabolic labeling	0	5	1
P10253	LYAG_HUMAN	Lysosomal alpha-glucosidase (EC 3.2.1.20) (Acid maltase) (Aglucosidase alfa) [Cleaved into: 76 kDa lysosomal alpha-glucosidase; 70 kDa lysosomal alpha-glucosidase]	GAA	LYAG_MOUSE	1	0	Metabolic labeling	0	15	1
Q8TCT8	SPP2A_HUMAN	Signal peptide peptidase-like 2A (SPP-like 2A) (SPPL2a) (EC 3.4.23.-) (Intramembrane protease 3) (IMP-3) (Presenilin-like protein 2)	SPPL2A, IMP3, PSL2, PSEC0147	SPP2B_MOUSE	1	0	Metabolic labeling	0	16	1
Q9GZU1	MCLN1_HUMAN	Mucolipin-1 (MG-2) (Mucolipidin)	MCOLN1, ML4, MSTP080	MCLN1_MOUSE	1	0	Metabolic labeling	0	20	1
Q9H2H9	S38A1_HUMAN	Sodium-coupled neutral amino acid transporter 1 (Amino acid transporter A1) (N-system amino acid transporter 2) (Solute carrier family 38 member 1) (System A amino acid transporter 1) (System N amino acid transporter 1)	SLC38A1, ATA1, NAT2, SAT1, SNAT1		1	0	Thioester bond captured	0	11	1
Q6NUQ4	TM214_HUMAN	Transmembrane protein 214	TMEM214, PP446	Q9S791_ARATH, Q9VKM7_DROME	1	0	Thioester bond captured	0	15	1
O43684	BUB3_HUMAN	Mitotic checkpoint protein BUB3	BUB3		1	0	Thioester bond captured	0	8	1
Q9ULV4	COR1C_HUMAN	Coronin-1C (Coronin-3) (hCRNN4)	CORO1C, CRNN4, CRN2		1	0	Thioester bond captured	0	12	1
Q15306	IRF4_HUMAN	Interferon regulatory factor 4 (IRF-4) (Lymphocyte-specific interferon regulatory factor) (LSIRF) (Multiple myeloma oncogene 1) (NF-EM5)	IRF4, MUM1		1	0	Thioester bond captured	0	13	1
P42166	LAP2A_HUMAN	Lamina-associated polypeptide 2, isoform alpha (Thymopoietin isoform alpha) (TP alpha) (Thymopoietin-related peptide isoform alpha) (TPRP isoform alpha) [Cleaved into: Thymopoietin (TP) (Splenin); Thymopentin (TP5)]	TMPO, LAP2		1	0	Thioester bond captured	0	10	1
Q92615	LAR4B_HUMAN	La-related protein 4B (La ribonucleoprotein domain family member 4B) (La ribonucleoprotein domain family member 5) (La-related protein 5)	LARP4B, KIAA0217, LARP5		1	0	Thioester bond captured	0	7	1
Q12912	LRMP_HUMAN	Lymphoid-restricted membrane protein (Protein Jaw1) [Cleaved into: Processed lymphoid-restricted membrane protein]	LRMP, JAW1		1	0	Thioester bond captured	0	12	1
P61626	LYSC_HUMAN	Lysozyme C (EC 3.2.1.17) (1,4-beta-N-acetylmuramidase C)	LYZ, LZM		1	0	Thioester bond captured	0	8	1
P20591	MX1_HUMAN	Interferon-induced GTP-binding protein Mx1 (Interferon-induced protein p78) (IFI-78K) (Interferon-regulated resistance GTP-binding protein MxA) (Myxoma resistance protein 1) (Myxovirus resistance protein 1) [Cleaved into: Interferon-induced GTP-binding protein Mx1, N-terminally processed]	MX1		1	0	Thioester bond captured	0	7	1
Q8TD19	NEK9_HUMAN	Serine/threonine-protein kinase Nek9 (EC 2.7.11.1) (Nercc1 kinase) (Never in mitosis A-related kinase 9) (NimA-related protein kinase 9) (NimA-related kinase 8) (Nek8)	NEK9, KIAA1995, NEK8, NERCC		1	0	Thioester bond captured	0	31	1
Q96P11	NSUN5_HUMAN	Putative methyltransferase NSUN5 (EC 2.1.1.-) (NOL1-related protein) (NOL1R) (NOL1/NOP2/Sun domain family member 5) (Williams-Beuren syndrome chromosomal region 20A protein)	NSUN5, WBSCR20, WBSCR20A		1	0	Thioester bond captured	0	11	1
Q9BQ04	RBM4B_HUMAN	RNA-binding protein 4B (RNA-binding motif protein 30) (RNA-binding motif protein 4B) (RNA-binding protein 30)	RBM4B, RBM30		1	0	Thioester bond captured	0	6	1
P35250	RFC2_HUMAN	Replication factor C subunit 2 (Activator 1 40 kDa subunit) (A1 40 kDa subunit) (Activator 1 subunit 2) (Replication factor C 40 kDa subunit) (RF-C 40 kDa subunit) (RFC40)	RFC2		1	0	Thioester bond captured	0	8	1
Q5STU8	DX39B_HUMAN	Spliceosome RNA helicase DDX39B (3.6.4.13) (56 kDa U2AF65-associated protein) (ATP-dependent RNA helicase p47) (DEAD box protein UAP56) (HLA-B-associated transcript 1 protein)	DDX39B, BAT1, UAP56		1	0	Thioester bond captured	0	8	1
P20039	2B1B_HUMAN	HLA class II histocompatibility antigen, DRB1-11 beta chain (DR-5) (DR5) (DRw11) (MHC class II antigen DRB1*11)	HLA-DRB1		1	0	Thioester bond captured	0	6	1
A2TEM8	A2TEM8_HUMAN	MHC class I antigen	HLA-B		1	0	Thioester bond captured	0	1	1
Q9NRW3	ABC3C_HUMAN	DNA dC->dU-editing enzyme APOBEC-3C (A3C) (EC 3.5.4.-) (APOBEC1-like) (Phorbolin I)	APOBEC3C, APOBEC1L, PBI		1	0	Thioester bond captured	0	8	1
P49961	ENTP1_HUMAN	Ectonucleoside triphosphate diphosphohydrolase 1 (NTPDase 1) (EC 3.6.1.5) (Ecto-ATP diphosphohydrolase 1) (Ecto-ATPDase 1) (Ecto-ATPase 1) (Ecto-apyrase) (Lymphoid cell activation antigen) (CD antigen CD39)	ENTPD1, CD39		1	1	Thioester bond captured	1	11	1
P06734	FCER2_HUMAN	Low affinity immunoglobulin epsilon Fc receptor (BLAST-2) (C-type lectin domain family 4 member J) (Fc-epsilon-RII) (Immunoglobulin E-binding factor) (Lymphocyte IgE receptor) (CD antigen CD23) [Cleaved into: Low affinity immunoglobulin epsilon Fc receptor membrane-bound form; Low affinity immunoglobulin epsilon Fc receptor soluble form]	FCER2, CD23A, CLEC4J, FCE2, IGEBF		1	2	Thioester bond captured	4	10	1
P16403	H12_HUMAN	Histone H1.2 (Histone H1c) (Histone H1d) (Histone H1s-1)	HIST1H1C, H1F2		1	0	Thioester bond captured	0	0	1
Q99571	P2RX4_HUMAN	P2X purinoceptor 4	P2RX4		1	0	Thioester bond captured	0	14	1
Q6ZXX1	Q6ZXX1_HUMAN	MHC class I antigen	HLA-C		1	0	Thioester bond captured	0	2	1
P46779	RL28_HUMAN	60S ribosomal protein L28	RPL28		1	0	Thioester bond captured	0	1	1
Q9Y676	RT18B_HUMAN	28S ribosomal protein S18b, mitochondrial (MRP-S18-b) (Mrps18-b) (S18mt-b) (28S ribosomal protein S18-2, mitochondrial) (MRP-S18-2)	MRPS18B, C6orf14, HSPC183, PTD017		1	0	Thioester bond captured	0	6	1
P51571	SSRD_HUMAN	Translocon-associated protein subunit delta (TRAP-delta) (Signal sequence receptor subunit delta) (SSR-delta)	SSR4, TRAPD		1	0	Thioester bond captured	0	3	1
Q9H6X4	TM134_HUMAN	Transmembrane protein 134	TMEM134		1	0	Thioester bond captured	0	3	1
Q86XT9	TM219_HUMAN	Insulin-like growth factor-binding protein 3 receptor (IGFBP-3R) (Transmembrane protein 219)	TMEM219		1	0	Thioester bond captured	0	12	1
P41273	TNFL9_HUMAN	Tumor necrosis factor ligand superfamily member 9 (4-1BB ligand) (4-1BBL)	TNFSF9		1	0	Thioester bond captured	0	3	1
P28908	TNR8_HUMAN	Tumor necrosis factor receptor superfamily member 8 (CD30L receptor) (Ki-1 antigen) (Lymphocyte activation antigen CD30) (CD antigen CD30)	TNFRSF8, CD30, D1S166E		1	0	Thioester bond captured	0	39	1
Q8NFK1	CXG3_HUMAN	Gap junction gamma-3 protein (Connexin-30.2) (Cx30.2) (Connexin-31.3) (Cx31.3) (Gap junction epsilon-1 protein)	GJC3, GJE1	CXG3_MOUSE	1	0	Metabolic labeling	0	8	1
Q9BRK3	MXRA8_HUMAN	Matrix-remodeling-associated protein 8 (Limitrin)	MXRA8	MXRA8_MOUSE	1	0	Metabolic labeling	0	7	1
Q14982	OPCM_HUMAN	Opioid-binding protein/cell adhesion molecule (OBCAM) (OPCML) (Opioid-binding cell adhesion molecule) (IgLON family member 1)	OPCML, IGLON1, OBCAM	Q6DFY2_MOUSE	1	0	Metabolic labeling	0	9	1
Q8IVF7	FMNL3_HUMAN	Formin-like protein 3 (Formin homology 2 domain-containing protein 3) (WW domain-binding protein 3) (WBP-3)	FMNL3, FHOD3, KIAA2014, WBP3	FMNL2_MOUSE	1	0	Metabolic labeling	0	16	1
Q96PY5	FMNL2_HUMAN	Formin-like protein 2 (Formin homology 2 domain-containing protein 2)	FMNL2, FHOD2, KIAA1902	FMNL2_MOUSE	1	0	Metabolic labeling	0	8	1
Q9NX47	MARH5_HUMAN	E3 ubiquitin-protein ligase MARCH5 (EC 6.3.2.-) (Membrane-associated RING finger protein 5) (Membrane-associated RING-CH protein V) (MARCH-V) (Mitochondrial ubiquitin ligase) (MITOL) (RING finger protein 153)	MARCH5, RNF153	MARH5_MOUSE	1	0	Metabolic labeling	0	10	1
Q8IW45	NNRD_HUMAN	ATP-dependent (S)-NAD(P)H-hydrate dehydratase (EC 4.2.1.93) (ATP-dependent NAD(P)HX dehydratase) (Carbohydrate kinase domain-containing protein)	CARKD	J3QMM7_MOUSE	1	0	Metabolic labeling	0	6	1
O75027	ABCB7_HUMAN	ATP-binding cassette sub-family B member 7, mitochondrial (ATP-binding cassette transporter 7) (ABC transporter 7 protein)	ABCB7, ABC7	ABCB7_MOUSE	1	0	Metabolic labeling	0	5	1
Q6NSJ0	K1161_HUMAN	Uncharacterized family 31 glucosidase KIAA1161 (EC 3.2.1.-)	KIAA1161	K1161_MOUSE	1	0	Metabolic labeling	0	7	1
P00568	KAD1_HUMAN	Adenylate kinase isoenzyme 1 (AK 1) (EC 2.7.4.3) (EC 2.7.4.6) (ATP-AMP transphosphorylase 1) (ATP:AMP phosphotransferase) (Adenylate monophosphate kinase) (Myokinase)	AK1	KAD1_MOUSE	1	0	Metabolic labeling	0	2	1
Q9UIJ7	KAD3_HUMAN	GTP:AMP phosphotransferase AK3, mitochondrial (EC 2.7.4.10) (Adenylate kinase 3) (AK 3) (Adenylate kinase 3 alpha-like 1)	AK3, AK3L1, AK6, AKL3L	KAD3_MOUSE	1	0	Metabolic labeling	0	0	1
O43687	AKA7A_HUMAN	A-kinase anchor protein 7 isoforms alpha and beta (AKAP-7 isoforms alpha and beta) (A-kinase anchor protein 18 kDa) (AKAP 18) (Protein kinase A-anchoring protein 7 isoforms alpha/beta) (PRKA7 isoforms alpha/beta)	AKAP7, AKAP15, AKAP18	AKA7A_MOUSE	1	0	Metabolic labeling	0	2	1
P62330	ARF6_HUMAN	ADP-ribosylation factor 6	ARF6	ARF6_MOUSE	1	0	Metabolic labeling	0	2	1
Q9NS84	CHST7_HUMAN	Carbohydrate sulfotransferase 7 (EC 2.8.2.-) (EC 2.8.2.17) (Chondroitin 6-sulfotransferase 2) (C6ST-2) (Galactose/N-acetylglucosamine/N-acetylglucosamine 6-O-sulfotransferase 5) (GST-5) (N-acetylglucosamine 6-O-sulfotransferase 4) (GlcNAc6ST-4) (Gn6st-4)	CHST7	CHST7_MOUSE	1	0	Metabolic labeling	0	10	1
O15121	DEGS1_HUMAN	Sphingolipid delta(4)-desaturase DES1 (EC 1.14.-.-) (Cell migration-inducing gene 15 protein) (Degenerative spermatocyte homolog 1) (Membrane lipid desaturase)	DEGS1, DES1, MLD, MIG15	DEGS1_MOUSE	1	0	Metabolic labeling	0	3	1
Q6UX07	DHR13_HUMAN	Dehydrogenase/reductase SDR family member 13 (EC 1.1.-.-)	DHRS13, UNQ419/PRO853	DHR13_MOUSE	1	0	Metabolic labeling	0	9	1
Q9BTZ2	DHRS4_HUMAN	Dehydrogenase/reductase SDR family member 4 (EC 1.1.1.184) (NADPH-dependent carbonyl reductase/NADP-retinol dehydrogenase) (CR) (PHCR) (NADPH-dependent retinol dehydrogenase/reductase) (NRDR) (humNRDR) (Peroxisomal short-chain alcohol dehydrogenase) (PSCD) (SCAD-SRL) (Short-chain dehydrogenase/reductase family member 4)	DHRS4, UNQ851/PRO1800	DHRS4_MOUSE	1	0	Metabolic labeling	0	5	1
Q7L2E3	DHX30_HUMAN	Putative ATP-dependent RNA helicase DHX30 (EC 3.6.4.13) (DEAH box protein 30)	DHX30, DDX30, KIAA0890	DHX30_MOUSE	1	0	Metabolic labeling	0	19	1
P13726	TF_HUMAN	Tissue factor (TF) (Coagulation factor III) (Thromboplastin) (CD antigen CD142)	F3	TF_MOUSE	1	0	Metabolic labeling	0	5	1
Q14CZ8	HECAM_HUMAN	Hepatocyte cell adhesion molecule (Protein hepaCAM)	HEPACAM	HECAM_MOUSE	1	0	Metabolic labeling	0	4	1
P78504	JAG1_HUMAN	Protein jagged-1 (Jagged1) (hJ1) (CD antigen CD339)	JAG1, JAGL1	JAG1_MOUSE	1	0	Metabolic labeling	0	131	1
P57087	JAM2_HUMAN	Junctional adhesion molecule B (JAM-B) (Junctional adhesion molecule 2) (JAM-2) (Vascular endothelial junction-associated molecule) (VE-JAM) (CD antigen CD322)	JAM2, C21orf43, VEJAM, UNQ219/PRO245	JAM2_MOUSE	1	0	Metabolic labeling	0	8	1
Q68DH5	LMBD2_HUMAN	LMBR1 domain-containing protein 2	LMBRD2	LMBD2_MOUSE	1	0	Metabolic labeling	0	13	1
Q86WA8	LONP2_HUMAN	Lon protease homolog 2, peroxisomal (EC 3.4.21.-) (Lon protease-like protein 2) (Lon protease 2) (Peroxisomal Lon protease)	LONP2, LONP	LONP2_MOUSE	1	0	Metabolic labeling	0	9	1
Q96RQ3	MCCA_HUMAN	Methylcrotonoyl-CoA carboxylase subunit alpha, mitochondrial (MCCase subunit alpha) (EC 6.4.1.4) (3-methylcrotonyl-CoA carboxylase 1) (3-methylcrotonyl-CoA carboxylase biotin-containing subunit) (3-methylcrotonyl-CoA:carbon dioxide ligase subunit alpha)	MCCC1, MCCA	MCCA_MOUSE	1	0	Metabolic labeling	0	9	1
O75121	MFA3L_HUMAN	Microfibrillar-associated protein 3-like (Testis development protein NYD-SP9)	MFAP3L, KIAA0626, HSD-39, HSD39	MFA3L_MOUSE	1	0	Metabolic labeling	0	7	1
P51511	MMP15_HUMAN	Matrix metalloproteinase-15 (MMP-15) (EC 3.4.24.-) (Membrane-type matrix metalloproteinase 2) (MT-MMP 2) (MTMMP2) (Membrane-type-2 matrix metalloproteinase) (MT2-MMP) (MT2MMP) (SMCP-2)	MMP15	MMP15_MOUSE	1	0	Metabolic labeling	0	6	1
Q9H857	NT5D2_HUMAN	5'-nucleotidase domain-containing protein 2 (EC 3.1.3.-)	NT5DC2, Nt5dc2		1	0	Metabolic labeling	0	6	1
Q9NX05	F120C_HUMAN	Constitutive coactivator of PPAR-gamma-like protein 2 (Protein FAM120C) (Tumor antigen BJ-HCC-21)	FAM120C, CXorf17	F120C_MOUSE, F120A_MOUSE	1	0	Metabolic labeling	0	20	1
Q8WZA1	PMGT1_HUMAN	Protein O-linked-mannose beta-1,2-N-acetylglucosaminyltransferase 1 (POMGnT1) (EC 2.4.1.-) (UDP-GlcNAc:alpha-D-mannoside beta-1,2-N-acetylglucosaminyltransferase I.2) (GnT I.2)	POMGNT1, MGAT1.2, UNQ746/PRO1475	PMGT1_MOUSE	1	0	Metabolic labeling	0	10	1
Q9H7Z7	PGES2_HUMAN	Prostaglandin E synthase 2 (EC 4.1.2.-) (EC 5.3.99.3) (Microsomal prostaglandin E synthase 2) (mPGES-2) [Cleaved into: Prostaglandin E synthase 2 truncated form]	PTGES2, C9orf15, PGES2	PGES2_MOUSE	1	0	Metabolic labeling	0	3	1
Q96B86	RGMA_HUMAN	Repulsive guidance molecule A (RGM domain family member A)	RGMA, RGM	RGMA_MOUSE	1	0	Metabolic labeling	0	16	1
O43772	MCAT_HUMAN	Mitochondrial carnitine/acylcarnitine carrier protein (Carnitine/acylcarnitine translocase) (CAC) (Solute carrier family 25 member 20)	SLC25A20, CAC, CACT	MCAT_MOUSE	1	0	Metabolic labeling	0	6	1
Q9BSK2	S2533_HUMAN	Solute carrier family 25 member 33 (Bone marrow stromal cell mitochondrial carrier protein) (BMSC-MCP) (HuBMSC-MCP) (Protein PNC1)	SLC25A33	S2533_MOUSE	1	0	Metabolic labeling	0	7	1
Q96CQ1	S2536_HUMAN	Solute carrier family 25 member 36	SLC25A36	S2536_MOUSE	1	0	Metabolic labeling	0	6	1
O75324	SNN_HUMAN	Stannin (AG8_1)	SNN	SNN_MOUSE	1	0	Metabolic labeling	0	3	1
P62318	SMD3_HUMAN	Small nuclear ribonucleoprotein Sm D3 (Sm-D3) (snRNP core protein D3)	SNRPD3	SMD3_MOUSE	1	0	Metabolic labeling	0	2	1
Q14534	ERG1_HUMAN	Squalene monooxygenase (EC 1.14.13.132) (Squalene epoxidase) (SE)	SQLE, ERG1	ERG1_MOUSE	1	0	Metabolic labeling	0	7	1
Q9BT88	SYT11_HUMAN	Synaptotagmin-11 (Synaptotagmin XI) (SytXI)	SYT11, KIAA0080	SYT11_MOUSE	1	0	Metabolic labeling	0	7	1
Q86WV6	STING_HUMAN	Stimulator of interferon genes protein (hSTING) (Endoplasmic reticulum interferon stimulator) (ERIS) (Mediator of IRF3 activation) (hMITA) (Transmembrane protein 173)	TMEM173, ERIS, MITA, STING	STING_MOUSE	1	0	Metabolic labeling	0	10	1
Q5J8M3	EMC4_HUMAN	ER membrane protein complex subunit 4 (Cell proliferation-inducing gene 17 protein) (Transmembrane protein 85)	EMC4, TMEM85, HSPC184, PIG17	EMC4_MOUSE	1	0	Metabolic labeling	0	3	1
Q9Y2Y6	TMM98_HUMAN	Transmembrane protein 98 (Protein TADA1)	TMEM98, UNQ536/PRO1079	TMM98_MOUSE	1	0	Metabolic labeling	0	5	1
Q2T9J0	TYSD1_HUMAN	Peroxisomal leader peptide-processing protease (EC 3.4.21.-) (Trypsin domain-containing protein 1) [Cleaved into: Peroxisomal leader peptide-processing protease, 15 kDa form; Peroxisomal leader peptide-processing protease, 45 kDa form]	TYSND1	TYSD1_MOUSE	1	0	Metabolic labeling	0	18	1
P09429	HMGB1_HUMAN	High mobility group protein B1 (High mobility group protein 1) (HMG-1)	HMGB1, HMG1		1	0	Metabolic labeling	0	3	1
Q5TD97	FHL5_HUMAN	Four and a half LIM domains protein 5 (FHL-5) (Activator of cAMP-responsive element modulator in testis) (Activator of CREM in testis)	FHL5, ACT	Q562P9_HUMAN	1	0	Metabolic labeling	0	37	1
B2RPK0	HGB1A_HUMAN	Putative high mobility group protein B1-like 1 (High mobility group protein B1 pseudogene 1) (Putative high mobility group protein 1-like 1) (HMG-1L1)	HMGB1P1, HMG1L1, HMGB1L1		1	0	Metabolic labeling	0	3	1
Q9Y4R7	TTLL3_HUMAN	Tubulin monoglycylase TTLL3 (EC 6.3.2.-) (HOTTL) (Tubulin--tyrosine ligase-like protein 3)	TTLL3, PRO0207		1	0	Metabolic labeling	0	22	1
P60660	MYL6_HUMAN	Myosin light polypeptide 6 (17 kDa myosin light chain) (LC17) (Myosin light chain 3) (MLC-3) (Myosin light chain alkali 3) (Myosin light chain A3) (Smooth muscle and nonmuscle myosin light chain alkali 6)	MYL6		1	0	Metabolic labeling	0	3	1
P12956	XRCC6_HUMAN	X-ray repair cross-complementing protein 6 (EC 3.6.4.-) (EC 4.2.99.-) (5'-deoxyribose-5-phosphate lyase Ku70) (5'-dRP lyase Ku70) (70 kDa subunit of Ku antigen) (ATP-dependent DNA helicase 2 subunit 1) (ATP-dependent DNA helicase II 70 kDa subunit) (CTC box-binding factor 75 kDa subunit) (CTC75) (CTCBF) (DNA repair protein XRCC6) (Lupus Ku autoantigen protein p70) (Ku70) (Thyroid-lupus autoantige…	XRCC6, G22P1		1	0	Metabolic labeling	0	5	1
P84243	H33_HUMAN	Histone H3.3	H3F3A, H3.3A, H3F3, PP781;, H3F3B, H3.3B		1	0	Metabolic labeling	0	1	1
Q13813	SPTN1_HUMAN	Spectrin alpha chain, non-erythrocytic 1 (Alpha-II spectrin) (Fodrin alpha chain) (Spectrin, non-erythroid alpha subunit)	SPTAN1, NEAS, SPTA2		1	0	Metabolic labeling	0	14	1
Q04917	1433F_HUMAN	14-3-3 protein eta (Protein AS1)	YWHAH, YWHA1		1	0	Metabolic labeling	0	3	1
P31947	1433S_HUMAN	14-3-3 protein sigma (Epithelial cell marker protein 1) (Stratifin)	SFN, HME1		1	0	Metabolic labeling	0	2	1
O15355	PPM1G_HUMAN	Protein phosphatase 1G (EC 3.1.3.16) (Protein phosphatase 1C) (Protein phosphatase 2C isoform gamma) (PP2C-gamma) (Protein phosphatase magnesium-dependent 1 gamma)	PPM1G, PPM1C		1	0	Metabolic labeling	0	12	1
Q03169	TNAP2_HUMAN	Tumor necrosis factor alpha-induced protein 2 (TNF alpha-induced protein 2) (Primary response gene B94 protein)	TNFAIP2		1	0	Thioester bond captured	0	7	1
P10586	PTPRF_HUMAN	Receptor-type tyrosine-protein phosphatase F (EC 3.1.3.48) (Leukocyte common antigen related) (LAR)	PTPRF, LAR		1	0	Thioester bond captured	0	21	1
Q99650	OSMR_HUMAN	Oncostatin-M-specific receptor subunit beta (Interleukin-31 receptor subunit beta) (IL-31 receptor subunit beta) (IL-31R subunit beta) (IL-31R-beta) (IL-31RB)	OSMR, OSMRB		1	0	Thioester bond captured	0	26	1
Q9GZP1	NRSN2_HUMAN	Neurensin-2	NRSN2, C20orf98		1	0	Thioester bond captured	0	9	1
P15559	NQO1_HUMAN	NAD(P)H dehydrogenase [quinone] 1 (EC 1.6.5.2) (Azoreductase) (DT-diaphorase) (DTD) (Menadione reductase) (NAD(P)H:quinone oxidoreductase 1) (Phylloquinone reductase) (Quinone reductase 1) (QR1)	NQO1, DIA4, NMOR1		1	0	Thioester bond captured	0	1	1
P15941	MUC1_HUMAN	Mucin-1 (MUC-1) (Breast carcinoma-associated antigen DF3) (Cancer antigen 15-3) (CA 15-3) (Carcinoma-associated mucin) (Episialin) (H23AG) (Krebs von den Lungen-6) (KL-6) (PEMT) (Peanut-reactive urinary mucin) (PUM) (Polymorphic epithelial mucin) (PEM) (Tumor-associated epithelial membrane antigen) (EMA) (Tumor-associated mucin) (CD antigen CD227) [Cleaved into: Mucin-1 subunit alpha (MUC1-NT) (M…	MUC1, PUM		1	1	Thioester bond captured	2	3	1
Q8N3R9	MPP5_HUMAN	MAGUK p55 subfamily member 5	MPP5		1	0	Thioester bond captured	0	5	1
Q86X29	LSR_HUMAN	Lipolysis-stimulated lipoprotein receptor	LSR, LISCH		1	0	Thioester bond captured	0	20	1
P16144	ITB4_HUMAN	Integrin beta-4 (GP150) (CD antigen CD104)	ITGB4		1	4	Thioester bond captured	7	65	1
P14061	DHB1_HUMAN	Estradiol 17-beta-dehydrogenase 1 (EC 1.1.1.62) (17-beta-hydroxysteroid dehydrogenase type 1) (17-beta-HSD 1) (20 alpha-hydroxysteroid dehydrogenase) (20-alpha-HSD) (E2DH) (Placental 17-beta-hydroxysteroid dehydrogenase)	HSD17B1, E17KSR, EDH17B1, EDH17B2, EDHB17		1	0	Thioester bond captured	0	6	1
Q9NQ84	GPC5C_HUMAN	G-protein coupled receptor family C group 5 member C (Retinoic acid-induced gene 3 protein) (RAIG-3)	GPRC5C, RAIG3, PSEC0087		1	0	Thioester bond captured	0	10	1
Q86SQ4	GP126_HUMAN	G-protein coupled receptor 126 (Developmentally regulated G-protein-coupled receptor) (Vascular inducible G protein-coupled receptor)	GPR126, DREG, VIGR		1	0	Thioester bond captured	0	36	1
Q06210	GFPT1_HUMAN	Glutamine--fructose-6-phosphate aminotransferase [isomerizing] 1 (EC 2.6.1.16) (D-fructose-6-phosphate amidotransferase 1) (Glutamine:fructose-6-phosphate amidotransferase 1) (GFAT 1) (GFAT1) (Hexosephosphate aminotransferase 1)	GFPT1, GFAT, GFPT		1	0	Thioester bond captured	0	14	1
Q9Y478	AAKB1_HUMAN	5'-AMP-activated protein kinase subunit beta-1 (AMPK subunit beta-1) (AMPKb)	PRKAB1, AMPK, F3 T		1	0	Thioester bond captured	0	3	1
Q8IWE4	DCNL3_HUMAN	DCN1-like protein 3 (DCUN1 domain-containing protein 3) (Defective in cullin neddylation protein 1-like protein 3)	DCUN1D3		1	0	Thioester bond captured	0	10	1
Q9H5V8	CDCP1_HUMAN	CUB domain-containing protein 1 (Membrane glycoprotein gp140) (Subtractive immunization M plus HEp3-associated 135 kDa protein) (SIMA135) (Transmembrane and associated with src kinases) (CD antigen CD318)	CDCP1, TRASK, UNQ2486/PRO5773		1	0	Thioester bond captured	0	25	1
Q8N128	F177A_HUMAN	Protein FAM177A1	FAM177A1, C14orf24		1	0	Thioester bond captured	0	1	1
P16234	PGFRA_HUMAN	Platelet-derived growth factor receptor alpha (PDGF-R-alpha) (PDGFR-alpha) (EC 2.7.10.1) (Alpha platelet-derived growth factor receptor) (Alpha-type platelet-derived growth factor receptor) (CD140 antigen-like family member A) (CD140a antigen) (Platelet-derived growth factor alpha receptor) (Platelet-derived growth factor receptor 2) (PDGFR-2) (CD antigen CD140a)	PDGFRA, PDGFR2, RHEPDGFRA	PGFRA_MOUSE	1	0	Metabolic labeling	0	17	1
Q9UPP1	PHF8_HUMAN	Histone lysine demethylase PHF8 (EC 1.14.11.27) (PHD finger protein 8)	PHF8, KIAA1111, ZNF422	PHF8_MOUSE	1	0	Metabolic labeling	0	19	1
P24534	EF1B_HUMAN	Elongation factor 1-beta (EF-1-beta)	EEF1B2, EEF1B, EF1B	EF1B_MOUSE	1	0	Metabolic labeling	0	3	1
P0CW22	RS17L_HUMAN	40S ribosomal protein S17-like	RPS17L	RS17_MOUSE	1	0	Metabolic labeling	0	1	1
Q8IY34	S15A3_HUMAN	Solute carrier family 15 member 3 (Osteoclast transporter) (Peptide transporter 3) (Peptide/histidine transporter 2)	SLC15A3, OCTP, PHT2, PTR3	S15A3_MOUSE	1	0	Metabolic labeling	0	12	1
P47914	RL29_HUMAN	60S ribosomal protein L29 (Cell surface heparin-binding protein HIP)	RPL29	RL29_MOUSE	1	0	Metabolic labeling	0	1	1
P39019	RS19_HUMAN	40S ribosomal protein S19	RPS19	RS19_MOUSE	1	0	Metabolic labeling	0	0	1
Q5SSJ5	HP1B3_HUMAN	Heterochromatin protein 1-binding protein 3 (Protein HP1-BP74)	HP1BP3		1	0	Metabolic labeling	0	5	1
O75367	H2AY_HUMAN	Core histone macro-H2A.1 (Histone macroH2A1) (mH2A1) (Histone H2A.y) (H2A/y) (Medulloblastoma antigen MU-MB-50.205)	H2AFY, MACROH2A1		1	0	Metabolic labeling	0	3	1
Q9NPF2	CHSTB_HUMAN	Carbohydrate sulfotransferase 11 (EC 2.8.2.5) (Chondroitin 4-O-sulfotransferase 1) (Chondroitin 4-sulfotransferase 1) (C4S-1) (C4ST-1) (C4ST1)	CHST11		1	0	Metabolic labeling	0	9	1
P06127	CD5_HUMAN	T-cell surface glycoprotein CD5 (Lymphocyte antigen T1/Leu-1) (CD antigen CD5)	CD5, LEU1		1	0	Metabolic labeling	0	24	1
P13637	AT1A3_HUMAN	Sodium/potassium-transporting ATPase subunit alpha-3 (Na(+)/K(+) ATPase alpha-3 subunit) (EC 3.6.3.9) (Na(+)/K(+) ATPase alpha(III) subunit) (Sodium pump subunit alpha-3)	ATP1A3		1	0	Metabolic labeling	0	25	1
Q58FF3	ENPLL_HUMAN	Putative endoplasmin-like protein (Putative heat shock protein 90 kDa beta member 2)	HSP90B2P, GRP94B, GRP94P1, TRAP1		1	0	Metabolic labeling	0	9	1
P0CK97	S35E2_HUMAN	Solute carrier family 35 member E2	SLC35E2		1	0	Metabolic labeling	0	5	1
P57729	RAB38_HUMAN	Ras-related protein Rab-38 (Melanoma antigen NY-MEL-1)	RAB38		1	0	Metabolic labeling	0	6	1
P13747	HLAE_HUMAN	HLA class I histocompatibility antigen, alpha chain E (MHC class I antigen E)	HLA-E, HLA-6.2, HLAE		1	0	Metabolic labeling	0	4	1
Q7Z698	SPRE2_HUMAN	Sprouty-related, EVH1 domain-containing protein 2 (Spred-2)	SPRED2	SPRE2_RAT	1	0	Thioester bond captured	0	21	1
Q9HA72	CAHM2_HUMAN	Calcium homeostasis modulator protein 2 (Protein FAM26B)	CALHM2, FAM26B	CAHM2_MOUSE	1	0	Metabolic labeling	0	8	1
P27986	P85A_HUMAN	Phosphatidylinositol 3-kinase regulatory subunit alpha (PI3-kinase regulatory subunit alpha) (PI3K regulatory subunit alpha) (PtdIns-3-kinase regulatory subunit alpha) (Phosphatidylinositol 3-kinase 85 kDa regulatory subunit alpha) (PI3-kinase subunit p85-alpha) (PtdIns-3-kinase regulatory subunit p85-alpha)	PIK3R1, GRB1	P85A_MOUSE	1	0	Metabolic labeling	0	6	1
Q14761	PTCA_HUMAN	Protein tyrosine phosphatase receptor type C-associated protein (PTPRC-associated protein) (CD45-associated protein) (CD45-AP) (Lymphocyte phosphatase-associated phosphoprotein)	PTPRCAP, LPAP	PTCA_MOUSE	1	0	Metabolic labeling	0	2	1
Q5XKK7	F219B_HUMAN	Protein FAM219B	FAM219B, C15orf17	F219B_MOUSE	1	0	Metabolic labeling	0	6	1
Q8WUY1	THEM6_HUMAN	Protein THEM6 (Mesenchymal stem cell protein DSCD75) (Thioesterase superfamily member 6)	THEM6, C8orf55, PSEC0098	THEM6_MOUSE	1	0	Metabolic labeling	0	5	1
C9JDY7	C9JDY7_HUMAN	Linker for activation of T-cells family member 2	LAT2	NTAL_MOUSE	1	0	Metabolic labeling	0	2	1
P09326	CD48_HUMAN	CD48 antigen (B-lymphocyte activation marker BLAST-1) (BCM1 surface antigen) (Leukocyte antigen MEM-102) (SLAM family member 2) (SLAMF2) (Signaling lymphocytic activation molecule 2) (TCT.1) (CD antigen CD48)	CD48, BCM1, BLAST1	CD48_MOUSE	1	0	Metabolic labeling	0	8	1
Q15116	PDCD1_HUMAN	Programmed cell death protein 1 (Protein PD-1) (hPD-1) (CD antigen CD279)	PDCD1, PD1	PDCD1_MOUSE	1	0	Metabolic labeling	0	6	1
P04216	THY1_HUMAN	Thy-1 membrane glycoprotein (CDw90) (Thy-1 antigen) (CD antigen CD90)	THY1	THY1_MOUSE	1	0	Metabolic labeling	0	4	1
P54762	EPHB1_HUMAN	Ephrin type-B receptor 1 (EC 2.7.10.1) (ELK) (EPH tyrosine kinase 2) (EPH-like kinase 6) (EK6) (hEK6) (Neuronally-expressed EPH-related tyrosine kinase) (NET) (Tyrosine-protein kinase receptor EPH-2)	EPHB1, ELK, EPHT2, HEK6, NET	EPHB1_RAT	1	0	Thioester bond captured	0	26	1
Q5VV63	ATRN1_HUMAN	Attractin-like protein 1	ATRNL1, KIAA0534	ATRN_RAT	1	0	Thioester bond captured	0	86	1
Q92932	PTPR2_HUMAN	Receptor-type tyrosine-protein phosphatase N2 (R-PTP-N2) (EC 3.1.3.48) (Islet cell autoantigen-related protein) (IAR) (ICAAR) (Phogrin)	PTPRN2, KIAA0387	PTPR2_RAT	1	0	Thioester bond captured	0	14	1
Q9UJ14	GGT7_HUMAN	Gamma-glutamyltransferase 7 (GGT 7) (EC 2.3.2.2) (Gamma-glutamyltransferase-like 3) (Gamma-glutamyltransferase-like 5) (Gamma-glutamyltranspeptidase 7) (Glutathione hydrolase 7) (EC 3.4.19.13) [Cleaved into: Gamma-glutamyltransferase 7 heavy chain; Gamma-glutamyltransferase 7 light chain]	GGT7, GGTL3, GGTL5	GGT7_RAT	1	0	Thioester bond captured	0	7	1
P09669	COX6C_HUMAN	Cytochrome c oxidase subunit 6C (Cytochrome c oxidase polypeptide VIc)	COX6C	CX6C2_RAT	1	0	Thioester bond captured	0	0	1
Q00535	CDK5_HUMAN	Cyclin-dependent kinase 5 (EC 2.7.11.22) (Cell division protein kinase 5) (Serine/threonine-protein kinase PSSALRE) (Tau protein kinase II catalytic subunit) (TPKII catalytic subunit)	CDK5, CDKN5	CDK5_RAT	1	0	Thioester bond captured	0	8	1
A8MVW0	F1712_HUMAN	Protein FAM171A2	FAM171A2	D3ZT47_RAT	1	0	Thioester bond captured	0	6	1
Q9BPW8	NIPS1_HUMAN	Protein NipSnap homolog 1 (NipSnap1)	NIPSNAP1	G3V728_RAT	1	0	Thioester bond captured	0	3	1
Q9BSW7	SYT17_HUMAN	Synaptotagmin-17 (Protein B/K) (Synaptotagmin XVII) (SytXVII)	SYT17	SYT17_RAT	1	0	Thioester bond captured	0	11	1
A4D1U4	LCHN_HUMAN	Protein LCHN	LCHN, KIAA1147	LCHN_RAT	1	0	Thioester bond captured	0	12	1
Q6P995	F171B_HUMAN	Protein FAM171B	FAM171B, KIAA1946, NPD019	D3ZTG3_RAT	1	0	Thioester bond captured	0	7	1
Q00526	CDK3_HUMAN	Cyclin-dependent kinase 3 (EC 2.7.11.22) (Cell division protein kinase 3)	CDK3, CDKN3	CDC2H_PLAF7	1	0	Thioester bond captured	0	2	1
Q96NN9	AIFM3_HUMAN	Apoptosis-inducing factor 3 (EC 1.-.-.-) (Apoptosis-inducing factor-like protein)	AIFM3, AIFL	Q8IBP8_PLAF7	1	0	Thioester bond captured	0	11	1
O43633	CHM2A_HUMAN	Charged multivesicular body protein 2a (Chromatin-modifying protein 2a) (CHMP2a) (Putative breast adenocarcinoma marker BC-2) (Vacuolar protein sorting-associated protein 2-1) (Vps2-1) (hVps2-1)	CHMP2A, BC2, CHMP2	Q8IAZ9_PLAF7	1	0	Thioester bond captured	0	0	1
Q9NRG1	PRDC1_HUMAN	Phosphoribosyltransferase domain-containing protein 1	PRTFDC1, HHGP	Q8IJS1_PLAF7	1	0	Thioester bond captured	0	3	1
Q5MNZ6	WIPI3_HUMAN	WD repeat domain phosphoinositide-interacting protein 3 (WIPI-3) (WD repeat-containing protein 45-like) (WDR45-like protein) (WD repeat-containing protein 45B) (WIPI49-like protein)	WDR45B, WDR45L, WIPI3	Q8IJR6_PLAF7	1	0	Thioester bond captured	0	14	1
Q12974	TP4A2_HUMAN	Protein tyrosine phosphatase type IVA 2 (EC 3.1.3.48) (HU-PP-1) (OV-1) (PTP(CAAXII)) (Protein-tyrosine phosphatase 4a2) (Protein-tyrosine phosphatase of regenerating liver 2) (PRL-2)	PTP4A2, PRL2, PTPCAAX2, BM-008	Q8IIN1_PLAF7	1	0	Thioester bond captured	0	7	1
Q93096	TP4A1_HUMAN	Protein tyrosine phosphatase type IVA 1 (EC 3.1.3.48) (PTP(CAAXI)) (Protein-tyrosine phosphatase 4a1) (Protein-tyrosine phosphatase of regenerating liver 1) (PRL-1)	PTP4A1, PRL1, PTPCAAX1	Q8IIN1_PLAF7	1	0	Thioester bond captured	0	6	1
O75365	TP4A3_HUMAN	Protein tyrosine phosphatase type IVA 3 (EC 3.1.3.48) (PRL-R) (Protein-tyrosine phosphatase 4a3) (Protein-tyrosine phosphatase of regenerating liver 3) (PRL-3)	PTP4A3, PRL3	Q8IIN1_PLAF7	1	0	Thioester bond captured	0	6	1
F5H284	PAL4D_HUMAN	Peptidyl-prolyl cis-trans isomerase A-like 4D (PPIase A-like 4D) (EC 5.2.1.8)	PPIAL4D	Q8IIK8_PLAF7	1	0	Thioester bond captured	0	4	1
Q9HBU6	EKI1_HUMAN	Ethanolamine kinase 1 (EKI 1) (EC 2.7.1.82)	ETNK1, EKI1	Q8IIB7_PLAF7	1	0	Thioester bond captured	0	9	1
P19623	SPEE_HUMAN	Spermidine synthase (SPDSY) (EC 2.5.1.16) (Putrescine aminopropyltransferase)	SRM, SPS1, SRML1	Q8II73_PLAF7	1	0	Thioester bond captured	0	10	1
Q96PS8	AQP10_HUMAN	Aquaporin-10 (AQP-10) (Aquaglyceroporin-10) (Small intestine aquaporin)	AQP10	Q8II36_PLAF7	1	0	Thioester bond captured	0	5	1
O43315	AQP9_HUMAN	Aquaporin-9 (AQP-9) (Aquaglyceroporin-9) (Small solute channel 1)	AQP9, SSC1	Q8II36_PLAF7	1	0	Thioester bond captured	0	4	1
O14520	AQP7_HUMAN	Aquaporin-7 (AQP-7) (Aquaglyceroporin-7) (Aquaporin adipose) (AQPap) (Aquaporin-7-like)	AQP7, AQP7L, AQP9	Q8II36_PLAF7	1	0	Thioester bond captured	0	2	1
Q9H1X3	DJC25_HUMAN	DnaJ homolog subfamily C member 25	DNAJC25	Q8IHT4_PLAF7	1	0	Thioester bond captured	0	6	1
P07864	LDHC_HUMAN	L-lactate dehydrogenase C chain (LDH-C) (EC 1.1.1.27) (Cancer/testis antigen 32) (CT32) (LDH testis subunit) (LDH-X)	LDHC, LDH3, LDHX	Q76NM3_PLAF7	1	0	Thioester bond captured	0	6	1
Q6ZMR3	LDH6A_HUMAN	L-lactate dehydrogenase A-like 6A (EC 1.1.1.27)	LDHAL6A, LDHL2	Q76NM3_PLAF7	1	0	Thioester bond captured	0	6	1
Q9BYZ2	LDH6B_HUMAN	L-lactate dehydrogenase A-like 6B (EC 1.1.1.27)	LDHAL6B, LDHAL6, LDHL	Q76NM3_PLAF7	1	0	Thioester bond captured	0	8	1
E9KL30	E9KL30_HUMAN	Proteasome subunit beta type		Q8I6T3_PLAF7	1	0	Thioester bond captured	0	6	1
P21399	ACOC_HUMAN	Cytoplasmic aconitate hydratase (Aconitase) (EC 4.2.1.3) (Citrate hydro-lyase) (Ferritin repressor protein) (Iron regulatory protein 1) (IRP1) (Iron-responsive element-binding protein 1) (IRE-BP 1)	ACO1, IREB1	Q8IDR8_PLAF7	1	0	Thioester bond captured	0	9	1
P00797	RENI_HUMAN	Renin (EC 3.4.23.15) (Angiotensinogenase)	REN	Q8IM16_PLAF7, Q8I6V3_PLAF7, Q8IM15_PLAF7, PLM1_PLAF7	1	0	Thioester bond captured	0	7	1
P07339	CATD_HUMAN	Cathepsin D (EC 3.4.23.5) [Cleaved into: Cathepsin D light chain; Cathepsin D heavy chain]	CTSD, CPSD	Q8IM16_PLAF7, Q8I6V3_PLAF7, Q8IM15_PLAF7, PLM1_PLAF7	1	0	Thioester bond captured	0	9	1
P0DJD8	PEPA3_HUMAN	Pepsin A-3 (EC 3.4.23.1) (Pepsinogen-3)	PGA3	Q8IM16_PLAF7, Q8I6V3_PLAF7, Q8IM15_PLAF7, PLM1_PLAF7	1	0	Thioester bond captured	0	7	1
P0DJD7	PEPA4_HUMAN	Pepsin A-4 (EC 3.4.23.1) (Pepsinogen-4)	PGA4	Q8IM16_PLAF7, Q8I6V3_PLAF7, Q8IM15_PLAF7, PLM1_PLAF7	1	0	Thioester bond captured	0	7	1
P0DJD9	PEPA5_HUMAN	Pepsin A-5 (EC 3.4.23.1) (Pepsinogen-5)	PGA5	Q8IM16_PLAF7, Q8I6V3_PLAF7, Q8IM15_PLAF7, PLM1_PLAF7	1	0	Thioester bond captured	0	7	1
P20142	PEPC_HUMAN	Gastricsin (EC 3.4.23.3) (Pepsinogen C)	PGC	Q8IM16_PLAF7, Q8I6V3_PLAF7, Q8IM15_PLAF7, PLM1_PLAF7	1	0	Thioester bond captured	0	7	1
Q2VIR3	IF2GL_HUMAN	Putative eukaryotic translation initiation factor 2 subunit 3-like protein (Eukaryotic translation initiation factor 2 subunit gamma A) (eIF-2-gamma A) (eIF-2gA)	EIF2S3L	Q8ILY9_PLAF7	1	0	Thioester bond captured	0	10	1
O60832	DKC1_HUMAN	H/ACA ribonucleoprotein complex subunit 4 (EC 5.4.99.-) (CBF5 homolog) (Dyskerin) (Nopp140-associated protein of 57 kDa) (Nucleolar protein NAP57) (Nucleolar protein family A member 4) (snoRNP protein DKC1)	DKC1, NOLA4	Q8ILS0_PLAF7	1	0	Thioester bond captured	0	8	1
Q96K17	BT3L4_HUMAN	Transcription factor BTF3 homolog 4 (Basic transcription factor 3-like 4)	BTF3L4	Q8ILK2_PLAF7	1	0	Thioester bond captured	0	0	1
O43895	XPP2_HUMAN	Xaa-Pro aminopeptidase 2 (EC 3.4.11.9) (Aminoacylproline aminopeptidase) (Membrane-bound aminopeptidase P) (Membrane-bound APP) (Membrane-bound AmP) (mAmP) (X-Pro aminopeptidase 2)	XPNPEP2	Q8IKT5_PLAF7	1	0	Thioester bond captured	0	9	1
Q96I59	SYNM_HUMAN	Probable asparagine--tRNA ligase, mitochondrial (EC 6.1.1.22) (Asparaginyl-tRNA synthetase) (AsnRS)	NARS2	O96198_PLAF7	1	0	Thioester bond captured	0	9	1
P62316	SMD2_HUMAN	Small nuclear ribonucleoprotein Sm D2 (Sm-D2) (snRNP core protein D2)	SNRPD2, SNRPD1	O96265_PLAF7	1	0	Thioester bond captured	0	2	1
P43304	GPDM_HUMAN	Glycerol-3-phosphate dehydrogenase, mitochondrial (GPD-M) (GPDH-M) (EC 1.1.5.3) (mtGPD)	GPD2	O97245_PLAF7	1	0	Thioester bond captured	0	9	1
P05387	RLA2_HUMAN	60S acidic ribosomal protein P2 (Renal carcinoma antigen NY-REN-44)	RPLP2, D11S2243E, RPP2	RLA2_PLAF7	1	0	Thioester bond captured	0	0	1
Q07283	TRHY_HUMAN	Trichohyalin	TCHH, THH, THL, TRHY	Q8I492_PLAF7	1	0	Thioester bond captured	0	8	1
Q8TB96	TIP_HUMAN	T-cell immunomodulatory protein (Protein TIP) (Integrin-alpha FG-GAP repeat-containing protein 1)	ITFG1, TIP, CDA08	TIP_PLAF7	1	0	Thioester bond captured	0	7	1
P12883	MYH7_HUMAN	Myosin-7 (Myosin heavy chain 7) (Myosin heavy chain slow isoform) (MyHC-slow) (Myosin heavy chain, cardiac muscle beta isoform) (MyHC-beta)	MYH7, MYHCB	C6KSY1_PLAF7	1	0	Thioester bond captured	0	14	1
P13535	MYH8_HUMAN	Myosin-8 (Myosin heavy chain 8) (Myosin heavy chain, skeletal muscle, perinatal) (MyHC-perinatal)	MYH8	C6KSY1_PLAF7	1	0	Thioester bond captured	0	17	1
P12882	MYH1_HUMAN	Myosin-1 (Myosin heavy chain 1) (Myosin heavy chain 2x) (MyHC-2x) (Myosin heavy chain IIx/d) (MyHC-IIx/d) (Myosin heavy chain, skeletal muscle, adult 1)	MYH1	C6KSY1_PLAF7	1	0	Thioester bond captured	0	17	1
Q6NXT2	H3C_HUMAN	Histone H3.3C (Histone H3.5)	H3F3C	C6KT19_PLAF7	1	0	Thioester bond captured	0	2	1
P20839	IMDH1_HUMAN	Inosine-5'-monophosphate dehydrogenase 1 (IMP dehydrogenase 1) (IMPD 1) (IMPDH 1) (EC 1.1.1.205) (IMPDH-I)	IMPDH1, IMPD1	Q8I2U5_PLAF7	1	0	Thioester bond captured	0	7	1
Q12874	SF3A3_HUMAN	Splicing factor 3A subunit 3 (SF3a60) (Spliceosome-associated protein 61) (SAP 61)	SF3A3, SAP61	Q8I2R0_PLAF7	1	0	Thioester bond captured	0	6	1
Q9UG56	PISD_HUMAN	Phosphatidylserine decarboxylase proenzyme (EC 4.1.1.65) [Cleaved into: Phosphatidylserine decarboxylase alpha chain; Phosphatidylserine decarboxylase beta chain]	PISD	Q8I2N0_PLAF7	1	0	Thioester bond captured	0	9	1
Q8NHS0	DNJB8_HUMAN	DnaJ homolog subfamily B member 8	DNAJB8	Q7KQK3_PLAF7	1	0	Thioester bond captured	0	2	1
Q8TF62	AT8B4_HUMAN	Probable phospholipid-transporting ATPase IM (EC 3.6.3.1) (ATPase class I type 8B member 4)	ATP8B4, KIAA1939	Q8I5L4_PLAF7	1	0	Thioester bond captured	0	22	1
O43520	AT8B1_HUMAN	Probable phospholipid-transporting ATPase IC (EC 3.6.3.1) (ATPase class I type 8B member 1) (Familial intrahepatic cholestasis type 1)	ATP8B1, ATPIC, FIC1, PFIC	Q8I5L4_PLAF7	1	0	Thioester bond captured	0	21	1
I4AY87	I4AY87_HUMAN	Macrophage migration inhibitory factor		Q8I5C5_PLAF7	1	0	Thioester bond captured	0	3	1
Q8IXI2	MIRO1_HUMAN	Mitochondrial Rho GTPase 1 (MIRO-1) (hMiro-1) (EC 3.6.5.-) (Rac-GTP-binding protein-like protein) (Ras homolog gene family member T1)	RHOT1, ARHT1	Q8RXF8_ARATH	1	0	Thioester bond captured	0	18	1
Q10713	MPPA_HUMAN	Mitochondrial-processing peptidase subunit alpha (EC 3.4.24.64) (Alpha-MPP) (P-55)	PMPCA, INPP5E, KIAA0123, MPPA	MPPA1_ARATH	1	0	Thioester bond captured	0	9	1
Q15392	DHC24_HUMAN	Delta(24)-sterol reductase (EC 1.3.1.72) (24-dehydrocholesterol reductase) (3-beta-hydroxysterol delta-24-reductase) (Diminuto/dwarf1 homolog) (Seladin-1)	DHCR24, KIAA0018	DIM_ARATH	1	0	Thioester bond captured	0	13	1
Q99447	PCY2_HUMAN	Ethanolamine-phosphate cytidylyltransferase (EC 2.7.7.14) (CTP:phosphoethanolamine cytidylyltransferase) (Phosphorylethanolamine transferase)	PCYT2	PECT1_ARATH	1	0	Thioester bond captured	0	8	1
Q16720	AT2B3_HUMAN	Plasma membrane calcium-transporting ATPase 3 (PMCA3) (EC 3.6.3.8) (Plasma membrane calcium ATPase isoform 3) (Plasma membrane calcium pump isoform 3)	ATP2B3	ACA11_ARATH, ACA1_ARATH	1	0	Thioester bond captured	0	20	1
Q01814	AT2B2_HUMAN	Plasma membrane calcium-transporting ATPase 2 (PMCA2) (EC 3.6.3.8) (Plasma membrane calcium ATPase isoform 2) (Plasma membrane calcium pump isoform 2)	ATP2B2, PMCA2	ACA11_ARATH, ACA1_ARATH	1	0	Thioester bond captured	0	21	1
P20020	AT2B1_HUMAN	Plasma membrane calcium-transporting ATPase 1 (PMCA1) (EC 3.6.3.8) (Plasma membrane calcium ATPase isoform 1) (Plasma membrane calcium pump isoform 1)	ATP2B1, PMCA1	ACA11_ARATH, ACA1_ARATH	1	0	Thioester bond captured	0	17	1
Q9NYA1	SPHK1_HUMAN	Sphingosine kinase 1 (SK 1) (SPK 1) (EC 2.7.1.91)	SPHK1, SPHK, SPK	SPHK1_ARATH	1	0	Thioester bond captured	0	7	1
A6NM36	LRC30_HUMAN	Leucine-rich repeat-containing protein 30	LRRC30	Q8RWI2_ARATH	1	0	Thioester bond captured	0	9	1
Q13200	PSMD2_HUMAN	26S proteasome non-ATPase regulatory subunit 2 (26S proteasome regulatory subunit RPN1) (26S proteasome regulatory subunit S2) (26S proteasome subunit p97) (Protein 55.11) (Tumor necrosis factor type 1 receptor-associated protein 2)	PSMD2, TRAP2	PSD2A_ARATH, PSMD2_MOUSE, RPN1_YEAST, Q9VW54_DROME	8	0	Thioester bond captured, Metabolic labeling	0	13	0
P49327	FAS_HUMAN	Fatty acid synthase (EC 2.3.1.85) [Includes: [Acyl-carrier-protein] S-acetyltransferase (EC 2.3.1.38); [Acyl-carrier-protein] S-malonyltransferase (EC 2.3.1.39); 3-oxoacyl-[acyl-carrier-protein] synthase (EC 2.3.1.41); 3-oxoacyl-[acyl-carrier-protein] reductase (EC 1.1.1.100); 3-hydroxyacyl-[acyl-carrier-protein] dehydratase (EC 4.2.1.59); Enoyl-[acyl-carrier-protein] reductase (EC 1.3.1.39); Ole…	FASN, FAS	FAS_MOUSE, Q7PLB8_DROME	7	0	Thioester bond captured, Metabolic labeling	0	46	0
P46781	RS9_HUMAN	40S ribosomal protein S9	RPS9	RS9_MOUSE, RS9B_YEAST, RS9A_YEAST	7	0	Thioester bond captured, Metabolic labeling	0	1	0
P26641	EF1G_HUMAN	Elongation factor 1-gamma (EF-1-gamma) (eEF-1B gamma)	EEF1G, EF1G, PRO1608	EF1G_MOUSE, EF1G2_YEAST, EF1G_RAT	7	0	Thioester bond captured, Metabolic labeling	0	6	0
P16615	AT2A2_HUMAN	Sarcoplasmic/endoplasmic reticulum calcium ATPase 2 (SERCA2) (SR Ca(2+)-ATPase 2) (EC 3.6.3.8) (Calcium pump 2) (Calcium-transporting ATPase sarcoplasmic reticulum type, slow twitch skeletal muscle isoform) (Endoplasmic reticulum class 1/2 Ca(2+) ATPase)	ATP2A2, ATP2B	ECA4_ARATH, AT2A2_MOUSE, AT2A1_MOUSE	6	0	Thioester bond captured, Metabolic labeling	0	29	0
Q7KZF4	SND1_HUMAN	Staphylococcal nuclease domain-containing protein 1 (100 kDa coactivator) (EBNA2 coactivator p100) (Tudor domain-containing protein 11) (p100 co-activator)	SND1, TDRD11	SND1_MOUSE	6	0	Thioester bond captured, Metabolic labeling	0	12	0
Q9H0R3	TM222_HUMAN	Transmembrane protein 222	TMEM222, C1orf160	TM222_MOUSE, B0BNM0_RAT	6	0	Thioester bond captured, Metabolic labeling	0	7	0
P10515	ODP2_HUMAN	Dihydrolipoyllysine-residue acetyltransferase component of pyruvate dehydrogenase complex, mitochondrial (EC 2.3.1.12) (70 kDa mitochondrial autoantigen of primary biliary cirrhosis) (PBC) (Dihydrolipoamide acetyltransferase component of pyruvate dehydrogenase complex) (M2 antigen complex 70 kDa subunit) (Pyruvate dehydrogenase complex component E2) (PDC-E2) (PDCE2)	DLAT, DLTA	ODP2_MOUSE, ODP2_YEAST	6	0	Thioester bond captured, Metabolic labeling	0	9	0
P47985	UCRI_HUMAN	Cytochrome b-c1 complex subunit Rieske, mitochondrial (EC 1.10.2.2) (Complex III subunit 5) (Cytochrome b-c1 complex subunit 5) (Rieske iron-sulfur protein) (RISP) (Ubiquinol-cytochrome c reductase iron-sulfur subunit) [Cleaved into: Cytochrome b-c1 complex subunit 11 (Complex III subunit IX) (Ubiquinol-cytochrome c reductase 8 kDa protein)]	UQCRFS1	UCRI_MOUSE, UCRI_RAT	6	0	Thioester bond captured, Metabolic labeling	0	5	0
P62979	RS27A_HUMAN	Ubiquitin-40S ribosomal protein S27a (Ubiquitin carboxyl extension protein 80) [Cleaved into: Ubiquitin; 40S ribosomal protein S27a]	RPS27A, UBA80, UBCEP1	RS27A_MOUSE	5	0	Thioester bond captured, Metabolic labeling	0	6	0
P61026	RAB10_HUMAN	Ras-related protein Rab-10	RAB10	RAB10_MOUSE	5	0	Thioester bond captured, Metabolic labeling	0	4	0
Q99460	PSMD1_HUMAN	26S proteasome non-ATPase regulatory subunit 1 (26S proteasome regulatory subunit RPN2) (26S proteasome regulatory subunit S1) (26S proteasome subunit p112)	PSMD1	PSMD1_MOUSE, RPN2_SCHPO, PSMD1_DROME	5	0	Thioester bond captured, Metabolic labeling	0	18	0
P51149	RAB7A_HUMAN	Ras-related protein Rab-7a	RAB7A, RAB7	YPT7_YEAST, RAB7A_RAT, RAB7A_MOUSE	5	0	Thioester bond captured, Metabolic labeling	0	5	0
P04844	RPN2_HUMAN	Dolichyl-diphosphooligosaccharide--protein glycosyltransferase subunit 2 (EC 2.4.99.18) (Dolichyl-diphosphooligosaccharide--protein glycosyltransferase 63 kDa subunit) (RIBIIR) (Ribophorin II) (RPN-II) (Ribophorin-2)	RPN2	RPN2_RAT, RPN2_MOUSE, Q7K110_DROME	5	0	Thioester bond captured	0	2	0
Q9NWU1	OXSM_HUMAN	3-oxoacyl-[acyl-carrier-protein] synthase, mitochondrial (EC 2.3.1.41) (Beta-ketoacyl-ACP synthase)	OXSM	G3V6R7_RAT, OXSM_MOUSE	5	0	Thioester bond captured	0	11	0
P53621	COPA_HUMAN	Coatomer subunit alpha (Alpha-coat protein) (Alpha-COP) (HEP-COP) (HEPCOP) [Cleaved into: Xenin (Xenopsin-related peptide); Proxenin]	COPA	COPA_MOUSE, COPA_YEAST	5	0	Metabolic labeling, Thioester bond captured	0	27	0
P38919	IF4A3_HUMAN	Eukaryotic initiation factor 4A-III (eIF-4A-III) (eIF4A-III) (EC 3.6.4.13) (ATP-dependent RNA helicase DDX48) (ATP-dependent RNA helicase eIF4A-3) (DEAD box protein 48) (Eukaryotic initiation factor 4A-like NUK-34) (Eukaryotic translation initiation factor 4A isoform 3) (Nuclear matrix protein 265) (NMP 265) (hNMP 265) [Cleaved into: Eukaryotic initiation factor 4A-III, N-terminally processed]	EIF4A3, DDX48, KIAA0111	FAL1_SCHPO	5	0	Thioester bond captured, Metabolic labeling	0	5	0
Q9Y6C9	MTCH2_HUMAN	Mitochondrial carrier homolog 2 (Met-induced mitochondrial protein)	MTCH2, MIMP, HSPC032	MTCH2_MOUSE	5	0	Thioester bond captured, Metabolic labeling	0	11	0
P14866	HNRPL_HUMAN	Heterogeneous nuclear ribonucleoprotein L (hnRNP L)	HNRNPL, HNRPL, P/OKcl.14	HNRPL_MOUSE	5	0	Thioester bond captured, Metabolic labeling	0	11	0
P28331	NDUS1_HUMAN	NADH-ubiquinone oxidoreductase 75 kDa subunit, mitochondrial (EC 1.6.5.3) (EC 1.6.99.3) (Complex I-75kD) (CI-75kD)	NDUFS1	NDUS1_MOUSE	5	0	Thioester bond captured, Metabolic labeling	0	18	0
Q01813	K6PP_HUMAN	6-phosphofructokinase type C (EC 2.7.1.11) (6-phosphofructokinase, platelet type) (Phosphofructo-1-kinase isozyme C) (PFK-C) (Phosphofructokinase 1) (Phosphohexokinase)	PFKP, PFKF	K6PF2_YEAST, K6PP_MOUSE	5	0	Metabolic labeling, Thioester bond captured	0	16	0
Q3ZCQ8	TIM50_HUMAN	Mitochondrial import inner membrane translocase subunit TIM50	TIMM50, TIM50, PRO1512	TIM50_MOUSE	5	0	Thioester bond captured, Metabolic labeling	0	4	0
P30044	PRDX5_HUMAN	Peroxiredoxin-5, mitochondrial (EC 1.11.1.15) (Alu corepressor 1) (Antioxidant enzyme B166) (AOEB166) (Liver tissue 2D-page spot 71B) (PLP) (Peroxiredoxin V) (Prx-V) (Peroxisomal antioxidant enzyme) (TPx type VI) (Thioredoxin peroxidase PMP20) (Thioredoxin reductase)	PRDX5, ACR1, SBBI10	PRDX5_MOUSE, PRDX5_RAT	5	0	Thioester bond captured, Metabolic labeling	0	4	0
P61106	RAB14_HUMAN	Ras-related protein Rab-14	RAB14	RAB14_MOUSE, RAB4B_MOUSE	5	0	Thioester bond captured, Metabolic labeling	0	4	0
P09622	DLDH_HUMAN	Dihydrolipoyl dehydrogenase, mitochondrial (EC 1.8.1.4) (Dihydrolipoamide dehydrogenase) (Glycine cleavage system L protein)	DLD, GCSL, LAD, PHE3	DLDH_MOUSE, DLDH_YEAST	5	0	Thioester bond captured, Metabolic labeling	0	10	0
P31150	GDIA_HUMAN	Rab GDP dissociation inhibitor alpha (Rab GDI alpha) (Guanosine diphosphate dissociation inhibitor 1) (GDI-1) (Oligophrenin-2) (Protein XAP-4)	GDI1, GDIL, OPHN2, RABGDIA, XAP4	GDIB_MOUSE, GDIA_MOUSE	5	0	Metabolic labeling, Thioester bond captured	0	11	0
P25786	PSA1_HUMAN	Proteasome subunit alpha type-1 (EC 3.4.25.1) (30 kDa prosomal protein) (PROS-30) (Macropain subunit C2) (Multicatalytic endopeptidase complex subunit C2) (Proteasome component C2) (Proteasome nu chain)	PSMA1, HC2, NU, PROS30, PSC2	PSA1_MOUSE, PSA6_SCHPO	5	0	Metabolic labeling, Thioester bond captured	0	5	0
O95197	RTN3_HUMAN	Reticulon-3 (Homolog of ASY protein) (HAP) (Neuroendocrine-specific protein-like 2) (NSP-like protein 2) (Neuroendocrine-specific protein-like II) (NSP-like protein II) (NSPLII)	RTN3, ASYIP, NSPL2	RTN3_MOUSE, RTN3_RAT	5	0	Thioester bond captured, Metabolic labeling	0	11	0
P30153	2AAA_HUMAN	Serine/threonine-protein phosphatase 2A 65 kDa regulatory subunit A alpha isoform (Medium tumor antigen-associated 61 kDa protein) (PP2A subunit A isoform PR65-alpha) (PP2A subunit A isoform R1-alpha)	PPP2R1A	2AAA_MOUSE	5	0	Metabolic labeling, Thioester bond captured	0	14	0
P47756	CAPZB_HUMAN	F-actin-capping protein subunit beta (CapZ beta)	CAPZB	CAPZB_MOUSE	5	0	Thioester bond captured, Metabolic labeling	0	5	0
P00367	DHE3_HUMAN	Glutamate dehydrogenase 1, mitochondrial (GDH 1) (EC 1.4.1.3)	GLUD1, GLUD	DHE3_MOUSE	5	0	Metabolic labeling, Thioester bond captured	0	6	0
Q9NZM1	MYOF_HUMAN	Myoferlin (Fer-1-like protein 3)	MYOF, FER1L3, KIAA1207	MYOF_MOUSE	4	0	Thioester bond captured	0	27	0
P58335	ANTR2_HUMAN	Anthrax toxin receptor 2 (Capillary morphogenesis gene 2 protein) (CMG-2)	ANTXR2, CMG2	ANTR2_MOUSE	4	1	Thioester bond captured, Metabolic labeling	0	11	0
P38606	VATA_HUMAN	V-type proton ATPase catalytic subunit A (V-ATPase subunit A) (EC 3.6.3.14) (V-ATPase 69 kDa subunit) (Vacuolar ATPase isoform VA68) (Vacuolar proton pump subunit alpha)	ATP6V1A, ATP6A1, ATP6V1A1, VPP2	VATA_MOUSE	4	0	Thioester bond captured, Metabolic labeling	0	7	0
Q14118	DAG1_HUMAN	Dystroglycan (Dystrophin-associated glycoprotein 1) [Cleaved into: Alpha-dystroglycan (Alpha-DG); Beta-dystroglycan (Beta-DG)]	DAG1	DAG1_MOUSE, A1ZA89_DROME	4	0	Thioester bond captured, Metabolic labeling	0	6	0
Q99613	EIF3C_HUMAN	Eukaryotic translation initiation factor 3 subunit C (eIF3c) (Eukaryotic translation initiation factor 3 subunit 8) (eIF3 p110)	EIF3C, EIF3S8;, EIF3CL, EIF3S8	EIF3C_MOUSE, EIF3C_DROME	4	0	Thioester bond captured, Metabolic labeling	0	12	0
P41252	SYIC_HUMAN	Isoleucine--tRNA ligase, cytoplasmic (EC 6.1.1.5) (Isoleucyl-tRNA synthetase) (IRS) (IleRS)	IARS	SYIC_SCHPO, Q8MSW0_DROME	4	0	Thioester bond captured, Metabolic labeling	0	23	0
P62917	RL8_HUMAN	60S ribosomal protein L8	RPL8	RL8_RAT, RL8_MOUSE, RL8_DROME	4	0	Thioester bond captured	0	4	0
P21912	SDHB_HUMAN	Succinate dehydrogenase [ubiquinone] iron-sulfur subunit, mitochondrial (EC 1.3.5.1) (Iron-sulfur subunit of complex II) (Ip)	SDHB, SDH, SDH1	SDHB2_ARATH, SDHB_MOUSE, SDHB_DROME	4	0	Thioester bond captured, Metabolic labeling	0	14	0
P68366	TBA4A_HUMAN	Tubulin alpha-4A chain (Alpha-tubulin 1) (Testis-specific alpha-tubulin) (Tubulin H2-alpha) (Tubulin alpha-1 chain)	TUBA4A, TUBA1	TBA1A_MOUSE, TBA1B_MOUSE, TBA1C_MOUSE, TBA3_YEAST, TBA1_YEAST, TBA3_MOUSE	4	1	Thioester bond captured, Metabolic labeling	1	13	0
Q16881	TRXR1_HUMAN	Thioredoxin reductase 1, cytoplasmic (TR) (EC 1.8.1.9) (Gene associated with retinoic and interferon-induced mortality 12 protein) (GRIM-12) (Gene associated with retinoic and IFN-induced mortality 12 protein) (KM-102-derived reductase-like factor) (Thioredoxin reductase TR1)	TXNRD1, GRIM12, KDRF	TRXR1_MOUSE, TRXR1_DROME	4	0	Thioester bond captured, Metabolic labeling	0	17	0
Q5ZPR3	CD276_HUMAN	CD276 antigen (4Ig-B7-H3) (B7 homolog 3) (B7-H3) (Costimulatory molecule) (CD antigen CD276)	CD276, B7H3, PSEC0249, UNQ309/PRO352	CD276_MOUSE, CD276_RAT	4	0	Thioester bond captured, Metabolic labeling	0	13	0
Q13510	ASAH1_HUMAN	Acid ceramidase (AC) (ACDase) (Acid CDase) (EC 3.5.1.23) (Acylsphingosine deacylase) (N-acylsphingosine amidohydrolase) (Putative 32 kDa heart protein) (PHP32) [Cleaved into: Acid ceramidase subunit alpha; Acid ceramidase subunit beta]	ASAH1, ASAH, HSD-33, HSD33	ASAH1_RAT, ASAH1_MOUSE	4	0	Thioester bond captured	0	8	0
Q3SXM5	HSDL1_HUMAN	Inactive hydroxysteroid dehydrogenase-like protein 1	HSDL1	HSDL1_MOUSE, HSDL1_RAT	4	0	Thioester bond captured, Metabolic labeling	0	7	0
P31948	STIP1_HUMAN	Stress-induced-phosphoprotein 1 (STI1) (Hsc70/Hsp90-organizing protein) (Hop) (Renal carcinoma antigen NY-REN-11) (Transformation-sensitive protein IEF SSP 3521)	STIP1	STIP1_MOUSE, STI1_SCHPO	4	0	Metabolic labeling, Thioester bond captured	0	11	0
P20618	PSB1_HUMAN	Proteasome subunit beta type-1 (EC 3.4.25.1) (Macropain subunit C5) (Multicatalytic endopeptidase complex subunit C5) (Proteasome component C5) (Proteasome gamma chain)	PSMB1, PSC5	PSB1_MOUSE	4	0	Thioester bond captured, Metabolic labeling	0	4	0
P49448	DHE4_HUMAN	Glutamate dehydrogenase 2, mitochondrial (GDH 2) (EC 1.4.1.3)	GLUD2, GLUDP1	DHE3_MOUSE	4	0	Thioester bond captured, Metabolic labeling	0	6	0
Q92930	RAB8B_HUMAN	Ras-related protein Rab-8B	RAB8B	RAB8A_MOUSE, SEC4_YEAST	4	0	Thioester bond captured, Metabolic labeling	0	3	0
Q92499	DDX1_HUMAN	ATP-dependent RNA helicase DDX1 (EC 3.6.4.13) (DEAD box protein 1) (DEAD box protein retinoblastoma) (DBP-RB)	DDX1	DDX1_MOUSE	4	0	Thioester bond captured, Metabolic labeling	0	17	0
Q9P1U1	ARP3B_HUMAN	Actin-related protein 3B (ARP3-beta) (Actin-like protein 3B) (Actin-related protein ARP4)	ACTR3B, ARP11, ARP4	ARP3_MOUSE	4	0	Thioester bond captured, Metabolic labeling	0	9	0
P31930	QCR1_HUMAN	Cytochrome b-c1 complex subunit 1, mitochondrial (Complex III subunit 1) (Core protein I) (Ubiquinol-cytochrome-c reductase complex core protein 1)	UQCRC1	QCR1_MOUSE	4	0	Metabolic labeling, Thioester bond captured	0	12	0
P22695	QCR2_HUMAN	Cytochrome b-c1 complex subunit 2, mitochondrial (Complex III subunit 2) (Core protein II) (Ubiquinol-cytochrome-c reductase complex core protein 2)	UQCRC2	QCR2_MOUSE	4	0	Metabolic labeling, Thioester bond captured	0	3	0
P56537	IF6_HUMAN	Eukaryotic translation initiation factor 6 (eIF-6) (B(2)GCN homolog) (B4 integrin interactor) (CAB) (p27(BBP))	EIF6, EIF3A, ITGB4BP, OK/SW-cl.27	IF6_MOUSE	4	0	Thioester bond captured, Metabolic labeling	0	9	0
P50213	IDH3A_HUMAN	Isocitrate dehydrogenase [NAD] subunit alpha, mitochondrial (EC 1.1.1.41) (Isocitric dehydrogenase subunit alpha) (NAD(+)-specific ICDH subunit alpha)	IDH3A	IDH3A_MOUSE	4	0	Thioester bond captured, Metabolic labeling	0	8	0
O00330	ODPX_HUMAN	Pyruvate dehydrogenase protein X component, mitochondrial (Dihydrolipoamide dehydrogenase-binding protein of pyruvate dehydrogenase complex) (E3-binding protein) (E3BP) (Lipoyl-containing pyruvate dehydrogenase complex component X) (proX)	PDHX, PDX1	ODPX_MOUSE	4	0	Thioester bond captured, Metabolic labeling	0	4	0
P53597	SUCA_HUMAN	Succinyl-CoA ligase [ADP/GDP-forming] subunit alpha, mitochondrial (EC 6.2.1.4) (EC 6.2.1.5) (Succinyl-CoA synthetase subunit alpha) (SCS-alpha)	SUCLG1	SUCA_MOUSE, SUCA_RAT	4	0	Thioester bond captured, Metabolic labeling	0	7	0
P15104	GLNA_HUMAN	Glutamine synthetase (GS) (EC 6.3.1.2) (Glutamate decarboxylase) (EC 4.1.1.15) (Glutamate--ammonia ligase)	GLUL, GLNS	GLNA_RAT, GLNA_MOUSE, GLNA_SCHPO	4	0	Thioester bond captured, Metabolic labeling	0	11	0
P36957	ODO2_HUMAN	Dihydrolipoyllysine-residue succinyltransferase component of 2-oxoglutarate dehydrogenase complex, mitochondrial (EC 2.3.1.61) (2-oxoglutarate dehydrogenase complex component E2) (OGDC-E2) (Dihydrolipoamide succinyltransferase component of 2-oxoglutarate dehydrogenase complex) (E2K)	DLST, DLTS	B7Z5W8_HUMAN, Q6IBS5_HUMAN, Q86SW4_HUMAN, ODO2_YEAST, ODO2_MOUSE	4	0	Thioester bond captured	0	6	0
Q8WUD1	RAB2B_HUMAN	Ras-related protein Rab-2B	RAB2B	Q3B7V5_RAT, RAB2A_MOUSE	4	0	Thioester bond captured	0	4	0
P99999	CYC_HUMAN	Cytochrome c	CYCS, CYC	CYC1_YEAST, CYC_RAT	4	0	Thioester bond captured	0	2	0
E9KL44	E9KL44_HUMAN	Epididymis tissue sperm binding protein Li 14m		ECHA_MOUSE, ECHA_RAT	4	0	Thioester bond captured, Metabolic labeling	0	13	0
P30042	ES1_HUMAN	ES1 protein homolog, mitochondrial (Protein GT335) (Protein KNP-I)	C21orf33, HES1, KNPI	ES1_RAT, ES1_MOUSE	4	0	Thioester bond captured	0	6	0
P61018	RAB4B_HUMAN	Ras-related protein Rab-4B	RAB4B, PP1596	RAB14_MOUSE, RAB4B_MOUSE	4	0	Thioester bond captured, Metabolic labeling	0	5	0
P61313	RL15_HUMAN	60S ribosomal protein L15	RPL15, EC45, TCBAP0781	RL15_RAT, RL15_MOUSE	4	0	Thioester bond captured	0	2	0
Q16555	DPYL2_HUMAN	Dihydropyrimidinase-related protein 2 (DRP-2) (Collapsin response mediator protein 2) (CRMP-2) (N2A3) (Unc-33-like phosphoprotein 2) (ULIP-2)	DPYSL2, CRMP2, ULIP2	DPYL2_MOUSE	4	0	Thioester bond captured, Metabolic labeling	0	8	0
P61006	RAB8A_HUMAN	Ras-related protein Rab-8A (Oncogene c-mel)	RAB8A, MEL, RAB8	SEC4_YEAST	4	0	Thioester bond captured, Metabolic labeling	0	3	0
O15484	CAN5_HUMAN	Calpain-5 (EC 3.4.22.-) (Calpain htra-3) (New calpain 3) (nCL-3)	CAPN5, NCL3	CAN5_MOUSE	4	0	Thioester bond captured	0	17	0
P40925	MDHC_HUMAN	Malate dehydrogenase, cytoplasmic (EC 1.1.1.37) (Cytosolic malate dehydrogenase) (Diiodophenylpyruvate reductase) (EC 1.1.1.96)	MDH1, MDHA	MDHC_MOUSE, MDHC_RAT	4	0	Thioester bond captured, Metabolic labeling	0	4	0
Q9Y696	CLIC4_HUMAN	Chloride intracellular channel protein 4 (Intracellular chloride ion channel protein p64H1)	CLIC4	DHAR2_ARATH, CLIC4_MOUSE	4	0	Thioester bond captured, Metabolic labeling	0	4	0
Q9P0L0	VAPA_HUMAN	Vesicle-associated membrane protein-associated protein A (VAMP-A) (VAMP-associated protein A) (VAP-A) (33 kDa VAMP-associated protein) (VAP-33)	VAPA, VAP33	VAPA_MOUSE, VAPA_RAT	4	0	Metabolic labeling, Thioester bond captured	0	4	0
Q9H9B4	SFXN1_HUMAN	Sideroflexin-1 (Tricarboxylate carrier protein) (TCC)	SFXN1	SFXN1_MOUSE	4	0	Thioester bond captured, Metabolic labeling	0	5	0
Q9NTJ5	SAC1_HUMAN	Phosphatidylinositide phosphatase SAC1 (EC 3.1.3.-) (Suppressor of actin mutations 1-like protein)	SACM1L, KIAA0851	SAC1_MOUSE, SAC1_YEAST	4	0	Metabolic labeling, Thioester bond captured	0	9	0
P37802	TAGL2_HUMAN	Transgelin-2 (Epididymis tissue protein Li 7e) (SM22-alpha homolog)	TAGLN2, KIAA0120, CDABP0035	TAGL2_MOUSE	4	0	Thioester bond captured, Metabolic labeling	0	3	0
P62195	PRS8_HUMAN	26S protease regulatory subunit 8 (26S proteasome AAA-ATPase subunit RPT6) (Proteasome 26S subunit ATPase 5) (Proteasome subunit p45) (Thyroid hormone receptor-interacting protein 1) (TRIP1) (p45/SUG)	PSMC5, SUG1	PRS8_MOUSE, PRS8_SCHPO	4	0	Metabolic labeling, Thioester bond captured	0	3	0
P55060	XPO2_HUMAN	Exportin-2 (Exp2) (Cellular apoptosis susceptibility protein) (Chromosome segregation 1-like protein) (Importin-alpha re-exporter)	CSE1L, CAS, XPO2	XPO2_ARATH, XPO2_MOUSE	4	0	Thioester bond captured, Metabolic labeling	0	14	0
Q13423	NNTM_HUMAN	NAD(P) transhydrogenase, mitochondrial (EC 1.6.1.2) (Nicotinamide nucleotide transhydrogenase) (Pyridine nucleotide transhydrogenase)	NNT	Q5BJZ3_RAT	4	0	Thioester bond captured, Metabolic labeling	0	13	0
Q92643	GPI8_HUMAN	GPI-anchor transamidase (GPI transamidase) (EC 3.-.-.-) (GPI8 homolog) (hGPI8) (Phosphatidylinositol-glycan biosynthesis class K protein) (PIG-K)	PIGK, GPI8	Q8GYI6_ARATH, Q8BL63_MOUSE, GPI8_MOUSE	4	0	Thioester bond captured, Metabolic labeling	0	5	0
Q14566	MCM6_HUMAN	DNA replication licensing factor MCM6 (EC 3.6.4.12) (p105MCM)	MCM6	MCM6_YEAST	4	0	Thioester bond captured, Metabolic labeling	0	17	0
Q9Y4D1	DAAM1_HUMAN	Disheveled-associated activator of morphogenesis 1	DAAM1, KIAA0666	DAAM1_MOUSE	4	0	Thioester bond captured, Metabolic labeling	0	10	0
P09110	THIK_HUMAN	3-ketoacyl-CoA thiolase, peroxisomal (EC 2.3.1.16) (Acetyl-CoA acyltransferase) (Beta-ketothiolase) (Peroxisomal 3-oxoacyl-CoA thiolase)	ACAA1, ACAA, PTHIO	THIKB_MOUSE, THIKA_MOUSE	4	0	Thioester bond captured, Metabolic labeling	0	10	0
Q9NVH1	DJC11_HUMAN	DnaJ homolog subfamily C member 11	DNAJC11	DJC11_MOUSE, B1WBY5_RAT	4	0	Metabolic labeling, Thioester bond captured	0	5	0
Q12905	ILF2_HUMAN	Interleukin enhancer-binding factor 2 (Nuclear factor of activated T-cells 45 kDa)	ILF2, NF45, PRO3063	ILF2_MOUSE	4	0	Thioester bond captured, Metabolic labeling	0	4	0
Q96FW1	OTUB1_HUMAN	Ubiquitin thioesterase OTUB1 (EC 3.4.19.12) (Deubiquitinating enzyme OTUB1) (OTU domain-containing ubiquitin aldehyde-binding protein 1) (Otubain-1) (hOTU1) (Ubiquitin-specific-processing protease OTUB1)	OTUB1, OTB1, OTU1, HSPC263	OTUB1_RAT, OTUB1_MOUSE	4	0	Thioester bond captured	0	4	0
Q9Y487	VPP2_HUMAN	V-type proton ATPase 116 kDa subunit a isoform 2 (V-ATPase 116 kDa isoform a2) (Lysosomal H(+)-transporting ATPase V0 subunit a2) (TJ6) (Vacuolar proton translocating ATPase 116 kDa subunit a isoform 2)	ATP6V0A2	VPP2_MOUSE, Q9VE77_DROME	3	0	Metabolic labeling, Thioester bond captured	0	19	0
Q01082	SPTB2_HUMAN	Spectrin beta chain, non-erythrocytic 1 (Beta-II spectrin) (Fodrin beta chain) (Spectrin, non-erythroid beta chain 1)	SPTBN1, SPTB2	SPTB2_MOUSE, SPTCB_DROME	3	0	Metabolic labeling, Thioester bond captured	0	14	0
Q4KMQ2	ANO6_HUMAN	Anoctamin-6 (Small-conductance calcium-activated nonselective cation channel) (SCAN channel) (Transmembrane protein 16F)	ANO6, TMEM16F	ANO6_MOUSE	3	0	Metabolic labeling	0	19	0
Q8IUH5	ZDH17_HUMAN	Palmitoyltransferase ZDHHC17 (EC 2.3.1.225) (Huntingtin yeast partner H) (Huntingtin-interacting protein 14) (HIP-14) (Huntingtin-interacting protein 3) (HIP-3) (Huntingtin-interacting protein H) (Putative MAPK-activating protein PM11) (Putative NF-kappa-B-activating protein 205) (Zinc finger DHHC domain-containing protein 17) (DHHC-17)	ZDHHC17, HIP14, HIP3, HYPH, KIAA0946, HSPC294	ZDH17_MOUSE, AKR1_YEAST, Q9VUW9_DROME, M9PFE4_DROME	3	2	Metabolic labeling, Thioester bond captured	0	20	0
P04179	SODM_HUMAN	Superoxide dismutase [Mn], mitochondrial (EC 1.15.1.1)	SOD2	SODM_MOUSE, SODM_DROME	3	0	Thioester bond captured, Metabolic labeling	0	3	0
P63027	VAMP2_HUMAN	Vesicle-associated membrane protein 2 (VAMP-2) (Synaptobrevin-2)	VAMP2, SYB2	VAMP2_MOUSE	3	1	Metabolic labeling, Thioester bond captured	0	1	0
O60488	ACSL4_HUMAN	Long-chain-fatty-acid--CoA ligase 4 (EC 6.2.1.3) (Long-chain acyl-CoA synthetase 4) (LACS 4)	ACSL4, ACS4, FACL4, LACS4	ACSL3_MOUSE, LCF4_YEAST, ACSL4_RAT	3	0	Thioester bond captured, Metabolic labeling	0	19	0
P62873	GBB1_HUMAN	Guanine nucleotide-binding protein G(I)/G(S)/G(T) subunit beta-1 (Transducin beta chain 1)	GNB1	GBB2_MOUSE	3	0	Thioester bond captured, Metabolic labeling	0	14	0
O75251	NDUS7_HUMAN	NADH dehydrogenase [ubiquinone] iron-sulfur protein 7, mitochondrial (EC 1.6.5.3) (EC 1.6.99.3) (Complex I-20kD) (CI-20kD) (NADH-ubiquinone oxidoreductase 20 kDa subunit) (PSST subunit)	NDUFS7	NDUS7_MOUSE, Q9VXK7_DROME	3	0	Thioester bond captured, Metabolic labeling	0	5	0
O00592	PODXL_HUMAN	Podocalyxin (GCTM-2 antigen) (Gp200) (Podocalyxin-like protein 1) (PC) (PCLP-1)	PODXL, PCLP, PCLP1	PODXL_MOUSE	3	0	Thioester bond captured, Metabolic labeling	0	8	0
P41091	IF2G_HUMAN	Eukaryotic translation initiation factor 2 subunit 3 (Eukaryotic translation initiation factor 2 subunit gamma X) (eIF-2-gamma X) (eIF-2gX)	EIF2S3, EIF2G	IF2G_MOUSE, IF2H_MOUSE, IF2G_DROME	3	0	Thioester bond captured, Metabolic labeling	0	10	0
Q71UM5	RS27L_HUMAN	40S ribosomal protein S27-like	RPS27L	RS27_MOUSE, RS27L_MOUSE, Q8IEN2_PLAF7, Q9VBU9_DROME	3	0	Thioester bond captured, Metabolic labeling	0	6	0
P15311	EZRI_HUMAN	Ezrin (Cytovillin) (Villin-2) (p81)	EZR, VIL2	MOES_MOUSE, EZRI_MOUSE, RADI_MOUSE	3	0	Metabolic labeling	0	2	0
Q9Y256	FACE2_HUMAN	CAAX prenyl protease 2 (EC 3.4.22.-) (Farnesylated proteins-converting enzyme 2) (FACE-2) (Prenyl protein-specific endoprotease 2) (RCE1 homolog) (hRCE1)	RCE1, FACE2, RCE1A, RCE1B	FACE2_MOUSE	3	0	Thioester bond captured, Metabolic labeling	0	16	0
P25789	PSA4_HUMAN	Proteasome subunit alpha type-4 (EC 3.4.25.1) (Macropain subunit C9) (Multicatalytic endopeptidase complex subunit C9) (Proteasome component C9) (Proteasome subunit L)	PSMA4, HC9, PSC9	PSA4_MOUSE, Q8IDG3_PLAF7, PSA4_DROME	3	0	Metabolic labeling, Thioester bond captured	0	5	0
P26006	ITA3_HUMAN	Integrin alpha-3 (CD49 antigen-like family member C) (FRP-2) (Galactoprotein B3) (GAPB3) (VLA-3 subunit alpha) (CD antigen CD49c) [Cleaved into: Integrin alpha-3 heavy chain; Integrin alpha-3 light chain]	ITGA3, MSK18		3	2	Thioester bond captured	0	21	0
P63092	GNAS2_HUMAN	Guanine nucleotide-binding protein G(s) subunit alpha isoforms short (Adenylate cyclase-stimulating G alpha protein)	GNAS, GNAS1, GSP	GNAS2_MOUSE	3	2	Thioester bond captured	1	8	0
P10768	ESTD_HUMAN	S-formylglutathione hydrolase (FGH) (EC 3.1.2.12) (Esterase D) (Methylumbelliferyl-acetate deacetylase) (EC 3.1.1.56)	ESD	ESTD_MOUSE, Q7KSB5_DROME	3	0	Thioester bond captured	0	9	0
P54136	SYRC_HUMAN	Arginine--tRNA ligase, cytoplasmic (EC 6.1.1.19) (Arginyl-tRNA synthetase) (ArgRS)	RARS	SYRC_MOUSE, SYRC_DROME	3	0	Metabolic labeling, Thioester bond captured	0	14	0
P30101	PDIA3_HUMAN	Protein disulfide-isomerase A3 (EC 5.3.4.1) (58 kDa glucose-regulated protein) (58 kDa microsomal protein) (p58) (Disulfide isomerase ER-60) (Endoplasmic reticulum resident protein 57) (ER protein 57) (ERp57) (Endoplasmic reticulum resident protein 60) (ER protein 60) (ERp60)	PDIA3, ERP57, ERP60, GRP58	PDIA3_MOUSE	3	0	Thioester bond captured, Metabolic labeling	0	7	0
P14209	CD99_HUMAN	CD99 antigen (12E7) (E2 antigen) (Protein MIC2) (T-cell surface glycoprotein E2) (CD antigen CD99)	CD99, MIC2, MIC2X, MIC2Y		3	0	Thioester bond captured, Metabolic labeling	0	1	0
P61221	ABCE1_HUMAN	ATP-binding cassette sub-family E member 1 (2'-5'-oligoadenylate-binding protein) (HuHP68) (RNase L inhibitor) (Ribonuclease 4 inhibitor) (RNS4I)	ABCE1, RLI, RNASEL1, RNASELI, RNS4I, OK/SW-cl.40	ABCE1_MOUSE, Q9VSS1_DROME	3	0	Thioester bond captured, Metabolic labeling	0	17	0
O43707	ACTN4_HUMAN	Alpha-actinin-4 (F-actin cross-linking protein) (Non-muscle alpha-actinin 4)	ACTN4	ACTN4_MOUSE	3	0	Metabolic labeling, Thioester bond captured	0	8	0
P12814	ACTN1_HUMAN	Alpha-actinin-1 (Alpha-actinin cytoskeletal isoform) (F-actin cross-linking protein) (Non-muscle alpha-actinin-1)	ACTN1	ACTN4_MOUSE	3	0	Metabolic labeling, Thioester bond captured	0	10	0
P61224	RAP1B_HUMAN	Ras-related protein Rap-1b (GTP-binding protein smg p21B)	RAP1B, OK/SW-cl.11	RAS2_DROME	3	0	Thioester bond captured, Metabolic labeling	0	4	0
Q9BX67	JAM3_HUMAN	Junctional adhesion molecule C (JAM-C) (JAM-2) (Junctional adhesion molecule 3) (JAM-3)	JAM3, UNQ859/PRO1868	JAM3_RAT	3	0	Thioester bond captured	0	10	0
O14786	NRP1_HUMAN	Neuropilin-1 (Vascular endothelial cell growth factor 165 receptor) (CD antigen CD304)	NRP1, NRP, VEGF165R	NRP1_MOUSE, NRP1_RAT	3	0	Thioester bond captured, Metabolic labeling	0	22	0
P15924	DESP_HUMAN	Desmoplakin (DP) (250/210 kDa paraneoplastic pemphigus antigen)	DSP	DESP_MOUSE	3	0	Thioester bond captured, Metabolic labeling	0	43	0
P43007	SATT_HUMAN	Neutral amino acid transporter A (Alanine/serine/cysteine/threonine transporter 1) (ASCT-1) (SATT) (Solute carrier family 1 member 4)	SLC1A4, ASCT1, SATT	Q76GL9_RAT, SATT_BOVIN	3	0	Thioester bond captured, Metabolic labeling	0	7	0
P60866	RS20_HUMAN	40S ribosomal protein S20	RPS20	RS20_DROME	3	0	Thioester bond captured	0	2	0
P25398	RS12_HUMAN	40S ribosomal protein S12	RPS12	RS12_YEAST, RS12_DROME	3	0	Thioester bond captured, Metabolic labeling	0	7	0
Q9Y6M5	ZNT1_HUMAN	Zinc transporter 1 (ZnT-1) (Solute carrier family 30 member 1)	SLC30A1, ZNT1	ZRC1_YEAST, ZNT1_RAT	3	0	Thioester bond captured	0	18	0
Q8TCZ2	C99L2_HUMAN	CD99 antigen-like protein 2 (MIC2-like protein 1) (CD antigen CD99)	CD99L2, MIC2L1, UNQ1964/PRO4486	C99L2_MOUSE, C99L2_RAT	3	0	Thioester bond captured, Metabolic labeling	0	3	0
Q92544	TM9S4_HUMAN	Transmembrane 9 superfamily member 4	TM9SF4, KIAA0255	F4KIB2_ARATH, TMN1_YEAST, TM9S4_RAT	3	0	Thioester bond captured	0	13	0
O75954	TSN9_HUMAN	Tetraspanin-9 (Tspan-9) (Tetraspan NET-5)	TSPAN9, NET5	TSN9_MOUSE	3	0	Thioester bond captured	0	14	0
Q96S97	MYADM_HUMAN	Myeloid-associated differentiation marker (Protein SB135)	MYADM, UNQ553/PRO1110	MYADM_MOUSE	3	0	Thioester bond captured, Metabolic labeling	0	14	0
Q00341	VIGLN_HUMAN	Vigilin (High density lipoprotein-binding protein) (HDL-binding protein)	HDLBP, HBP, VGL	VIGLN_MOUSE, Q7KN75_DROME	3	0	Thioester bond captured, Metabolic labeling	0	11	0
O15228	GNPAT_HUMAN	Dihydroxyacetone phosphate acyltransferase (DAP-AT) (DHAP-AT) (EC 2.3.1.42) (Acyl-CoA:dihydroxyacetonephosphateacyltransferase) (Glycerone-phosphate O-acyltransferase)	GNPAT, DAPAT, DHAPAT		3	0	Thioester bond captured, Metabolic labeling	0	14	0
P60228	EIF3E_HUMAN	Eukaryotic translation initiation factor 3 subunit E (eIF3e) (Eukaryotic translation initiation factor 3 subunit 6) (Viral integration site protein INT-6 homolog) (eIF-3 p48)	EIF3E, EIF3S6, INT6	EIF3E_MOUSE, EIF3E_DROME	3	0	Metabolic labeling, Thioester bond captured	0	7	0
Q9Y262	EIF3L_HUMAN	Eukaryotic translation initiation factor 3 subunit L (eIF3l) (Eukaryotic translation initiation factor 3 subunit 6-interacting protein) (Eukaryotic translation initiation factor 3 subunit E-interacting protein)	EIF3L, EIF3EIP, EIF3S6IP, HSPC021, HSPC025, MSTP005	EIF3L_MOUSE, EIF3L_DROME	3	0	Metabolic labeling, Thioester bond captured	0	4	0
P21333	FLNA_HUMAN	Filamin-A (FLN-A) (Actin-binding protein 280) (ABP-280) (Alpha-filamin) (Endothelial actin-binding protein) (Filamin-1) (Non-muscle filamin)	FLNA, FLN, FLN1	FLNA_MOUSE	3	0	Metabolic labeling, Thioester bond captured	0	48	0
Q9BSJ8	ESYT1_HUMAN	Extended synaptotagmin-1 (E-Syt1) (Membrane-bound C2 domain-containing protein)	ESYT1, FAM62A, KIAA0747, MBC2	ESYT1_MOUSE	3	0	Thioester bond captured, Metabolic labeling	0	9	0
Q14318	FKBP8_HUMAN	Peptidyl-prolyl cis-trans isomerase FKBP8 (PPIase FKBP8) (EC 5.2.1.8) (38 kDa FK506-binding protein) (38 kDa FKBP) (FKBP-38) (hFKBP38) (FK506-binding protein 8) (FKBP-8) (FKBPR38) (Rotamase)	FKBP8, FKBP38	FKBP8_MOUSE	3	0	Metabolic labeling, Thioester bond captured	0	8	0
P27708	PYR1_HUMAN	CAD protein [Includes: Glutamine-dependent carbamoyl-phosphate synthase (EC 6.3.5.5); Aspartate carbamoyltransferase (EC 2.1.3.2); Dihydroorotase (EC 3.5.2.3)]	CAD	PYRB_ARATH, PYR1_MOUSE	3	0	Thioester bond captured	0	41	0
P55884	EIF3B_HUMAN	Eukaryotic translation initiation factor 3 subunit B (eIF3b) (Eukaryotic translation initiation factor 3 subunit 9) (Prt1 homolog) (hPrt1) (eIF-3-eta) (eIF3 p110) (eIF3 p116)	EIF3B, EIF3S9	EIF3B_MOUSE	3	0	Metabolic labeling	0	7	0
O00192	ARVC_HUMAN	Armadillo repeat protein deleted in velo-cardio-facial syndrome	ARVCF	B4F7F3_RAT, ARVC_MOUSE	3	0	Thioester bond captured	0	12	0
Q8NF37	PCAT1_HUMAN	Lysophosphatidylcholine acyltransferase 1 (LPC acyltransferase 1) (LPCAT-1) (LysoPC acyltransferase 1) (EC 2.3.1.23) (1-acylglycerophosphocholine O-acyltransferase) (1-alkylglycerophosphocholine O-acetyltransferase) (EC 2.3.1.67) (Acetyl-CoA:lyso-platelet-activating factor acetyltransferase) (Acetyl-CoA:lyso-PAF acetyltransferase) (Lyso-PAF acetyltransferase) (LysoPAFAT) (Acyltransferase-like 2) …	LPCAT1, AYTL2, PFAAP3	PCAT1_MOUSE, PCAT1_RAT	3	0	Thioester bond captured, Metabolic labeling	0	11	0
P21695	GPDA_HUMAN	Glycerol-3-phosphate dehydrogenase [NAD(+)], cytoplasmic (GPD-C) (GPDH-C) (EC 1.1.1.8)	GPD1	GPDA_MOUSE, GPD1_SCHPO	3	0	Thioester bond captured, Metabolic labeling	0	11	0
Q16891	IMMT_HUMAN	Mitochondrial inner membrane protein (Cell proliferation-inducing gene 4/52 protein) (Mitofilin) (p87/89)	IMMT, HMP, MINOS2, PIG4, PIG52	IMMT_MOUSE	3	0	Metabolic labeling, Thioester bond captured	0	7	0
Q15046	SYK_HUMAN	Lysine--tRNA ligase (EC 6.1.1.6) (Lysyl-tRNA synthetase) (LysRS)	KARS, KIAA0070	SYK_MOUSE	3	0	Thioester bond captured, Metabolic labeling	0	8	0
O75844	FACE1_HUMAN	CAAX prenyl protease 1 homolog (EC 3.4.24.84) (Farnesylated proteins-converting enzyme 1) (FACE-1) (Prenyl protein-specific endoprotease 1) (Zinc metalloproteinase Ste24 homolog)	ZMPSTE24, FACE1, STE24	FACE1_MOUSE, STE24_YEAST	3	0	Thioester bond captured, Metabolic labeling	0	5	0
Q96CW1	AP2M1_HUMAN	AP-2 complex subunit mu (AP-2 mu chain) (Adapter-related protein complex 2 subunit mu) (Adaptin-mu2) (Adaptor protein complex AP-2 subunit mu) (Clathrin assembly protein complex 2 mu medium chain) (Clathrin coat assembly protein AP50) (Clathrin coat-associated protein AP50) (HA2 50 kDa subunit) (Plasma membrane adaptor AP-2 50 kDa protein)	AP2M1, CLAPM1, KIAA0109	AP2M1_RAT, Q5FWI9_MOUSE	3	0	Thioester bond captured	0	6	0
P56192	SYMC_HUMAN	Methionine--tRNA ligase, cytoplasmic (EC 6.1.1.10) (Methionyl-tRNA synthetase) (MetRS)	MARS	SYMC_MOUSE	3	0	Metabolic labeling	0	21	0
P49736	MCM2_HUMAN	DNA replication licensing factor MCM2 (EC 3.6.4.12) (Minichromosome maintenance protein 2 homolog) (Nuclear protein BM28)	MCM2, BM28, CCNL1, CDCL1, KIAA0030	MCM2_MOUSE	3	0	Metabolic labeling	0	12	0
Q9H0A0	NAT10_HUMAN	N-acetyltransferase 10 (EC 2.3.1.-)	NAT10, ALP, KIAA1709	KRE33_YEAST, YDK9_SCHPO	3	0	Metabolic labeling, Thioester bond captured	0	16	0
Q15233	NONO_HUMAN	Non-POU domain-containing octamer-binding protein (NonO protein) (54 kDa nuclear RNA- and DNA-binding protein) (55 kDa nuclear protein) (DNA-binding p52/p100 complex, 52 kDa subunit) (NMT55) (p54(nrb)) (p54nrb)	NONO, NRB54		3	0	Thioester bond captured, Metabolic labeling	0	2	0
P17858	K6PL_HUMAN	6-phosphofructokinase, liver type (EC 2.7.1.11) (Phosphofructo-1-kinase isozyme B) (PFK-B) (Phosphofructokinase 1) (Phosphohexokinase)	PFKL	K6PF2_YEAST, K6PL_MOUSE	3	0	Thioester bond captured	0	14	0
P28066	PSA5_HUMAN	Proteasome subunit alpha type-5 (EC 3.4.25.1) (Macropain zeta chain) (Multicatalytic endopeptidase complex zeta chain) (Proteasome zeta chain)	PSMA5	PSA5_MOUSE	3	0	Thioester bond captured, Metabolic labeling	0	3	0
Q9Y320	TMX2_HUMAN	Thioredoxin-related transmembrane protein 2 (Cell proliferation-inducing gene 26 protein) (Thioredoxin domain-containing protein 14)	TMX2, TXNDC14, CGI-31, My009, PIG26, PSEC0045, UNQ237/PRO270	TMX2_MOUSE	3	0	Thioester bond captured, Metabolic labeling	0	6	0
O43747	AP1G1_HUMAN	AP-1 complex subunit gamma-1 (Adapter-related protein complex 1 subunit gamma-1) (Adaptor protein complex AP-1 subunit gamma-1) (Clathrin assembly protein complex 1 gamma-1 large chain) (Gamma1-adaptin) (Golgi adaptor HA1/AP1 adaptin subunit gamma-1)	AP1G1, ADTG, CLAPG1	Q8CBB7_MOUSE, AP1G1_SCHPO	3	0	Metabolic labeling, Thioester bond captured	0	15	0
Q9H845	ACAD9_HUMAN	Acyl-CoA dehydrogenase family member 9, mitochondrial (ACAD-9) (EC 1.3.99.-)	ACAD9	ACAD9_MOUSE	3	0	Metabolic labeling, Thioester bond captured	0	11	0
P28288	ABCD3_HUMAN	ATP-binding cassette sub-family D member 3 (70 kDa peroxisomal membrane protein) (PMP70)	ABCD3, PMP70, PXMP1	ABCD3_MOUSE	3	0	Metabolic labeling, Thioester bond captured	0	9	0
E5KNH5	E5KNH5_HUMAN	Mitochondrial NADH dehydrogenase ubiquinone flavoprotein 1		NDUV1_MOUSE	3	0	Thioester bond captured, Metabolic labeling	0	12	0
Q8NBX0	SCPDL_HUMAN	Saccharopine dehydrogenase-like oxidoreductase (EC 1.-.-.-)	SCCPDH, CGI-49	SCPDL_MOUSE	3	0	Metabolic labeling, Thioester bond captured	0	6	0
P11586	C1TC_HUMAN	C-1-tetrahydrofolate synthase, cytoplasmic (C1-THF synthase) [Cleaved into: C-1-tetrahydrofolate synthase, cytoplasmic, N-terminally processed] [Includes: Methylenetetrahydrofolate dehydrogenase (EC 1.5.1.5); Methenyltetrahydrofolate cyclohydrolase (EC 3.5.4.9); Formyltetrahydrofolate synthetase (EC 6.3.4.3)]	MTHFD1, MTHFC, MTHFD	C1TC_MOUSE	3	0	Metabolic labeling, Thioester bond captured	0	12	0
P53007	TXTP_HUMAN	Tricarboxylate transport protein, mitochondrial (Citrate transport protein) (CTP) (Solute carrier family 25 member 1) (Tricarboxylate carrier protein)	SLC25A1, SLC20A3	Q8JZU2_MOUSE, YFG5_SCHPO	3	0	Thioester bond captured, Metabolic labeling	0	6	0
P07203	GPX1_HUMAN	Glutathione peroxidase 1 (GPx-1) (GSHPx-1) (EC 1.11.1.9) (Cellular glutathione peroxidase)	GPX1	GPX3_ARATH, GPX1_MOUSE	3	0	Thioester bond captured	0	5	0
P62244	RS15A_HUMAN	40S ribosomal protein S15a	RPS15A, OK/SW-cl.82	RS15A_MOUSE	3	0	Thioester bond captured, Metabolic labeling	0	2	0
P61086	UBE2K_HUMAN	Ubiquitin-conjugating enzyme E2 K (EC 6.3.2.19) (Huntingtin-interacting protein 2) (HIP-2) (Ubiquitin carrier protein) (Ubiquitin-conjugating enzyme E2-25 kDa) (Ubiquitin-conjugating enzyme E2(25K)) (Ubiquitin-conjugating enzyme E2-25K) (Ubiquitin-protein ligase)	UBE2K, HIP2, LIG	UBC1_YEAST, UBE2K_MOUSE	3	0	Thioester bond captured	0	2	0
Q99523	SORT_HUMAN	Sortilin (100 kDa NT receptor) (Glycoprotein 95) (Gp95) (Neurotensin receptor 3) (NT3) (NTR3)	SORT1	SORT_MOUSE	3	1	Metabolic labeling, Thioester bond captured	1	17	0
Q07020	RL18_HUMAN	60S ribosomal protein L18	RPL18		3	0	Thioester bond captured, Metabolic labeling	0	2	0
Q7Z2K6	ERMP1_HUMAN	Endoplasmic reticulum metallopeptidase 1 (EC 3.4.-.-) (Felix-ina)	ERMP1, FXNA, KIAA1815	ERMP1_MOUSE, YC52_SCHPO	3	0	Thioester bond captured, Metabolic labeling	0	15	0
P62906	RL10A_HUMAN	60S ribosomal protein L10a (CSA-19) (Neural precursor cell expressed developmentally down-regulated protein 6) (NEDD-6)	RPL10A, NEDD6		3	0	Thioester bond captured	0	3	0
P46977	STT3A_HUMAN	Dolichyl-diphosphooligosaccharide--protein glycosyltransferase subunit STT3A (Oligosaccharyl transferase subunit STT3A) (STT3-A) (EC 2.4.99.18) (B5) (Integral membrane protein 1) (Transmembrane protein TMC)	STT3A, ITM1, TMC	STT3B_ARATH, STT3A_MOUSE	3	0	Thioester bond captured, Metabolic labeling	0	11	0
P84095	RHOG_HUMAN	Rho-related GTP-binding protein RhoG	RHOG, ARHG		3	0	Thioester bond captured, Metabolic labeling	0	8	0
O15145	ARPC3_HUMAN	Actin-related protein 2/3 complex subunit 3 (Arp2/3 complex 21 kDa subunit) (p21-ARC)	ARPC3, ARC21	ARPC3_MOUSE	3	0	Thioester bond captured, Metabolic labeling	0	4	0
Q99877	H2B1N_HUMAN	Histone H2B type 1-N (Histone H2B.d) (H2B/d)	HIST1H2BN, H2BFD	D3ZLY9_RAT, H2B1_SCHPO	3	0	Thioester bond captured, Metabolic labeling	0	0	0
O00217	NDUS8_HUMAN	NADH dehydrogenase [ubiquinone] iron-sulfur protein 8, mitochondrial (EC 1.6.5.3) (EC 1.6.99.3) (Complex I-23kD) (CI-23kD) (NADH-ubiquinone oxidoreductase 23 kDa subunit) (TYKY subunit)	NDUFS8	NDS8A_ARATH, NDUS8_MOUSE	3	0	Thioester bond captured	0	9	0
P54578	UBP14_HUMAN	Ubiquitin carboxyl-terminal hydrolase 14 (EC 3.4.19.12) (Deubiquitinating enzyme 14) (Ubiquitin thioesterase 14) (Ubiquitin-specific-processing protease 14)	USP14, TGT	UBP14_MOUSE, UBP6_YEAST, Q5U2N2_RAT	3	0	Metabolic labeling, Thioester bond captured	0	8	0
Q16658	FSCN1_HUMAN	Fascin (55 kDa actin-bundling protein) (Singed-like protein) (p55)	FSCN1, FAN1, HSN, SNL	FSCN1_MOUSE	3	0	Thioester bond captured	0	11	0
P15880	RS2_HUMAN	40S ribosomal protein S2 (40S ribosomal protein S4) (Protein LLRep3)	RPS2, RPS4	RS2_MOUSE	3	0	Thioester bond captured, Metabolic labeling	0	5	0
P68036	UB2L3_HUMAN	Ubiquitin-conjugating enzyme E2 L3 (EC 6.3.2.19) (L-UBC) (UbcH7) (Ubiquitin carrier protein L3) (Ubiquitin-conjugating enzyme E2-F1) (Ubiquitin-protein ligase L3)	UBE2L3, UBCE7, UBCH7	UB2L3_MOUSE	3	0	Thioester bond captured, Metabolic labeling	0	3	0
P27797	CALR_HUMAN	Calreticulin (CRP55) (Calregulin) (Endoplasmic reticulum resident protein 60) (ERp60) (HACBP) (grp60)	CALR, CRTC	CALR_RAT, CALR_MOUSE	3	0	Thioester bond captured	0	3	0
P22234	PUR6_HUMAN	Multifunctional protein ADE2 [Includes: Phosphoribosylaminoimidazole-succinocarboxamide synthase (EC 6.3.2.6) (SAICAR synthetase); Phosphoribosylaminoimidazole carboxylase (EC 4.1.1.21) (AIR carboxylase) (AIRC)]	PAICS, ADE2, AIRC, PAIS	PUR6_MOUSE	3	0	Thioester bond captured, Metabolic labeling	0	13	0
Q6NXT6	TAPT1_HUMAN	Transmembrane anterior posterior transformation protein 1 homolog (Cytomegalovirus partial fusion receptor)	TAPT1, CMVFR	TAPT1_MOUSE, D4A533_RAT	3	0	Thioester bond captured, Metabolic labeling	0	12	0
P28330	ACADL_HUMAN	Long-chain specific acyl-CoA dehydrogenase, mitochondrial (LCAD) (EC 1.3.8.8)	ACADL	ACADL_MOUSE	3	0	Thioester bond captured, Metabolic labeling	0	7	0
P28074	PSB5_HUMAN	Proteasome subunit beta type-5 (EC 3.4.25.1) (Macropain epsilon chain) (Multicatalytic endopeptidase complex epsilon chain) (Proteasome chain 6) (Proteasome epsilon chain) (Proteasome subunit MB1) (Proteasome subunit X)	PSMB5, LMPX, MB1, X	PSB5_MOUSE	3	0	Metabolic labeling, Thioester bond captured	0	3	0
Q96QK1	VPS35_HUMAN	Vacuolar protein sorting-associated protein 35 (hVPS35) (Maternal-embryonic 3) (Vesicle protein sorting 35)	VPS35, MEM3, TCCCTA00141	VPS35_MOUSE	3	0	Metabolic labeling, Thioester bond captured	0	14	0
P29803	ODPAT_HUMAN	Pyruvate dehydrogenase E1 component subunit alpha, testis-specific form, mitochondrial (EC 1.2.4.1) (PDHE1-A type II)	PDHA2, PDHAL	ODPA_MOUSE	3	0	Thioester bond captured, Metabolic labeling	0	13	0
Q9Y6R1	S4A4_HUMAN	Electrogenic sodium bicarbonate cotransporter 1 (Sodium bicarbonate cotransporter) (Na(+)/HCO3(-) cotransporter) (Solute carrier family 4 member 4) (kNBC1)	SLC4A4, NBC, NBC1, NBCE1	S4A4_MOUSE, S4A4_RAT	3	0	Thioester bond captured, Metabolic labeling	0	16	0
Q16799	RTN1_HUMAN	Reticulon-1 (Neuroendocrine-specific protein)	RTN1, NSP	RTN1_MOUSE	3	0	Thioester bond captured, Metabolic labeling	0	5	0
O00571	DDX3X_HUMAN	ATP-dependent RNA helicase DDX3X (EC 3.6.4.13) (DEAD box protein 3, X-chromosomal) (DEAD box, X isoform) (Helicase-like protein 2) (HLP2)	DDX3X, DBX, DDX3	DDX3L_MOUSE, DDX3X_MOUSE	3	0	Thioester bond captured, Metabolic labeling	0	7	0
Q12959	DLG1_HUMAN	Disks large homolog 1 (Synapse-associated protein 97) (SAP-97) (SAP97) (hDlg)	DLG1	DLG4_MOUSE, DLG1_MOUSE	3	12	Thioester bond captured, Metabolic labeling	10	5	0
Q13555	KCC2G_HUMAN	Calcium/calmodulin-dependent protein kinase type II subunit gamma (CaM kinase II subunit gamma) (CaMK-II subunit gamma) (EC 2.7.11.17)	CAMK2G, CAMK, CAMK-II, CAMKG	KCC2B_MOUSE, KCC2G_MOUSE, NAK1_SCHPO	3	0	Thioester bond captured, Metabolic labeling	0	13	0
P61088	UBE2N_HUMAN	Ubiquitin-conjugating enzyme E2 N (EC 6.3.2.19) (Bendless-like ubiquitin-conjugating enzyme) (Ubc13) (UbcH13) (Ubiquitin carrier protein N) (Ubiquitin-protein ligase N)	UBE2N, BLU	UBE2N_MOUSE	3	0	Thioester bond captured	0	1	0
O75694	NU155_HUMAN	Nuclear pore complex protein Nup155 (155 kDa nucleoporin) (Nucleoporin Nup155)	NUP155, KIAA0791	NU155_MOUSE, NU157_YEAST, NG06_SCHPO	3	0	Metabolic labeling, Thioester bond captured	0	28	0
Q04941	PLP2_HUMAN	Proteolipid protein 2 (Differentiation-dependent protein A4) (Intestinal membrane A4 protein)	PLP2, A4		3	0	Thioester bond captured	0	6	0
P08559	ODPA_HUMAN	Pyruvate dehydrogenase E1 component subunit alpha, somatic form, mitochondrial (EC 1.2.4.1) (PDHE1-A type I)	PDHA1, PHE1A		3	0	Thioester bond captured	0	12	0
Q15005	SPCS2_HUMAN	Signal peptidase complex subunit 2 (EC 3.4.-.-) (Microsomal signal peptidase 25 kDa subunit) (SPase 25 kDa subunit)	SPCS2, KIAA0102, SPC25	SPCS2_MOUSE	3	0	Thioester bond captured, Metabolic labeling	0	5	0
Q15365	PCBP1_HUMAN	Poly(rC)-binding protein 1 (Alpha-CP1) (Heterogeneous nuclear ribonucleoprotein E1) (hnRNP E1) (Nucleic acid-binding protein SUB2.3)	PCBP1	PCBP1_MOUSE, PCBP2_MOUSE	3	0	Thioester bond captured, Metabolic labeling	0	9	0
Q15366	PCBP2_HUMAN	Poly(rC)-binding protein 2 (Alpha-CP2) (Heterogeneous nuclear ribonucleoprotein E2) (hnRNP E2)	PCBP2	PCBP1_MOUSE, PCBP2_MOUSE	3	0	Thioester bond captured, Metabolic labeling	0	7	0
Q8N0Y7	PGAM4_HUMAN	Probable phosphoglycerate mutase 4 (EC 3.1.3.13) (EC 5.4.2.11) (EC 5.4.2.4)	PGAM4, PGAM3	PGAM1_MOUSE	3	0	Thioester bond captured, Metabolic labeling	0	3	0
P09382	LEG1_HUMAN	Galectin-1 (Gal-1) (14 kDa laminin-binding protein) (HLBP14) (14 kDa lectin) (Beta-galactoside-binding lectin L-14-I) (Galaptin) (HBL) (HPL) (Lactose-binding lectin 1) (Lectin galactoside-binding soluble 1) (Putative MAPK-activating protein PM12) (S-Lac lectin 1)	LGALS1	LEG1_MOUSE	3	0	Thioester bond captured, Metabolic labeling	0	6	0
P51991	ROA3_HUMAN	Heterogeneous nuclear ribonucleoprotein A3 (hnRNP A3)	HNRNPA3, HNRPA3	ROA3_MOUSE	3	0	Thioester bond captured	0	4	0
Q99880	H2B1L_HUMAN	Histone H2B type 1-L (Histone H2B.c) (H2B/c)	HIST1H2BL, H2BFC	D3ZLY9_RAT, H2B1_SCHPO	3	0	Metabolic labeling, Thioester bond captured	0	0	0
Q9H4G4	GAPR1_HUMAN	Golgi-associated plant pathogenesis-related protein 1 (GAPR-1) (Golgi-associated PR-1 protein) (Glioma pathogenesis-related protein 2) (GliPR 2)	GLIPR2, C9orf19, GAPR1	GAPR1_MOUSE	3	0	Thioester bond captured, Metabolic labeling	0	2	0
P11216	PYGB_HUMAN	Glycogen phosphorylase, brain form (EC 2.4.1.1)	PYGB	PYGB_MOUSE	3	0	Thioester bond captured, Metabolic labeling	0	12	0
P78417	GSTO1_HUMAN	Glutathione S-transferase omega-1 (GSTO-1) (EC 2.5.1.18) (Glutathione S-transferase omega 1-1) (GSTO 1-1) (Glutathione-dependent dehydroascorbate reductase) (EC 1.8.5.1) (Monomethylarsonic acid reductase) (MMA(V) reductase) (EC 1.20.4.2) (S-(Phenacyl)glutathione reductase) (SPG-R)	GSTO1, GSTTLP28	GSTO1_MOUSE	3	0	Thioester bond captured, Metabolic labeling	0	5	0
P30084	ECHM_HUMAN	Enoyl-CoA hydratase, mitochondrial (EC 4.2.1.17) (Enoyl-CoA hydratase 1) (Short-chain enoyl-CoA hydratase) (SCEH)	ECHS1	ECHM_MOUSE	3	0	Thioester bond captured, Metabolic labeling	0	8	0
Q13162	PRDX4_HUMAN	Peroxiredoxin-4 (EC 1.11.1.15) (Antioxidant enzyme AOE372) (AOE37-2) (Peroxiredoxin IV) (Prx-IV) (Thioredoxin peroxidase AO372) (Thioredoxin-dependent peroxide reductase A0372)	PRDX4	PRDX4_MOUSE	3	0	Metabolic labeling, Thioester bond captured	0	4	0
P42126	ECI1_HUMAN	Enoyl-CoA delta isomerase 1, mitochondrial (EC 5.3.3.8) (3,2-trans-enoyl-CoA isomerase) (Delta(3),Delta(2)-enoyl-CoA isomerase) (D3,D2-enoyl-CoA isomerase) (Dodecenoyl-CoA isomerase)	ECI1, DCI	ECI1_MOUSE	3	0	Thioester bond captured, Metabolic labeling	0	5	0
P43243	MATR3_HUMAN	Matrin-3	MATR3, KIAA0723	MATR3_MOUSE	3	0	Thioester bond captured, Metabolic labeling	0	9	0
Q9BWM7	SFXN3_HUMAN	Sideroflexin-3	SFXN3	SFXN1_MOUSE, SFXN3_MOUSE	3	0	Thioester bond captured, Metabolic labeling	0	6	0
P61019	RAB2A_HUMAN	Ras-related protein Rab-2A	RAB2A, RAB2	RAB2A_MOUSE	3	0	Thioester bond captured	0	3	0
P08243	ASNS_HUMAN	Asparagine synthetase [glutamine-hydrolyzing] (EC 6.3.5.4) (Cell cycle control protein TS11) (Glutamine-dependent asparagine synthetase)	ASNS, TS11	ASNS2_YEAST, ASNS_MOUSE	3	0	Thioester bond captured	0	10	0
P52566	GDIR2_HUMAN	Rho GDP-dissociation inhibitor 2 (Rho GDI 2) (Ly-GDI) (Rho-GDI beta)	ARHGDIB, GDIA2, GDID4, RAP1GN1	GDIR2_MOUSE	3	0	Metabolic labeling, Thioester bond captured	0	1	0
P18031	PTN1_HUMAN	Tyrosine-protein phosphatase non-receptor type 1 (EC 3.1.3.48) (Protein-tyrosine phosphatase 1B) (PTP-1B)	PTPN1, PTP1B	PTN1_MOUSE	3	0	Thioester bond captured, Metabolic labeling	0	10	0
O94973	AP2A2_HUMAN	AP-2 complex subunit alpha-2 (100 kDa coated vesicle protein C) (Adapter-related protein complex 2 subunit alpha-2) (Adaptor protein complex AP-2 subunit alpha-2) (Alpha-adaptin C) (Alpha2-adaptin) (Clathrin assembly protein complex 2 alpha-C large chain) (Huntingtin yeast partner J) (Huntingtin-interacting protein 9) (HIP-9) (Huntingtin-interacting protein J) (Plasma membrane adaptor HA2/AP2 ada…	AP2A2, ADTAB, CLAPA2, HIP9, HYPJ, KIAA0899	AP2A1_MOUSE, AP2A2_MOUSE	3	0	Thioester bond captured	0	16	0
P14868	SYDC_HUMAN	Aspartate--tRNA ligase, cytoplasmic (EC 6.1.1.12) (Aspartyl-tRNA synthetase) (AspRS) (Cell proliferation-inducing gene 40 protein)	DARS, PIG40	SYDC_MOUSE, SYDC_YEAST	3	0	Thioester bond captured, Metabolic labeling	0	7	0
P49720	PSB3_HUMAN	Proteasome subunit beta type-3 (EC 3.4.25.1) (Proteasome chain 13) (Proteasome component C10-II) (Proteasome theta chain)	PSMB3	PSB3_MOUSE	3	0	Thioester bond captured, Metabolic labeling	0	5	0
P00403	COX2_HUMAN	Cytochrome c oxidase subunit 2 (Cytochrome c oxidase polypeptide II)	MT-CO2, COII, COXII, MTCO2	COX2_MOUSE	3	0	Thioester bond captured, Metabolic labeling	0	3	0
P49721	PSB2_HUMAN	Proteasome subunit beta type-2 (EC 3.4.25.1) (Macropain subunit C7-I) (Multicatalytic endopeptidase complex subunit C7-I) (Proteasome component C7-I)	PSMB2	PSB2_MOUSE	3	0	Thioester bond captured, Metabolic labeling	0	3	0
O75716	STK16_HUMAN	Serine/threonine-protein kinase 16 (EC 2.7.11.1) (Myristoylated and palmitoylated serine/threonine-protein kinase) (MPSK) (Protein kinase PKL12) (TGF-beta-stimulated factor 1) (TSF-1) (Tyrosine-protein kinase STK16) (EC 2.7.10.2) (hPSK)	STK16, MPSK1, PKL12, TSF1	STK16_MOUSE, ENV7_YEAST	3	2	Thioester bond captured, Metabolic labeling	3	9	0
P19404	NDUV2_HUMAN	NADH dehydrogenase [ubiquinone] flavoprotein 2, mitochondrial (EC 1.6.5.3) (EC 1.6.99.3) (NADH-ubiquinone oxidoreductase 24 kDa subunit)	NDUFV2	NDUV2_MOUSE	3	0	Thioester bond captured, Metabolic labeling	0	5	0
Q8WUN7	UBTD2_HUMAN	Ubiquitin domain-containing protein 2 (Dendritic cell-derived ubiquitin-like protein) (DC-UbP) (Ubiquitin-like protein SB72)	UBTD2, DCUBP, SB72	UBTD2_MOUSE	2	0	Thioester bond captured, Metabolic labeling	0	4	0
Q9UNM6	PSD13_HUMAN	26S proteasome non-ATPase regulatory subunit 13 (26S proteasome regulatory subunit RPN9) (26S proteasome regulatory subunit S11) (26S proteasome regulatory subunit p40.5)	PSMD13	PSD13_MOUSE	2	0	Metabolic labeling, Thioester bond captured	0	5	0
P12931	SRC_HUMAN	Proto-oncogene tyrosine-protein kinase Src (EC 2.7.10.2) (Proto-oncogene c-Src) (pp60c-src) (p60-Src)	SRC, SRC1	SRC_MOUSE, YES_RAT, SRC64_DROME	2	0	Thioester bond captured, Metabolic labeling	0	9	0
P07858	CATB_HUMAN	Cathepsin B (EC 3.4.22.1) (APP secretase) (APPS) (Cathepsin B1) [Cleaved into: Cathepsin B light chain; Cathepsin B heavy chain]	CTSB, CPSB	CATB_MOUSE, Q9VY87_DROME	2	0	Thioester bond captured	0	17	0
P19086	GNAZ_HUMAN	Guanine nucleotide-binding protein G(z) subunit alpha (G(x) alpha chain) (Gz-alpha)	GNAZ	GPA2_YEAST, GPA1_YEAST, GNAZ_MOUSE, GNAO_DROME	2	3	Thioester bond captured	2	9	0
P08134	RHOC_HUMAN	Rho-related GTP-binding protein RhoC (Rho cDNA clone 9) (h9)	RHOC, ARH9, ARHC	RHOC_MOUSE, RHOB_MOUSE, RHO1_DROME	2	0	Thioester bond captured, Metabolic labeling	0	6	0
O00186	STXB3_HUMAN	Syntaxin-binding protein 3 (Platelet Sec1 protein) (PSP) (Protein unc-18 homolog 3) (Unc18-3) (Protein unc-18 homolog C) (Unc-18C)	STXBP3	STXB3_MOUSE, ROP_DROME	2	0	Thioester bond captured	0	16	0
P48448	AL3B2_HUMAN	Aldehyde dehydrogenase family 3 member B2 (EC 1.2.1.5) (Aldehyde dehydrogenase 8)	ALDH3B2, ALDH8	AL3B1_MOUSE, E9Q3E1_MOUSE, AL3B1_RAT	2	0	Thioester bond captured, Metabolic labeling	0	10	0
P07355	ANXA2_HUMAN	Annexin A2 (Annexin II) (Annexin-2) (Calpactin I heavy chain) (Calpactin-1 heavy chain) (Chromobindin-8) (Lipocortin II) (Placental anticoagulant protein IV) (PAP-IV) (Protein I) (p36)	ANXA2, ANX2, ANX2L4, CAL1H, LPC2D	ANXA2_MOUSE	2	0	Thioester bond captured, Metabolic labeling	0	4	0
P04062	GLCM_HUMAN	Glucosylceramidase (EC 3.2.1.45) (Acid beta-glucosidase) (Alglucerase) (Beta-glucocerebrosidase) (Beta-GC) (D-glucosyl-N-acylsphingosine glucohydrolase) (Imiglucerase)	GBA, GC, GLUC	GLCM_MOUSE	2	0	Thioester bond captured, Metabolic labeling	0	8	0
P46940	IQGA1_HUMAN	Ras GTPase-activating-like protein IQGAP1 (p195)	IQGAP1, KIAA0051	IQGA1_MOUSE	2	0	Metabolic labeling, Thioester bond captured	0	11	0
Q9Y2H6	FND3A_HUMAN	Fibronectin type-III domain-containing protein 3A (Human gene expressed in odontoblasts)	FNDC3A, FNDC3, HUGO, KIAA0970	D3ZEA0_RAT	2	0	Thioester bond captured	0	35	0
P50416	CPT1A_HUMAN	Carnitine O-palmitoyltransferase 1, liver isoform (CPT1-L) (EC 2.3.1.21) (Carnitine O-palmitoyltransferase I, liver isoform) (CPT I) (CPTI-L) (Carnitine palmitoyltransferase 1A)	CPT1A, CPT1	Q7JQH9_DROME	2	0	Thioester bond captured, Metabolic labeling	0	12	0
P61421	VA0D1_HUMAN	V-type proton ATPase subunit d 1 (V-ATPase subunit d 1) (32 kDa accessory protein) (V-ATPase 40 kDa accessory protein) (V-ATPase AC39 subunit) (p39) (Vacuolar proton pump subunit d 1)	ATP6V0D1, ATP6D, VPATPD	VA0D1_ARATH, VA0D1_MOUSE	2	0	Thioester bond captured, Metabolic labeling	0	8	0
Q9H7F0	AT133_HUMAN	Probable cation-transporting ATPase 13A3 (EC 3.6.3.-) (ATPase family homolog up-regulated in senescence cells 1)	ATP13A3, AFURS1		2	0	Thioester bond captured, Metabolic labeling	0	32	0
Q13308	PTK7_HUMAN	Inactive tyrosine-protein kinase 7 (Colon carcinoma kinase 4) (CCK-4) (Protein-tyrosine kinase 7) (Pseudo tyrosine kinase receptor 7) (Tyrosine-protein kinase-like 7)	PTK7, CCK4	PTK7_MOUSE	2	0	Metabolic labeling	0	26	0
Q5JWQ6	Q5JWQ6_HUMAN	Neuropilin-1	NRP1	MFGM_MOUSE, NRP1_MOUSE, NRP1_RAT	2	0	Metabolic labeling, Thioester bond captured	0	15	0
Q10567	AP1B1_HUMAN	AP-1 complex subunit beta-1 (Adapter-related protein complex 1 subunit beta-1) (Adaptor protein complex AP-1 subunit beta-1) (Beta-1-adaptin) (Beta-adaptin 1) (Clathrin assembly protein complex 1 beta large chain) (Golgi adaptor HA1/AP1 adaptin beta subunit)	AP1B1, ADTB1, BAM22, CLAPB2	AP2B1_MOUSE, AP1B1_MOUSE, AP2B1_RAT	2	0	Thioester bond captured	0	16	0
Q6PIU2	NCEH1_HUMAN	Neutral cholesterol ester hydrolase 1 (NCEH) (EC 3.1.1.-) (Arylacetamide deacetylase-like 1)	NCEH1, AADACL1, KIAA1363		2	0	Thioester bond captured, Metabolic labeling	0	5	0
Q8NBI5	S43A3_HUMAN	Solute carrier family 43 member 3 (Protein FOAP-13)	SLC43A3, PSEC0252		2	0	Metabolic labeling, Thioester bond captured	0	10	0
P50454	SERPH_HUMAN	Serpin H1 (47 kDa heat shock protein) (Arsenic-transactivated protein 3) (AsTP3) (Cell proliferation-inducing gene 14 protein) (Collagen-binding protein) (Colligin) (Rheumatoid arthritis-related antigen RA-A47)	SERPINH1, CBP1, CBP2, HSP47, SERPINH2, PIG14	SERPH_MOUSE	2	0	Thioester bond captured	0	2	0
Q8WZ42	TITIN_HUMAN	Titin (EC 2.7.11.1) (Connectin) (Rhabdomyosarcoma antigen MU-RMS-40.14)	TTN	TITIN_MOUSE	2	0	Thioester bond captured, Metabolic labeling	0	513	0
O75923	DYSF_HUMAN	Dysferlin (Dystrophy-associated fer-1-like protein) (Fer-1-like protein 1)	DYSF, FER1L1	DYSF_MOUSE, MYOF_MOUSE	2	0	Thioester bond captured	0	37	0
P17612	KAPCA_HUMAN	cAMP-dependent protein kinase catalytic subunit alpha (PKA C-alpha) (EC 2.7.11.11)	PRKACA, PKACA	KAPCA_MOUSE, KAPC_DROME	2	0	Metabolic labeling	0	2	0
P11166	GTR1_HUMAN	Solute carrier family 2, facilitated glucose transporter member 1 (Glucose transporter type 1, erythrocyte/brain) (GLUT-1) (HepG2 glucose transporter)	SLC2A1, GLUT1	GTR1_MOUSE, GTR1_RAT	2	1	Thioester bond captured, Metabolic labeling	0	6	0
Q9UBR2	CATZ_HUMAN	Cathepsin Z (EC 3.4.18.1) (Cathepsin P) (Cathepsin X)	CTSZ	CATZ_MOUSE, CATZ_RAT	2	0	Thioester bond captured	0	12	0
Q9NRQ2	PLS4_HUMAN	Phospholipid scramblase 4 (PL scramblase 4) (Ca(2+)-dependent phospholipid scramblase 4) (Cell growth-inhibiting gene 43 protein) (TRA1)	PLSCR4, GIG43	Q8IQD7_DROME	2	0	Thioester bond captured	0	14	0
P16278	BGAL_HUMAN	Beta-galactosidase (EC 3.2.1.23) (Acid beta-galactosidase) (Lactase) (Elastin receptor 1)	GLB1, ELNR1	BGAL_MOUSE	2	0	Thioester bond captured, Metabolic labeling	0	8	0
Q8NBJ9	SIDT2_HUMAN	SID1 transmembrane family member 2	SIDT2, CGI-40, PSEC0072, UNQ685/PRO1325	SIDT2_RAT, SIDT2_MOUSE	2	0	Thioester bond captured	0	21	0
P0CG47	UBB_HUMAN	Polyubiquitin-B [Cleaved into: Ubiquitin]	UBB	RS27A_MOUSE	2	0	Metabolic labeling	0	1	0
Q96AG4	LRC59_HUMAN	Leucine-rich repeat-containing protein 59 (Ribosome-binding protein p34) (p34)	LRRC59, PRO1855	LRC59_MOUSE	2	0	Thioester bond captured, Metabolic labeling	0	7	0
Q01469	FABP5_HUMAN	Fatty acid-binding protein, epidermal (Epidermal-type fatty acid-binding protein) (E-FABP) (Fatty acid-binding protein 5) (Psoriasis-associated fatty acid-binding protein homolog) (PA-FABP)	FABP5		2	0	Thioester bond captured	0	6	0
P17693	HLAG_HUMAN	HLA class I histocompatibility antigen, alpha chain G (HLA G antigen) (MHC class I antigen G)	HLA-G, HLA-6.0, HLAG		2	0	Thioester bond captured	0	6	0
P15531	NDKA_HUMAN	Nucleoside diphosphate kinase A (NDK A) (NDP kinase A) (EC 2.7.4.6) (Granzyme A-activated DNase) (GAAD) (Metastasis inhibition factor nm23) (Tumor metastatic process-associated protein) (nm23-H1)	NME1, NDPKA, NM23	NDKB_RAT, NDKA_DROME	2	0	Thioester bond captured	0	3	0
Q96AC1	FERM2_HUMAN	Fermitin family homolog 2 (Kindlin-2) (Mitogen-inducible gene 2 protein) (MIG-2) (Pleckstrin homology domain-containing family C member 1) (PH domain-containing family C member 1)	FERMT2, KIND2, MIG2, PLEKHC1	FERM2_MOUSE, Q9VVD2_DROME, UN112_DROME	2	0	Thioester bond captured	0	11	0
Q7L576	CYFP1_HUMAN	Cytoplasmic FMR1-interacting protein 1 (Specifically Rac1-associated protein 1) (Sra-1) (p140sra-1)	CYFIP1, KIAA0068	CYFP1_MOUSE	2	0	Thioester bond captured	0	29	0
P35221	CTNA1_HUMAN	Catenin alpha-1 (Alpha E-catenin) (Cadherin-associated protein) (Renal carcinoma antigen NY-REN-13)	CTNNA1	CTNA1_MOUSE	2	0	Thioester bond captured, Metabolic labeling	0	12	0
P04083	ANXA1_HUMAN	Annexin A1 (Annexin I) (Annexin-1) (Calpactin II) (Calpactin-2) (Chromobindin-9) (Lipocortin I) (Phospholipase A2 inhibitory protein) (p35)	ANXA1, ANX1, LPC1	ANXA1_MOUSE	2	0	Metabolic labeling	0	4	0
Q9NVJ2	ARL8B_HUMAN	ADP-ribosylation factor-like protein 8B (ADP-ribosylation factor-like protein 10C) (Novel small G protein indispensable for equal chromosome segregation 1)	ARL8B, ARL10C, GIE1	ARL8B_MOUSE	2	0	Thioester bond captured, Metabolic labeling	0	4	0
P23763	VAMP1_HUMAN	Vesicle-associated membrane protein 1 (VAMP-1) (Synaptobrevin-1)	VAMP1, SYB1	VAMP2_MOUSE	2	0	Thioester bond captured	0	2	0
Q7Z699	SPRE1_HUMAN	Sprouty-related, EVH1 domain-containing protein 1 (Spred-1) (hSpred1)	SPRED1	SPRE1_MOUSE	2	0	Thioester bond captured, Metabolic labeling	0	23	0
Q96PQ0	SORC2_HUMAN	VPS10 domain-containing receptor SorCS2	SORCS2, KIAA1329	SORC2_MOUSE	2	0	Thioester bond captured, Metabolic labeling	0	18	0
P57088	TMM33_HUMAN	Transmembrane protein 33 (Protein DB83)	TMEM33, DB83	TMM33_MOUSE	2	0	Thioester bond captured, Metabolic labeling	0	6	0
P30531	SC6A1_HUMAN	Sodium- and chloride-dependent GABA transporter 1 (GAT-1) (Solute carrier family 6 member 1)	SLC6A1, GABATR, GABT1, GAT1	SC6A1_MOUSE, SC6A1_RAT	2	0	Metabolic labeling, Thioester bond captured	0	14	0
Q6PCB7	S27A1_HUMAN	Long-chain fatty acid transport protein 1 (FATP-1) (Fatty acid transport protein 1) (EC 6.2.1.-) (Solute carrier family 27 member 1)	SLC27A1, ACSVL5, FATP1	S27A1_MOUSE	2	0	Thioester bond captured, Metabolic labeling	0	15	0
P51649	SSDH_HUMAN	Succinate-semialdehyde dehydrogenase, mitochondrial (EC 1.2.1.24) (Aldehyde dehydrogenase family 5 member A1) (NAD(+)-dependent succinic semialdehyde dehydrogenase)	ALDH5A1, SSADH	SSDH_MOUSE	2	0	Thioester bond captured	0	15	0
P31939	PUR9_HUMAN	Bifunctional purine biosynthesis protein PURH [Includes: Phosphoribosylaminoimidazolecarboxamide formyltransferase (EC 2.1.2.3) (5-aminoimidazole-4-carboxamide ribonucleotide formyltransferase) (AICAR transformylase); IMP cyclohydrolase (EC 3.5.4.10) (ATIC) (IMP synthase) (Inosinicase)]	ATIC, PURH, OK/SW-cl.86	PUR9_MOUSE	2	0	Metabolic labeling	0	9	0
O75915	PRAF3_HUMAN	PRA1 family protein 3 (ADP-ribosylation factor-like protein 6-interacting protein 5) (ARL-6-interacting protein 5) (Aip-5) (Cytoskeleton-related vitamin A-responsive protein) (Dermal papilla-derived protein 11) (GTRAP3-18) (Glutamate transporter EAAC1-interacting protein) (JM5) (Prenylated Rab acceptor protein 2) (Protein JWa) (Putative MAPK-activating protein PM27)	ARL6IP5, DERP11, JWA, PRA2, PRAF3, HSPC127	PRAF3_RAT	2	0	Thioester bond captured	0	0	0
O94826	TOM70_HUMAN	Mitochondrial import receptor subunit TOM70 (Mitochondrial precursor proteins import receptor) (Translocase of outer membrane 70 kDa subunit)	TOMM70A, KIAA0719, TOM70	TOM70_MOUSE	2	0	Thioester bond captured, Metabolic labeling	0	12	0
Q86TH1	ATL2_HUMAN	ADAMTS-like protein 2 (ADAMTSL-2)	ADAMTSL2, KIAA0605	ATL2_MOUSE	2	0	Metabolic labeling	0	62	0
Q8IUE6	H2A2B_HUMAN	Histone H2A type 2-B	HIST2H2AB	H2AJ_MOUSE, H2A2_SCHPO	2	0	Metabolic labeling	0	0	0
Q9H1K4	GHC2_HUMAN	Mitochondrial glutamate carrier 2 (GC-2) (Glutamate/H(+) symporter 2) (Solute carrier family 25 member 18)	SLC25A18, GC2	GHC2_MOUSE, GHC1_MOUSE	2	0	Thioester bond captured, Metabolic labeling	0	9	0
Q9HB09	B2L12_HUMAN	Bcl-2-like protein 12 (Bcl2-L-12) (Bcl-2-related proline-rich protein)	BCL2L12, BPR		2	0	Thioester bond captured	0	8	0
O75746	CMC1_HUMAN	Calcium-binding mitochondrial carrier protein Aralar1 (Mitochondrial aspartate glutamate carrier 1) (Solute carrier family 25 member 12)	SLC25A12, ARALAR1	CMC1_MOUSE	2	0	Thioester bond captured, Metabolic labeling	0	7	0
Q16777	H2A2C_HUMAN	Histone H2A type 2-C (Histone H2A-GL101) (Histone H2A/q)	HIST2H2AC, H2AFQ	H2AJ_MOUSE, H2A2_SCHPO	2	0	Metabolic labeling	0	0	0
P43003	EAA1_HUMAN	Excitatory amino acid transporter 1 (Sodium-dependent glutamate/aspartate transporter 1) (GLAST-1) (Solute carrier family 1 member 3)	SLC1A3, EAAT1, GLAST, GLAST1	EAA1_MOUSE	2	0	Thioester bond captured, Metabolic labeling	0	3	0
O43765	SGTA_HUMAN	Small glutamine-rich tetratricopeptide repeat-containing protein alpha (Alpha-SGT) (Vpu-binding protein) (UBP)	SGTA, SGT, SGT1	SGTA_MOUSE	2	0	Thioester bond captured, Metabolic labeling	0	4	0
H3BSU7	H3BSU7_HUMAN	Protein TMX2-CTNND1	TMX2-CTNND1	TMX2_MOUSE	2	0	Thioester bond captured, Metabolic labeling	0	4	0
A4FTV9	A4FTV9_HUMAN	Histone H2A	HIST1H2AK, HIST1H2AG, HIST1H2AI, HIST1H2AL, HIST1H2AM, hCG_1640463, hCG_1640467, hCG_1641458, hCG_1643754, hCG_1743060	H2AJ_MOUSE, H2A2_SCHPO	2	0	Metabolic labeling	0	0	0
Q8TD22	SFXN5_HUMAN	Sideroflexin-5	SFXN5	SFXN5_MOUSE	2	0	Thioester bond captured, Metabolic labeling	0	3	0
Q9BTM1	H2AJ_HUMAN	Histone H2A.J (H2a/j)	H2AFJ	H2AJ_MOUSE, H2A2_SCHPO	2	0	Metabolic labeling	0	0	0
Q99643	C560_HUMAN	Succinate dehydrogenase cytochrome b560 subunit, mitochondrial (Integral membrane protein CII-3) (QPs-1) (QPs1) (Succinate dehydrogenase complex subunit C) (Succinate-ubiquinone oxidoreductase cytochrome B large subunit) (CYBL)	SDHC, CYB560, SDH3	C560_MOUSE, SDH3_SCHPO	2	0	Metabolic labeling	0	4	0
Q9Y6B6	SAR1B_HUMAN	GTP-binding protein SAR1b (GTP-binding protein B) (GTBPB)	SAR1B, SARA2, SARB	SAR1B_MOUSE, Q99JZ4_MOUSE	2	0	Thioester bond captured, Metabolic labeling	0	2	0
Q99878	H2A1J_HUMAN	Histone H2A type 1-J (Histone H2A/e)	HIST1H2AJ, H2AFE	H2AJ_MOUSE, H2A2_SCHPO	2	0	Metabolic labeling	0	0	0
Q9BR76	COR1B_HUMAN	Coronin-1B (Coronin-2)	CORO1B	G3V624_RAT	2	0	Thioester bond captured	0	12	0
P35222	CTNB1_HUMAN	Catenin beta-1 (Beta-catenin)	CTNNB1, CTNNB, OK/SW-cl.35, PRO2286	CTNB1_MOUSE	2	0	Thioester bond captured, Metabolic labeling	0	11	0
Q9UBB4	ATX10_HUMAN	Ataxin-10 (Brain protein E46 homolog) (Spinocerebellar ataxia type 10 protein)	ATXN10, SCA10	ATX10_MOUSE	2	0	Thioester bond captured, Metabolic labeling	0	13	0
P42677	RS27_HUMAN	40S ribosomal protein S27 (Metallopan-stimulin 1) (MPS-1)	RPS27, MPS1	RS27_MOUSE, Q8IEN2_PLAF7	2	0	Metabolic labeling, Thioester bond captured	0	6	0
Q9BXK5	B2L13_HUMAN	Bcl-2-like protein 13 (Bcl2-L-13) (Bcl-rambo) (Protein Mil1)	BCL2L13, MIL1, CD003	B2L13_MOUSE	2	0	Thioester bond captured, Metabolic labeling	0	2	0
P63220	RS21_HUMAN	40S ribosomal protein S21	RPS21	RS21_MOUSE, RS21_SCHPO	2	0	Metabolic labeling	0	2	0
P09417	DHPR_HUMAN	Dihydropteridine reductase (EC 1.5.1.34) (HDHPR) (Quinoid dihydropteridine reductase)	QDPR, DHPR	DHPR_MOUSE	2	0	Thioester bond captured, Metabolic labeling	0	4	0
O15372	EIF3H_HUMAN	Eukaryotic translation initiation factor 3 subunit H (eIF3h) (Eukaryotic translation initiation factor 3 subunit 3) (eIF-3-gamma) (eIF3 p40 subunit)	EIF3H, EIF3S3		2	0	Thioester bond captured, Metabolic labeling	0	3	0
P55010	IF5_HUMAN	Eukaryotic translation initiation factor 5 (eIF-5)	EIF5	IF5_RAT	2	0	Thioester bond captured	0	8	0
Q9GZV4	IF5A2_HUMAN	Eukaryotic translation initiation factor 5A-2 (eIF-5A-2) (eIF-5A2) (Eukaryotic initiation factor 5A isoform 2)	EIF5A2	Q8I603_PLAF7	2	0	Thioester bond captured	0	6	0
P30460	1B08_HUMAN	HLA class I histocompatibility antigen, B-8 alpha chain (MHC class I antigen B*8)	HLA-B, HLAB, Gag		2	0	Thioester bond captured, Metabolic labeling	0	6	0
P17706	PTN2_HUMAN	Tyrosine-protein phosphatase non-receptor type 2 (EC 3.1.3.48) (T-cell protein-tyrosine phosphatase) (TCPTP)	PTPN2, PTPT	PTN1_MOUSE	2	0	Thioester bond captured, Metabolic labeling	0	7	0
P55036	PSMD4_HUMAN	26S proteasome non-ATPase regulatory subunit 4 (26S proteasome regulatory subunit RPN10) (26S proteasome regulatory subunit S5A) (Antisecretory factor 1) (AF) (ASF) (Multiubiquitin chain-binding protein)	PSMD4, MCB1	PSMD4_MOUSE	2	0	Thioester bond captured, Metabolic labeling	0	4	0
Q9NZB2	F120A_HUMAN	Constitutive coactivator of PPAR-gamma-like protein 1 (Oxidative stress-associated Src activator) (Protein FAM120A)	FAM120A, C9orf10, KIAA0183, OSSA	F120A_MOUSE	2	0	Thioester bond captured, Metabolic labeling	0	21	0
Q96IG2	FXL20_HUMAN	F-box/LRR-repeat protein 20 (F-box and leucine-rich repeat protein 20) (F-box/LRR-repeat protein 2-like)	FBXL20, FBL2		2	0	Thioester bond captured	0	32	0
Q9UJ68	MSRA_HUMAN	Mitochondrial peptide methionine sulfoxide reductase (EC 1.8.4.11) (Peptide-methionine (S)-S-oxide reductase) (Peptide Met(O) reductase) (Protein-methionine-S-oxide reductase) (PMSR)	MSRA	MSRA_MOUSE	2	0	Thioester bond captured, Metabolic labeling	0	5	0
O00487	PSDE_HUMAN	26S proteasome non-ATPase regulatory subunit 14 (EC 3.4.19.-) (26S proteasome regulatory subunit RPN11) (26S proteasome-associated PAD1 homolog 1)	PSMD14, POH1	PSDE_MOUSE	2	0	Thioester bond captured, Metabolic labeling	0	3	0
A5LHX3	PSB11_HUMAN	Proteasome subunit beta type-11 (EC 3.4.25.1) (Proteasome subunit beta-5t)	PSMB11	PSB5_MOUSE	2	0	Thioester bond captured, Metabolic labeling	0	10	0
Q13151	ROA0_HUMAN	Heterogeneous nuclear ribonucleoprotein A0 (hnRNP A0)	HNRNPA0, HNRPA0		2	0	Thioester bond captured	0	3	0
P46821	MAP1B_HUMAN	Microtubule-associated protein 1B (MAP-1B) [Cleaved into: MAP1B heavy chain; MAP1 light chain LC1]	MAP1B	MAP1B_MOUSE	2	0	Thioester bond captured, Metabolic labeling	0	21	0
P52272	HNRPM_HUMAN	Heterogeneous nuclear ribonucleoprotein M (hnRNP M)	HNRNPM, HNRPM, NAGR1		2	0	Thioester bond captured	0	5	0
P22694	KAPCB_HUMAN	cAMP-dependent protein kinase catalytic subunit beta (PKA C-beta) (EC 2.7.11.11)	PRKACB	KAPCA_MOUSE, KAPCB_MOUSE	2	0	Thioester bond captured, Metabolic labeling	0	2	0
P40189	IL6RB_HUMAN	Interleukin-6 receptor subunit beta (IL-6 receptor subunit beta) (IL-6R subunit beta) (IL-6R-beta) (IL-6RB) (CDw130) (Interleukin-6 signal transducer) (Membrane glycoprotein 130) (gp130) (Oncostatin-M receptor subunit alpha) (CD antigen CD130)	IL6ST		2	0	Thioester bond captured	0	18	0
P62136	PP1A_HUMAN	Serine/threonine-protein phosphatase PP1-alpha catalytic subunit (PP-1A) (EC 3.1.3.16)	PPP1CA, PPP1A	PP1A_MOUSE, PP12_YEAST	2	0	Metabolic labeling, Thioester bond captured	0	13	0
Q9Y4I1	MYO5A_HUMAN	Unconventional myosin-Va (Dilute myosin heavy chain, non-muscle) (Myosin heavy chain 12) (Myosin-12) (Myoxin)	MYO5A, MYH12	MYO5A_MOUSE	2	0	Thioester bond captured, Metabolic labeling	0	30	0
O14495	LPP3_HUMAN	Lipid phosphate phosphohydrolase 3 (EC 3.1.3.4) (PAP2-beta) (Phosphatidate phosphohydrolase type 2b) (Phosphatidic acid phosphatase 2b) (PAP-2b) (PAP2b) (Vascular endothelial growth factor and type I collagen-inducible protein) (VCIP)	PPAP2B, LPP3	LPP3_MOUSE	2	0	Thioester bond captured, Metabolic labeling	0	11	0
O75608	LYPA1_HUMAN	Acyl-protein thioesterase 1 (APT-1) (hAPT1) (EC 3.1.2.-) (Lysophospholipase 1) (Lysophospholipase I) (LPL-I) (LysoPLA I)	LYPLA1, APT1, LPL1	LYPA1_MOUSE	2	1	Thioester bond captured	1	6	0
P27816	MAP4_HUMAN	Microtubule-associated protein 4 (MAP-4)	MAP4	MAP4_MOUSE	2	0	Thioester bond captured	0	9	0
O75439	MPPB_HUMAN	Mitochondrial-processing peptidase subunit beta (EC 3.4.24.64) (Beta-MPP) (P-52)	PMPCB, MPPB	MPPB_MOUSE	2	0	Thioester bond captured, Metabolic labeling	0	13	0
Q96L21	RL10L_HUMAN	60S ribosomal protein L10-like	RPL10L	RL10_MOUSE, RL10L_MOUSE	2	0	Thioester bond captured, Metabolic labeling	0	8	0
Q969V3	NCLN_HUMAN	Nicalin (Nicastrin-like protein)	NCLN	NCLN_MOUSE	2	0	Thioester bond captured, Metabolic labeling	0	3	0
P62277	RS13_HUMAN	40S ribosomal protein S13	RPS13	RS13_MOUSE, RS13_YEAST	2	0	Metabolic labeling, Thioester bond captured	0	0	0
O00567	NOP56_HUMAN	Nucleolar protein 56 (Nucleolar protein 5A)	NOP56, NOL5A	NOP56_MOUSE, Q4KLK7_RAT	2	0	Metabolic labeling, Thioester bond captured	0	7	0
Q5T5C0	STXB5_HUMAN	Syntaxin-binding protein 5 (Lethal(2) giant larvae protein homolog 3) (Tomosyn-1)	STXBP5, LLGL3	STXB5_MOUSE, STXB5_RAT	2	0	Metabolic labeling, Thioester bond captured	0	28	0
O75521	ECI2_HUMAN	Enoyl-CoA delta isomerase 2, mitochondrial (EC 5.3.3.8) (DRS-1) (Delta(3),delta(2)-enoyl-CoA isomerase) (D3,D2-enoyl-CoA isomerase) (Diazepam-binding inhibitor-related protein 1) (DBI-related protein 1) (Dodecenoyl-CoA isomerase) (Hepatocellular carcinoma-associated antigen 88) (Peroxisomal 3,2-trans-enoyl-CoA isomerase) (pECI) (Renal carcinoma antigen NY-REN-1)	ECI2, DRS1, HCA88, PECI	ECI2_MOUSE, Q78JN3_MOUSE	2	0	Thioester bond captured, Metabolic labeling	0	7	0
Q9Y2K9	STB5L_HUMAN	Syntaxin-binding protein 5-like (Lethal(2) giant larvae protein homolog 4) (Tomosyn-2)	STXBP5L, KIAA1006, LLGL4	STXB5_MOUSE, STXB5_RAT	2	0	Metabolic labeling, Thioester bond captured	0	31	0
Q6IS14	IF5AL_HUMAN	Eukaryotic translation initiation factor 5A-1-like (eIF-5A-1-like) (eIF-5A1-like) (Eukaryotic initiation factor 5A isoform 1-like)	EIF5AL1	IF5A1_MOUSE, Q8I603_PLAF7	2	0	Metabolic labeling, Thioester bond captured	0	4	0
Q92823	NRCAM_HUMAN	Neuronal cell adhesion molecule (Nr-CAM) (Neuronal surface protein Bravo) (hBravo) (NgCAM-related cell adhesion molecule) (Ng-CAM-related)	NRCAM, KIAA0343	NRCAM_MOUSE	2	0	Thioester bond captured, Metabolic labeling	0	15	0
Q96AQ6	PBIP1_HUMAN	Pre-B-cell leukemia transcription factor-interacting protein 1 (Hematopoietic PBX-interacting protein)	PBXIP1, HPIP	PBIP1_MOUSE	2	0	Thioester bond captured, Metabolic labeling	0	8	0
Q15286	RAB35_HUMAN	Ras-related protein Rab-35 (GTP-binding protein RAY) (Ras-related protein Rab-1C)	RAB35, RAB1C, RAY	Q3U0T9_MOUSE	2	0	Thioester bond captured	0	5	0
P11388	TOP2A_HUMAN	DNA topoisomerase 2-alpha (EC 5.99.1.3) (DNA topoisomerase II, alpha isozyme)	TOP2A, TOP2	TOP2A_MOUSE, TOP2_YEAST	2	0	Metabolic labeling, Thioester bond captured	0	13	0
P20337	RAB3B_HUMAN	Ras-related protein Rab-3B	RAB3B	RAB3B_MOUSE	2	0	Thioester bond captured, Metabolic labeling	0	4	0
Q9UHG3	PCYOX_HUMAN	Prenylcysteine oxidase 1 (EC 1.8.3.5) (Prenylcysteine lyase)	PCYOX1, KIAA0908, PCL1, UNQ597/PRO1183	PCYOX_MOUSE, PCYOX_RAT	2	0	Metabolic labeling, Thioester bond captured	0	7	0
P29144	TPP2_HUMAN	Tripeptidyl-peptidase 2 (TPP-2) (EC 3.4.14.10) (Tripeptidyl aminopeptidase) (Tripeptidyl-peptidase II) (TPP-II)	TPP2	TPP2_MOUSE	2	0	Thioester bond captured, Metabolic labeling	0	26	0
P35558	PCKGC_HUMAN	Phosphoenolpyruvate carboxykinase, cytosolic [GTP] (PEPCK-C) (EC 4.1.1.32) (Phosphoenolpyruvate carboxylase)	PCK1, PEPCK1	PCKGM_MOUSE	2	0	Thioester bond captured, Metabolic labeling	0	14	0
Q96IX5	USMG5_HUMAN	Up-regulated during skeletal muscle growth protein 5 (Diabetes-associated protein in insulin-sensitive tissues) (HCV F-transactivated protein 2)	USMG5, DAPIT, HCVFTP2, PD04912	USMG5_RAT	2	0	Metabolic labeling, Thioester bond captured	0	1	0
P40429	RL13A_HUMAN	60S ribosomal protein L13a (23 kDa highly basic protein)	RPL13A	RL16B_YEAST	2	0	Thioester bond captured, Metabolic labeling	0	1	0
Q8TCJ2	STT3B_HUMAN	Dolichyl-diphosphooligosaccharide--protein glycosyltransferase subunit STT3B (Oligosaccharyl transferase subunit STT3B) (STT3-B) (EC 2.4.99.18) (Source of immunodominant MHC-associated peptides homolog)	STT3B, SIMP		2	0	Metabolic labeling	0	11	0
P51532	SMCA4_HUMAN	Transcription activator BRG1 (EC 3.6.4.-) (ATP-dependent helicase SMARCA4) (BRG1-associated factor 190A) (BAF190A) (Mitotic growth and transcription activator) (Protein BRG-1) (Protein brahma homolog 1) (SNF2-beta) (SWI/SNF-related matrix-associated actin-dependent regulator of chromatin subfamily A member 4)	SMARCA4, BAF190A, BRG1, SNF2B, SNF2L4	SMCA4_MOUSE	2	0	Metabolic labeling	0	10	0
P36871	PGM1_HUMAN	Phosphoglucomutase-1 (PGM 1) (EC 5.4.2.2) (Glucose phosphomutase 1)	PGM1	PGM1_YEAST, PGM1_MOUSE	2	0	Thioester bond captured	0	5	0
O75396	SC22B_HUMAN	Vesicle-trafficking protein SEC22b (ER-Golgi SNARE of 24 kDa) (ERS-24) (ERS24) (SEC22 vesicle-trafficking protein homolog B) (SEC22 vesicle-trafficking protein-like 1)	SEC22B, SEC22L1		2	0	Thioester bond captured	0	4	0
Q9NQX5	NPDC1_HUMAN	Neural proliferation differentiation and control protein 1 (NPDC-1)	NPDC1	NPDC1_MOUSE, Q6AY81_RAT	2	0	Metabolic labeling, Thioester bond captured	0	11	0
P23246	SFPQ_HUMAN	Splicing factor, proline- and glutamine-rich (100 kDa DNA-pairing protein) (hPOMp100) (DNA-binding p52/p100 complex, 100 kDa subunit) (Polypyrimidine tract-binding protein-associated-splicing factor) (PSF) (PTB-associated-splicing factor)	SFPQ, PSF		2	0	Thioester bond captured, Metabolic labeling	0	2	0
O75533	SF3B1_HUMAN	Splicing factor 3B subunit 1 (Pre-mRNA-splicing factor SF3b 155 kDa subunit) (SF3b155) (Spliceosome-associated protein 155) (SAP 155)	SF3B1, SAP155		2	0	Metabolic labeling	0	13	0
P30419	NMT1_HUMAN	Glycylpeptide N-tetradecanoyltransferase 1 (EC 2.3.1.97) (Myristoyl-CoA:protein N-myristoyltransferase 1) (NMT 1) (Type I N-myristoyltransferase) (Peptide N-myristoyltransferase 1)	NMT1, NMT	NMT1_MOUSE, NMT_PLAF7	2	0	Metabolic labeling, Thioester bond captured	0	6	0
Q9Y230	RUVB2_HUMAN	RuvB-like 2 (EC 3.6.4.12) (48 kDa TATA box-binding protein-interacting protein) (48 kDa TBP-interacting protein) (51 kDa erythrocyte cytosolic protein) (ECP-51) (INO80 complex subunit J) (Repressing pontin 52) (Reptin 52) (TIP49b) (TIP60-associated protein 54-beta) (TAP54-beta)	RUVBL2, INO80J, TIP48, TIP49B, CGI-46	RUVB2_MOUSE	2	0	Metabolic labeling	0	3	0
Q5JTH9	RRP12_HUMAN	RRP12-like protein	RRP12, KIAA0690	RRP12_YEAST	2	0	Metabolic labeling, Thioester bond captured	0	25	0
Q7LD69	Q7LD69_HUMAN	NADH-ubiquinone oxidoreductase Fe-S protein 7 variant (NADH:ubiquinone oxidoreductase PSST subunit)		NDUS7_MOUSE	2	0	Thioester bond captured, Metabolic labeling	0	5	0
O75306	NDUS2_HUMAN	NADH dehydrogenase [ubiquinone] iron-sulfur protein 2, mitochondrial (EC 1.6.5.3) (EC 1.6.99.3) (Complex I-49kD) (CI-49kD) (NADH-ubiquinone oxidoreductase 49 kDa subunit)	NDUFS2	NDUS2_MOUSE	2	0	Thioester bond captured, Metabolic labeling	0	7	0
Q16795	NDUA9_HUMAN	NADH dehydrogenase [ubiquinone] 1 alpha subcomplex subunit 9, mitochondrial (Complex I-39kD) (CI-39kD) (NADH-ubiquinone oxidoreductase 39 kDa subunit)	NDUFA9, NDUFS2L	NDUA9_MOUSE	2	0	Thioester bond captured, Metabolic labeling	0	3	0
Q96HE7	ERO1A_HUMAN	ERO1-like protein alpha (ERO1-L) (ERO1-L-alpha) (EC 1.8.4.-) (Endoplasmic oxidoreductin-1-like protein) (Oxidoreductin-1-L-alpha)	ERO1L, UNQ434/PRO865	ERO1_YEAST	2	0	Thioester bond captured	0	15	0
Q15437	SC23B_HUMAN	Protein transport protein Sec23B (SEC23-related protein B)	SEC23B	SEC23_YEAST, SC23B_MOUSE	2	0	Thioester bond captured	0	17	0
P54920	SNAA_HUMAN	Alpha-soluble NSF attachment protein (SNAP-alpha) (N-ethylmaleimide-sensitive factor attachment protein alpha)	NAPA, SNAPA	SNAA_MOUSE	2	0	Thioester bond captured, Metabolic labeling	0	8	0
P54802	ANAG_HUMAN	Alpha-N-acetylglucosaminidase (EC 3.2.1.50) (N-acetyl-alpha-glucosaminidase) (NAG) [Cleaved into: Alpha-N-acetylglucosaminidase 82 kDa form; Alpha-N-acetylglucosaminidase 77 kDa form]	NAGLU, UFHSD1, Naglu	O88325_MOUSE	2	0	Thioester bond captured, Metabolic labeling	0	8	0
P54687	BCAT1_HUMAN	Branched-chain-amino-acid aminotransferase, cytosolic (BCAT(c)) (EC 2.6.1.42) (Protein ECA39)	BCAT1, BCT1, ECA39	BCA1_YEAST, BCAT1_RAT	2	0	Thioester bond captured	0	10	0
P62333	PRS10_HUMAN	26S protease regulatory subunit 10B (26S proteasome AAA-ATPase subunit RPT4) (Proteasome 26S subunit ATPase 6) (Proteasome subunit p42)	PSMC6, SUG2	PRS10_MOUSE	2	0	Metabolic labeling	0	5	0
P21397	AOFA_HUMAN	Amine oxidase [flavin-containing] A (EC 1.4.3.4) (Monoamine oxidase type A) (MAO-A)	MAOA	AOFA_MOUSE, AOFB_MOUSE	2	0	Thioester bond captured, Metabolic labeling	0	9	0
P43686	PRS6B_HUMAN	26S protease regulatory subunit 6B (26S proteasome AAA-ATPase subunit RPT3) (MB67-interacting protein) (MIP224) (Proteasome 26S subunit ATPase 4) (Tat-binding protein 7) (TBP-7)	PSMC4, MIP224, TBP7	PRS6B_MOUSE	2	0	Metabolic labeling	0	2	0
P35998	PRS7_HUMAN	26S protease regulatory subunit 7 (26S proteasome AAA-ATPase subunit RPT1) (Proteasome 26S subunit ATPase 2) (Protein MSS1)	PSMC2, MSS1	Q8BVQ9_MOUSE	2	0	Metabolic labeling, Thioester bond captured	0	7	0
O15382	BCAT2_HUMAN	Branched-chain-amino-acid aminotransferase, mitochondrial (BCAT(m)) (EC 2.6.1.42) (Placental protein 18) (PP18)	BCAT2, BCATM, BCT2, ECA40	BCA1_YEAST, BCAT2_MOUSE	2	0	Thioester bond captured	0	7	0
O00264	PGRC1_HUMAN	Membrane-associated progesterone receptor component 1 (mPR)	PGRMC1, HPR6.6, PGRMC	PGRC2_MOUSE	2	0	Metabolic labeling, Thioester bond captured	0	2	0
Q13418	ILK_HUMAN	Integrin-linked protein kinase (EC 2.7.11.1) (59 kDa serine/threonine-protein kinase) (ILK-1) (ILK-2) (p59ILK)	ILK, ILK1, ILK2	ILK_MOUSE	2	0	Thioester bond captured, Metabolic labeling	0	9	0
Q29RF7	PDS5A_HUMAN	Sister chromatid cohesion protein PDS5 homolog A (Cell proliferation-inducing gene 54 protein) (Sister chromatid cohesion protein 112) (SCC-112)	PDS5A, KIAA0648, PDS5, PIG54	PDS5B_MOUSE	2	0	Metabolic labeling	0	27	0
P08237	K6PF_HUMAN	6-phosphofructokinase, muscle type (EC 2.7.1.11) (Phosphofructo-1-kinase isozyme A) (PFK-A) (Phosphofructokinase-M) (Phosphofructokinase 1) (Phosphohexokinase)	PFKM, PFKX	K6PF2_YEAST, K6PF_MOUSE	2	0	Thioester bond captured	0	15	0
Q9Y678	COPG1_HUMAN	Coatomer subunit gamma-1 (Gamma-1-coat protein) (Gamma-1-COP)	COPG1, COPG	COPG1_RAT, COPG1_MOUSE	2	0	Thioester bond captured	0	23	0
Q6YN16	HSDL2_HUMAN	Hydroxysteroid dehydrogenase-like protein 2 (EC 1.-.-.-)	HSDL2, C9orf99	HSDL2_MOUSE	2	0	Thioester bond captured, Metabolic labeling	0	5	0
Q9NU22	MDN1_HUMAN	Midasin (MIDAS-containing protein)	MDN1, KIAA0301	MDN1_YEAST	2	0	Metabolic labeling, Thioester bond captured	0	98	0
P33991	MCM4_HUMAN	DNA replication licensing factor MCM4 (EC 3.6.4.12) (CDC21 homolog) (P1-CDC21)	MCM4, CDC21	MCM4_MOUSE	2	0	Metabolic labeling	0	10	0
P49755	TMEDA_HUMAN	Transmembrane emp24 domain-containing protein 10 (21 kDa transmembrane-trafficking protein) (S31III125) (S31I125) (Tmp-21-I) (Transmembrane protein Tmp21) (p23) (p24 family protein delta-1) (p24delta1) (p24delta)	TMED10, TMP21	TMEDA_RAT	2	0	Thioester bond captured	0	3	0
P51659	DHB4_HUMAN	Peroxisomal multifunctional enzyme type 2 (MFE-2) (17-beta-hydroxysteroid dehydrogenase 4) (17-beta-HSD 4) (D-bifunctional protein) (DBP) (Multifunctional protein 2) (MPF-2) [Cleaved into: (3R)-hydroxyacyl-CoA dehydrogenase (EC 1.1.1.n12); Enoyl-CoA hydratase 2 (EC 4.2.1.107) (EC 4.2.1.119) (3-alpha,7-alpha,12-alpha-trihydroxy-5-beta-cholest-24-enoyl-CoA hydratase)]	HSD17B4, EDH17B4	DHB4_MOUSE	2	0	Thioester bond captured, Metabolic labeling	0	8	0
O43736	ITM2A_HUMAN	Integral membrane protein 2A (Protein E25)	ITM2A, UNQ603/PRO1189	ITM2A_MOUSE	2	0	Metabolic labeling	0	7	0
P35914	HMGCL_HUMAN	Hydroxymethylglutaryl-CoA lyase, mitochondrial (HL) (HMG-CoA lyase) (EC 4.1.3.4) (3-hydroxy-3-methylglutarate-CoA lyase)	HMGCL	HMGCL_MOUSE	2	0	Thioester bond captured, Metabolic labeling	0	8	0
P31937	3HIDH_HUMAN	3-hydroxyisobutyrate dehydrogenase, mitochondrial (HIBADH) (EC 1.1.1.31)	HIBADH	3HIDH_MOUSE	2	0	Thioester bond captured, Metabolic labeling	0	7	0
Q9NYI0	PSD3_HUMAN	PH and SEC7 domain-containing protein 3 (Epididymis tissue protein Li 20mP) (Exchange factor for ADP-ribosylation factor guanine nucleotide factor 6) (Hepatocellular carcinoma-associated antigen 67) (Pleckstrin homology and SEC7 domain-containing protein 3)	PSD3, EFA6R, HCA67, KIAA0942	D3ZR34_RAT, PSD3_MOUSE	2	0	Thioester bond captured	0	12	0
Q7L0J3	SV2A_HUMAN	Synaptic vesicle glycoprotein 2A	SV2A, KIAA0736, PSEC0174	SV2A_RAT, SV2A_MOUSE	2	0	Thioester bond captured	0	14	0
O14917	PCD17_HUMAN	Protocadherin-17 (Protocadherin-68)	PCDH17, PCDH68, PCH68	D3ZPN0_RAT	2	0	Thioester bond captured	0	22	0
Q16836	HCDH_HUMAN	Hydroxyacyl-coenzyme A dehydrogenase, mitochondrial (HCDH) (EC 1.1.1.35) (Medium and short-chain L-3-hydroxyacyl-coenzyme A dehydrogenase) (Short-chain 3-hydroxyacyl-CoA dehydrogenase)	HADH, HAD, HADHSC, SCHAD	HCDH_MOUSE	2	0	Thioester bond captured, Metabolic labeling	0	1	0
Q03013	GSTM4_HUMAN	Glutathione S-transferase Mu 4 (EC 2.5.1.18) (GST class-mu 4) (GST-Mu2) (GSTM4-4)	GSTM4	GSTM1_MOUSE	2	0	Thioester bond captured, Metabolic labeling	0	4	0
P29692	EF1D_HUMAN	Elongation factor 1-delta (EF-1-delta) (Antigen NY-CO-4)	EEF1D, EF1D		2	0	Thioester bond captured, Metabolic labeling	0	2	0
P36969	GPX4_HUMAN	Phospholipid hydroperoxide glutathione peroxidase, mitochondrial (PHGPx) (EC 1.11.1.12) (Glutathione peroxidase 4) (GPx-4) (GSHPx-4)	GPX4	GPX41_MOUSE	2	0	Thioester bond captured, Metabolic labeling	0	9	0
Q6P2E9	EDC4_HUMAN	Enhancer of mRNA-decapping protein 4 (Autoantigen Ge-1) (Autoantigen RCD-8) (Human enhancer of decapping large subunit) (Hedls)	EDC4, HEDLS		2	0	Thioester bond captured, Metabolic labeling	0	25	0
E9KL35	E9KL35_HUMAN	Epididymis tissue sperm binding protein Li 3a		GBLP_MOUSE	2	0	Thioester bond captured, Metabolic labeling	0	8	0
Q13724	MOGS_HUMAN	Mannosyl-oligosaccharide glucosidase (EC 3.2.1.106) (Processing A-glucosidase I)	MOGS, GCS1	MOGS_MOUSE, CWH41_YEAST	2	0	Metabolic labeling, Thioester bond captured	0	3	0
A5YKK6	CNOT1_HUMAN	CCR4-NOT transcription complex subunit 1 (CCR4-associated factor 1) (Negative regulator of transcription subunit 1 homolog) (NOT1H) (hNOT1)	CNOT1, CDC39, KIAA1007, NOT1, AD-005	CNOT1_MOUSE	2	0	Metabolic labeling	0	41	0
Q14839	CHD4_HUMAN	Chromodomain-helicase-DNA-binding protein 4 (CHD-4) (EC 3.6.4.12) (ATP-dependent helicase CHD4) (Mi-2 autoantigen 218 kDa protein) (Mi2-beta)	CHD4	CHD4_MOUSE	2	0	Metabolic labeling	0	27	0
Q96I24	FUBP3_HUMAN	Far upstream element-binding protein 3 (FUSE-binding protein 3)	FUBP3, FBP3, Fubp3		2	0	Thioester bond captured, Metabolic labeling	0	6	0
Q8NDX2	VGLU3_HUMAN	Vesicular glutamate transporter 3 (VGluT3) (Solute carrier family 17 member 8)	SLC17A8, VGLUT3	VGLU1_RAT, VGLU1_MOUSE	2	0	Thioester bond captured	0	16	0
Q9P2U7	VGLU1_HUMAN	Vesicular glutamate transporter 1 (VGluT1) (Brain-specific Na(+)-dependent inorganic phosphate cotransporter) (Solute carrier family 17 member 7)	SLC17A7, BNPI, VGLUT1	VGLU1_RAT, VGLU1_MOUSE	2	0	Thioester bond captured	0	12	0
P16298	PP2BB_HUMAN	Serine/threonine-protein phosphatase 2B catalytic subunit beta isoform (EC 3.1.3.16) (CAM-PRP catalytic subunit) (Calmodulin-dependent calcineurin A subunit beta isoform)	PPP3CB, CALNA2, CALNB, CNA2	PP2BA_RAT, PP2BA_MOUSE	2	0	Thioester bond captured	0	12	0
Q16778	H2B2E_HUMAN	Histone H2B type 2-E (Histone H2B-GL105) (Histone H2B.q) (H2B/q)	HIST2H2BE, H2BFQ	D3ZLY9_RAT, H2B1_SCHPO	2	0	Thioester bond captured, Metabolic labeling	0	0	0
P58876	H2B1D_HUMAN	Histone H2B type 1-D (HIRA-interacting protein 2) (Histone H2B.1 B) (Histone H2B.b) (H2B/b)	HIST1H2BD, H2BFB, HIRIP2	D3ZLY9_RAT, H2B1_SCHPO	2	0	Thioester bond captured, Metabolic labeling	0	0	0
Q9Y6E2	BZW2_HUMAN	Basic leucine zipper and W2 domain-containing protein 2	BZW2, HSPC028, MSTP017	BZW1_MOUSE, BZW2_MOUSE	2	0	Metabolic labeling	0	4	0
O75643	U520_HUMAN	U5 small nuclear ribonucleoprotein 200 kDa helicase (EC 3.6.4.13) (Activating signal cointegrator 1 complex subunit 3-like 1) (BRR2 homolog) (U5 snRNP-specific 200 kDa protein) (U5-200KD)	SNRNP200, ASCC3L1, HELIC2, KIAA0788		2	0	Thioester bond captured, Metabolic labeling	0	29	0
Q93079	H2B1H_HUMAN	Histone H2B type 1-H (Histone H2B.j) (H2B/j)	HIST1H2BH, H2BFJ	D3ZLY9_RAT, H2B1_SCHPO	2	0	Thioester bond captured, Metabolic labeling	0	0	0
O95573	ACSL3_HUMAN	Long-chain-fatty-acid--CoA ligase 3 (EC 6.2.1.3) (Long-chain acyl-CoA synthetase 3) (LACS 3)	ACSL3, ACS3, FACL3, LACS3	ACSL3_MOUSE	2	0	Metabolic labeling	0	17	0
P06899	H2B1J_HUMAN	Histone H2B type 1-J (Histone H2B.1) (Histone H2B.r) (H2B/r)	HIST1H2BJ, H2BFR	D3ZLY9_RAT, H2B1_SCHPO	2	0	Thioester bond captured, Metabolic labeling	0	0	0
P38117	ETFB_HUMAN	Electron transfer flavoprotein subunit beta (Beta-ETF)	ETFB, FP585	ETFB_MOUSE	2	0	Thioester bond captured, Metabolic labeling	0	4	0
P13804	ETFA_HUMAN	Electron transfer flavoprotein subunit alpha, mitochondrial (Alpha-ETF)	ETFA	ETFA_MOUSE	2	0	Thioester bond captured, Metabolic labeling	0	6	0
O60814	H2B1K_HUMAN	Histone H2B type 1-K (H2B K) (HIRA-interacting protein 1)	HIST1H2BK, H2BFT, HIRIP1	D3ZLY9_RAT, H2B1_SCHPO	2	0	Thioester bond captured, Metabolic labeling	0	0	0
P23527	H2B1O_HUMAN	Histone H2B type 1-O (Histone H2B.2) (Histone H2B.n) (H2B/n)	HIST1H2BO, H2BFH, H2BFN	D3ZLY9_RAT, H2B1_SCHPO	2	0	Thioester bond captured, Metabolic labeling	0	0	0
P25205	MCM3_HUMAN	DNA replication licensing factor MCM3 (EC 3.6.4.12) (DNA polymerase alpha holoenzyme-associated protein P1) (P1-MCM3) (RLF subunit beta) (p102)	MCM3	MCM3_MOUSE	2	0	Metabolic labeling	0	11	0
Q9Y5L0	TNPO3_HUMAN	Transportin-3 (Importin-12) (Imp12) (Transportin-SR) (TRN-SR)	TNPO3, IPO12	TNPO3_MOUSE	2	0	Metabolic labeling, Thioester bond captured	0	32	0
P24539	AT5F1_HUMAN	ATP synthase F(0) complex subunit B1, mitochondrial (ATP synthase proton-transporting mitochondrial F(0) complex subunit B1) (ATP synthase subunit b) (ATPase subunit b)	ATP5F1	AT5F1_RAT	2	0	Metabolic labeling, Thioester bond captured	0	1	0
Q01081	U2AF1_HUMAN	Splicing factor U2AF 35 kDa subunit (U2 auxiliary factor 35 kDa subunit) (U2 small nuclear RNA auxiliary factor 1) (U2 snRNP auxiliary factor small subunit)	U2AF1, U2AF35, U2AFBP, FP793		2	0	Thioester bond captured, Metabolic labeling	0	9	0
Q9NVM1	EVA1B_HUMAN	Protein eva-1 homolog B (Protein FAM176B)	EVA1B, C1orf78, FAM176B	B2RZB3_RAT, EVA1B_MOUSE	2	0	Thioester bond captured	0	2	0
P21554	CNR1_HUMAN	Cannabinoid receptor 1 (CB-R) (CB1) (CANN6)	CNR1, CNR	CNR1_RAT, CNR1_MOUSE	2	2	Thioester bond captured	1	13	0
Q09028	RBBP4_HUMAN	Histone-binding protein RBBP4 (Chromatin assembly factor 1 subunit C) (CAF-1 subunit C) (Chromatin assembly factor I p48 subunit) (CAF-I 48 kDa subunit) (CAF-I p48) (Nucleosome-remodeling factor subunit RBAP48) (Retinoblastoma-binding protein 4) (RBBP-4) (Retinoblastoma-binding protein p48)	RBBP4, RBAP48	HAT2_SCHPO	2	0	Metabolic labeling	0	5	0
P55209	NP1L1_HUMAN	Nucleosome assembly protein 1-like 1 (NAP-1-related protein) (hNRP)	NAP1L1, NRP	YCO6_SCHPO	2	0	Metabolic labeling	0	5	0
O00303	EIF3F_HUMAN	Eukaryotic translation initiation factor 3 subunit F (eIF3f) (Deubiquitinating enzyme eIF3f) (EC 3.4.19.12) (Eukaryotic translation initiation factor 3 subunit 5) (eIF-3-epsilon) (eIF3 p47)	EIF3F, EIF3S5	EIF3F_MOUSE	2	0	Thioester bond captured, Metabolic labeling	0	2	0
O15371	EIF3D_HUMAN	Eukaryotic translation initiation factor 3 subunit D (eIF3d) (Eukaryotic translation initiation factor 3 subunit 7) (eIF-3-zeta) (eIF3 p66)	EIF3D, EIF3S7	EIF3D_MOUSE	2	0	Thioester bond captured, Metabolic labeling	0	11	0
O95782	AP2A1_HUMAN	AP-2 complex subunit alpha-1 (100 kDa coated vesicle protein A) (Adapter-related protein complex 2 subunit alpha-1) (Adaptor protein complex AP-2 subunit alpha-1) (Alpha-adaptin A) (Alpha1-adaptin) (Clathrin assembly protein complex 2 alpha-A large chain) (Plasma membrane adaptor HA2/AP2 adaptin alpha A subunit)	AP2A1, ADTAA, CLAPA1	AP2A1_MOUSE	2	0	Thioester bond captured	0	19	0
P21453	S1PR1_HUMAN	Sphingosine 1-phosphate receptor 1 (S1P receptor 1) (S1P1) (Endothelial differentiation G-protein coupled receptor 1) (Sphingosine 1-phosphate receptor Edg-1) (S1P receptor Edg-1) (CD antigen CD363)	S1PR1, CHEDG1, EDG1	S1PR1_RAT	2	1	Thioester bond captured	3	13	0
P30038	AL4A1_HUMAN	Delta-1-pyrroline-5-carboxylate dehydrogenase, mitochondrial (P5C dehydrogenase) (EC 1.2.1.88) (Aldehyde dehydrogenase family 4 member A1) (L-glutamate gamma-semialdehyde dehydrogenase)	ALDH4A1, ALDH4, P5CDH	TS1R2_RAT, AL4A1_MOUSE	2	0	Thioester bond captured	0	8	0
Q9BY44	EIF2A_HUMAN	Eukaryotic translation initiation factor 2A (eIF-2A) (65 kDa eukaryotic translation initiation factor 2A) [Cleaved into: Eukaryotic translation initiation factor 2A, N-terminally processed]	EIF2A, CDA02, MSTP004, MSTP089	EIF2A_MOUSE, EIF2A_YEAST	2	0	Metabolic labeling, Thioester bond captured	0	10	0
Q8WY22	BRI3B_HUMAN	BRI3-binding protein (I3-binding protein) (Cervical cancer 1 proto-oncogene-binding protein KG19) (HCCRBP-1)	BRI3BP, KG19	BRI3B_MOUSE	2	0	Metabolic labeling, Thioester bond captured	0	2	0
O95861	BPNT1_HUMAN	3'(2'),5'-bisphosphate nucleotidase 1 (EC 3.1.3.7) (Bisphosphate 3'-nucleotidase 1) (PAP-inositol 1,4-phosphatase) (PIP)	BPNT1	BPNT1_RAT, BPNT1_MOUSE	2	0	Thioester bond captured	0	6	0
Q9ULA0	DNPEP_HUMAN	Aspartyl aminopeptidase (EC 3.4.11.21)	DNPEP, ASPEP, DAP	DNPEP_MOUSE	2	0	Thioester bond captured, Metabolic labeling	0	11	0
P62847	RS24_HUMAN	40S ribosomal protein S24	RPS24	RS24_RAT	2	0	Thioester bond captured	0	0	0
P61353	RL27_HUMAN	60S ribosomal protein L27	RPL27	RL27_RAT, RL27_MOUSE	2	0	Thioester bond captured	0	0	0
Q9BS26	ERP44_HUMAN	Endoplasmic reticulum resident protein 44 (ER protein 44) (ERp44) (Thioredoxin domain-containing protein 4)	ERP44, KIAA0573, TXNDC4, UNQ532/PRO1075	ERP44_MOUSE	2	0	Thioester bond captured, Metabolic labeling	0	7	0
Q63HQ0	AP1AR_HUMAN	AP-1 complex-associated regulatory protein (2c18) (Adapter-related protein complex 1-associated regulatory protein) (Gamma-1-adaptin brefeldin A resistance protein) (GBAR) (Gamma-BAR) (Gamma-A1-adaptin and kinesin interactor) (Gadkin)	AP1AR, C4orf16, PRO0971	E9PYF7_MOUSE	2	0	Metabolic labeling	0	6	0
P26640	SYVC_HUMAN	Valine--tRNA ligase (EC 6.1.1.9) (Protein G7a) (Valyl-tRNA synthetase) (ValRS)	VARS, G7A, VARS2	SYVC_RAT, SYVC_MOUSE	2	0	Thioester bond captured	0	22	0
Q16850	CP51A_HUMAN	Lanosterol 14-alpha demethylase (LDM) (EC 1.14.13.70) (CYPLI) (Cytochrome P450 51A1) (Cytochrome P450-14DM) (Cytochrome P45014DM) (Cytochrome P450LI) (Sterol 14-alpha demethylase)	CYP51A1, CYP51	CP51A_MOUSE	2	0	Metabolic labeling	0	7	0
Q9UBM7	DHCR7_HUMAN	7-dehydrocholesterol reductase (7-DHC reductase) (EC 1.3.1.21) (Putative sterol reductase SR-2) (Sterol Delta(7)-reductase)	DHCR7, D7SR	DHCR7_MOUSE, DHCR7_RAT	2	0	Metabolic labeling, Thioester bond captured	0	13	0
P28062	PSB8_HUMAN	Proteasome subunit beta type-8 (EC 3.4.25.1) (Low molecular mass protein 7) (Macropain subunit C13) (Multicatalytic endopeptidase complex subunit C13) (Proteasome component C13) (Proteasome subunit beta-5i) (Really interesting new gene 10 protein)	PSMB8, LMP7, PSMB5i, RING10, Y2		2	0	Thioester bond captured, Metabolic labeling	0	6	0
Q9HB07	MYG1_HUMAN	UPF0160 protein MYG1, mitochondrial	C12orf10	C6KTA3_PLAF7	2	0	Thioester bond captured	0	6	0
Q9NSD9	SYFB_HUMAN	Phenylalanine--tRNA ligase beta subunit (EC 6.1.1.20) (Phenylalanyl-tRNA synthetase beta subunit) (PheRS)	FARSB, FARSLB, FRSB, HSPC173	SYFB_MOUSE	2	0	Metabolic labeling	0	11	0
Q13228	SBP1_HUMAN	Selenium-binding protein 1 (56 kDa selenium-binding protein) (SBP56) (SP56)	SELENBP1, SBP	SBP2_MOUSE	2	0	Thioester bond captured	0	10	0
P15153	RAC2_HUMAN	Ras-related C3 botulinum toxin substrate 2 (GX) (Small G protein) (p21-Rac2)	RAC2		2	1	Thioester bond captured, Metabolic labeling	2	7	0
O60911	CATL2_HUMAN	Cathepsin L2 (EC 3.4.22.43) (Cathepsin U) (Cathepsin V)	CTSL2, CATL2, CTSU, CTSV, UNQ268/PRO305	CATL1_MOUSE	2	0	Thioester bond captured, Metabolic labeling	0	9	0
P09874	PARP1_HUMAN	Poly [ADP-ribose] polymerase 1 (PARP-1) (EC 2.4.2.30) (ADP-ribosyltransferase diphtheria toxin-like 1) (ARTD1) (NAD(+) ADP-ribosyltransferase 1) (ADPRT 1) (Poly[ADP-ribose] synthase 1)	PARP1, ADPRT, PPOL		2	0	Metabolic labeling, Thioester bond captured	0	14	0
P07711	CATL1_HUMAN	Cathepsin L1 (EC 3.4.22.15) (Cathepsin L) (Major excreted protein) (MEP) [Cleaved into: Cathepsin L1 heavy chain; Cathepsin L1 light chain]	CTSL1, CTSL	CATL1_MOUSE	2	0	Thioester bond captured, Metabolic labeling	0	8	0
O75390	CISY_HUMAN	Citrate synthase, mitochondrial (EC 2.3.3.1)	CS	CISY_MOUSE	2	0	Thioester bond captured, Metabolic labeling	0	4	0
Q8TCG5	CPT1C_HUMAN	Carnitine O-palmitoyltransferase 1, brain isoform (CPT1-B) (EC 2.3.1.21) (CPT IC) (Carnitine O-palmitoyltransferase I, brain isoform) (CPTI-B) (Carnitine palmitoyltransferase 1C)	CPT1C, CATL1	CPT1C_MOUSE	2	0	Thioester bond captured, Metabolic labeling	0	13	0
P08865	RSSA_HUMAN	40S ribosomal protein SA (37 kDa laminin receptor precursor) (37LRP) (37/67 kDa laminin receptor) (LRP/LR) (67 kDa laminin receptor) (67LR) (Colon carcinoma laminin-binding protein) (Laminin receptor 1) (LamR) (Laminin-binding protein precursor p40) (LBP/p40) (Multidrug resistance-associated protein MGr1-Ag) (NEM/1CHD4)	RPSA, LAMBR, LAMR1	Q96RS2_HUMAN	2	0	Thioester bond captured, Metabolic labeling	0	2	0
P50993	AT1A2_HUMAN	Sodium/potassium-transporting ATPase subunit alpha-2 (Na(+)/K(+) ATPase alpha-2 subunit) (EC 3.6.3.9) (Sodium pump subunit alpha-2)	ATP1A2, KIAA0778	AT1A2_MOUSE	2	0	Metabolic labeling, Thioester bond captured	0	23	0
P52907	CAZA1_HUMAN	F-actin-capping protein subunit alpha-1 (CapZ alpha-1)	CAPZA1	CAZA2_MOUSE	2	0	Metabolic labeling, Thioester bond captured	0	3	0
P07910	HNRPC_HUMAN	Heterogeneous nuclear ribonucleoproteins C1/C2 (hnRNP C1/C2)	HNRNPC, HNRPC		2	0	Thioester bond captured, Metabolic labeling	0	1	0
O14579	COPE_HUMAN	Coatomer subunit epsilon (Epsilon-coat protein) (Epsilon-COP)	COPE	COPE_MOUSE	2	0	Thioester bond captured, Metabolic labeling	0	4	0
Q96NY7	CLIC6_HUMAN	Chloride intracellular channel protein 6 (Parchorin)	CLIC6, CLIC1L	CLIC4_MOUSE	2	0	Thioester bond captured, Metabolic labeling	0	4	0
P12277	KCRB_HUMAN	Creatine kinase B-type (EC 2.7.3.2) (B-CK) (Creatine kinase B chain)	CKB, CKBB	KCRB_MOUSE	2	0	Thioester bond captured, Metabolic labeling	0	5	0
O75828	CBR3_HUMAN	Carbonyl reductase [NADPH] 3 (EC 1.1.1.184) (NADPH-dependent carbonyl reductase 3)	CBR3	CBR1_MOUSE	2	0	Thioester bond captured, Metabolic labeling	0	7	0
Q13557	KCC2D_HUMAN	Calcium/calmodulin-dependent protein kinase type II subunit delta (CaM kinase II subunit delta) (CaMK-II subunit delta) (EC 2.7.11.17)	CAMK2D, CAMKD	KCC2D_MOUSE, KCC2A_MOUSE	2	0	Thioester bond captured	0	11	0
P00918	CAH2_HUMAN	Carbonic anhydrase 2 (EC 4.2.1.1) (Carbonate dehydratase II) (Carbonic anhydrase C) (CAC) (Carbonic anhydrase II) (CA-II)	CA2	CAH2_MOUSE	2	0	Thioester bond captured, Metabolic labeling	0	1	0
P48163	MAOX_HUMAN	NADP-dependent malic enzyme (NADP-ME) (EC 1.1.1.40) (Malic enzyme 1)	ME1	MAON_MOUSE	2	0	Thioester bond captured	0	10	0
P23458	JAK1_HUMAN	Tyrosine-protein kinase JAK1 (EC 2.7.10.2) (Janus kinase 1) (JAK-1)	JAK1, JAK1A, JAK1B	B1ASP2_MOUSE	2	0	Thioester bond captured	0	32	0
P50579	MAP2_HUMAN	Methionine aminopeptidase 2 (MAP 2) (MetAP 2) (EC 3.4.11.18) (Initiation factor 2-associated 67 kDa glycoprotein) (p67) (p67eIF2) (Peptidase M)	METAP2, MNPEP, P67EIF2	MAP2_MOUSE	2	0	Thioester bond captured	0	15	0
F8VQ10	F8VQ10_HUMAN	Spliceosome RNA helicase DDX39B	DDX39B	DX39B_MOUSE	2	0	Thioester bond captured, Metabolic labeling	0	9	0
P42704	LPPRC_HUMAN	Leucine-rich PPR motif-containing protein, mitochondrial (130 kDa leucine-rich protein) (LRP 130) (GP130)	LRPPRC, LRP130	LPPRC_MOUSE	2	0	Metabolic labeling	0	21	0
Q32MZ4	LRRF1_HUMAN	Leucine-rich repeat flightless-interacting protein 1 (LRR FLII-interacting protein 1) (GC-binding factor 2) (TAR RNA-interacting protein)	LRRFIP1, GCF2, TRIP		2	0	Thioester bond captured	0	11	0
Q07666	KHDR1_HUMAN	KH domain-containing, RNA-binding, signal transduction-associated protein 1 (GAP-associated tyrosine phosphoprotein p62) (Src-associated in mitosis 68 kDa protein) (Sam68) (p21 Ras GTPase-activating protein-associated p62) (p68)	KHDRBS1, SAM68	KHDR1_RAT	2	0	Thioester bond captured	0	2	0
O75908	SOAT2_HUMAN	Sterol O-acyltransferase 2 (EC 2.3.1.26) (Acyl-coenzyme A:cholesterol acyltransferase 2) (ACAT-2) (Cholesterol acyltransferase 2)	SOAT2, ACACT2, ACAT2	SOAT2_MOUSE	2	0	Metabolic labeling, Thioester bond captured	0	14	0
P01834	IGKC_HUMAN	Ig kappa chain C region	IGKC		2	0	Thioester bond captured	0	3	0
P62805	H4_HUMAN	Histone H4	HIST1H4A, H4/A, H4FA;, HIST1H4B, H4/I, H4FI;, HIST1H4C, H4/G, H4FG;, HIST1H4D, H4/B, H4FB;, HIST1H4E, H4/J, H4FJ;, HIST1H4F, H4/C, H4FC;, HIST1H4H, H4/H, H4FH;, HIST1H4I, H4/M, H4FM;, HIST1H4J, H4/E, H4FE;, HIST1H4K, H4/D, H4FD;, HIST1H4L, H4/K, H4FK;, HIST2H4A, H4/N, H4F2, H4FN, HIST2H4;, HIST2H4B, H4/O, H4FO;, HIST4H4	H4_RAT	2	0	Thioester bond captured	0	0	0
O75369	FLNB_HUMAN	Filamin-B (FLN-B) (ABP-278) (ABP-280 homolog) (Actin-binding-like protein) (Beta-filamin) (Filamin homolog 1) (Fh1) (Filamin-3) (Thyroid autoantigen) (Truncated actin-binding protein) (Truncated ABP)	FLNB, FLN1L, FLN3, TABP, TAP		2	0	Metabolic labeling, Thioester bond captured	0	38	0
P02792	FRIL_HUMAN	Ferritin light chain (Ferritin L subunit)	FTL	Q9CPX4_MOUSE	2	0	Thioester bond captured	0	1	0
P54709	AT1B3_HUMAN	Sodium/potassium-transporting ATPase subunit beta-3 (Sodium/potassium-dependent ATPase subunit beta-3) (ATPB-3) (CD antigen CD298)	ATP1B3	AT1B3_MOUSE, AT1B3_RAT	2	0	Metabolic labeling, Thioester bond captured	0	6	0
Q8NCW5	NNRE_HUMAN	NAD(P)H-hydrate epimerase (EC 5.1.99.6) (Apolipoprotein A-I-binding protein) (AI-BP) (NAD(P)HX epimerase) (YjeF N-terminal domain-containing protein 1) (YjeF_N1)	APOA1BP, AIBP, YJEFN1	NNRE_MOUSE	2	0	Thioester bond captured, Metabolic labeling	0	6	0
P48444	COPD_HUMAN	Coatomer subunit delta (Archain) (Delta-coat protein) (Delta-COP)	ARCN1, COPD		2	0	Thioester bond captured	0	8	0
P78357	CNTP1_HUMAN	Contactin-associated protein 1 (Caspr) (Caspr1) (Neurexin IV) (Neurexin-4) (p190)	CNTNAP1, CASPR, NRXN4	CNTP1_MOUSE	2	0	Thioester bond captured	0	36	0
Q9H2U2	IPYR2_HUMAN	Inorganic pyrophosphatase 2, mitochondrial (EC 3.6.1.1) (Pyrophosphatase SID6-306) (Pyrophosphate phospho-hydrolase 2) (PPase 2)	PPA2, HSPC124	IPYR1_ARATH, IPYR2_MOUSE	2	0	Thioester bond captured	0	9	0
Q15181	IPYR_HUMAN	Inorganic pyrophosphatase (EC 3.6.1.1) (Pyrophosphate phospho-hydrolase) (PPase)	PPA1, IOPPP, PP	IPYR1_ARATH, IPYR_MOUSE	2	0	Thioester bond captured	0	8	0
Q9NZW5	MPP6_HUMAN	MAGUK p55 subfamily member 6 (Veli-associated MAGUK 1) (VAM-1)	MPP6, VAM1	Q3UN60_MOUSE	2	0	Thioester bond captured	0	5	0
Q9Y281	COF2_HUMAN	Cofilin-2 (Cofilin, muscle isoform)	CFL2	ADF3_ARATH	2	0	Thioester bond captured	0	2	0
Q5T4S7	UBR4_HUMAN	E3 ubiquitin-protein ligase UBR4 (EC 6.3.2.-) (600 kDa retinoblastoma protein-associated factor) (N-recognin-4) (Retinoblastoma-associated factor of 600 kDa) (RBAF600) (p600) (Zinc finger UBR1-type protein 1)	UBR4, KIAA0462, KIAA1307, RBAF600, ZUBR1	UBR4_MOUSE	2	0	Thioester bond captured	0	124	0
Q9UBT2	SAE2_HUMAN	SUMO-activating enzyme subunit 2 (EC 6.3.2.-) (Anthracycline-associated resistance ARX) (Ubiquitin-like 1-activating enzyme E1B) (Ubiquitin-like modifier-activating enzyme 2)	UBA2, SAE2, UBLE1B, HRIHFB2115	SAE2_MOUSE	2	0	Thioester bond captured	0	10	0
P15374	UCHL3_HUMAN	Ubiquitin carboxyl-terminal hydrolase isozyme L3 (UCH-L3) (EC 3.4.19.12) (Ubiquitin thioesterase L3)	UCHL3	UCHL4_MOUSE, UCHL1_MOUSE	2	0	Thioester bond captured	0	3	0
Q96K37	S35E1_HUMAN	Solute carrier family 35 member E1	SLC35E1, PSEC0038	GPT1_ARATH, S35E1_MOUSE	2	0	Thioester bond captured, Metabolic labeling	0	6	0
Q93084	AT2A3_HUMAN	Sarcoplasmic/endoplasmic reticulum calcium ATPase 3 (SERCA3) (SR Ca(2+)-ATPase 3) (EC 3.6.3.8) (Calcium pump 3)	ATP2A3	ECA4_ARATH	2	0	Thioester bond captured, Metabolic labeling	0	27	0
O14983	AT2A1_HUMAN	Sarcoplasmic/endoplasmic reticulum calcium ATPase 1 (SERCA1) (SR Ca(2+)-ATPase 1) (EC 3.6.3.8) (Calcium pump 1) (Calcium-transporting ATPase sarcoplasmic reticulum type, fast twitch skeletal muscle isoform) (Endoplasmic reticulum class 1/2 Ca(2+) ATPase)	ATP2A1	ECA4_ARATH, AT2A1_MOUSE	2	0	Thioester bond captured	0	24	0
P45974	UBP5_HUMAN	Ubiquitin carboxyl-terminal hydrolase 5 (EC 3.4.19.12) (Deubiquitinating enzyme 5) (Isopeptidase T) (Ubiquitin thioesterase 5) (Ubiquitin-specific-processing protease 5)	USP5, ISOT	UBP5_MOUSE	2	0	Thioester bond captured	0	16	0
Q15363	TMED2_HUMAN	Transmembrane emp24 domain-containing protein 2 (Membrane protein p24A) (p24) (p24 family protein beta-1) (p24beta1)	TMED2, RNP24	P24B3_ARATH, TMED2_RAT	2	0	Thioester bond captured	0	2	0
O95352	ATG7_HUMAN	Ubiquitin-like modifier-activating enzyme ATG7 (ATG12-activating enzyme E1 ATG7) (Autophagy-related protein 7) (APG7-like) (hAGP7) (Ubiquitin-activating enzyme E1-like protein)	ATG7, APG7L	ATG7_MOUSE	2	0	Thioester bond captured	0	20	0
P04040	CATA_HUMAN	Catalase (EC 1.11.1.6)	CAT	CATA2_ARATH, CATA_MOUSE	2	0	Thioester bond captured, Metabolic labeling	0	4	0
Q9NT62	ATG3_HUMAN	Ubiquitin-like-conjugating enzyme ATG3 (EC 6.3.2.-) (Autophagy-related protein 3) (APG3-like) (hApg3) (Protein PC3-96)	ATG3, APG3, APG3L	ATG3_MOUSE	2	0	Thioester bond captured	0	8	0
Q96GR2	ACBG1_HUMAN	Long-chain-fatty-acid--CoA ligase ACSBG1 (EC 6.2.1.3) (Acyl-CoA synthetase bubblegum family member 1) (hBG1) (hsBG) (hsBGM) (Lipidosin)	ACSBG1, BGM, KIAA0631, LPD	ACBG1_MOUSE	2	0	Thioester bond captured, Metabolic labeling	0	15	0
Q5FVE4	ACBG2_HUMAN	Long-chain-fatty-acid--CoA ligase ACSBG2 (EC 6.2.1.3) (Acyl-CoA synthetase bubblegum family member 2) (Bubblegum-related protein) (PRTD-NY3)	ACSBG2, BGR, UNQ2443/PRO5005	ACBG1_MOUSE	2	0	Thioester bond captured, Metabolic labeling	0	11	0
P55786	PSA_HUMAN	Puromycin-sensitive aminopeptidase (PSA) (EC 3.4.11.14) (Cytosol alanyl aminopeptidase) (AAP-S)	NPEPPS, PSA	PSA_MOUSE	2	0	Thioester bond captured	0	12	0
Q15067	ACOX1_HUMAN	Peroxisomal acyl-coenzyme A oxidase 1 (AOX) (EC 1.3.3.6) (Palmitoyl-CoA oxidase) (Straight-chain acyl-CoA oxidase) (SCOX)	ACOX1, ACOX	ACOX1_MOUSE	2	0	Thioester bond captured, Metabolic labeling	0	9	0
P49588	SYAC_HUMAN	Alanine--tRNA ligase, cytoplasmic (EC 6.1.1.7) (Alanyl-tRNA synthetase) (AlaRS) (Renal carcinoma antigen NY-REN-42)	AARS	SYAC_MOUSE	2	0	Thioester bond captured	0	13	0
Q8N699	MYCT1_HUMAN	Myc target protein 1 (Myc target in myeloid cells protein 1)	MYCT1, MTLC, MTMC1		2	0	Thioester bond captured	0	4	0
O00501	CLD5_HUMAN	Claudin-5 (Transmembrane protein deleted in VCFS) (TMDVCF)	CLDN5, AWAL, TMVCF		2	0	Thioester bond captured	0	12	0
P49748	ACADV_HUMAN	Very long-chain specific acyl-CoA dehydrogenase, mitochondrial (VLCAD) (EC 1.3.8.9)	ACADVL, VLCAD	ACADV_MOUSE	2	0	Thioester bond captured, Metabolic labeling	0	7	0
P11310	ACADM_HUMAN	Medium-chain specific acyl-CoA dehydrogenase, mitochondrial (MCAD) (EC 1.3.8.7)	ACADM	ACADM_MOUSE	2	0	Thioester bond captured, Metabolic labeling	0	8	0
Q8N2K0	ABD12_HUMAN	Monoacylglycerol lipase ABHD12 (EC 3.1.1.23) (2-arachidonoylglycerol hydrolase) (Abhydrolase domain-containing protein 12)	ABHD12, C20orf22	ABD12_MOUSE	2	0	Thioester bond captured, Metabolic labeling	0	8	0
Q7Z5M8	AB12B_HUMAN	Abhydrolase domain-containing protein 12B (EC 3.-.-.-)	ABHD12B, C14orf29	ABD12_MOUSE	2	0	Thioester bond captured, Metabolic labeling	0	10	0
Q86V21	AACS_HUMAN	Acetoacetyl-CoA synthetase (EC 6.2.1.16) (Acyl-CoA synthetase family member 1) (Protein sur-5 homolog)	AACS, ACSF1	AACS_MOUSE	2	0	Thioester bond captured, Metabolic labeling	0	10	0
Q9BRX8	F213A_HUMAN	Redox-regulatory protein FAM213A (Peroxiredoxin-like 2 activated in M-CSF stimulated monocytes) (Protein PAMM)	FAM213A, C10orf58, PAMM, PRO2290, PSEC0139, UNQ611/PRO1198	F213A_MOUSE	2	0	Thioester bond captured, Metabolic labeling	0	2	0
Q9NVI7	ATD3A_HUMAN	ATPase family AAA domain-containing protein 3A	ATAD3A	ATAD3_MOUSE	2	0	Thioester bond captured	0	5	0
Q9NVA2	SEP11_HUMAN	Septin-11	2011-09-01	SEP11_MOUSE	2	0	Thioester bond captured, Metabolic labeling	0	5	0
Q14141	SEPT6_HUMAN	Septin-6	SEPT6, KIAA0128, SEP2	SEP11_MOUSE, SEPT6_MOUSE	2	0	Thioester bond captured, Metabolic labeling	0	7	0
O00231	PSD11_HUMAN	26S proteasome non-ATPase regulatory subunit 11 (26S proteasome regulatory subunit RPN6) (26S proteasome regulatory subunit S9) (26S proteasome regulatory subunit p44.5)	PSMD11	PSD11_MOUSE	2	0	Thioester bond captured, Metabolic labeling	0	5	0
Q99653	CHP1_HUMAN	Calcineurin B homologous protein 1 (Calcineurin B-like protein) (Calcium-binding protein CHP) (Calcium-binding protein p22) (EF-hand calcium-binding domain-containing protein p22)	CHP1, CHP	CNBL9_ARATH	2	0	Thioester bond captured, Metabolic labeling	0	0	0
Q9H0C2	ADT4_HUMAN	ADP/ATP translocase 4 (ADP,ATP carrier protein 4) (Adenine nucleotide translocator 4) (ANT 4) (Solute carrier family 25 member 31) (Sperm flagellar energy carrier protein)	SLC25A31, AAC4, ANT4, SFEC	ADT3_ARATH, ADT1_YEAST, ADT3_YEAST	2	0	Thioester bond captured	0	5	0
Q8WXF7	ATLA1_HUMAN	Atlastin-1 (EC 3.6.5.-) (Brain-specific GTP-binding protein) (GTP-binding protein 3) (GBP-3) (hGBP3) (Guanine nucleotide-binding protein 3) (Spastic paraplegia 3 protein A)	ATL1, GBP3, SPG3A	ATLA1_RAT	2	0	Thioester bond captured	0	6	0
Q96FZ5	CKLF7_HUMAN	CKLF-like MARVEL transmembrane domain-containing protein 7 (Chemokine-like factor superfamily member 7)	CMTM7, CKLFSF7		2	0	Thioester bond captured	0	6	0
Q14392	LRC32_HUMAN	Leucine-rich repeat-containing protein 32 (Garpin) (Glycoprotein A repetitions predominant) (GARP)	LRRC32, D11S833E, GARP		2	0	Thioester bond captured	0	18	0
Q86VP6	CAND1_HUMAN	Cullin-associated NEDD8-dissociated protein 1 (Cullin-associated and neddylation-dissociated protein 1) (TBP-interacting protein of 120 kDa A) (TBP-interacting protein 120A) (p120 CAND1)	CAND1, KIAA0829, TIP120, TIP120A	CAND1_ARATH	2	0	Thioester bond captured, Metabolic labeling	0	30	0
Q9Y2Q0	AT8A1_HUMAN	Probable phospholipid-transporting ATPase IA (EC 3.6.3.1) (ATPase class I type 8A member 1) (Chromaffin granule ATPase II)	ATP8A1, ATPIA	ALA4_ARATH, F1M585_RAT	2	0	Thioester bond captured	0	23	0
P41250	SYG_HUMAN	Glycine--tRNA ligase (EC 6.1.1.14) (Diadenosine tetraphosphate synthetase) (AP-4-A synthetase) (Glycyl-tRNA synthetase) (GlyRS)	GARS	SYGM1_ARATH, SYG_MOUSE	2	0	Thioester bond captured, Metabolic labeling	0	13	0
P00390	GSHR_HUMAN	Glutathione reductase, mitochondrial (GR) (GRase) (EC 1.8.1.7)	GSR, GLUR, GRD1	GSHR_MOUSE	2	0	Thioester bond captured	0	10	0
Q9UBQ7	GRHPR_HUMAN	Glyoxylate reductase/hydroxypyruvate reductase (EC 1.1.1.79) (EC 1.1.1.81)	GRHPR, GLXR, MSTP035	GRHPR_MOUSE	2	0	Thioester bond captured	0	7	0
P09960	LKHA4_HUMAN	Leukotriene A-4 hydrolase (LTA-4 hydrolase) (EC 3.3.2.6) (Leukotriene A(4) hydrolase)	LTA4H, LTA4	LKHA4_MOUSE	2	0	Thioester bond captured	0	11	0
O75891	AL1L1_HUMAN	Cytosolic 10-formyltetrahydrofolate dehydrogenase (10-FTHFDH) (FDH) (EC 1.5.1.6) (Aldehyde dehydrogenase family 1 member L1)	ALDH1L1, FTHFD	AL1L2_MOUSE, AL1L1_MOUSE	2	0	Thioester bond captured	0	15	0
Q9NRP0	OSTC_HUMAN	Oligosaccharyltransferase complex subunit OSTC (Hydrophobic protein HSF-28)	OSTC, DC2, HDCMD45P, HSPC307	OSTC_MOUSE	2	0	Thioester bond captured, Metabolic labeling	0	2	0
O43865	SAHH2_HUMAN	Putative adenosylhomocysteinase 2 (AdoHcyase 2) (EC 3.3.1.1) (DC-expressed AHCY-like molecule) (S-adenosyl-L-homocysteine hydrolase 2) (S-adenosylhomocysteine hydrolase-like protein 1)	AHCYL1, DCAL, XPVKONA	SAHH2_MOUSE	2	0	Thioester bond captured	0	19	0
O75508	CLD11_HUMAN	Claudin-11 (Oligodendrocyte-specific protein)	CLDN11, OSP, OTM	CLD11_MOUSE	2	0	Thioester bond captured	0	13	0
P08574	CY1_HUMAN	Cytochrome c1, heme protein, mitochondrial (Complex III subunit 4) (Complex III subunit IV) (Cytochrome b-c1 complex subunit 4) (Ubiquinol-cytochrome-c reductase complex cytochrome c1 subunit) (Cytochrome c-1)	CYC1	CY1_MOUSE	2	0	Thioester bond captured	0	6	0
P80404	GABT_HUMAN	4-aminobutyrate aminotransferase, mitochondrial (EC 2.6.1.19) ((S)-3-amino-2-methylpropionate transaminase) (EC 2.6.1.22) (GABA aminotransferase) (GABA-AT) (Gamma-amino-N-butyrate transaminase) (GABA transaminase) (GABA-T) (L-AIBAT)	ABAT, GABAT	GABT_MOUSE	2	0	Thioester bond captured	0	12	0
O75964	ATP5L_HUMAN	ATP synthase subunit g, mitochondrial (ATPase subunit g)	ATP5L	F2Z452_MOUSE, ATP5L_MOUSE	2	0	Thioester bond captured, Metabolic labeling	0	0	0
O94925	GLSK_HUMAN	Glutaminase kidney isoform, mitochondrial (GLS) (EC 3.5.1.2) (K-glutaminase) (L-glutamine amidohydrolase)	GLS, GLS1, KIAA0838	GLSK_MOUSE	2	0	Thioester bond captured	0	15	0
P11169	GTR3_HUMAN	Solute carrier family 2, facilitated glucose transporter member 3 (Glucose transporter type 3, brain) (GLUT-3)	SLC2A3, GLUT3	GTR1_MOUSE	2	0	Thioester bond captured, Metabolic labeling	0	8	0
Q9UHI5	LAT2_HUMAN	Large neutral amino acids transporter small subunit 2 (L-type amino acid transporter 2) (hLAT2) (Solute carrier family 7 member 8)	SLC7A8, LAT2	LAT2_MOUSE	2	0	Thioester bond captured	0	11	0
Q5JXB2	UE2NL_HUMAN	Putative ubiquitin-conjugating enzyme E2 N-like (Epididymis tissue protein Li 174)	UBE2NL	UBE2N_MOUSE	2	0	Thioester bond captured	0	0	0
P30466	1B18_HUMAN	HLA class I histocompatibility antigen, B-18 alpha chain (MHC class I antigen B*18)	HLA-B, HLAB		2	0	Thioester bond captured	0	5	0
Q95365	1B38_HUMAN	HLA class I histocompatibility antigen, B-38 alpha chain (Bw-4) (MHC class I antigen B*38)	HLA-B, HLAB		2	0	Thioester bond captured	0	6	0
P30493	1B55_HUMAN	HLA class I histocompatibility antigen, B-55 alpha chain (Bw-55) (HLA class I histocompatibility antigen, B-12 alpha chain) (MHC class I antigen B*55)	HLA-B, HLAB, CDABP0067		2	0	Thioester bond captured	0	5	0
Q31612	1B73_HUMAN	HLA class I histocompatibility antigen, B-73 alpha chain (MHC class I antigen B*73)	HLA-B, HLAB		2	0	Thioester bond captured	0	7	0
P04222	1C03_HUMAN	HLA class I histocompatibility antigen, Cw-3 alpha chain (MHC class I antigen Cw*3)	HLA-C, HLAC		2	0	Thioester bond captured	0	7	0
Q29963	1C06_HUMAN	HLA class I histocompatibility antigen, Cw-6 alpha chain (MHC class I antigen Cw*6)	HLA-C, HLAC		2	0	Thioester bond captured	0	8	0
P10321	1C07_HUMAN	HLA class I histocompatibility antigen, Cw-7 alpha chain (MHC class I antigen Cw*7)	HLA-C, HLAC		2	0	Thioester bond captured	0	9	0
P30508	1C12_HUMAN	HLA class I histocompatibility antigen, Cw-12 alpha chain (MHC class I antigen Cw*12)	HLA-C, HLAC		2	0	Thioester bond captured	0	8	0
Q95604	1C17_HUMAN	HLA class I histocompatibility antigen, Cw-17 alpha chain (MHC class I antigen Cw*17)	HLA-C, D6S204, HLA-JY3, HLAC		2	0	Thioester bond captured	0	7	0
Q96HR9	REEP6_HUMAN	Receptor expression-enhancing protein 6 (Polyposis locus protein 1-like 1)	REEP6, C19orf32, DP1L1	YOP1_SCHPO, O77388_PLAF7	2	0	Thioester bond captured, Metabolic labeling	0	3	0
Q9BYH1	SE6L1_HUMAN	Seizure 6-like protein	SEZ6L, KIAA0927, UNQ2542/PRO6094	SE6L1_MOUSE, D4AD89_RAT	2	0	Metabolic labeling, Thioester bond captured	0	27	0
O14662	STX16_HUMAN	Syntaxin-16 (Syn16)	STX16	SYP43_ARATH, TLG2_YEAST	2	0	Thioester bond captured	0	3	0
Q9Y4P3	TBL2_HUMAN	Transducin beta-like protein 2 (WS beta-transducin repeats protein) (WS-betaTRP) (Williams-Beuren syndrome chromosomal region 13 protein)	TBL2, WBSCR13, UNQ563/PRO1125	TBL2_MOUSE	2	0	Thioester bond captured, Metabolic labeling	0	11	0
P48147	PPCE_HUMAN	Prolyl endopeptidase (PE) (EC 3.4.21.26) (Post-proline cleaving enzyme)	PREP, PEP	PPCE_MOUSE	2	0	Thioester bond captured	0	16	0
Q02127	PYRD_HUMAN	Dihydroorotate dehydrogenase (quinone), mitochondrial (DHOdehase) (EC 1.3.5.2) (Dihydroorotate oxidase)	DHODH	PYRD_ARATH, PYRD_SCHPO	2	0	Thioester bond captured, Metabolic labeling	0	0	0
Q96A08	H2B1A_HUMAN	Histone H2B type 1-A (Histone H2B, testis) (TSH2B.1) (Testis-specific histone H2B)	HIST1H2BA, TSH2B	H2B1_SCHPO	2	0	Thioester bond captured, Metabolic labeling	0	0	0
Q9NZ01	TECR_HUMAN	Very-long-chain enoyl-CoA reductase (EC 1.3.1.93) (Synaptic glycoprotein SC2) (Trans-2,3-enoyl-CoA reductase) (TER)	TECR, GPSN2, SC2	ECR_ARATH, TECR_MOUSE	2	0	Thioester bond captured, Metabolic labeling	0	7	0
Q9UI12	VATH_HUMAN	V-type proton ATPase subunit H (V-ATPase subunit H) (Nef-binding protein 1) (NBP1) (Protein VMA13 homolog) (V-ATPase 50/57 kDa subunits) (Vacuolar proton pump subunit H) (Vacuolar proton pump subunit SFD)	ATP6V1H, CGI-11	VATH_ARATH, VATH_MOUSE	2	0	Thioester bond captured	0	10	0
O75131	CPNE3_HUMAN	Copine-3 (Copine III)	CPNE3, CPN3, KIAA0636	BON2_ARATH, CPNE3_MOUSE	2	0	Thioester bond captured, Metabolic labeling	0	15	0
Q96FN4	CPNE2_HUMAN	Copine-2 (Copine II)	CPNE2	BON2_ARATH, CPNE3_MOUSE	2	0	Thioester bond captured, Metabolic labeling	0	12	0
O75821	EIF3G_HUMAN	Eukaryotic translation initiation factor 3 subunit G (eIF3g) (Eukaryotic translation initiation factor 3 RNA-binding subunit) (eIF-3 RNA-binding subunit) (Eukaryotic translation initiation factor 3 subunit 4) (eIF-3-delta) (eIF3 p42) (eIF3 p44)	EIF3G, EIF3S4	EIF3G_MOUSE	2	0	Thioester bond captured	0	5	0
Q15717	ELAV1_HUMAN	ELAV-like protein 1 (Hu-antigen R) (HuR)	ELAVL1, HUR	ELAV1_MOUSE	2	0	Thioester bond captured, Metabolic labeling	0	3	0
Q13547	HDAC1_HUMAN	Histone deacetylase 1 (HD1) (EC 3.5.1.98)	HDAC1, RPD3L1		2	0	Thioester bond captured	0	10	0
P60468	SC61B_HUMAN	Protein transport protein Sec61 subunit beta	SEC61B		2	1	Thioester bond captured	1	1	0
Q9NYK5	RM39_HUMAN	39S ribosomal protein L39, mitochondrial (L39mt) (MRP-L39) (39S ribosomal protein L5, mitochondrial) (L5mt) (MRP-L5)	MRPL39, C21orf92, MRPL5, RPML5, MSTP003, PRED22	RM39_MOUSE	2	0	Thioester bond captured, Metabolic labeling	0	9	0
P35268	RL22_HUMAN	60S ribosomal protein L22 (EBER-associated protein) (EAP) (Epstein-Barr virus small RNA-associated protein) (Heparin-binding protein HBp15)	RPL22	RL22_SCHPO	2	0	Thioester bond captured, Metabolic labeling	0	1	0
Q9BY32	ITPA_HUMAN	Inosine triphosphate pyrophosphatase (ITPase) (Inosine triphosphatase) (EC 3.6.1.19) (Non-canonical purine NTP pyrophosphatase) (Non-standard purine NTP pyrophosphatase) (Nucleoside-triphosphate diphosphatase) (Nucleoside-triphosphate pyrophosphatase) (NTPase) (Putative oncogene protein hlc14-06-p)	ITPA, C20orf37, My049, OK/SW-cl.9	ITPA_RAT	2	0	Thioester bond captured	0	7	0
Q08J23	NSUN2_HUMAN	tRNA (cytosine(34)-C(5))-methyltransferase (EC 2.1.1.203) (Myc-induced SUN domain-containing protein) (Misu) (NOL1/NOP2/Sun domain family member 2) (Substrate of AIM1/Aurora kinase B) (tRNA (cytosine-5-)-methyltransferase) (tRNA methyltransferase 4 homolog) (hTrm4)	NSUN2, SAKI, TRM4		2	0	Thioester bond captured	0	14	0
Q9NUQ2	PLCE_HUMAN	1-acyl-sn-glycerol-3-phosphate acyltransferase epsilon (EC 2.3.1.51) (1-acylglycerol-3-phosphate O-acyltransferase 5) (1-AGP acyltransferase 5) (1-AGPAT 5) (Lysophosphatidic acid acyltransferase epsilon) (LPAAT-epsilon)	AGPAT5	PLCE_MOUSE	2	0	Thioester bond captured, Metabolic labeling	0	6	0
C5J406	C5J406_HUMAN	MHC class I antigen	HLA-B		1	0	Thioester bond captured	0	5	0
C1K0X3	C1K0X3_HUMAN	MHC class I antigen	HLA-Cw		1	0	Thioester bond captured	0	8	0
P51648	AL3A2_HUMAN	Fatty aldehyde dehydrogenase (EC 1.2.1.3) (Aldehyde dehydrogenase 10) (Aldehyde dehydrogenase family 3 member A2) (Microsomal aldehyde dehydrogenase)	ALDH3A2, ALDH10, FALDH		1	0	Thioester bond captured	0	8	0
C0KK01	C0KK01_HUMAN	MHC class I antigen	HLA-C		1	0	Thioester bond captured	0	2	0
Q92667	AKAP1_HUMAN	A-kinase anchor protein 1, mitochondrial (A-kinase anchor protein 149 kDa) (AKAP 149) (Dual specificity A-kinase-anchoring protein 1) (D-AKAP-1) (Protein kinase A-anchoring protein 1) (PRKA1) (Spermatid A-kinase anchor protein 84) (S-AKAP84)	AKAP1, AKAP149, PRKA1		1	0	Thioester bond captured	0	17	0
B6VAW4	B6VAW4_HUMAN	MHC class I antigen	HLA-B		1	0	Thioester bond captured	0	2	0
Q9Y6K0	CEPT1_HUMAN	Choline/ethanolaminephosphotransferase 1 (hCEPT1) (EC 2.7.8.1) (EC 2.7.8.2)	CEPT1, PRO1101		1	0	Thioester bond captured	0	16	0
Q9ULF5	S39AA_HUMAN	Zinc transporter ZIP10 (Solute carrier family 39 member 10) (Zrt- and Irt-like protein 10) (ZIP-10)	SLC39A10, KIAA1265, ZIP10	D4A517_RAT, S39AA_MOUSE	1	0	Thioester bond captured	0	15	0
Q68CP4	HGNAT_HUMAN	Heparan-alpha-glucosaminide N-acetyltransferase (EC 2.3.1.78) (Transmembrane protein 76)	HGSNAT, TMEM76	HGNAT_MOUSE	1	0	Thioester bond captured	0	14	0
J3KSM4	J3KSM4_HUMAN	Protein UBBP4	UBBP4	UBC_MOUSE, RL40_DROME	1	0	Thioester bond captured	0	1	0
P0CG48	UBC_HUMAN	Polyubiquitin-C [Cleaved into: Ubiquitin]	UBC	UBC_MOUSE, UBB_MOUSE	1	0	Thioester bond captured	0	0	0
O43657	TSN6_HUMAN	Tetraspanin-6 (Tspan-6) (A15 homolog) (Putative NF-kappa-B-activating protein 321) (T245 protein) (Tetraspanin TM4-D) (Transmembrane 4 superfamily member 6)	TSPAN6, TM4SF6, UNQ767/PRO1560	Q7JWV7_DROME	1	0	Thioester bond captured	0	11	0
B4Z1E1	B4Z1E1_HUMAN	MHC class I antigen	HLA-A		1	0	Thioester bond captured	0	2	0
P62834	RAP1A_HUMAN	Ras-related protein Rap-1A (C21KG) (G-22K) (GTP-binding protein smg p21A) (Ras-related protein Krev-1)	RAP1A, KREV1	RAP1B_MOUSE, RAS2_DROME	1	0	Thioester bond captured	0	6	0
P02787	TRFE_HUMAN	Serotransferrin (Transferrin) (Beta-1 metal-binding globulin) (Siderophilin)	TF, PRO1400	SRPRB_MOUSE, TRFL_BOVIN	1	0	Metabolic labeling	0	40	0
Q9HC07	TM165_HUMAN	Transmembrane protein 165 (Transmembrane protein PT27) (Transmembrane protein TPARL)	TMEM165, TPARL	TM165_MOUSE	1	0	Metabolic labeling	0	3	0
Q02252	MMSA_HUMAN	Methylmalonate-semialdehyde dehydrogenase [acylating], mitochondrial (MMSDH) (Malonate-semialdehyde dehydrogenase [acylating]) (EC 1.2.1.18) (EC 1.2.1.27) (Aldehyde dehydrogenase family 6 member A1)	ALDH6A1, MMSDH		1	0	Thioester bond captured	0	8	0
P15529	MCP_HUMAN	Membrane cofactor protein (TLX) (Trophoblast leukocyte common antigen) (CD antigen CD46)	CD46, MCP, MIC10		1	0	Thioester bond captured	0	18	0
P62633	CNBP_HUMAN	Cellular nucleic acid-binding protein (CNBP) (Zinc finger protein 9)	CNBP, RNF163, ZNF9	Y3800_DROME	1	0	Thioester bond captured	0	22	0
P50914	RL14_HUMAN	60S ribosomal protein L14 (CAG-ISL 7)	RPL14	RL14_MOUSE	1	0	Metabolic labeling	0	2	0
Q6YHK3	CD109_HUMAN	CD109 antigen (150 kDa TGF-beta-1-binding protein) (C3 and PZP-like alpha-2-macroglobulin domain-containing protein 7) (Platelet-specific Gov antigen) (p180) (r150) (CD antigen CD109)	CD109, CPAMD7	CD109_MOUSE	1	0	Metabolic labeling	0	16	0
P50897	PPT1_HUMAN	Palmitoyl-protein thioesterase 1 (PPT-1) (EC 3.1.2.22) (Palmitoyl-protein hydrolase 1)	PPT1, PPT	PPT1_MOUSE	1	0	Metabolic labeling	0	8	0
Q96FX8	PERP_HUMAN	p53 apoptosis effector related to PMP-22 (Keratinocyte-associated protein 1) (KCP-1) (P53-induced protein PIGPC1) (Transmembrane protein THW)	PERP, KCP1, KRTCAP1, PIGPC1, THW	Q9VCV1_DROME	1	0	Thioester bond captured	0	11	0
Q8N3E9	PLCD3_HUMAN	1-phosphatidylinositol 4,5-bisphosphate phosphodiesterase delta-3 (EC 3.1.4.11) (Phosphoinositide phospholipase C-delta-3) (Phospholipase C-delta-3) (PLC-delta-3)	PLCD3, KIAA1964		1	0	Thioester bond captured	0	16	0
Q15155	NOMO1_HUMAN	Nodal modulator 1 (pM5 protein)	NOMO1, PM5	NOMO1_MOUSE	1	0	Metabolic labeling	0	17	0
Q9HAW8	UD110_HUMAN	UDP-glucuronosyltransferase 1-10 (UDPGT 1-10) (UGT1*10) (UGT1-10) (UGT1.10) (EC 2.4.1.17) (UDP-glucuronosyltransferase 1-J) (UGT-1J) (UGT1J) (UDP-glucuronosyltransferase 1A10)	UGT1A10, GNT1, UGT1	UD17C_MOUSE, Q9VGS9_DROME, Q9W2J4_DROME	1	0	Metabolic labeling	0	14	0
P62987	RL40_HUMAN	Ubiquitin-60S ribosomal protein L40 (CEP52) (Ubiquitin A-52 residue ribosomal protein fusion product 1) [Cleaved into: Ubiquitin; 60S ribosomal protein L40]	UBA52, UBCEP2	RL40_MOUSE	1	0	Metabolic labeling	0	5	0
Q9NYU2	UGGG1_HUMAN	UDP-glucose:glycoprotein glucosyltransferase 1 (UGT1) (hUGT1) (EC 2.4.1.-) (UDP--Glc:glycoprotein glucosyltransferase) (UDP-glucose ceramide glucosyltransferase-like 1)	UGGT1, GT, UGCGL1, UGGT, UGT1, UGTR	UGGG1_MOUSE	1	0	Metabolic labeling	0	13	0
Q01973	ROR1_HUMAN	Tyrosine-protein kinase transmembrane receptor ROR1 (EC 2.7.10.1) (Neurotrophic tyrosine kinase, receptor-related 1)	ROR1, NTRKR1		1	0	Thioester bond captured	0	28	0
Q96BD0	SO4A1_HUMAN	Solute carrier organic anion transporter family member 4A1 (OATP4A1) (Colon organic anion transporter) (Organic anion transporter polypeptide-related protein 1) (OATP-RP1) (OATPRP1) (POAT) (Organic anion-transporting polypeptide E) (OATP-E) (Sodium-independent organic anion transporter E) (Solute carrier family 21 member 12)	SLCO4A1, OATP1, OATP4A1, OATPE, SLC21A12		1	0	Thioester bond captured	0	29	0
Q02543	RL18A_HUMAN	60S ribosomal protein L18a	RPL18A	RL18A_DROME	1	0	Metabolic labeling	0	5	0
Q9UHN6	TMEM2_HUMAN	Transmembrane protein 2	TMEM2, KIAA1412	TMEM2_MOUSE	1	0	Thioester bond captured	0	25	0
O14817	TSN4_HUMAN	Tetraspanin-4 (Tspan-4) (Novel antigen 2) (NAG-2) (Transmembrane 4 superfamily member 7)	TSPAN4, NAG2, TM4SF7		1	0	Thioester bond captured	0	13	0
P98194	AT2C1_HUMAN	Calcium-transporting ATPase type 2C member 1 (ATPase 2C1) (EC 3.6.3.8) (ATP-dependent Ca(2+) pump PMR1)	ATP2C1, KIAA1347, PMR1L, HUSSY-28	ATC1_YEAST	1	0	Thioester bond captured	0	20	0
Q9BU23	LMF2_HUMAN	Lipase maturation factor 2 (Transmembrane protein 112B) (Transmembrane protein 153)	LMF2, TMEM112B, TMEM153	LMF2_MOUSE	1	0	Metabolic labeling	0	5	0
P06865	HEXA_HUMAN	Beta-hexosaminidase subunit alpha (EC 3.2.1.52) (Beta-N-acetylhexosaminidase subunit alpha) (Hexosaminidase subunit A) (N-acetyl-beta-glucosaminidase subunit alpha)	HEXA	HEXA_MOUSE, HEXA_RAT	1	0	Metabolic labeling	0	8	0
Q9UMF0	ICAM5_HUMAN	Intercellular adhesion molecule 5 (ICAM-5) (Telencephalin)	ICAM5, TLCN, TLN	D4A435_RAT	1	0	Thioester bond captured	0	30	0
O43505	B3GN1_HUMAN	N-acetyllactosaminide beta-1,3-N-acetylglucosaminyltransferase (EC 2.4.1.149) (I-beta-1,3-N-acetylglucosaminyltransferase) (iGnT) (Poly-N-acetyllactosamine extension enzyme) (UDP-GlcNAc:betaGal beta-1,3-N-acetylglucosaminyltransferase 1)	B3GNT1, B3GNT6		1	0	Metabolic labeling	0	8	0
Q3SXY8	AR13B_HUMAN	ADP-ribosylation factor-like protein 13B (ADP-ribosylation factor-like protein 2-like 1) (ARL2-like protein 1)	ARL13B, ARL2L1		1	0	Metabolic labeling	0	8	0
O14818	PSA7_HUMAN	Proteasome subunit alpha type-7 (EC 3.4.25.1) (Proteasome subunit RC6-1) (Proteasome subunit XAPC7)	PSMA7, HSPC	PSA71_DROME	1	0	Metabolic labeling	0	3	0
P06753	TPM3_HUMAN	Tropomyosin alpha-3 chain (Gamma-tropomyosin) (Tropomyosin-3) (Tropomyosin-5) (hTM5)	TPM3	TPM2_DROME	1	0	Thioester bond captured	0	1	0
Q13835	PKP1_HUMAN	Plakophilin-1 (Band 6 protein) (B6P)	PKP1	PKP1_MOUSE	1	0	Thioester bond captured	0	23	0
Q15008	PSMD6_HUMAN	26S proteasome non-ATPase regulatory subunit 6 (26S proteasome regulatory subunit RPN7) (26S proteasome regulatory subunit S10) (Breast cancer-associated protein SGA-113M) (Phosphonoformate immuno-associated protein 4) (Proteasome regulatory particle subunit p44S10) (p42A)	PSMD6, KIAA0107, PFAAP4	PSMD6_DROME	1	0	Metabolic labeling	0	5	0
Q09666	AHNK_HUMAN	Neuroblast differentiation-associated protein AHNAK (Desmoyokin)	AHNAK, PM227		1	0	Thioester bond captured	0	9	0
Q9UBV7	B4GT7_HUMAN	Beta-1,4-galactosyltransferase 7 (Beta-1,4-GalTase 7) (Beta4Gal-T7) (b4Gal-T7) (EC 2.4.1.-) (UDP-Gal:beta-GlcNAc beta-1,4-galactosyltransferase 7) (UDP-galactose:beta-N-acetylglucosamine beta-1,4-galactosyltransferase 7) [Includes: Xylosylprotein 4-beta-galactosyltransferase (EC 2.4.1.133) (Proteoglycan UDP-galactose:beta-xylose beta1,4-galactosyltransferase I) (UDP-galactose:beta-xylose beta-1,4…	B4GALT7, XGALT1, UNQ748/PRO1478	B4GT7_MOUSE	1	0	Metabolic labeling	0	8	0
P04792	HSPB1_HUMAN	Heat shock protein beta-1 (HspB1) (28 kDa heat shock protein) (Estrogen-regulated 24 kDa protein) (Heat shock 27 kDa protein) (HSP 27) (Stress-responsive protein 27) (SRP27)	HSPB1, HSP27, HSP28	HSP26_DROME	1	0	Thioester bond captured	0	1	0
P47929	LEG7_HUMAN	Galectin-7 (Gal-7) (HKL-14) (PI7) (p53-induced gene 1 protein)	LGALS7, PIG1;, LGALS7B		1	0	Thioester bond captured	0	1	0
P35609	ACTN2_HUMAN	Alpha-actinin-2 (Alpha-actinin skeletal muscle isoform 2) (F-actin cross-linking protein)	ACTN2	ACTN4_MOUSE	1	0	Thioester bond captured	0	10	0
Q02413	DSG1_HUMAN	Desmoglein-1 (Cadherin family member 4) (Desmosomal glycoprotein 1) (DG1) (DGI) (Pemphigus foliaceus antigen)	DSG1, CDHF4		1	0	Thioester bond captured	0	18	0
Q96BM9	ARL8A_HUMAN	ADP-ribosylation factor-like protein 8A (ADP-ribosylation factor-like protein 10B) (Novel small G protein indispensable for equal chromosome segregation 2)	ARL8A, ARL10B, GIE2	ARL8A_MOUSE, ARL8B_MOUSE	1	0	Metabolic labeling	0	4	0
Q14315	FLNC_HUMAN	Filamin-C (FLN-C) (FLNc) (ABP-280-like protein) (ABP-L) (Actin-binding-like protein) (Filamin-2) (Gamma-filamin)	FLNC, ABPL, FLN2	FLNA_MOUSE	1	0	Thioester bond captured	0	45	0
O00159	MYO1C_HUMAN	Unconventional myosin-Ic (Myosin I beta) (MMI-beta) (MMIb)	MYO1C	MYO1C_MOUSE	1	0	Thioester bond captured	0	15	0
P46939	UTRO_HUMAN	Utrophin (Dystrophin-related protein 1) (DRP-1)	UTRN, DMDL, DRP1	E9Q6R7_MOUSE	1	0	Thioester bond captured	0	39	0
P51798	CLCN7_HUMAN	H(+)/Cl(-) exchange transporter 7 (Chloride channel 7 alpha subunit) (Chloride channel protein 7) (ClC-7)	CLCN7	CLCN7_MOUSE	1	0	Thioester bond captured	0	9	0
Q2M3G0	ABCB5_HUMAN	ATP-binding cassette sub-family B member 5 (ABCB5 P-gp) (P-glycoprotein ABCB5)	ABCB5	AB4B_ARATH	1	0	Thioester bond captured	0	7	0
Q9NZN4	EHD2_HUMAN	EH domain-containing protein 2 (PAST homolog 2)	EHD2, PAST2	EHD2_MOUSE, EHD2_RAT	1	0	Thioester bond captured	0	3	0
P23378	GCSP_HUMAN	Glycine dehydrogenase (decarboxylating), mitochondrial (EC 1.4.4.2) (Glycine cleavage system P protein) (Glycine decarboxylase) (Glycine dehydrogenase (aminomethyl-transferring))	GLDC, GCSP	GCSP2_ARATH, Q9VH09_DROME	1	0	Thioester bond captured	0	28	0
Q658P3	STEA3_HUMAN	Metalloreductase STEAP3 (EC 1.16.1.-) (Dudulin-2) (Six-transmembrane epithelial antigen of prostate 3) (Tumor suppressor-activated pathway protein 6) (hTSAP6) (pHyde) (hpHyde)	STEAP3, TSAP6		1	0	Thioester bond captured	0	9	0
P35573	GDE_HUMAN	Glycogen debranching enzyme (Glycogen debrancher) [Includes: 4-alpha-glucanotransferase (EC 2.4.1.25) (Oligo-1,4-1,4-glucantransferase); Amylo-alpha-1,6-glucosidase (Amylo-1,6-glucosidase) (EC 3.2.1.33) (Dextrin 6-alpha-D-glucosidase)]	AGL, GDE	F8VPN4_MOUSE, E1JGQ5_DROME	1	0	Thioester bond captured	0	38	0
P56557	TM50B_HUMAN	Transmembrane protein 50B (HCV p7-trans-regulated protein 3)	TMEM50B, C21orf4, UNQ167/PRO193		1	0	Thioester bond captured	0	4	0
Q05329	DCE2_HUMAN	Glutamate decarboxylase 2 (EC 4.1.1.15) (65 kDa glutamic acid decarboxylase) (GAD-65) (Glutamate decarboxylase 65 kDa isoform)	GAD2, GAD65	DCE2_MOUSE, DCE_DROME	1	4	Thioester bond captured	2	15	0
Q9HAV0	GBB4_HUMAN	Guanine nucleotide-binding protein subunit beta-4 (Transducin beta chain 4)	GNB4	GBB2_MOUSE, GBB4_MOUSE	1	0	Thioester bond captured	0	13	0
P04264	K2C1_HUMAN	Keratin, type II cytoskeletal 1 (67 kDa cytokeratin) (Cytokeratin-1) (CK-1) (Hair alpha protein) (Keratin-1) (K1) (Type-II keratin Kb1)	KRT1, KRTA	NFL_MOUSE	1	0	Thioester bond captured	0	3	0
P60880	SNP25_HUMAN	Synaptosomal-associated protein 25 (SNAP-25) (Super protein) (SUP) (Synaptosomal-associated 25 kDa protein)	SNAP25, SNAP	SNP25_MOUSE, SNP25_DROME, Q9VH76_DROME	1	5	Thioester bond captured	4	4	0
Q52LD8	RFTN2_HUMAN	Raftlin-2 (Raft-linking protein 2)	RFTN2, C2orf11	RFTN2_MOUSE	1	0	Metabolic labeling	0	8	0
Q09160	1A80_HUMAN	HLA class I histocompatibility antigen, A-80 alpha chain (Aw-80) (HLA class I histocompatibility antigen, A-1 alpha chain) (MHC class I antigen A*80)	HLA-A, HLAA		1	0	Thioester bond captured	0	5	0
P48067	SC6A9_HUMAN	Sodium- and chloride-dependent glycine transporter 1 (GlyT-1) (GlyT1) (Solute carrier family 6 member 9)	SLC6A9	SC6A9_MOUSE	1	0	Metabolic labeling	0	17	0
Q6UB35	C1TM_HUMAN	Monofunctional C1-tetrahydrofolate synthase, mitochondrial (EC 6.3.4.3) (Formyltetrahydrofolate synthetase)	MTHFD1L, FTHFSDC1	C1TC_DROME	1	0	Thioester bond captured	0	16	0
Q96AA3	RFT1_HUMAN	Protein RFT1 homolog	RFT1	RFT1_SCHPO	1	0	Metabolic labeling	0	10	0
P02462	CO4A1_HUMAN	Collagen alpha-1(IV) chain [Cleaved into: Arresten]	COL4A1	CO4A1_DROME	1	0	Thioester bond captured	0	20	0
P01892	1A02_HUMAN	HLA class I histocompatibility antigen, A-2 alpha chain (MHC class I antigen A*2)	HLA-A, HLAA		1	0	Thioester bond captured	0	5	0
P10316	1A69_HUMAN	HLA class I histocompatibility antigen, A-69 alpha chain (Aw-69) (HLA class I histocompatibility antigen, A-28 alpha chain) (MHC class I antigen A*69)	HLA-A, HLAA		1	0	Thioester bond captured	0	5	0
P16188	1A30_HUMAN	HLA class I histocompatibility antigen, A-30 alpha chain (MHC class I antigen A*30)	HLA-A, HLAA		1	0	Thioester bond captured	0	5	0
P30453	1A34_HUMAN	HLA class I histocompatibility antigen, A-34 alpha chain (Aw-34) (HLA class I histocompatibility antigen, A-10 alpha chain) (MHC class I antigen A*34)	HLA-A, HLAA		1	0	Thioester bond captured	0	5	0
P31944	CASPE_HUMAN	Caspase-14 (CASP-14) (EC 3.4.22.-) [Cleaved into: Caspase-14 subunit p19; Caspase-14 subunit p10]	CASP14		1	0	Thioester bond captured	0	5	0
O60279	SUSD5_HUMAN	Sushi domain-containing protein 5	SUSD5, KIAA0527		1	0	Thioester bond captured	0	14	0
P17813	EGLN_HUMAN	Endoglin (CD antigen CD105)	ENG, END		1	0	Thioester bond captured	0	18	0
P25445	TNR6_HUMAN	Tumor necrosis factor receptor superfamily member 6 (Apo-1 antigen) (Apoptosis-mediating surface antigen FAS) (FASLG receptor) (CD antigen CD95)	FAS, APT1, FAS1, TNFRSF6		1	2	Thioester bond captured	3	21	0
Q8TED1	GPX8_HUMAN	Probable glutathione peroxidase 8 (GPx-8) (GSHPx-8) (EC 1.11.1.9)	GPX8, UNQ847/PRO1785		1	0	Thioester bond captured	0	4	0
Q9ULH0	KDIS_HUMAN	Kinase D-interacting substrate of 220 kDa (Ankyrin repeat-rich membrane-spanning protein)	KIDINS220, ARMS, KIAA1250		1	0	Thioester bond captured	0	28	0
Q5JWF2	GNAS1_HUMAN	Guanine nucleotide-binding protein G(s) subunit alpha isoforms XLas (Adenylate cyclase-stimulating G alpha protein) (Extra large alphas protein) (XLalphas)	GNAS, GNAS1		1	0	Thioester bond captured	0	13	0
Q8TCC7	S22A8_HUMAN	Solute carrier family 22 member 8 (Organic anion transporter 3) (hOAT3)	SLC22A8, OAT3	Q7K3M6_DROME	1	0	Thioester bond captured	0	10	0
P62857	RS28_HUMAN	40S ribosomal protein S28	RPS28	RS28_DROME, Q9VAB9_DROME	1	0	Thioester bond captured	0	1	0
Q8TAV4	STML3_HUMAN	Stomatin-like protein 3 (SLP-3)	STOML3	BND7A_DROME	1	0	Thioester bond captured	0	4	0
P37837	TALDO_HUMAN	Transaldolase (EC 2.2.1.2)	TALDO1, TAL, TALDO, TALDOR	TALDO_DROME	1	0	Thioester bond captured	0	3	0
Q9H9S3	S61A2_HUMAN	Protein transport protein Sec61 subunit alpha isoform 2 (Sec61 alpha-2)	SEC61A2	SC61A_SCHPO	1	0	Metabolic labeling	0	8	0
O19792	O19792_HUMAN	MHC class I antigen	HLA-B		1	0	Thioester bond captured	0	3	0
P49821	NDUV1_HUMAN	NADH dehydrogenase [ubiquinone] flavoprotein 1, mitochondrial (EC 1.6.5.3) (EC 1.6.99.3) (Complex I-51kD) (CI-51kD) (NADH dehydrogenase flavoprotein 1) (NADH-ubiquinone oxidoreductase 51 kDa subunit)	NDUFV1, UQOR1		1	0	Thioester bond captured	0	12	0
P28072	PSB6_HUMAN	Proteasome subunit beta type-6 (EC 3.4.25.1) (Macropain delta chain) (Multicatalytic endopeptidase complex delta chain) (Proteasome delta chain) (Proteasome subunit Y)	PSMB6, LMPY, Y		1	0	Thioester bond captured	0	4	0
P28065	PSB9_HUMAN	Proteasome subunit beta type-9 (EC 3.4.25.1) (Low molecular mass protein 2) (Macropain chain 7) (Multicatalytic endopeptidase complex chain 7) (Proteasome chain 7) (Proteasome subunit beta-1i) (Really interesting new gene 12 protein)	PSMB9, LMP2, PSMB6i, RING12		1	0	Thioester bond captured	0	2	0
P33241	LSP1_HUMAN	Lymphocyte-specific protein 1 (47 kDa actin-binding protein) (52 kDa phosphoprotein) (pp52) (Lymphocyte-specific antigen WP34)	LSP1, WP34		1	0	Thioester bond captured	0	4	0
P29350	PTN6_HUMAN	Tyrosine-protein phosphatase non-receptor type 6 (EC 3.1.3.48) (Hematopoietic cell protein-tyrosine phosphatase) (Protein-tyrosine phosphatase 1C) (PTP-1C) (Protein-tyrosine phosphatase SHP-1) (SH-PTP1)	PTPN6, HCP, PTP1C		1	0	Thioester bond captured	0	7	0
Q16094	Q16094_HUMAN	Calnexin (Fragment)			1	0	Thioester bond captured	0	4	0
Q2I7H5	Q2I7H5_HUMAN	MHC class I antigen	HLA-Cw		1	0	Thioester bond captured	0	2	0
Q306J9	Q306J9_HUMAN	MHC class I antigen	HLA-B		1	0	Thioester bond captured	0	5	0
Q3LAF7	Q3LAF7_HUMAN	MHC class I antigen	HLA-C		1	0	Thioester bond captured	0	2	0
Q4L1J3	Q4L1J3_HUMAN	MHC class I antigen	HLA-B		1	0	Thioester bond captured	0	3	0
Q4W6C4	Q4W6C4_HUMAN	MHC class I antigen	HLA-B		1	0	Thioester bond captured	0	4	0
Q52QV7	Q52QV7_HUMAN	MHC class I antigen	HLA-B		1	0	Thioester bond captured	0	6	0
Q56GX9	Q56GX9_HUMAN	MHC class I antigen	HLA-B		1	0	Thioester bond captured	0	2	0
Q56H30	Q56H30_HUMAN	MHC class I antigen	HLA-B		1	0	Thioester bond captured	0	5	0
Q59F66	Q59F66_HUMAN	DEAD box polypeptide 17 isoform p82 variant (Fragment)			1	0	Thioester bond captured	0	12	0
Q6F3E1	Q6F3E1_HUMAN	MHC class I antigen	HLA-B		1	0	Thioester bond captured	0	5	0
Q6R742	Q6R742_HUMAN	MHC class I antigen	HLA-Cw		1	0	Thioester bond captured	0	9	0
Q9GJ18	Q9GJ18_HUMAN	MHC class I antigen	HLA-B		1	0	Thioester bond captured	0	2	0
Q9GJ24	Q9GJ24_HUMAN	MHC class I antigen	HLA-A		1	0	Thioester bond captured	0	4	0
Q9TQM4	Q9TQM4_HUMAN	MHC class I antigen	HLA-B		1	0	Thioester bond captured	0	3	0
Q71RC2	LARP4_HUMAN	La-related protein 4 (La ribonucleoprotein domain family member 4)	LARP4, PP13296		1	0	Thioester bond captured	0	12	0
O60256	KPRB_HUMAN	Phosphoribosyl pyrophosphate synthase-associated protein 2 (PRPP synthase-associated protein 2) (41 kDa phosphoribosypyrophosphate synthetase-associated protein) (PAP41)	PRPSAP2		1	0	Thioester bond captured	0	7	0
Q12906	ILF3_HUMAN	Interleukin enhancer-binding factor 3 (Double-stranded RNA-binding protein 76) (DRBP76) (M-phase phosphoprotein 4) (MPP4) (Nuclear factor associated with dsRNA) (NFAR) (Nuclear factor of activated T-cells 90 kDa) (NF-AT-90) (Translational control protein 80) (TCP80)	ILF3, DRBF, MPHOSPH4, NF90		1	0	Thioester bond captured	0	7	0
P01857	IGHG1_HUMAN	Ig gamma-1 chain C region	IGHG1		1	0	Thioester bond captured	0	9	0
P01876	IGHA1_HUMAN	Ig alpha-1 chain C region	IGHA1		1	0	Thioester bond captured	0	15	0
O00425	IF2B3_HUMAN	Insulin-like growth factor 2 mRNA-binding protein 3 (IGF2 mRNA-binding protein 3) (IMP-3) (IGF-II mRNA-binding protein 3) (KH domain-containing protein overexpressed in cancer) (hKOC) (VICKZ family member 3)	IGF2BP3, IMP3, KOC1, VICKZ3		1	0	Thioester bond captured	0	6	0
P52434	RPAB3_HUMAN	DNA-directed RNA polymerases I, II, and III subunit RPABC3 (RNA polymerases I, II, and III subunit ABC3) (DNA-directed RNA polymerase II subunit H) (DNA-directed RNA polymerases I, II, and III 17.1 kDa polypeptide) (RPB17) (RPB8 homolog) (hRPB8)	POLR2H		1	0	Thioester bond captured	0	1	0
P62263	RS14_HUMAN	40S ribosomal protein S14	RPS14, PRO2640		1	0	Thioester bond captured	0	3	0
Q16666	IF16_HUMAN	Gamma-interferon-inducible protein 16 (Ifi-16) (Interferon-inducible myeloid differentiation transcriptional activator)	IFI16, IFNGIP1		1	0	Thioester bond captured	0	8	0
O43390	HNRPR_HUMAN	Heterogeneous nuclear ribonucleoprotein R (hnRNP R)	HNRNPR, HNRPR		1	0	Thioester bond captured	0	5	0
O60506	HNRPQ_HUMAN	Heterogeneous nuclear ribonucleoprotein Q (hnRNP Q) (Glycine- and tyrosine-rich RNA-binding protein) (GRY-RBP) (NS1-associated protein 1) (Synaptotagmin-binding, cytoplasmic RNA-interacting protein)	SYNCRIP, HNRPQ, NSAP1		1	0	Thioester bond captured	0	4	0
O14979	HNRDL_HUMAN	Heterogeneous nuclear ribonucleoprotein D-like (hnRNP D-like) (hnRNP DL) (AU-rich element RNA-binding factor) (JKT41-binding protein) (Protein laAUF1)	HNRPDL, JKTBP, HNRNPDL		1	0	Thioester bond captured	0	3	0
P84103	SRSF3_HUMAN	Serine/arginine-rich splicing factor 3 (Pre-mRNA-splicing factor SRP20) (Splicing factor, arginine/serine-rich 3)	SRSF3, SFRS3, SRP20		1	0	Thioester bond captured	0	4	0
Q16629	SRSF7_HUMAN	Serine/arginine-rich splicing factor 7 (Splicing factor 9G8) (Splicing factor, arginine/serine-rich 7)	SRSF7, SFRS7		1	0	Thioester bond captured	0	4	0
P35637	FUS_HUMAN	RNA-binding protein FUS (75 kDa DNA-pairing protein) (Oncogene FUS) (Oncogene TLS) (POMp75) (Translocated in liposarcoma protein)	FUS, TLS		1	0	Thioester bond captured	0	4	0
P19525	E2AK2_HUMAN	Interferon-induced, double-stranded RNA-activated protein kinase (EC 2.7.11.1) (Eukaryotic translation initiation factor 2-alpha kinase 2) (eIF-2A protein kinase 2) (Interferon-inducible RNA-dependent protein kinase) (P1/eIF-2A protein kinase) (Protein kinase RNA-activated) (PKR) (Tyrosine-protein kinase EIF2AK2) (EC 2.7.10.2) (p68 kinase)	EIF2AK2, PKR, PRKR		1	0	Thioester bond captured	0	8	0
Q9H853	TBA4B_HUMAN	Putative tubulin-like protein alpha-4B (Alpha-tubulin 4B)	TUBA4B, TUBA4		1	0	Thioester bond captured	0	5	0
Q13263	TIF1B_HUMAN	Transcription intermediary factor 1-beta (TIF1-beta) (E3 SUMO-protein ligase TRIM28) (EC 6.3.2.-) (KRAB-associated protein 1) (KAP-1) (KRAB-interacting protein 1) (KRIP-1) (Nuclear corepressor KAP-1) (RING finger protein 96) (Tripartite motif-containing protein 28)	TRIM28, KAP1, RNF96, TIF1B		1	0	Thioester bond captured	0	31	0
P01903	DRA_HUMAN	HLA class II histocompatibility antigen, DR alpha chain (MHC class II antigen DRA)	HLA-DRA, HLA-DRA1		1	0	Thioester bond captured	0	3	0
O15533	TPSN_HUMAN	Tapasin (TPN) (TPSN) (NGS-17) (TAP-associated protein) (TAP-binding protein)	TAPBP, NGS17, TAPA		1	0	Thioester bond captured	0	6	0
Q14258	TRI25_HUMAN	E3 ubiquitin/ISG15 ligase TRIM25 (EC 6.3.2.19) (EC 6.3.2.n3) (Estrogen-responsive finger protein) (RING finger protein 147) (Tripartite motif-containing protein 25) (Ubiquitin/ISG15-conjugating enzyme TRIM25) (Zinc finger protein 147)	TRIM25, EFP, RNF147, ZNF147		1	0	Thioester bond captured	0	29	0
D4IH33	D4IH33_HUMAN	MHC class I antigen	HLA-Cw		1	0	Thioester bond captured	0	2	0
D3U6A0	D3U6A0_HUMAN	MHC class I antigen	HLA-A		1	0	Thioester bond captured	0	2	0
D3U4D3	D3U4D3_HUMAN	MHC class I antigen	HLA-C		1	0	Thioester bond captured	0	2	0
P04233	HG2A_HUMAN	HLA class II histocompatibility antigen gamma chain (HLA-DR antigens-associated invariant chain) (Ia antigen-associated invariant chain) (Ii) (p33) (CD antigen CD74)	CD74, DHLAG		1	0	Thioester bond captured	0	8	0
D2DKJ4	D2DKJ4_HUMAN	MHC class I antigen	HLA-C		1	0	Thioester bond captured	0	2	0
D1MEQ9	D1MEQ9_HUMAN	MHC class I antigen	HLA-B		1	0	Thioester bond captured	0	3	0
D0VE43	D0VE43_HUMAN	MHC class I antigen	HLA-B		1	0	Thioester bond captured	0	2	0
P04839	CY24B_HUMAN	Cytochrome b-245 heavy chain (EC 1.-.-.-) (CGD91-phox) (Cytochrome b(558) subunit beta) (Cytochrome b558 subunit beta) (Heme-binding membrane glycoprotein gp91phox) (NADPH oxidase 2) (Neutrophil cytochrome b 91 kDa polypeptide) (Superoxide-generating NADPH oxidase heavy chain subunit) (gp91-1) (gp91-phox) (p22 phagocyte B-cytochrome)	CYBB, NOX2		1	0	Thioester bond captured	0	16	0
Q8N5K1	CISD2_HUMAN	CDGSH iron-sulfur domain-containing protein 2 (Endoplasmic reticulum intermembrane small protein) (MitoNEET-related 1 protein) (Miner1) (Nutrient-deprivation autophagy factor-1) (NAF-1)	CISD2, CDGSH2, ERIS, ZCD2		1	0	Thioester bond captured	0	4	0
P19397	CD53_HUMAN	Leukocyte surface antigen CD53 (Cell surface glycoprotein CD53) (Tetraspanin-25) (Tspan-25) (CD antigen CD53)	CD53, MOX44, TSPAN25		1	1	Thioester bond captured	0	12	0
P11836	CD20_HUMAN	B-lymphocyte antigen CD20 (B-lymphocyte surface antigen B1) (Bp35) (Leukocyte surface antigen Leu-16) (Membrane-spanning 4-domains subfamily A member 1) (CD antigen CD20)	MS4A1, CD20		1	2	Thioester bond captured	4	5	0
C9WCY3	C9WCY3_HUMAN	MHC class I antigen	HLA-B		1	0	Thioester bond captured	0	3	0
C9E846	C9E846_HUMAN	MHC class I antigen	HLA-A		1	0	Thioester bond captured	0	2	0
C8CJE2	C8CJE2_HUMAN	MHC class I antigen	HLA-B		1	0	Thioester bond captured	0	3	0
C8CHA4	C8CHA4_HUMAN	MHC class I antigen	HLA-C		1	0	Thioester bond captured	0	2	0
C7FFM0	C7FFM0_HUMAN	MHC class I antigen	HLA-C		1	0	Thioester bond captured	0	7	0
C7FDR3	C7FDR3_HUMAN	MHC class I antigen	HLA-B		1	0	Thioester bond captured	0	2	0
C7C4Z7	C7C4Z7_HUMAN	MHC class I antigen	HLA-C		1	0	Thioester bond captured	0	2	0
C6K6I7	C6K6I7_HUMAN	MHC class I antigen	HLA-B		1	0	Thioester bond captured	0	5	0
P08572	CO4A2_HUMAN	Collagen alpha-2(IV) chain [Cleaved into: Canstatin]	COL4A2		1	0	Thioester bond captured	0	21	0
B4DRT3	B4DRT3_HUMAN	Pyruvate kinase (EC 2.7.1.40)			1	0	Thioester bond captured	0	9	0
B4DMY3	B4DMY3_HUMAN	cDNA FLJ60713, highly similar to Homo sapiens heterogeneous nuclear ribonucleoprotein A/B (HNRPAB), transcript variant 1, mRNA			1	0	Thioester bond captured	0	2	0
B4DJ38	B4DJ38_HUMAN	cDNA FLJ56092, highly similar to Pentatricopeptide repeat protein 1			1	0	Thioester bond captured	0	11	0
B4DE59	B4DE59_HUMAN	cDNA FLJ60424, highly similar to Junction plakoglobin			1	0	Thioester bond captured	0	5	0
Q6ZNB6	NFXL1_HUMAN	NF-X1-type zinc finger protein NFXL1 (Ovarian zinc finger protein) (hOZFP)	NFXL1, OZFP		1	0	Thioester bond captured	0	113	0
B3WFC8	B3WFC8_HUMAN	MHC Class I antigen	HLA-A		1	0	Thioester bond captured	0	4	0
B2R959	B2R959_HUMAN	cDNA, FLJ94229, highly similar to Homo sapiens heterogeneous nuclear ribonucleoprotein L (HNRPL),mRNA			1	0	Thioester bond captured	0	11	0
O75475	PSIP1_HUMAN	PC4 and SFRS1-interacting protein (CLL-associated antigen KW-7) (Dense fine speckles 70 kDa protein) (DFS 70) (Lens epithelium-derived growth factor) (Transcriptional coactivator p75/p52)	PSIP1, DFS70, LEDGF, PSIP2		1	0	Thioester bond captured	0	2	0
B2NJ17	B2NJ17_HUMAN	MHC class I antigen	HLA-B		1	0	Thioester bond captured	0	4	0
B2DFZ9	B2DFZ9_HUMAN	MHC class I antigen	HLA-B		1	0	Thioester bond captured	0	4	0
A9QUT7	A9QUT7_HUMAN	MHC class I antigen	HLA-A		1	0	Thioester bond captured	0	4	0
P46013	KI67_HUMAN	Antigen KI-67	MKI67		1	0	Thioester bond captured	0	39	0
O94832	MYO1D_HUMAN	Unconventional myosin-Id	MYO1D, KIAA0727		1	0	Thioester bond captured	0	14	0
A8K3Q9	A8K3Q9_HUMAN	cDNA FLJ76611, highly similar to Homo sapiens ribosomal protein L14 (RPL14), mRNA			1	0	Thioester bond captured	0	2	0
P29375	KDM5A_HUMAN	Lysine-specific demethylase 5A (EC 1.14.11.-) (Histone demethylase JARID1A) (Jumonji/ARID domain-containing protein 1A) (Retinoblastoma-binding protein 2) (RBBP-2)	KDM5A, JARID1A, RBBP2, RBP2		1	0	Thioester bond captured	0	50	0
Q92901	RL3L_HUMAN	60S ribosomal protein L3-like	RPL3L		1	0	Thioester bond captured	0	6	0
P62861	RS30_HUMAN	40S ribosomal protein S30	FAU		1	0	Thioester bond captured	0	0	0
Q9NVS2	RT18A_HUMAN	28S ribosomal protein S18a, mitochondrial (MRP-S18-a) (Mrps18a) (S18mt-a) (28S ribosomal protein S18-3, mitochondrial) (MRP-S18-3)	MRPS18A		1	0	Thioester bond captured	0	6	0
Q15637	SF01_HUMAN	Splicing factor 1 (Mammalian branch point-binding protein) (BBP) (mBBP) (Transcription factor ZFM1) (Zinc finger gene in MEN1 locus) (Zinc finger protein 162)	SF1, ZFM1, ZNF162		1	0	Thioester bond captured	0	4	0
A8E0Y5	A8E0Y5_HUMAN	MHC class I antigen	HLA-B		1	0	Thioester bond captured	0	5	0
Q96CP7	TLCD1_HUMAN	TLC domain-containing protein 1	TLCD1		1	0	Thioester bond captured	0	4	0
A5A163	A5A163_HUMAN	MHC class I antigen	HLA-B		1	0	Thioester bond captured	0	4	0
Q9Y3S2	ZN330_HUMAN	Zinc finger protein 330 (Nucleolar autoantigen 36) (Nucleolar cysteine-rich protein)	ZNF330, NOA36		1	0	Thioester bond captured	0	29	0
Q9NYP7	ELOV5_HUMAN	Elongation of very long chain fatty acids protein 5 (EC 2.3.1.199) (3-keto acyl-CoA synthase ELOVL5) (ELOVL fatty acid elongase 5) (ELOVL FA elongase 5) (Fatty acid elongase 1) (hELO1) (Very-long-chain 3-oxoacyl-CoA synthase 5)	ELOVL5, ELOVL2, PRO0530	ELOV5_MOUSE	1	0	Metabolic labeling	0	7	0
A4ZX99	A4ZX99_HUMAN	MHC class I antigen	HLA-B		1	0	Thioester bond captured	0	4	0
Q9UJ83	HACL1_HUMAN	2-hydroxyacyl-CoA lyase 1 (EC 4.1.-.-) (2-hydroxyphytanoyl-CoA lyase) (2-HPCL) (Phytanoyl-CoA 2-hydroxylase 2)	HACL1, HPCL, HPCL2, PHYH2, HSPC279	HACL1_MOUSE	1	0	Metabolic labeling	0	13	0
Q96MG8	PCMD1_HUMAN	Protein-L-isoaspartate O-methyltransferase domain-containing protein 1	PCMTD1	PCMD1_MOUSE	1	0	Metabolic labeling	0	5	0
A4PJ10	A4PJ10_HUMAN	MHC class I antigen	HLA-C		1	0	Thioester bond captured	0	2	0
O94919	ENDD1_HUMAN	Endonuclease domain-containing 1 protein (EC 3.1.30.-)	ENDOD1, KIAA0830	ENDD1_MOUSE	1	0	Metabolic labeling	0	13	0
Q6UVK1	CSPG4_HUMAN	Chondroitin sulfate proteoglycan 4 (Chondroitin sulfate proteoglycan NG2) (Melanoma chondroitin sulfate proteoglycan) (Melanoma-associated chondroitin sulfate proteoglycan)	CSPG4, MCSP	CSPG4_MOUSE	1	0	Metabolic labeling	0	12	0
Q9Y2Q3	GSTK1_HUMAN	Glutathione S-transferase kappa 1 (EC 2.5.1.18) (GST 13-13) (GST class-kappa) (GSTK1-1) (hGSTK1) (Glutathione S-transferase subunit 13)	GSTK1, HDCMD47P	GSTK1_MOUSE	1	0	Metabolic labeling	0	2	0
A3FG56	A3FG56_HUMAN	MHC class I antigen	HLA-B		1	0	Thioester bond captured	0	3	0
A0MNW2	A0MNW2_HUMAN	MHC class I antigen	HLA-B		1	0	Thioester bond captured	0	4	0
Q969I6	S38A4_HUMAN	Sodium-coupled neutral amino acid transporter 4 (Amino acid transporter A3) (Na(+)-coupled neutral amino acid transporter 4) (Solute carrier family 38 member 4) (System A amino acid transporter 3) (System N amino acid transporter 3)	SLC38A4, ATA3, NAT3, SNAT4	S38A3_MOUSE	1	0	Metabolic labeling	0	4	0
P21731	TA2R_HUMAN	Thromboxane A2 receptor (TXA2-R) (Prostanoid TP receptor)	TBXA2R		1	1	Thioester bond captured	3	8	0
O00533	CHL1_HUMAN	Neural cell adhesion molecule L1-like protein (Close homolog of L1) [Cleaved into: Processed neural cell adhesion molecule L1-like protein]	CHL1, CALL	CHL1_MOUSE	1	0	Metabolic labeling	0	19	0
Q03164	KMT2A_HUMAN	Histone-lysine N-methyltransferase 2A (Lysine N-methyltransferase 2A) (EC 2.1.1.43) (ALL-1) (CXXC-type zinc finger protein 7) (Myeloid/lymphoid or mixed-lineage leukemia) (Myeloid/lymphoid or mixed-lineage leukemia protein 1) (Trithorax-like protein) (Zinc finger protein HRX) [Cleaved into: MLL cleavage product N320 (N-terminal cleavage product of 320 kDa) (p320); MLL cleavage product C180 (C-ter…	MLL, ALL1, CXXC7, HRX, HTRX, KMT2A, MLL1, TRX1, Sept11		1	0	Metabolic labeling	0	80	0
P43119	PI2R_HUMAN	Prostacyclin receptor (Prostaglandin I2 receptor) (PGI receptor) (PGI2 receptor) (Prostanoid IP receptor)	PTGIR, PRIPR		1	1	Thioester bond captured	2	18	0
Q9H8H3	MET7A_HUMAN	Methyltransferase-like protein 7A (EC 2.1.1.-) (Protein AAM-B)	METTL7A, PRO0066, UNQ1902/PRO4348, Mettl7a	HIG1C_MOUSE	1	0	Metabolic labeling	0	9	0
O60229	KALRN_HUMAN	Kalirin (EC 2.7.11.1) (Huntingtin-associated protein-interacting protein) (Protein Duo) (Serine/threonine-protein kinase with Dbl- and pleckstrin homology domain)	KALRN, DUET, DUO, HAPIP, TRAD		1	0	Thioester bond captured	0	55	0
P43250	GRK6_HUMAN	G protein-coupled receptor kinase 6 (EC 2.7.11.16) (G protein-coupled receptor kinase GRK6)	GRK6, GPRK6		1	1	Thioester bond captured	3	22	0
Q9Y2H0	DLGP4_HUMAN	Disks large-associated protein 4 (DAP-4) (PSD-95/SAP90-binding protein 4) (SAP90/PSD-95-associated protein 4) (SAPAP-4)	DLGAP4, DAP4, KIAA0964, SAPAP4		1	0	Thioester bond captured	0	17	0
Q9NRR8	C42S1_HUMAN	CDC42 small effector protein 1 (CDC42-binding protein SCIP1) (Small effector of CDC42 protein 1)	CDC42SE1, SPEC1		1	0	Thioester bond captured	0	2	0
O43306	ADCY6_HUMAN	Adenylate cyclase type 6 (EC 4.6.1.1) (ATP pyrophosphate-lyase 6) (Adenylate cyclase type VI) (Adenylyl cyclase 6) (Ca(2+)-inhibitable adenylyl cyclase)	ADCY6, KIAA0422		1	0	Thioester bond captured	0	31	0
Q9BSF0	SMAKA_HUMAN	Small membrane A-kinase anchor protein	C2orf88		1	0	Thioester bond captured	0	4	0
Q6ICL3	TNG2_HUMAN	Transport and Golgi organization protein 2 homolog	TANGO2, C22orf25		1	0	Thioester bond captured	0	5	0
Q969X1	LFG3_HUMAN	Protein lifeguard 3 (Protein RECS1 homolog) (Transmembrane BAX inhibitor motif-containing protein 1)	TMBIM1, LFG3, RECS1, PP1201, PSEC0158		1	0	Thioester bond captured	0	6	0
Q17RC7	EX3L4_HUMAN	Exocyst complex component 3-like protein 4	EXOC3L4, C14orf73		1	0	Thioester bond captured	0	10	0
Q69YW2	CA095_HUMAN	Uncharacterized membrane protein C1orf95	C1orf95		1	0	Thioester bond captured	0	4	0
Q5JQS6	GSAML_HUMAN	Germinal center-associated signaling and motility-like protein	GCSAML, C1orf150		1	0	Thioester bond captured	0	4	0
Q9HCY8	S10AE_HUMAN	Protein S100-A14 (S100 calcium-binding protein A14) (S114)	S100A14, S100A15		1	0	Thioester bond captured	0	3	0
Q5JUQ0	FA78A_HUMAN	Protein FAM78A	FAM78A, C9orf59		1	0	Thioester bond captured	0	5	0
P12273	PIP_HUMAN	Prolactin-inducible protein (Gross cystic disease fluid protein 15) (GCDFP-15) (Prolactin-induced protein) (Secretory actin-binding protein) (SABP) (gp17)	PIP, GCDFP15, GPIP4		1	0	Thioester bond captured	0	5	0
Q13113	PDZ1I_HUMAN	PDZK1-interacting protein 1 (17 kDa membrane-associated protein) (Protein DD96)	PDZK1IP1, MAP17		1	0	Thioester bond captured	0	2	0
Q9Y3A3	PHOCN_HUMAN	MOB-like protein phocein (2C4D) (Class II mMOB1) (Mob1 homolog 3) (Mob3) (Mps one binder kinase activator-like 3) (Preimplantation protein 3)	MOB4, MOB3, MOBKL3, PHOCN, PREI3, CGI-95		1	0	Thioester bond captured	0	9	0
Q6ZSS7	MFSD6_HUMAN	Major facilitator superfamily domain-containing protein 6 (Macrophage MHC class I receptor 2 homolog)	MFSD6, MMR2		1	0	Thioester bond captured	0	13	0
Q9H305	CDIP1_HUMAN	Cell death-inducing p53-target protein 1 (Cell death involved p53-target) (Cell death-inducing protein) (LITAF-like protein) (Lipopolysaccharide-induced tumor necrosis factor-alpha-like protein) (Transmembrane protein I1)	CDIP1, C16orf5, CDIP, LITAFL		1	0	Thioester bond captured	0	11	0
Q9Y693	LHFP_HUMAN	Lipoma HMGIC fusion partner	LHFP		1	0	Thioester bond captured	0	15	0
O15243	OBRG_HUMAN	Leptin receptor gene-related protein (Endospanin-1) (Leptin receptor overlapping transcript protein) (OB-R gene-related protein) (OB-RGRP)	LEPROT, LEPR, OBR		1	0	Thioester bond captured	0	3	0
Q2M3D2	EX3L2_HUMAN	Exocyst complex component 3-like protein 2 (HBV X-transactivated gene 7 protein) (HBV XAg-transactivated protein 7)	EXOC3L2, XTP7		1	0	Thioester bond captured	0	9	0
Q9P000	COMD9_HUMAN	COMM domain-containing protein 9	COMMD9, HSPC166		1	0	Thioester bond captured	0	4	0
Q8N9U0	TAC2N_HUMAN	Tandem C2 domains nuclear protein (Membrane targeting tandem C2 domain-containing protein 1) (Tandem C2 protein in nucleus) (Tac2-N)	TC2N, C14orf47, MTAC2D1		1	0	Thioester bond captured	0	9	0
Q8IVB4	SL9A9_HUMAN	Sodium/hydrogen exchanger 9 (Na(+)/H(+) exchanger 9) (NHE-9) (Solute carrier family 9 member 9)	SLC9A9, NHE9, Nbla00118		1	0	Thioester bond captured	0	10	0
Q9NXL6	SIDT1_HUMAN	SID1 transmembrane family member 1	SIDT1		1	0	Thioester bond captured	0	17	0
P11597	CETP_HUMAN	Cholesteryl ester transfer protein (Lipid transfer protein I)	CETP		1	0	Thioester bond captured	0	7	0
Q9BUP3	HTAI2_HUMAN	Oxidoreductase HTATIP2 (EC 1.1.1.-) (30 kDa HIV-1 TAT-interacting protein) (HIV-1 TAT-interactive protein 2)	HTATIP2, CC3, TIP30		1	0	Thioester bond captured	0	4	0
P17152	TMM11_HUMAN	Transmembrane protein 11, mitochondrial (Protein PM1) (Protein PMI)	TMEM11, C17orf35, PM1		1	0	Thioester bond captured	0	8	0
Q96BS2	CHP3_HUMAN	Calcineurin B homologous protein 3 (Tescalcin) (TSC)	TESC, CHP3		1	0	Thioester bond captured	0	2	0
P19971	TYPH_HUMAN	Thymidine phosphorylase (TP) (EC 2.4.2.4) (Gliostatin) (Platelet-derived endothelial cell growth factor) (PD-ECGF) (TdRPase)	TYMP, ECGF1		1	0	Thioester bond captured	0	7	0
P43354	NR4A2_HUMAN	Nuclear receptor subfamily 4 group A member 2 (Immediate-early response protein NOT) (Orphan nuclear receptor NURR1) (Transcriptionally-inducible nuclear receptor)	NR4A2, NOT, NURR1, TINUR		1	0	Thioester bond captured	0	18	0
Q15382	RHEB_HUMAN	GTP-binding protein Rheb (Ras homolog enriched in brain)	RHEB, RHEB2		1	0	Thioester bond captured	0	1	0
P11362	FGFR1_HUMAN	Fibroblast growth factor receptor 1 (FGFR-1) (EC 2.7.10.1) (Basic fibroblast growth factor receptor 1) (BFGFR) (bFGF-R-1) (Fms-like tyrosine kinase 2) (FLT-2) (N-sam) (Proto-oncogene c-Fgr) (CD antigen CD331)	FGFR1, BFGFR, CEK, FGFBR, FLG, FLT2, HBGFR		1	0	Thioester bond captured	0	19	0
P33316	DUT_HUMAN	Deoxyuridine 5'-triphosphate nucleotidohydrolase, mitochondrial (dUTPase) (EC 3.6.1.23) (dUTP pyrophosphatase)	DUT		1	0	Metabolic labeling	0	5	0
Q14162	SREC_HUMAN	Scavenger receptor class F member 1 (Acetyl LDL receptor) (Scavenger receptor expressed by endothelial cells 1) (SREC-I)	SCARF1, KIAA0149, SREC		1	0	Thioester bond captured	0	80	0
Q9HAV7	GRPE1_HUMAN	GrpE protein homolog 1, mitochondrial (HMGE) (Mt-GrpE#1)	GRPEL1, GREPEL1		1	0	Thioester bond captured	0	4	0
O43324	MCA3_HUMAN	Eukaryotic translation elongation factor 1 epsilon-1 (Aminoacyl tRNA synthetase complex-interacting multifunctional protein 3) (Elongation factor p18) (Multisynthase complex auxiliary component p18)	EEF1E1, AIMP3, P18		1	0	Thioester bond captured	0	1	0
P04229	2B11_HUMAN	HLA class II histocompatibility antigen, DRB1-1 beta chain (MHC class II antigen DRB1*1) (DR-1) (DR1)	HLA-DRB1, MARCH		1	0	Thioester bond captured	0	7	0
P01036	CYTS_HUMAN	Cystatin-S (Cystatin-4) (Cystatin-SA-III) (Salivary acidic protein 1)	CST4		1	0	Thioester bond captured	0	5	0
O14618	CCS_HUMAN	Copper chaperone for superoxide dismutase (Superoxide dismutase copper chaperone)	CCS		1	0	Thioester bond captured	0	9	0
O75352	MPU1_HUMAN	Mannose-P-dolichol utilization defect 1 protein (Suppressor of Lec15 and Lec35 glycosylation mutation homolog) (SL15)	MPDU1		1	0	Thioester bond captured	0	5	0
Q9HA77	SYCM_HUMAN	Probable cysteine--tRNA ligase, mitochondrial (EC 6.1.1.16) (Cysteinyl-tRNA synthetase) (CysRS)	CARS2, OK/SW-cl.10		1	0	Thioester bond captured	0	9	0
O95427	PIGN_HUMAN	GPI ethanolamine phosphate transferase 1 (EC 2.-.-.-) (MCD4 homolog) (Phosphatidylinositol-glycan biosynthesis class N protein) (PIG-N)	PIGN, MCD4		1	0	Thioester bond captured	0	10	0
Q86YN1	DOPP1_HUMAN	Dolichyldiphosphatase 1 (EC 3.6.1.43) (Dolichyl pyrophosphate phosphatase 1)	DOLPP1, LSFR2		1	0	Thioester bond captured	0	2	0
Q6ZSZ5	ARHGI_HUMAN	Rho guanine nucleotide exchange factor 18 (114 kDa Rho-specific guanine nucleotide exchange factor) (p114-Rho-GEF) (p114RhoGEF) (Septin-associated RhoGEF) (SA-RhoGEF)	ARHGEF18, KIAA0521	ARHGI_MOUSE	1	0	Metabolic labeling	0	8	0
P04745	AMY1_HUMAN	Alpha-amylase 1 (EC 3.2.1.1) (1,4-alpha-D-glucan glucanohydrolase 1) (Salivary alpha-amylase)	AMY1A, AMY1;, AMY1B, AMY1C, AMY1		1	0	Thioester bond captured	0	12	0
O14874	BCKD_HUMAN	[3-methyl-2-oxobutanoate dehydrogenase [lipoamide]] kinase, mitochondrial (EC 2.7.11.4) (Branched-chain alpha-ketoacid dehydrogenase kinase) (BCKD-kinase) (BCKDHKIN)	BCKDK		1	0	Thioester bond captured	0	5	0
Q9UKR5	ERG28_HUMAN	Probable ergosterol biosynthetic protein 28	C14orf1, AD-011, HSPC288, x0006	ERG28_MOUSE	1	0	Metabolic labeling	0	2	0
Q86TW5	Q86TW5_HUMAN	Full-length cDNA clone CS0DC006YI13 of Neuroblastoma of Homo sapiens (human)		ERG28_MOUSE	1	0	Metabolic labeling	0	2	0
Q8NHP8	PLBL2_HUMAN	Putative phospholipase B-like 2 (EC 3.1.1.-) (76 kDa protein) (p76) (LAMA-like protein 2) (Lamina ancestor homolog 2) (Phospholipase B domain-containing protein 2) [Cleaved into: Putative phospholipase B-like 2 32 kDa form; Putative phospholipase B-like 2 45 kDa form]	PLBD2	PLBL2_MOUSE	1	0	Metabolic labeling	0	8	0
Q9BSF4	CS052_HUMAN	Uncharacterized protein C19orf52	C19orf52	CS052_MOUSE	1	0	Metabolic labeling	0	5	0
Q8N2U0	TM256_HUMAN	Transmembrane protein 256	TMEM256, C17orf61	TM256_MOUSE	1	0	Metabolic labeling	0	2	0
O94874	UFL1_HUMAN	E3 UFM1-protein ligase 1 (EC 6.3.2.-) (LZAP-binding protein)	UFL1, KIAA0776, NLBP	UFL1_MOUSE	1	0	Metabolic labeling	0	8	0
Q86U38	NOP9_HUMAN	Nucleolar protein 9	NOP9, C14orf21, KIAA2021	NOP9_MOUSE	1	0	Metabolic labeling	0	13	0
Q52LJ0	FA98B_HUMAN	Protein FAM98B	FAM98B	FA98B_MOUSE	1	0	Metabolic labeling	0	7	0
A6NCS6	CB072_HUMAN	Uncharacterized protein C2orf72	C2orf72	CB072_MOUSE	1	0	Metabolic labeling	0	8	0
Q92619	HMHA1_HUMAN	Minor histocompatibility protein HA-1 [Cleaved into: Minor histocompatibility antigen HA-1 (mHag HA-1)]	HMHA1, KIAA0223		1	0	Thioester bond captured	0	23	0
Q9NRG9	AAAS_HUMAN	Aladin (Adracalin)	AAAS, ADRACALA, GL003	AAAS_MOUSE	1	0	Metabolic labeling	0	15	0
Q07108	CD69_HUMAN	Early activation antigen CD69 (Activation inducer molecule) (AIM) (BL-AC/P26) (C-type lectin domain family 2 member C) (EA1) (Early T-cell activation antigen p60) (GP32/28) (Leukocyte surface antigen Leu-23) (MLR-3) (CD antigen CD69)	CD69, CLEC2C		1	0	Thioester bond captured	0	9	0
Q96DZ9	CKLF5_HUMAN	CKLF-like MARVEL transmembrane domain-containing protein 5 (Chemokine-like factor superfamily member 5)	CMTM5, CKLFSF5		1	0	Thioester bond captured	0	4	0
Q96MX0	CKLF3_HUMAN	CKLF-like MARVEL transmembrane domain-containing protein 3 (Chemokine-like factor superfamily member 3)	CMTM3, CKLFSF3		1	0	Thioester bond captured	0	4	0
Q5BJF2	TMM97_HUMAN	Transmembrane protein 97 (Protein MAC30)	TMEM97, MAC30		1	0	Thioester bond captured	0	3	0
P01033	TIMP1_HUMAN	Metalloproteinase inhibitor 1 (Erythroid-potentiating activity) (EPA) (Fibroblast collagenase inhibitor) (Collagenase inhibitor) (Tissue inhibitor of metalloproteinases 1) (TIMP-1)	TIMP1, CLGI, TIMP		1	0	Thioester bond captured	0	12	0
Q9P2D7	DYH1_HUMAN	Dynein heavy chain 1, axonemal (Axonemal beta dynein heavy chain 1) (Ciliary dynein heavy chain 1) (Heat shock regulated protein 1) (HSRF-1) (hDHC7)	DNAH1, DHC7, DNAHC1, KIAA1410		1	0	Thioester bond captured	0	71	0
Q9H3P7	GCP60_HUMAN	Golgi resident protein GCP60 (Acyl-CoA-binding domain-containing protein 3) (Golgi complex-associated protein 1) (GOCAP1) (Golgi phosphoprotein 1) (GOLPH1) (PBR- and PKA-associated protein 7) (Peripheral benzodiazepine receptor-associated protein PAP7)	ACBD3, GCP60, GOCAP1, GOLPH1	GCP60_MOUSE	1	0	Metabolic labeling	0	5	0
Q96A54	ADR1_HUMAN	Adiponectin receptor protein 1 (Progestin and adipoQ receptor family member I)	ADIPOR1, PAQR1, TESBP1A, CGI-45	ADR1_MOUSE	1	0	Metabolic labeling	0	7	0
Q9NRZ7	PLCC_HUMAN	1-acyl-sn-glycerol-3-phosphate acyltransferase gamma (EC 2.3.1.51) (1-acylglycerol-3-phosphate O-acyltransferase 3) (1-AGP acyltransferase 3) (1-AGPAT 3) (Lysophosphatidic acid acyltransferase gamma) (LPAAT-gamma)	AGPAT3, LPAAT3, UNQ759/PRO1490	PLCC_MOUSE	1	0	Metabolic labeling	0	10	0
Q9NRZ5	PLCD_HUMAN	1-acyl-sn-glycerol-3-phosphate acyltransferase delta (EC 2.3.1.51) (1-acylglycerol-3-phosphate O-acyltransferase 4) (1-AGP acyltransferase 4) (1-AGPAT 4) (Lysophosphatidic acid acyltransferase delta) (LPAAT-delta)	AGPAT4, UNQ499/PRO1016	PLCD_MOUSE	1	0	Metabolic labeling	0	10	0
Q86UL3	GPAT4_HUMAN	Glycerol-3-phosphate acyltransferase 4 (GPAT4) (EC 2.3.1.15) (1-acylglycerol-3-phosphate O-acyltransferase 6) (1-AGP acyltransferase 6) (1-AGPAT 6) (Acyl-CoA:glycerol-3-phosphate acyltransferase 4) (Lysophosphatidic acid acyltransferase zeta) (LPAAT-zeta)	AGPAT6, GPAT4, UNQ551/PRO1108	GPAT4_MOUSE	1	0	Metabolic labeling	0	8	0
O95831	AIFM1_HUMAN	Apoptosis-inducing factor 1, mitochondrial (EC 1.1.1.-) (Programmed cell death protein 8)	AIFM1, AIF, PDCD8	AIFM1_MOUSE	1	0	Metabolic labeling	0	5	0
Q96F25	ALG14_HUMAN	UDP-N-acetylglucosamine transferase subunit ALG14 homolog	ALG14	ALG14_MOUSE	1	0	Metabolic labeling	0	5	0
Q9H553	ALG2_HUMAN	Alpha-1,3/1,6-mannosyltransferase ALG2 (EC 2.4.1.132) (EC 2.4.1.257) (Asparagine-linked glycosylation protein 2 homolog) (GDP-Man:Man(1)GlcNAc(2)-PP-Dol alpha-1,3-mannosyltransferase) (GDP-Man:Man(1)GlcNAc(2)-PP-dolichol mannosyltransferase) (GDP-Man:Man(2)GlcNAc(2)-PP-Dol alpha-1,6-mannosyltransferase)	ALG2, UNQ666/PRO1298	ALG2_MOUSE	1	0	Metabolic labeling	0	12	0
Q9Y673	ALG5_HUMAN	Dolichyl-phosphate beta-glucosyltransferase (DolP-glucosyltransferase) (EC 2.4.1.117) (Asparagine-linked glycosylation protein 5 homolog)	ALG5, HSPC149	ALG5_MOUSE	1	0	Metabolic labeling	0	4	0
Q9H6U8	ALG9_HUMAN	Alpha-1,2-mannosyltransferase ALG9 (EC 2.4.1.259) (EC 2.4.1.261) (Asparagine-linked glycosylation protein 9 homolog) (Disrupted in bipolar disorder protein 1) (Dol-P-Man:Man(6)GlcNAc(2)-PP-Dol alpha-1,2-mannosyltransferase) (Dol-P-Man:Man(8)GlcNAc(2)-PP-Dol alpha-1,2-mannosyltransferase)	ALG9, DIBD1	ALG9_MOUSE	1	0	Metabolic labeling	0	14	0
Q9NVT9	ARMC1_HUMAN	Armadillo repeat-containing protein 1	ARMC1, ARCP	ARMC1_MOUSE	1	0	Metabolic labeling	0	4	0
Q8N2F6	ARM10_HUMAN	Armadillo repeat-containing protein 10 (Splicing variant involved in hepatocarcinogenesis protein)	ARMC10, SVH, PSEC0198	ARM10_MOUSE	1	0	Metabolic labeling	0	6	0
H7C0A3	H7C0A3_HUMAN	Protein ARPC4-TTLL3	ARPC4-TTLL3	ARPC4_MOUSE	1	0	Metabolic labeling	0	3	0
O43681	ASNA_HUMAN	ATPase ASNA1 (EC 3.6.-.-) (Arsenical pump-driving ATPase) (Arsenite-stimulated ATPase) (Transmembrane domain recognition complex 40 kDa ATPase subunit) (hARSA-I) (hASNA-I)	ASNA1, ARSA, TRC40	ASNA_MOUSE	1	0	Metabolic labeling	0	8	0
Q8NBU5	ATAD1_HUMAN	ATPase family AAA domain-containing protein 1 (EC 3.6.1.3) (Thorase)	ATAD1, FNP001	ATAD1_MOUSE	1	0	Metabolic labeling	0	6	0
Q9HD20	AT131_HUMAN	Probable cation-transporting ATPase 13A1 (EC 3.6.3.-)	ATP13A1, ATP13A, KIAA1825, CGI-152	AT131_MOUSE	1	0	Metabolic labeling	0	29	0
O60513	B4GT4_HUMAN	Beta-1,4-galactosyltransferase 4 (Beta-1,4-GalTase 4) (Beta4Gal-T4) (b4Gal-T4) (EC 2.4.1.-) (UDP-Gal:beta-GlcNAc beta-1,4-galactosyltransferase 4) (UDP-galactose:beta-N-acetylglucosamine beta-1,4-galactosyltransferase 4) [Includes: N-acetyllactosamine synthase (EC 2.4.1.90) (Nal synthase); Lactotriaosylceramide beta-1,4-galactosyltransferase (EC 2.4.1.275) (Beta-N-acetylglucosaminyl-glycolipid be…	B4GALT4, UNQ552/PRO1109	B4GT4_MOUSE	1	0	Metabolic labeling	0	6	0
P53396	ACLY_HUMAN	ATP-citrate synthase (EC 2.3.3.8) (ATP-citrate (pro-S-)-lyase) (ACL) (Citrate cleavage enzyme)	ACLY		1	0	Metabolic labeling	0	16	0
P00491	PNPH_HUMAN	Purine nucleoside phosphorylase (PNP) (EC 2.4.2.1) (Inosine phosphorylase) (Inosine-guanosine phosphorylase)	PNP, NP		1	0	Metabolic labeling	0	4	0
Q6IC98	GRAM4_HUMAN	GRAM domain-containing protein 4 (Death-inducing protein)	GRAMD4, DIP, KIAA0767	GRAM4_MOUSE	1	0	Metabolic labeling	0	7	0
Q02338	BDH_HUMAN	D-beta-hydroxybutyrate dehydrogenase, mitochondrial (BDH) (EC 1.1.1.30) (3-hydroxybutyrate dehydrogenase)	BDH1, BDH	BDH_MOUSE	1	0	Metabolic labeling	0	7	0
Q86WA6	BPHL_HUMAN	Valacyclovir hydrolase (VACVase) (Valacyclovirase) (EC 3.1.-.-) (Biphenyl hydrolase-like protein) (Biphenyl hydrolase-related protein) (Bph-rp) (Breast epithelial mucin-associated antigen) (MCNAA)	BPHL, MCNAA	BPHL_MOUSE	1	0	Metabolic labeling	0	3	0
Q7L1Q6	BZW1_HUMAN	Basic leucine zipper and W2 domain-containing protein 1 (Protein Orf)	BZW1, BZAP45, KIAA0005	BZW1_MOUSE	1	0	Metabolic labeling	0	3	0
Q16602	CALRL_HUMAN	Calcitonin gene-related peptide type 1 receptor (CGRP type 1 receptor) (Calcitonin receptor-like receptor)	CALCRL, CGRPR	CALRL_MOUSE	1	0	Metabolic labeling	0	17	0
O60610	DIAP1_HUMAN	Protein diaphanous homolog 1 (Diaphanous-related formin-1) (DRF1)	DIAPH1, DIAP1		1	0	Metabolic labeling	0	12	0
P49069	CAMLG_HUMAN	Calcium signal-modulating cyclophilin ligand (CAML)	CAMLG, CAML	CAMLG_MOUSE	1	0	Metabolic labeling	0	5	0
Q92841	DDX17_HUMAN	Probable ATP-dependent RNA helicase DDX17 (EC 3.6.4.13) (DEAD box protein 17) (DEAD box protein p72) (RNA-dependent helicase p72)	DDX17		1	0	Metabolic labeling	0	12	0
P27695	APEX1_HUMAN	DNA-(apurinic or apyrimidinic site) lyase (EC 3.1.-.-) (EC 4.2.99.18) (APEX nuclease) (APEN) (Apurinic-apyrimidinic endonuclease 1) (AP endonuclease 1) (APE-1) (REF-1) (Redox factor-1) [Cleaved into: DNA-(apurinic or apyrimidinic site) lyase, mitochondrial]	APEX1, APE, APE1, APEX, APX, HAP1, REF1		1	0	Metabolic labeling	0	7	0
Q8N4T8	CBR4_HUMAN	Carbonyl reductase family member 4 (EC 1.-.-.-) (3-oxoacyl-[acyl-carrier-protein] reductase) (EC 1.1.1.-) (Quinone reductase CBR4)	CBR4	CBR4_MOUSE	1	0	Metabolic labeling	0	3	0
Q9BRQ6	CHCH6_HUMAN	Coiled-coil-helix-coiled-coil-helix domain-containing protein 6, mitochondrial (Coiled coil helix cristae morphology protein 1)	CHCHD6, CHCM1	CHCH6_MOUSE	1	0	Metabolic labeling	0	4	0
Q9Y4C5	CHST2_HUMAN	Carbohydrate sulfotransferase 2 (EC 2.8.2.-) (Galactose/N-acetylglucosamine/N-acetylglucosamine 6-O-sulfotransferase 2) (GST-2) (N-acetylglucosamine 6-O-sulfotransferase 1) (GlcNAc6ST-1) (Gn6ST-1)	CHST2, GN6ST	CHST2_MOUSE	1	0	Metabolic labeling	0	10	0
P24666	PPAC_HUMAN	Low molecular weight phosphotyrosine protein phosphatase (LMW-PTP) (LMW-PTPase) (EC 3.1.3.48) (Adipocyte acid phosphatase) (Low molecular weight cytosolic acid phosphatase) (EC 3.1.3.2) (Red cell acid phosphatase 1)	ACP1		1	0	Metabolic labeling	0	8	0
P06732	KCRM_HUMAN	Creatine kinase M-type (EC 2.7.3.2) (Creatine kinase M chain) (M-CK) [Cleaved into: Creatine kinase M-type, N-terminally processed]	CKM, CKMM	KCRM_MOUSE	1	0	Metabolic labeling	0	4	0
Q15102	PA1B3_HUMAN	Platelet-activating factor acetylhydrolase IB subunit gamma (EC 3.1.1.47) (PAF acetylhydrolase 29 kDa subunit) (PAF-AH 29 kDa subunit) (PAF-AH subunit gamma) (PAFAH subunit gamma)	PAFAH1B3, PAFAHG		1	0	Metabolic labeling	0	2	0
O75503	CLN5_HUMAN	Ceroid-lipofuscinosis neuronal protein 5 (Protein CLN5)	CLN5	CLN5_MOUSE	1	0	Metabolic labeling	0	7	0
Q9H078	CLPB_HUMAN	Caseinolytic peptidase B protein homolog (Suppressor of potassium transport defect 3)	CLPB, HSP78, SKD3	CLPB_MOUSE	1	0	Metabolic labeling	0	9	0
O96005	CLPT1_HUMAN	Cleft lip and palate transmembrane protein 1	CLPTM1	CLPT1_MOUSE	1	0	Metabolic labeling	0	4	0
P57053	H2BFS_HUMAN	Histone H2B type F-S (Histone H2B.s) (H2B/s)	H2BFS		1	0	Metabolic labeling	0	0	0
P25787	PSA2_HUMAN	Proteasome subunit alpha type-2 (EC 3.4.25.1) (Macropain subunit C3) (Multicatalytic endopeptidase complex subunit C3) (Proteasome component C3)	PSMA2, HC3, PSC3		1	0	Metabolic labeling	0	2	0
Q16630	CPSF6_HUMAN	Cleavage and polyadenylation specificity factor subunit 6 (Cleavage and polyadenylation specificity factor 68 kDa subunit) (CFIm68) (CPSF 68 kDa subunit) (Pre-mRNA cleavage factor Im 68 kDa subunit) (Protein HPBRII-4/7)	CPSF6, CFIM68	CPSF6_MOUSE	1	0	Metabolic labeling	0	3	0
Q92523	CPT1B_HUMAN	Carnitine O-palmitoyltransferase 1, muscle isoform (CPT1-M) (EC 2.3.1.21) (Carnitine O-palmitoyltransferase I, muscle isoform) (CPT I) (CPTI-M) (Carnitine palmitoyltransferase 1B) (Carnitine palmitoyltransferase I-like protein)	CPT1B, KIAA1670	CPT1A_MOUSE	1	0	Metabolic labeling	0	15	0
P07741	APT_HUMAN	Adenine phosphoribosyltransferase (APRT) (EC 2.4.2.7)	APRT		1	0	Metabolic labeling	0	3	0
P23786	CPT2_HUMAN	Carnitine O-palmitoyltransferase 2, mitochondrial (EC 2.3.1.21) (Carnitine palmitoyltransferase II) (CPT II)	CPT2, CPT1	CPT2_MOUSE	1	0	Metabolic labeling	0	9	0
Q9UKG9	OCTC_HUMAN	Peroxisomal carnitine O-octanoyltransferase (COT) (EC 2.3.1.137)	CROT, COT	OCTC_MOUSE	1	0	Metabolic labeling	0	14	0
Q7Z406	MYH14_HUMAN	Myosin-14 (Myosin heavy chain 14) (Myosin heavy chain, non-muscle IIc) (Non-muscle myosin heavy chain IIc) (NMHC II-C)	MYH14, KIAA2034, FP17425		1	0	Metabolic labeling	0	17	0
P01034	CYTC_HUMAN	Cystatin-C (Cystatin-3) (Gamma-trace) (Neuroendocrine basic polypeptide) (Post-gamma-globulin)	CST3	CYTC_MOUSE	1	0	Metabolic labeling	0	4	0
Q9Y5B9	SP16H_HUMAN	FACT complex subunit SPT16 (Chromatin-specific transcription elongation factor 140 kDa subunit) (FACT 140 kDa subunit) (FACTp140) (Facilitates chromatin transcription complex subunit SPT16) (hSPT16)	SUPT16H, FACT140, FACTP140		1	0	Metabolic labeling	0	10	0
Q6P2Q9	PRP8_HUMAN	Pre-mRNA-processing-splicing factor 8 (220 kDa U5 snRNP-specific protein) (PRP8 homolog) (Splicing factor Prp8) (p220)	PRPF8, PRPC8		1	0	Metabolic labeling	0	23	0
Q9NX94	WBP1L_HUMAN	WW domain binding protein 1-like (Outcome predictor in acute leukemia 1)	WBP1L, C10orf26, OPA1L	WBP1L_MOUSE	1	0	Metabolic labeling	0	18	0
Q8N6I4	TM251_HUMAN	Transmembrane protein 251	TMEM251, C14orf109	TM251_MOUSE	1	0	Metabolic labeling	0	4	0
Q9Y4L1	HYOU1_HUMAN	Hypoxia up-regulated protein 1 (150 kDa oxygen-regulated protein) (ORP-150) (170 kDa glucose-regulated protein) (GRP-170)	HYOU1, GRP170, ORP150		1	0	Metabolic labeling	0	4	0
Q8WVC6	DCAKD_HUMAN	Dephospho-CoA kinase domain-containing protein	DCAKD	DCAKD_MOUSE	1	0	Metabolic labeling	0	2	0
Q96C86	DCPS_HUMAN	m7GpppX diphosphatase (EC 3.6.1.59) (DCS-1) (Decapping scavenger enzyme) (Hint-related 7meGMP-directed hydrolase) (Histidine triad nucleotide-binding protein 5) (Histidine triad protein member 5) (HINT-5) (Scavenger mRNA-decapping enzyme DcpS)	DCPS, DCS1, HINT5, HSPC015	DCPS_MOUSE	1	0	Metabolic labeling	0	3	0
Q9BUN8	DERL1_HUMAN	Derlin-1 (Degradation in endoplasmic reticulum protein 1) (DERtrin-1) (Der1-like protein 1)	DERL1, DER1, UNQ243/PRO276	DERL1_MOUSE	1	0	Metabolic labeling	0	2	0
P05386	RLA1_HUMAN	60S acidic ribosomal protein P1	RPLP1, RRP1		1	0	Metabolic labeling	0	2	0
Q96LJ7	DHRS1_HUMAN	Dehydrogenase/reductase SDR family member 1 (EC 1.1.-.-)	DHRS1	DHRS1_MOUSE	1	0	Metabolic labeling	0	10	0
Q9Y394	DHRS7_HUMAN	Dehydrogenase/reductase SDR family member 7 (EC 1.1.-.-) (Retinal short-chain dehydrogenase/reductase 4) (retSDR4)	DHRS7, DHRS7A, RETSDR4, CGI-86, UNQ285/PRO3448	DHRS7_MOUSE	1	0	Metabolic labeling	0	7	0
Q9NY33	DPP3_HUMAN	Dipeptidyl peptidase 3 (EC 3.4.14.4) (Dipeptidyl aminopeptidase III) (Dipeptidyl arylamidase III) (Dipeptidyl peptidase III) (DPP III) (Enkephalinase B)	DPP3		1	0	Metabolic labeling	0	6	0
Q96KC8	DNJC1_HUMAN	DnaJ homolog subfamily C member 1 (DnaJ protein homolog MTJ1)	DNAJC1, HTJ1	DNJC1_MOUSE	1	0	Metabolic labeling	0	6	0
Q8NFT8	DNER_HUMAN	Delta and Notch-like epidermal growth factor-related receptor	DNER, BET, UNQ262/PRO299	DNER_MOUSE	1	0	Metabolic labeling	0	65	0
Q8N163	CCAR2_HUMAN	Cell cycle and apoptosis regulator protein 2 (Cell division cycle and apoptosis regulator protein 2) (DBIRD complex subunit KIAA1967) (Deleted in breast cancer gene 1 protein) (DBC-1) (DBC.1) (p30 DBC)	KIAA1967, DBC1, CCAR2		1	0	Metabolic labeling	0	11	0
P24530	EDNRB_HUMAN	Endothelin B receptor (ET-B) (ET-BR) (Endothelin receptor non-selective type)	EDNRB, ETRB	EDNRB_MOUSE	1	1	Metabolic labeling	3	20	0
P46778	RL21_HUMAN	60S ribosomal protein L21	RPL21		1	0	Metabolic labeling	0	1	0
O60739	EIF1B_HUMAN	Eukaryotic translation initiation factor 1b (eIF1b) (Protein translation factor SUI1 homolog GC20)	EIF1B	EIF1B_MOUSE	1	0	Metabolic labeling	0	2	0
B4DQ14	B4DQ14_HUMAN	Eukaryotic translation initiation factor 2A (cDNA FLJ58035, highly similar to Homo sapiens eukaryotic translation initiation factor (eIF) 2A (eIF2A), mRNA)	EIF2A	EIF2A_MOUSE	1	0	Metabolic labeling	0	8	0
Q99729	ROAA_HUMAN	Heterogeneous nuclear ribonucleoprotein A/B (hnRNP A/B) (APOBEC1-binding protein 1) (ABBP-1)	HNRNPAB, ABBP1, HNRPAB		1	0	Metabolic labeling	0	2	0
P82251	BAT1_HUMAN	b(0,+)-type amino acid transporter 1 (b(0,+)AT1) (Glycoprotein-associated amino acid transporter b0,+AT1) (Solute carrier family 7 member 9)	SLC7A9, BAT1		1	0	Metabolic labeling	0	10	0
Q7L2H7	EIF3M_HUMAN	Eukaryotic translation initiation factor 3 subunit M (eIF3m) (Fetal lung protein B5) (hFL-B5) (PCI domain-containing protein 1)	EIF3M, HFLB5, PCID1, GA17, PNAS-125	EIF3M_MOUSE	1	0	Metabolic labeling	0	8	0
P54753	EPHB3_HUMAN	Ephrin type-B receptor 3 (EC 2.7.10.1) (EPH-like tyrosine kinase 2) (EPH-like kinase 2) (Embryonic kinase 2) (EK2) (hEK2) (Tyrosine-protein kinase TYRO6)	EPHB3, ETK2, HEK2, TYRO6	EPHB3_MOUSE	1	0	Metabolic labeling	0	28	0
P63098	CANB1_HUMAN	Calcineurin subunit B type 1 (Protein phosphatase 2B regulatory subunit 1) (Protein phosphatase 3 regulatory subunit B alpha isoform 1)	PPP3R1, CNA2, CNB		1	0	Metabolic labeling	0	2	0
P37235	HPCL1_HUMAN	Hippocalcin-like protein 1 (Calcium-binding protein BDR-1) (HLP2) (Visinin-like protein 3) (VILIP-3)	HPCAL1, BDR1		1	0	Metabolic labeling	0	2	0
O95466	FMNL_HUMAN	Formin-like protein 1 (CLL-associated antigen KW-13) (Leukocyte formin)	FMNL1, C17orf1, C17orf1B, FMNL		1	0	Metabolic labeling	0	13	0
Q9Y3B2	EXOS1_HUMAN	Exosome complex component CSL4 (Exosome component 1)	EXOSC1, CSL4, CGI-108	EXOS1_MOUSE	1	0	Metabolic labeling	0	6	0
Q9UBQ6	EXTL2_HUMAN	Exostosin-like 2 (EC 2.4.1.223) (Alpha-1,4-N-acetylhexosaminyltransferase EXTL2) (Alpha-GalNAcT EXTL2) (EXT-related protein 2) (Glucuronyl-galactosyl-proteoglycan 4-alpha-N-acetylglucosaminyltransferase) [Cleaved into: Processed exostosin-like 2]	EXTL2, EXTR2	EXTL2_MOUSE	1	0	Metabolic labeling	0	5	0
O15540	FABP7_HUMAN	Fatty acid-binding protein, brain (Brain lipid-binding protein) (BLBP) (Brain-type fatty acid-binding protein) (B-FABP) (Fatty acid-binding protein 7) (Mammary-derived growth inhibitor related)	FABP7, BLBP, FABPB, MRG	FABP7_MOUSE	1	0	Metabolic labeling	0	2	0
O60427	FADS1_HUMAN	Fatty acid desaturase 1 (EC 1.14.19.-) (Delta(5) fatty acid desaturase) (D5D) (Delta(5) desaturase) (Delta-5 desaturase)	FADS1, FADSD5	FADS1_MOUSE	1	0	Metabolic labeling	0	5	0
O95864	FADS2_HUMAN	Fatty acid desaturase 2 (EC 1.14.19.-) (Delta(6) fatty acid desaturase) (D6D) (Delta(6) desaturase) (Delta-6 desaturase)	FADS2	FADS2_MOUSE	1	0	Metabolic labeling	0	2	0
Q9BYC5	FUT8_HUMAN	Alpha-(1,6)-fucosyltransferase (Alpha1-6FucT) (EC 2.4.1.68) (Fucosyltransferase 8) (GDP-L-Fuc:N-acetyl-beta-D-glucosaminide alpha1,6-fucosyltransferase) (GDP-fucose--glycoprotein fucosyltransferase) (Glycoprotein 6-alpha-L-fucosyltransferase)	FUT8	FUT8_MOUSE	1	0	Metabolic labeling	0	8	0
Q8N9F7	GDPD1_HUMAN	Glycerophosphodiester phosphodiesterase domain-containing protein 1 (EC 3.1.-.-) (Glycerophosphodiester phosphodiesterase 4)	GDPD1, GDE4	GDPD1_MOUSE	1	0	Metabolic labeling	0	5	0
Q9H3K2	GHITM_HUMAN	Growth hormone-inducible transmembrane protein (Dermal papilla-derived protein 2) (Mitochondrial morphology and cristae structure 1) (MICS1) (Transmembrane BAX inhibitor motif-containing protein 5)	GHITM, DERP2, MICS1, TMBIM5, My021, UNQ244/PRO281	GHITM_MOUSE	1	0	Metabolic labeling	0	3	0
O76003	GLRX3_HUMAN	Glutaredoxin-3 (PKC-interacting cousin of thioredoxin) (PICOT) (PKC-theta-interacting protein) (PKCq-interacting protein) (Thioredoxin-like protein 2)	GLRX3, PICOT, TXNL2, HUSSY-22	GLRX3_MOUSE	1	0	Metabolic labeling	0	5	0
Q86SX6	GLRX5_HUMAN	Glutaredoxin-related protein 5, mitochondrial (Monothiol glutaredoxin-5)	GLRX5, C14orf87	GLRX5_MOUSE	1	0	Metabolic labeling	0	2	0
Q9NZH0	GPC5B_HUMAN	G-protein coupled receptor family C group 5 member B (A-69G12.1) (Retinoic acid-induced gene 2 protein) (RAIG-2)	GPRC5B, RAIG2	GPC5B_MOUSE	1	0	Metabolic labeling	0	9	0
P62993	GRB2_HUMAN	Growth factor receptor-bound protein 2 (Adapter protein GRB2) (Protein Ash) (SH2/SH3 adapter GRB2)	GRB2, ASH	GRB2_MOUSE	1	0	Metabolic labeling	0	2	0
Q8TCT9	HM13_HUMAN	Minor histocompatibility antigen H13 (EC 3.4.23.-) (Intramembrane protease 1) (IMP-1) (IMPAS-1) (hIMP1) (Presenilin-like protein 3) (Signal peptide peptidase)	HM13, H13, IMP1, PSL3, SPP, MSTP086	HM13_MOUSE	1	0	Metabolic labeling	0	5	0
P55795	HNRH2_HUMAN	Heterogeneous nuclear ribonucleoprotein H2 (hnRNP H2) (FTP-3) (Heterogeneous nuclear ribonucleoprotein H') (hnRNP H') [Cleaved into: Heterogeneous nuclear ribonucleoprotein H2, N-terminally processed]	HNRNPH2, FTP3, HNRPH2	HNRH2_MOUSE	1	0	Metabolic labeling	0	5	0
Q7Z5P4	DHB13_HUMAN	17-beta-hydroxysteroid dehydrogenase 13 (17-beta-HSD 13) (EC 1.1.-.-) (Short-chain dehydrogenase/reductase 9)	HSD17B13, SCDR9, HMFN0376, UNQ497/PRO1014	DHB11_MOUSE	1	0	Metabolic labeling	0	6	0
Q8NBQ5	DHB11_HUMAN	Estradiol 17-beta-dehydrogenase 11 (EC 1.1.1.62) (17-beta-hydroxysteroid dehydrogenase 11) (17-beta-HSD 11) (17bHSD11) (17betaHSD11) (17-beta-hydroxysteroid dehydrogenase XI) (17-beta-HSD XI) (17betaHSDXI) (Cutaneous T-cell lymphoma-associated antigen HD-CL-03) (CTCL-associated antigen HD-CL-03) (Dehydrogenase/reductase SDR family member 8) (Retinal short-chain dehydrogenase/reductase 2) (retSDR2)	HSD17B11, DHRS8, PAN1B, PSEC0029, UNQ207/PRO233	DHB11_MOUSE	1	0	Metabolic labeling	0	6	0
P56937	DHB7_HUMAN	3-keto-steroid reductase (EC 1.1.1.270) (17-beta-hydroxysteroid dehydrogenase 7) (17-beta-HSD 7) (Estradiol 17-beta-dehydrogenase 7) (EC 1.1.1.62)	HSD17B7, UNQ2563/PRO6243	DHB7_MOUSE	1	0	Metabolic labeling	0	8	0
Q9Y6M1	IF2B2_HUMAN	Insulin-like growth factor 2 mRNA-binding protein 2 (IGF2 mRNA-binding protein 2) (IMP-2) (Hepatocellular carcinoma autoantigen p62) (IGF-II mRNA-binding protein 2) (VICKZ family member 2)	IGF2BP2, IMP2, VICKZ2	IF2B2_MOUSE	1	0	Metabolic labeling	0	2	0
F4ZW62	F4ZW62_HUMAN	NF45		ILF2_MOUSE	1	0	Metabolic labeling	0	4	0
Q14739	LBR_HUMAN	Lamin-B receptor (Integral nuclear envelope inner membrane protein) (LMN2R)	LBR	LBR_MOUSE	1	0	Metabolic labeling	0	7	0
Q96KR1	ZFR_HUMAN	Zinc finger RNA-binding protein (hZFR) (M-phase phosphoprotein homolog)	ZFR		1	0	Thioester bond captured	0	20	0
Q96JA1	LRIG1_HUMAN	Leucine-rich repeats and immunoglobulin-like domains protein 1 (LIG-1)	LRIG1, LIG1	LRIG1_MOUSE	1	0	Metabolic labeling	0	29	0
Q86VZ4	LRP11_HUMAN	Low-density lipoprotein receptor-related protein 11 (LRP-11)	LRP11	LRP11_MOUSE	1	0	Metabolic labeling	0	18	0
Q9Y333	LSM2_HUMAN	U6 snRNA-associated Sm-like protein LSm2 (Protein G7b) (Small nuclear ribonuclear protein D homolog) (snRNP core Sm-like protein Sm-x5)	LSM2, C6orf28, G7B	LSM2_MOUSE	1	0	Metabolic labeling	0	2	0
O95372	LYPA2_HUMAN	Acyl-protein thioesterase 2 (APT-2) (EC 3.1.2.-) (Lysophospholipase II) (LPL-II) (LysoPLA II)	LYPLA2, APT2	LYPA2_MOUSE	1	0	Metabolic labeling	0	6	0
Q96GR4	ZDH12_HUMAN	Probable palmitoyltransferase ZDHHC12 (EC 2.3.1.225) (Zinc finger DHHC domain-containing protein 12) (DHHC-12) (Zinc finger protein 400)	ZDHHC12, ZNF400, PSEC0008		1	0	Thioester bond captured	0	8	0
Q9UHA4	LTOR3_HUMAN	Ragulator complex protein LAMTOR3 (Late endosomal/lysosomal adaptor and MAPK and MTOR activator 3) (MEK-binding partner 1) (Mp1) (Mitogen-activated protein kinase kinase 1-interacting protein 1) (Mitogen-activated protein kinase scaffold protein 1)	LAMTOR3, MAP2K1IP1, MAPKSP1, PRO2783	LTOR3_MOUSE	1	0	Metabolic labeling	0	1	0
Q9Y2Q5	LTOR2_HUMAN	Ragulator complex protein LAMTOR2 (Endosomal adaptor protein p14) (Late endosomal/lysosomal Mp1-interacting protein) (Late endosomal/lysosomal adaptor and MAPK and MTOR activator 2) (Mitogen-activated protein-binding protein-interacting protein) (MAPBP-interacting protein) (Roadblock domain-containing protein 3)	LAMTOR2, MAPBPIP, ROBLD3, HSPC003	LTOR2_MOUSE	1	0	Metabolic labeling	0	2	0
Q6P1A2	MBOA5_HUMAN	Lysophospholipid acyltransferase 5 (LPLAT 5) (EC 2.3.1.-) (1-acylglycerophosphocholine O-acyltransferase) (EC 2.3.1.23) (1-acylglycerophosphoserine O-acyltransferase) (EC 2.3.1.n6) (Lysophosphatidylcholine acyltransferase) (LPCAT) (Lyso-PC acyltransferase) (Lysophosphatidylcholine acyltransferase 3) (Lyso-PC acyltransferase 3) (Lysophosphatidylserine acyltransferase) (LPSAT) (Lyso-PS acyltransfer…	LPCAT3, MBOAT5, OACT5	MBOA5_MOUSE	1	0	Metabolic labeling	0	9	0
Q8IVS2	FABD_HUMAN	Malonyl-CoA-acyl carrier protein transacylase, mitochondrial (MCT) (EC 2.3.1.39) (Mitochondrial malonyl CoA:ACP acyltransferase) (Mitochondrial malonyltransferase) ([Acyl-carrier-protein] malonyltransferase)	MCAT, MT	FABD_MOUSE	1	0	Metabolic labeling	0	8	0
Q9NNW7	TRXR2_HUMAN	Thioredoxin reductase 2, mitochondrial (EC 1.8.1.9) (Selenoprotein Z) (SelZ) (TR-beta) (Thioredoxin reductase TR3)	TXNRD2, KIAA1652, TRXR2		1	0	Thioester bond captured	0	12	0
Q8WVX9	FACR1_HUMAN	Fatty acyl-CoA reductase 1 (EC 1.2.1.n2) (Male sterility domain-containing protein 2)	FAR1, MLSTD2, UNQ2423/PRO4981	FACR1_MOUSE	1	0	Metabolic labeling	0	6	0
Q5VT66	MOSC1_HUMAN	MOSC domain-containing protein 1, mitochondrial (EC 1.-.-.-) (Mitochondrial amidoxime reducing component 1) (mARC1) (Moco sulfurase C-terminal domain-containing protein 1) (Molybdenum cofactor sulfurase C-terminal domain-containing protein 1)	MARC1, MOSC1	MOSC2_MOUSE	1	0	Metabolic labeling	0	9	0
Q969Z3	MOSC2_HUMAN	MOSC domain-containing protein 2, mitochondrial (EC 1.-.-.-) (Mitochondrial amidoxime reducing component 2) (mARC2) (Moco sulfurase C-terminal domain-containing protein 2) (Molybdenum cofactor sulfurase C-terminal domain-containing protein 2)	MARC2, MOSC2	MOSC2_MOUSE	1	0	Metabolic labeling	0	10	0
Q9BZE1	RM37_HUMAN	39S ribosomal protein L37, mitochondrial (L37mt) (MRP-L37) (39S ribosomal protein L2, mitochondrial) (L2mt) (MRP-L2)	MRPL37, MRPL2, RPML2, HSPC235	RM37_MOUSE	1	0	Metabolic labeling	0	9	0
Q96DV4	RM38_HUMAN	39S ribosomal protein L38, mitochondrial (L38mt) (MRP-L38)	MRPL38, HSPC262	RM38_MOUSE	1	0	Metabolic labeling	0	7	0
Q9BYD3	RM04_HUMAN	39S ribosomal protein L4, mitochondrial (L4mt) (MRP-L4)	MRPL4, CDABP0091, CGI-28	RM04_MOUSE	1	0	Metabolic labeling	0	1	0
Q8N5N7	RM50_HUMAN	39S ribosomal protein L50, mitochondrial (L50mt) (MRP-L50)	MRPL50	RM50_MOUSE	1	0	Metabolic labeling	0	3	0
Q96EL3	RM53_HUMAN	39S ribosomal protein L53, mitochondrial (L53mt) (MRP-L53)	MRPL53	RM53_MOUSE	1	0	Metabolic labeling	0	3	0
O60783	RT14_HUMAN	28S ribosomal protein S14, mitochondrial (MRP-S14) (S14mt)	MRPS14	RT14_MOUSE	1	0	Metabolic labeling	0	2	0
P82921	RT21_HUMAN	28S ribosomal protein S21, mitochondrial (MRP-S21) (S21mt)	MRPS21, RPMS21, MDS016	RT21_MOUSE	1	0	Metabolic labeling	0	3	0
Q9Y3D9	RT23_HUMAN	28S ribosomal protein S23, mitochondrial (MRP-S23) (S23mt)	MRPS23, CGI-138, HSPC329	RT23_MOUSE	1	0	Metabolic labeling	0	1	0
Q9NP92	RT30_HUMAN	28S ribosomal protein S30, mitochondrial (MRP-S30) (S30mt) (Programmed cell death protein 9)	MRPS30, PDCD9, BM-047	RT30_MOUSE	1	0	Metabolic labeling	0	11	0
P82673	RT35_HUMAN	28S ribosomal protein S35, mitochondrial (MRP-S35) (S35mt) (28S ribosomal protein S28, mitochondrial) (MRP-S28) (S28mt)	MRPS35, MRPS28, HDCMD11P, MDS023, PSEC0213	RT35_MOUSE	1	0	Metabolic labeling	0	5	0
P00156	CYB_HUMAN	Cytochrome b (Complex III subunit 3) (Complex III subunit III) (Cytochrome b-c1 complex subunit 3) (Ubiquinol-cytochrome-c reductase complex cytochrome b subunit)	MT-CYB, COB, CYTB, MTCYB	CYB_MOUSE	1	0	Metabolic labeling	0	2	0
P03905	NU4M_HUMAN	NADH-ubiquinone oxidoreductase chain 4 (EC 1.6.5.3) (NADH dehydrogenase subunit 4)	MT-ND4, MTND4, NADH4, ND4	NU4M_MOUSE	1	0	Metabolic labeling	0	3	0
P58546	MTPN_HUMAN	Myotrophin (Protein V-1)	MTPN	MTPN_MOUSE	1	0	Metabolic labeling	0	3	0
P40222	TXLNA_HUMAN	Alpha-taxilin	TXLNA, TXLN		1	0	Thioester bond captured	0	6	0
Q9UBN6	TR10D_HUMAN	Tumor necrosis factor receptor superfamily member 10D (Decoy receptor 2) (DcR2) (TNF-related apoptosis-inducing ligand receptor 4) (TRAIL receptor 4) (TRAIL-R4) (TRAIL receptor with a truncated death domain) (CD antigen CD264)	TNFRSF10D, DCR2, TRAILR4, TRUNDD, UNQ251/PRO288		1	0	Thioester bond captured	0	19	0
P52848	NDST1_HUMAN	Bifunctional heparan sulfate N-deacetylase/N-sulfotransferase 1 (EC 2.8.2.8) (Glucosaminyl N-deacetylase/N-sulfotransferase 1) (NDST-1) (N-heparan sulfate sulfotransferase 1) (N-HSST 1) ([Heparan sulfate]-glucosamine N-sulfotransferase 1) (HSNST 1) [Includes: Heparan sulfate N-deacetylase 1 (EC 3.-.-.-); Heparan sulfate N-sulfotransferase 1 (EC 2.8.2.-)]	NDST1, HSST, HSST1	NDST1_MOUSE	1	0	Metabolic labeling	0	12	0
P51970	NDUA8_HUMAN	NADH dehydrogenase [ubiquinone] 1 alpha subcomplex subunit 8 (Complex I-19kD) (CI-19kD) (Complex I-PGIV) (CI-PGIV) (NADH-ubiquinone oxidoreductase 19 kDa subunit)	NDUFA8	NDUA8_MOUSE	1	0	Metabolic labeling	0	8	0
O15269	SPTC1_HUMAN	Serine palmitoyltransferase 1 (EC 2.3.1.50) (Long chain base biosynthesis protein 1) (LCB 1) (Serine-palmitoyl-CoA transferase 1) (SPT 1) (SPT1)	SPTLC1, LCB1		1	0	Thioester bond captured	0	10	0
Q9NX14	NDUBB_HUMAN	NADH dehydrogenase [ubiquinone] 1 beta subcomplex subunit 11, mitochondrial (Complex I-ESSS) (CI-ESSS) (NADH-ubiquinone oxidoreductase ESSS subunit) (Neuronal protein 17.3) (Np17.3) (p17.3)	NDUFB11, UNQ111/PRO1064	NDUBB_MOUSE	1	0	Metabolic labeling	0	1	0
Q9Y6M9	NDUB9_HUMAN	NADH dehydrogenase [ubiquinone] 1 beta subcomplex subunit 9 (Complex I-B22) (CI-B22) (LYR motif-containing protein 3) (NADH-ubiquinone oxidoreductase B22 subunit)	NDUFB9, LYRM3, UQOR22	NDUB9_MOUSE	1	0	Metabolic labeling	0	4	0
Q14683	SMC1A_HUMAN	Structural maintenance of chromosomes protein 1A (SMC protein 1A) (SMC-1-alpha) (SMC-1A) (Sb1.8)	SMC1A, DXS423E, KIAA0178, SB1.8, SMC1, SMC1L1		1	0	Thioester bond captured	0	11	0
P04920	B3A2_HUMAN	Anion exchange protein 2 (AE 2) (Anion exchanger 2) (Non-erythroid band 3-like protein) (BND3L) (Solute carrier family 4 member 2)	SLC4A2, AE2, EPB3L1, HKB3, MPB3L		1	0	Thioester bond captured	0	10	0
Q96NT5	PCFT_HUMAN	Proton-coupled folate transporter (G21) (Heme carrier protein 1) (PCFT/HCP1) (Solute carrier family 46 member 1)	SLC46A1, HCP1, PCFT		1	0	Thioester bond captured	0	7	0
Q9UGQ3	GTR6_HUMAN	Solute carrier family 2, facilitated glucose transporter member 6 (Glucose transporter type 6) (GLUT-6) (Glucose transporter type 9) (GLUT-9)	SLC2A6, GLUT9		1	0	Thioester bond captured	0	6	0
Q96EE3	SEH1_HUMAN	Nucleoporin SEH1 (Nup107-160 subcomplex subunit SEH1) (SEC13-like protein)	SEH1L, SEC13L, SEH1		1	0	Thioester bond captured	0	9	0
Q8IXM6	NRM_HUMAN	Nurim (Nuclear envelope membrane protein) (Nuclear rim protein)	NRM, NRM29, UNQ555/PRO1112	NRM_MOUSE	1	0	Metabolic labeling	0	3	0
Q9H6Y7	RN167_HUMAN	E3 ubiquitin-protein ligase RNF167 (EC 6.3.2.-) (RING finger protein 167) (RING105)	RNF167, LP2254		1	0	Thioester bond captured	0	9	0
Q9H0P0	5NT3A_HUMAN	Cytosolic 5'-nucleotidase 3A (EC 3.1.3.5) (Cytosolic 5'-nucleotidase 3) (Cytosolic 5'-nucleotidase III) (cN-III) (Pyrimidine 5'-nucleotidase 1) (P5'N-1) (P5N-1) (PN-I) (Uridine 5'-monophosphate hydrolase 1) (p36)	NT5C3, P5N1, UMPH1, HSPC233, NT5C3A	5NT3A_MOUSE	1	0	Metabolic labeling	0	6	0
Q8WZ73	RFFL_HUMAN	E3 ubiquitin-protein ligase rififylin (EC 6.3.2.-) (Caspase regulator CARP2) (Caspases-8 and -10-associated RING finger protein 2) (CARP-2) (FYVE-RING finger protein Sakura) (Fring) (RING finger and FYVE-like domain-containing protein 1) (RING finger protein 189) (RING finger protein 34-like)	RFFL, RNF189, RNF34L		1	0	Thioester bond captured	0	22	0
O60313	OPA1_HUMAN	Dynamin-like 120 kDa protein, mitochondrial (EC 3.6.5.5) (Optic atrophy protein 1) [Cleaved into: Dynamin-like 120 kDa protein, form S1]	OPA1, KIAA0567	OPA1_MOUSE	1	0	Metabolic labeling	0	10	0
P13674	P4HA1_HUMAN	Prolyl 4-hydroxylase subunit alpha-1 (4-PH alpha-1) (EC 1.14.11.2) (Procollagen-proline,2-oxoglutarate-4-dioxygenase subunit alpha-1)	P4HA1, P4HA	P4HA1_MOUSE	1	0	Metabolic labeling	0	5	0
P57721	PCBP3_HUMAN	Poly(rC)-binding protein 3 (Alpha-CP3)	PCBP3	PCBP1_MOUSE, PCBP2_MOUSE	1	0	Metabolic labeling	0	5	0
Q9NRW1	RAB6B_HUMAN	Ras-related protein Rab-6B	RAB6B		1	0	Thioester bond captured	0	2	0
Q9UN67	PCDBA_HUMAN	Protocadherin beta-10 (PCDH-beta-10)	PCDHB10, UNQ1906/PRO4352, Pcdhb10		1	0	Metabolic labeling	0	9	0
Q9Y5F2	PCDBB_HUMAN	Protocadherin beta-11 (PCDH-beta-11)	PCDHB11, Pcdhb11	Q91Y01_MOUSE	1	0	Metabolic labeling	0	8	0
Q9Y5F1	PCDBC_HUMAN	Protocadherin beta-12 (PCDH-beta-12)	PCDHB12, Pcdhb12	Q91Y01_MOUSE	1	0	Metabolic labeling	0	8	0
Q9Y5E8	PCDBF_HUMAN	Protocadherin beta-15 (PCDH-beta-15)	PCDHB15, Pcdhb15	Q91XZ8_MOUSE	1	0	Metabolic labeling	0	8	0
Q9Y5F0	PCDBD_HUMAN	Protocadherin beta-13 (PCDH-beta-13)	PCDHB13, UNQ332/PRO531	Q91V48_MOUSE	1	0	Metabolic labeling	0	10	0
Q9Y5E7	PCDB2_HUMAN	Protocadherin beta-2 (PCDH-beta-2)	PCDHB2, Pcdhb2		1	0	Metabolic labeling	0	9	0
Q9Y5E5	PCDB4_HUMAN	Protocadherin beta-4 (PCDH-beta-4)	PCDHB4, Pcdhb4		1	0	Metabolic labeling	0	7	0
Q9Y5E4	PCDB5_HUMAN	Protocadherin beta-5 (PCDH-beta-5)	PCDHB5, Pcdhb5		1	0	Metabolic labeling	0	8	0
Q9Y5E2	PCDB7_HUMAN	Protocadherin beta-7 (PCDH-beta-7)	PCDHB7, Pcdhb7		1	0	Metabolic labeling	0	9	0
Q9UN66	PCDB8_HUMAN	Protocadherin beta-8 (PCDH-beta-8) (Protocadherin-3I)	PCDHB8, PCDH3I, Pcdhb8		1	0	Metabolic labeling	0	10	0
Q9Y5E1	PCDB9_HUMAN	Protocadherin beta-9 (PCDH-beta-9) (Protocadherin-3H)	PCDHB9, PCDH3H, Pcdhb9		1	0	Metabolic labeling	0	8	0
Q9Y5H1	PCDG2_HUMAN	Protocadherin gamma-A2 (PCDH-gamma-A2)	PCDHGA2, Pcdhga2		1	0	Metabolic labeling	0	8	0
Q9Y5F6	PCDGM_HUMAN	Protocadherin gamma-C5 (PCDH-gamma-C5)	PCDHGC5, Pcdhgc5		1	0	Metabolic labeling	0	12	0
P20340	RAB6A_HUMAN	Ras-related protein Rab-6A (Rab-6)	RAB6A, RAB6		1	0	Thioester bond captured	0	2	0
O95716	RAB3D_HUMAN	Ras-related protein Rab-3D	RAB3D, GOV, RAB16		1	0	Thioester bond captured	0	4	0
Q8NBM8	PCYXL_HUMAN	Prenylcysteine oxidase-like (EC 1.8.3.-)	PCYOX1L, PSEC0105	PCYXL_MOUSE	1	0	Metabolic labeling	0	3	0
P23470	PTPRG_HUMAN	Receptor-type tyrosine-protein phosphatase gamma (Protein-tyrosine phosphatase gamma) (R-PTP-gamma) (EC 3.1.3.48)	PTPRG, PTPG		1	0	Thioester bond captured	0	20	0
Q8WXF1	PSPC1_HUMAN	Paraspeckle component 1 (Paraspeckle protein 1)	PSPC1, PSP1		1	0	Thioester bond captured	0	2	0
Q9H6A9	PCX3_HUMAN	Pecanex-like protein 3	PCNXL3		1	0	Thioester bond captured	0	42	0
Q13765	NACA_HUMAN	Nascent polypeptide-associated complex subunit alpha (NAC-alpha) (Alpha-NAC) (allergen Hom s 2)	NACA, HSD48		1	0	Thioester bond captured	0	0	0
Q96S52	PIGS_HUMAN	GPI transamidase component PIG-S (Phosphatidylinositol-glycan biosynthesis class S protein)	PIGS, UNQ1873/PRO4316	PIGS_MOUSE	1	0	Metabolic labeling	0	2	0
Q9P0Z9	SOX_HUMAN	Peroxisomal sarcosine oxidase (PSO) (EC 1.5.3.1) (EC 1.5.3.7) (L-pipecolate oxidase) (L-pipecolic acid oxidase)	PIPOX, LPIPOX, PSO	SOX_MOUSE	1	0	Metabolic labeling	0	8	0
Q02809	PLOD1_HUMAN	Procollagen-lysine,2-oxoglutarate 5-dioxygenase 1 (EC 1.14.11.4) (Lysyl hydroxylase 1) (LH1)	PLOD1, LLH, PLOD	PLOD1_MOUSE	1	0	Metabolic labeling	0	10	0
Q6UX53	MET7B_HUMAN	Methyltransferase-like protein 7B (EC 2.1.1.-)	METTL7B, UNQ594/PRO1180		1	0	Thioester bond captured	0	9	0
Q9NP80	PLPL8_HUMAN	Calcium-independent phospholipase A2-gamma (EC 3.1.1.5) (Intracellular membrane-associated calcium-independent phospholipase A2 gamma) (iPLA2-gamma) (PNPLA-gamma) (Patatin-like phospholipase domain-containing protein 8) (iPLA2-2)	PNPLA8, IPLA22, IPLA2G, BM-043	PLPL8_MOUSE	1	0	Metabolic labeling	0	14	0
P16435	NCPR_HUMAN	NADPH--cytochrome P450 reductase (CPR) (P450R) (EC 1.6.2.4)	POR, CYPOR	NCPR_MOUSE	1	0	Metabolic labeling	0	8	0
P20264	PO3F3_HUMAN	POU domain, class 3, transcription factor 3 (Brain-specific homeobox/POU domain protein 1) (Brain-1) (Brn-1) (Octamer-binding protein 8) (Oct-8) (Octamer-binding transcription factor 8) (OTF-8)	POU3F3, BRN1, OTF8	PO3F3_MOUSE	1	0	Metabolic labeling	0	4	0
P49335	PO3F4_HUMAN	POU domain, class 3, transcription factor 4 (Brain-specific homeobox/POU domain protein 4) (Brain-4) (Brn-4) (Octamer-binding protein 9) (Oct-9) (Octamer-binding transcription factor 9) (OTF-9)	POU3F4, BRN4, OTF9	PO3F4_MOUSE	1	0	Metabolic labeling	0	6	0
Q7Z4F1	LRP10_HUMAN	Low-density lipoprotein receptor-related protein 10 (LRP-10)	LRP10, MSTP087, SP220, UNQ389/PRO724		1	0	Thioester bond captured	0	33	0
P11279	LAMP1_HUMAN	Lysosome-associated membrane glycoprotein 1 (LAMP-1) (Lysosome-associated membrane protein 1) (CD107 antigen-like family member A) (CD antigen CD107a)	LAMP1		1	0	Thioester bond captured	0	9	0
P62714	PP2AB_HUMAN	Serine/threonine-protein phosphatase 2A catalytic subunit beta isoform (PP2A-beta) (EC 3.1.3.16)	PPP2CB	PP2AA_MOUSE, PP2AB_MOUSE	1	0	Metabolic labeling	0	10	0
A1L0T0	ILVBL_HUMAN	Acetolactate synthase-like protein (EC 2.2.1.-) (IlvB-like protein)	ILVBL, AHAS		1	0	Thioester bond captured	0	11	0
Q08334	I10R2_HUMAN	Interleukin-10 receptor subunit beta (IL-10 receptor subunit beta) (IL-10R subunit beta) (IL-10RB) (Cytokine receptor class-II member 4) (Cytokine receptor family 2 member 4) (CRF2-4) (Interleukin-10 receptor subunit 2) (IL-10R subunit 2) (IL-10R2) (CD antigen CDw210b)	IL10RB, CRFB4, D21S58, D21S66		1	0	Thioester bond captured	0	10	0
Q9NR22	ANM8_HUMAN	Protein arginine N-methyltransferase 8 (EC 2.1.1.-) (Heterogeneous nuclear ribonucleoprotein methyltransferase-like protein 4)	PRMT8, HRMT1L3, HRMT1L4	ANM1_MOUSE	1	0	Metabolic labeling	0	10	0
O94903	PROSC_HUMAN	Proline synthase co-transcribed bacterial homolog protein	PROSC	PROSC_MOUSE	1	0	Metabolic labeling	0	5	0
Q14558	KPRA_HUMAN	Phosphoribosyl pyrophosphate synthase-associated protein 1 (PRPP synthase-associated protein 1) (39 kDa phosphoribosypyrophosphate synthase-associated protein) (PAP39)	PRPSAP1	KPRB_MOUSE	1	0	Metabolic labeling	0	5	0
Q9Y617	SERC_HUMAN	Phosphoserine aminotransferase (EC 2.6.1.52) (Phosphohydroxythreonine aminotransferase) (PSAT)	PSAT1, PSA	SERC_MOUSE	1	0	Metabolic labeling	0	7	0
O60353	FZD6_HUMAN	Frizzled-6 (Fz-6) (hFz6)	FZD6		1	0	Thioester bond captured	0	30	0
O00232	PSD12_HUMAN	26S proteasome non-ATPase regulatory subunit 12 (26S proteasome regulatory subunit RPN5) (26S proteasome regulatory subunit p55)	PSMD12	PSD12_MOUSE	1	0	Metabolic labeling	0	7	0
P51116	FXR2_HUMAN	Fragile X mental retardation syndrome-related protein 2	FXR2, FMR1L2		1	0	Thioester bond captured	0	6	0
Q13868	EXOS2_HUMAN	Exosome complex component RRP4 (Exosome component 2) (Ribosomal RNA-processing protein 4)	EXOSC2, RRP4		1	0	Thioester bond captured	0	4	0
P48651	PTSS1_HUMAN	Phosphatidylserine synthase 1 (PSS-1) (PtdSer synthase 1) (EC 2.7.8.29) (Serine-exchange enzyme I)	PTDSS1, KIAA0024, PSSA	PTSS1_MOUSE	1	0	Metabolic labeling	0	12	0
P62495	ERF1_HUMAN	Eukaryotic peptide chain release factor subunit 1 (Eukaryotic release factor 1) (eRF1) (Protein Cl1) (TB3-1)	ETF1, ERF1, RF1, SUP45L1		1	0	Thioester bond captured	0	4	0
Q8TB72	PUM2_HUMAN	Pumilio homolog 2 (Pumilio-2)	PUM2, KIAA0235, PUMH2	PUM2_MOUSE	1	0	Metabolic labeling	0	10	0
Q96C36	P5CR2_HUMAN	Pyrroline-5-carboxylate reductase 2 (P5C reductase 2) (P5CR 2) (EC 1.5.1.2)	PYCR2	P5CR2_MOUSE	1	0	Metabolic labeling	0	6	0
P30040	ERP29_HUMAN	Endoplasmic reticulum resident protein 29 (ERp29) (Endoplasmic reticulum resident protein 28) (ERp28) (Endoplasmic reticulum resident protein 31) (ERp31)	ERP29, C12orf8, ERP28		1	0	Thioester bond captured	0	1	0
Q9UKV8	AGO2_HUMAN	Protein argonaute-2 (Argonaute2) (hAgo2) (EC 3.1.26.n2) (Argonaute RISC catalytic component 2) (Eukaryotic translation initiation factor 2C 2) (eIF-2C 2) (eIF2C 2) (PAZ Piwi domain protein) (PPD) (Protein slicer)	EIF2C2, AGO2		1	0	Thioester bond captured	0	22	0
Q96PU8	QKI_HUMAN	Protein quaking (Hqk) (HqkI)	QKI, HKQ	QKI_MOUSE	1	0	Metabolic labeling	0	2	0
Q9UL25	RAB21_HUMAN	Ras-related protein Rab-21	RAB21, KIAA0118	RAB21_MOUSE	1	0	Metabolic labeling	0	7	0
P20338	RAB4A_HUMAN	Ras-related protein Rab-4A	RAB4A, RAB4	RAB4B_MOUSE	1	0	Metabolic labeling	0	5	0
P51151	RAB9A_HUMAN	Ras-related protein Rab-9A	RAB9A, RAB9	RAB9A_MOUSE	1	0	Metabolic labeling	0	5	0
Q9UI14	PRAF1_HUMAN	Prenylated Rab acceptor protein 1 (PRA1 family protein 1)	RABAC1, PRA1, PRAF1	PRAF1_MOUSE	1	0	Metabolic labeling	0	3	0
Q7L9B9	EEPD1_HUMAN	Endonuclease/exonuclease/phosphatase family domain-containing protein 1	EEPD1, KIAA1706		1	0	Thioester bond captured	0	8	0
Q96NR8	RDH12_HUMAN	Retinol dehydrogenase 12 (EC 1.1.1.-) (All-trans and 9-cis retinol dehydrogenase)	RDH12	RDH11_MOUSE	1	0	Metabolic labeling	0	8	0
Q8TC12	RDH11_HUMAN	Retinol dehydrogenase 11 (EC 1.1.1.300) (Androgen-regulated short-chain dehydrogenase/reductase 1) (HCV core-binding protein HCBP12) (Prostate short-chain dehydrogenase/reductase 1) (Retinal reductase 1) (RalR1)	RDH11, ARSDR1, PSDR1, CGI-82	RDH11_MOUSE	1	0	Metabolic labeling	0	7	0
Q9HBH5	RDH14_HUMAN	Retinol dehydrogenase 14 (EC 1.1.1.-) (Alcohol dehydrogenase PAN2)	RDH14, PAN2, UNQ529/PRO1072	RDH14_MOUSE	1	0	Metabolic labeling	0	6	0
P35241	RADI_HUMAN	Radixin	RDX	RADI_MOUSE	1	0	Metabolic labeling	0	2	0
Q6MZT1	R7BP_HUMAN	Regulator of G-protein signaling 7-binding protein (R7 family-binding protein)	RGS7BP, R7BP	R7BP_MOUSE	1	2	Metabolic labeling	2	10	0
Q8TEB9	RHBL4_HUMAN	Rhomboid-related protein 4 (RRP4) (EC 3.4.21.105) (Rhomboid domain-containing protein 1) (Rhomboid-like protein 4)	RHBDD1, RHBDL4, HSD-50, HSD50	RHBL4_MOUSE	1	0	Metabolic labeling	0	6	0
Q16698	DECR_HUMAN	2,4-dienoyl-CoA reductase, mitochondrial (EC 1.3.1.34) (2,4-dienoyl-CoA reductase [NADPH]) (4-enoyl-CoA reductase [NADPH])	DECR1, DECR		1	0	Thioester bond captured	0	5	0
Q16643	DREB_HUMAN	Drebrin (Developmentally-regulated brain protein)	DBN1, D0S117E		1	0	Thioester bond captured	0	8	0
P09543	CN37_HUMAN	2',3'-cyclic-nucleotide 3'-phosphodiesterase (CNP) (CNPase) (EC 3.1.4.37)	CNP		1	0	Thioester bond captured	0	7	0
Q96B33	CLD23_HUMAN	Claudin-23	CLDN23		1	0	Thioester bond captured	0	10	0
Q8WVM8	SCFD1_HUMAN	Sec1 family domain-containing protein 1 (SLY1 homolog) (Sly1p) (Syntaxin-binding protein 1-like 2)	SCFD1, C14orf163, KIAA0917, STXBP1L2, FKSG23	SCFD1_MOUSE	1	0	Metabolic labeling	0	6	0
O00560	SDCB1_HUMAN	Syntenin-1 (Melanoma differentiation-associated protein 9) (MDA-9) (Pro-TGF-alpha cytoplasmic domain-interacting protein 18) (TACIP18) (Scaffold protein Pbp1) (Syndecan-binding protein 1)	SDCBP, MDA9, SYCL	SDCB1_MOUSE	1	0	Metabolic labeling	0	3	0
O95832	CLD1_HUMAN	Claudin-1 (Senescence-associated epithelial membrane protein)	CLDN1, CLD1, SEMP1, UNQ481/PRO944		1	0	Thioester bond captured	0	8	0
H3BRW5	H3BRW5_HUMAN	Uncharacterized protein		DHSD_MOUSE	1	0	Metabolic labeling	0	6	0
O14521	DHSD_HUMAN	Succinate dehydrogenase [ubiquinone] cytochrome b small subunit, mitochondrial (CybS) (CII-4) (QPs3) (Succinate dehydrogenase complex subunit D) (Succinate-ubiquinone oxidoreductase cytochrome b small subunit) (Succinate-ubiquinone reductase membrane anchor subunit)	SDHD, SDH4	DHSD_MOUSE	1	0	Metabolic labeling	0	5	0
Q9UGP8	SEC63_HUMAN	Translocation protein SEC63 homolog	SEC63, SEC63L	SEC63_MOUSE	1	0	Metabolic labeling	0	7	0
Q5VV42	CDKAL_HUMAN	Threonylcarbamoyladenosine tRNA methylthiotransferase (EC 2.-.-.-) (CDK5 regulatory subunit-associated protein 1-like 1) (tRNA-t(6)A37 methylthiotransferase)	CDKAL1		1	0	Thioester bond captured	0	12	0
P19256	LFA3_HUMAN	Lymphocyte function-associated antigen 3 (Ag3) (Surface glycoprotein LFA-3) (CD antigen CD58)	CD58, LFA3		1	0	Thioester bond captured	0	11	0
Q9HB71	CYBP_HUMAN	Calcyclin-binding protein (CacyBP) (hCacyBP) (S100A6-binding protein) (Siah-interacting protein)	CACYBP, S100A6BP, SIP, PNAS-107		1	0	Thioester bond captured	0	2	0
Q8IXJ6	SIR2_HUMAN	NAD-dependent protein deacetylase sirtuin-2 (EC 3.5.1.-) (Regulatory protein SIR2 homolog 2) (SIR2-like protein 2)	SIRT2, SIR2L, SIR2L2	SIR2_MOUSE	1	0	Metabolic labeling	0	11	0
Q96FZ2	HMCES_HUMAN	Embryonic stem cell-specific 5-hydroxymethylcytosine-binding protein (ES cell-specific 5hmC-binding protein) (Putative peptidase SRAPD1) (EC 3.4.-.-) (SRAP domain-containing protein 1)	C3orf37, DC12, HMCES, SRAPD1		1	0	Thioester bond captured	0	10	0
Q9UBX3	DIC_HUMAN	Mitochondrial dicarboxylate carrier (Solute carrier family 25 member 10)	SLC25A10, DIC	DIC_MOUSE	1	0	Metabolic labeling	0	8	0
Q969H8	CS010_HUMAN	UPF0556 protein C19orf10 (Interleukin-25) (IL-25) (Stromal cell-derived growth factor SF20)	C19orf10, IL25		1	0	Thioester bond captured	0	2	0
Q9UJS0	CMC2_HUMAN	Calcium-binding mitochondrial carrier protein Aralar2 (Citrin) (Mitochondrial aspartate glutamate carrier 2) (Solute carrier family 25 member 13)	SLC25A13, ARALAR2	CMC2_MOUSE	1	0	Metabolic labeling	0	7	0
O95816	BAG2_HUMAN	BAG family molecular chaperone regulator 2 (BAG-2) (Bcl-2-associated athanogene 2)	BAG2		1	0	Thioester bond captured	0	3	0
Q6KCM7	SCMC2_HUMAN	Calcium-binding mitochondrial carrier protein SCaMC-2 (Mitochondrial ATP-Mg/Pi carrier protein 3) (Mitochondrial Ca(2+)-dependent solute carrier protein 3) (Small calcium-binding mitochondrial carrier protein 2) (Solute carrier family 25 member 25)	SLC25A25, APC3, KIAA1896, MCSC3, SCAMC2, UNQ549/PRO1106	SCMC2_MOUSE	1	0	Metabolic labeling	0	6	0
Q8IVF2	AHNK2_HUMAN	Protein AHNAK2	AHNAK2, C14orf78, KIAA2019		1	0	Thioester bond captured	0	20	0
O15431	COPT1_HUMAN	High affinity copper uptake protein 1 (Copper transporter 1) (hCTR1) (Solute carrier family 31 member 1)	SLC31A1, COPT1, CTR1	COPT1_MOUSE	1	0	Metabolic labeling	0	2	0
Q643R3	LPCT4_HUMAN	Lysophospholipid acyltransferase LPCAT4 (1-acylglycerol-3-phosphate O-acyltransferase 7) (1-AGP acyltransferase 7) (1-AGPAT 7) (1-acylglycerophosphocholine O-acyltransferase) (EC 2.3.1.23) (1-acylglycerophosphoserine O-acyltransferase) (EC 2.3.1.n6) (1-alkenylglycerophosphoethanolamine O-acyltransferase) (EC 2.3.1.121) (1-alkylglycerophosphocholine O-acetyltransferase) (EC 2.3.1.67) (Acyltransfer…	LPCAT4, AGPAT7, AYTL3, LPEAT2		1	0	Thioester bond captured	0	8	0
Q01650	LAT1_HUMAN	Large neutral amino acids transporter small subunit 1 (4F2 light chain) (4F2 LC) (4F2LC) (CD98 light chain) (Integral membrane protein E16) (L-type amino acid transporter 1) (hLAT1) (Solute carrier family 7 member 5) (y+ system cationic amino acid transporter)	SLC7A5, CD98LC, LAT1, MPE16	LAT1_MOUSE	1	0	Metabolic labeling	0	12	0
Q9H8P0	PORED_HUMAN	Polyprenol reductase (EC 1.3.1.94) (3-oxo-5-alpha-steroid 4-dehydrogenase 3) (EC 1.3.1.22) (Steroid 5-alpha-reductase 2-like) (Steroid 5-alpha-reductase 3) (S5AR 3) (SR type 3)	SRD5A3, SRD5A2L	PORED_MOUSE	1	0	Metabolic labeling	0	8	0
Q9Y2W6	TDRKH_HUMAN	Tudor and KH domain-containing protein (Tudor domain-containing protein 2)	TDRKH, TDRD2	TDRKH_MOUSE	1	0	Metabolic labeling	0	7	0
Q9Y6I9	TX264_HUMAN	Testis-expressed sequence 264 protein (Putative secreted protein Zsig11)	TEX264, ZSIG11, UNQ337/PRO536, Tex264		1	0	Metabolic labeling	0	5	0
Q99595	TI17A_HUMAN	Mitochondrial import inner membrane translocase subunit Tim17-A (Inner membrane preprotein translocase Tim17a)	TIMM17A, MIMT17, TIM17, TIM17A, TIMM17	TI17B_MOUSE	1	0	Metabolic labeling	0	3	0
Q9NW15	ANO10_HUMAN	Anoctamin-10 (Transmembrane protein 16K)	ANO10, TMEM16K	ANO10_MOUSE	1	0	Metabolic labeling	0	9	0
Q96B77	TM186_HUMAN	Transmembrane protein 186	TMEM186, C16orf51	TM186_MOUSE	1	0	Metabolic labeling	0	5	0
Q5SNT2	TM201_HUMAN	Transmembrane protein 201 (Spindle-associated membrane protein 1)	TMEM201, NET5, SAMP1	TM201_MOUSE	1	0	Metabolic labeling	0	22	0
O75509	TNR21_HUMAN	Tumor necrosis factor receptor superfamily member 21 (Death receptor 6) (CD antigen CD358)	TNFRSF21, DR6, UNQ437/PRO868	TNR21_MOUSE	1	0	Metabolic labeling	0	24	0
P60321	NANO2_HUMAN	Nanos homolog 2 (NOS-2)	NANOS2, NOS2	NANO2_MOUSE	1	0	Metabolic labeling	0	6	0
Q969M1	TM40L_HUMAN	Mitochondrial import receptor subunit TOM40B (Protein TOMM40-like)	TOMM40L, TOMM40B	TOM40_MOUSE	1	0	Metabolic labeling	0	3	0
A6NK06	IRG1_HUMAN	Cis-aconitate decarboxylase (CAD) (EC 4.1.1.6) (Aconitate decarboxylase) (Cis-aconitic acid decarboxylase) (Immune-responsive gene 1 protein)	IRG1	IRG1_MOUSE	1	0	Metabolic labeling	0	6	0
O14656	TOR1A_HUMAN	Torsin-1A (Dystonia 1 protein) (Torsin ATPase 1) (EC 3.6.4.-) (Torsin family 1 member A)	TOR1A, DQ2, DYT1, TORA	TOR1A_MOUSE	1	0	Metabolic labeling	0	6	0
O14773	TPP1_HUMAN	Tripeptidyl-peptidase 1 (TPP-1) (EC 3.4.14.9) (Cell growth-inhibiting gene 1 protein) (Lysosomal pepstatin-insensitive protease) (LPIC) (Tripeptidyl aminopeptidase) (Tripeptidyl-peptidase I) (TPP-I)	TPP1, CLN2, GIG1, UNQ267/PRO304	TPP1_MOUSE	1	0	Metabolic labeling	0	9	0
P08514	ITA2B_HUMAN	Integrin alpha-IIb (GPalpha IIb) (GPIIb) (Platelet membrane glycoprotein IIb) (CD antigen CD41) [Cleaved into: Integrin alpha-IIb heavy chain; Integrin alpha-IIb light chain, form 1; Integrin alpha-IIb light chain, form 2]	ITGA2B, GP2B, ITGAB	ITA2B_MOUSE	1	0	Metabolic labeling	0	20	0
P35414	APJ_HUMAN	Apelin receptor (Angiotensin receptor-like 1) (G-protein coupled receptor APJ) (G-protein coupled receptor HG11)	APLNR, AGTRL1, APJ	APJ_MOUSE	1	0	Metabolic labeling	0	14	0
Q13454	TUSC3_HUMAN	Tumor suppressor candidate 3 (Magnesium uptake/transporter TUSC3) (Protein N33)	TUSC3, N33	TUSC3_MOUSE	1	0	Metabolic labeling	0	6	0
Q6FI13	H2A2A_HUMAN	Histone H2A type 2-A (Histone H2A.2) (Histone H2A/o)	HIST2H2AA3, H2AFO, HIST2H2AA;, HIST2H2AA4	H2AJ_MOUSE	1	0	Metabolic labeling	0	0	0
Q96J42	TXD15_HUMAN	Thioredoxin domain-containing protein 15	TXNDC15, C5orf14, UNQ335/PRO534	TXD15_MOUSE	1	0	Metabolic labeling	0	5	0
Q9Y3D2	MSRB2_HUMAN	Methionine-R-sulfoxide reductase B2, mitochondrial (MsrB2) (EC 1.8.4.-)	MSRB2, CBS-1, MSRB, CGI-131	MSRB2_MOUSE	1	0	Metabolic labeling	0	8	0
Q8NBM4	UBAC2_HUMAN	Ubiquitin-associated domain-containing protein 2 (UBA domain-containing protein 2) (Phosphoglycerate dehydrogenase-like protein 1)	UBAC2, PHGDHL1, PSEC0110	UBAC2_MOUSE	1	0	Metabolic labeling	0	7	0
P63279	UBC9_HUMAN	SUMO-conjugating enzyme UBC9 (EC 6.3.2.-) (SUMO-protein ligase) (Ubiquitin carrier protein 9) (Ubiquitin carrier protein I) (Ubiquitin-conjugating enzyme E2 I) (Ubiquitin-protein ligase I) (p18)	UBE2I, UBC9, UBCE9	UBC9_MOUSE	1	0	Metabolic labeling	0	4	0
Q96CS3	FAF2_HUMAN	FAS-associated factor 2 (Protein ETEA) (UBX domain-containing protein 3B) (UBX domain-containing protein 8)	FAF2, ETEA, KIAA0887, UBXD8, UBXN3B	FAF2_MOUSE	1	0	Metabolic labeling	0	6	0
Q53GS9	SNUT2_HUMAN	U4/U6.U5 tri-snRNP-associated protein 2 (Inactive ubiquitin-specific peptidase 39) (SAD1 homolog) (U4/U6.U5 tri-snRNP-associated 65 kDa protein) (65K)	USP39, CGI-21, HSPC332, PRO2855	SNUT2_MOUSE	1	0	Metabolic labeling	0	7	0
Q8N0U8	VKORL_HUMAN	Vitamin K epoxide reductase complex subunit 1-like protein 1 (VKORC1-like protein 1)	VKORC1L1	VKORL_MOUSE	1	0	Metabolic labeling	0	5	0
O75436	VP26A_HUMAN	Vacuolar protein sorting-associated protein 26A (Vesicle protein sorting 26A) (hVPS26)	VPS26A, VPS26	VP26A_MOUSE	1	0	Metabolic labeling	0	2	0
Q9UBQ0	VPS29_HUMAN	Vacuolar protein sorting-associated protein 29 (hVPS29) (EC 3.1.3.3) (PEP11 homolog) (Vesicle protein sorting 29)	VPS29, DC15, DC7, MDS007	VPS29_MOUSE	1	0	Metabolic labeling	0	3	0
Q96DI7	SNR40_HUMAN	U5 small nuclear ribonucleoprotein 40 kDa protein (U5 snRNP 40 kDa protein) (U5-40K) (38 kDa-splicing factor) (Prp8-binding protein) (hPRP8BP) (U5 snRNP-specific 40 kDa protein) (WD repeat-containing protein 57)	SNRNP40, PRP8BP, SFP38, WDR57	SNR40_MOUSE	1	0	Metabolic labeling	0	8	0
Q5BJH7	YIF1B_HUMAN	Protein YIF1B (YIP1-interacting factor homolog B)	YIF1B, PP4519, UNQ3073/PRO9905	YIF1B_MOUSE	1	0	Metabolic labeling	0	2	0
Q969M3	YIPF5_HUMAN	Protein YIPF5 (Five-pass transmembrane protein localizing in the Golgi apparatus and the endoplasmic reticulum 5) (Smooth muscle cell-associated protein 5) (SMAP-5) (YIP1 family member 5) (YPT-interacting protein 1 A)	YIPF5, FINGER5, YIP1A, PP12723, SB140, UNQ3123/PRO10275	YIPF5_MOUSE	1	0	Metabolic labeling	0	7	0
Q8N4Q0	ZADH2_HUMAN	Zinc-binding alcohol dehydrogenase domain-containing protein 2 (EC 1.-.-.-)	ZADH2	ZADH2_MOUSE	1	0	Metabolic labeling	0	6	0
Q86YW5	TRML1_HUMAN	Trem-like transcript 1 protein (TLT-1) (Triggering receptor expressed on myeloid cells-like protein 1)	TREML1, TLT1, UNQ1825/PRO3438		1	2	Thioester bond captured	2	7	0
O14613	BORG1_HUMAN	Cdc42 effector protein 2 (Binder of Rho GTPases 1)	CDC42EP2, BORG1, CEP2	BORG1_MOUSE	1	0	Metabolic labeling	0	1	0
Q7Z4Y8	AT5L2_HUMAN	ATP synthase subunit g 2, mitochondrial (ATPase subunit g 2)	ATP5L2, ATP5K2	F2Z452_MOUSE, ATP5L_MOUSE	1	0	Metabolic labeling	0	0	0
Q9P032	NDUF4_HUMAN	NADH dehydrogenase [ubiquinone] 1 alpha subcomplex assembly factor 4 (Hormone-regulated proliferation-associated protein of 20 kDa)	NDUFAF4, C6orf66, HRPAP20, HSPC125, My013	NDUF4_MOUSE	1	0	Metabolic labeling	0	1	0
Q5XKP0	QIL1_HUMAN	Protein QIL1 (Protein P117)	QIL1, C19orf70	QIL1_MOUSE	1	0	Metabolic labeling	0	1	0
Q96ND0	F210A_HUMAN	Protein FAM210A	FAM210A, C18orf19	F210A_MOUSE	1	0	Metabolic labeling	0	3	0
Q9HBL7	PLRKT_HUMAN	Plasminogen receptor (KT) (Plg-R(KT))	PLGRKT, C9orf46, AD025, MDS030	PLRKT_MOUSE	1	0	Metabolic labeling	0	0	0
Q8NE71	ABCF1_HUMAN	ATP-binding cassette sub-family F member 1 (ATP-binding cassette 50) (TNF-alpha-stimulated ABC protein)	ABCF1, ABC50	ABCF1_MOUSE	1	0	Metabolic labeling	0	8	0
Q9H013	ADA19_HUMAN	Disintegrin and metalloproteinase domain-containing protein 19 (ADAM 19) (EC 3.4.24.-) (Meltrin-beta) (Metalloprotease and disintegrin dendritic antigen marker) (MADDAM)	ADAM19, MLTNB, FKSG34	ADA19_MOUSE	1	0	Metabolic labeling	0	51	0
P15121	ALDR_HUMAN	Aldose reductase (AR) (EC 1.1.1.21) (Aldehyde reductase) (Aldo-keto reductase family 1 member B1)	AKR1B1, ALDR1	ALDR_MOUSE	1	0	Metabolic labeling	0	7	0
P33527	MRP1_HUMAN	Multidrug resistance-associated protein 1 (ATP-binding cassette sub-family C member 1) (Leukotriene C(4) transporter) (LTC4 transporter)	ABCC1, MRP, MRP1	MRP1_MOUSE	1	0	Metabolic labeling	0	25	0
O75063	XYLK_HUMAN	Glycosaminoglycan xylosylkinase (EC 2.7.1.-) (Protein FAM20B) (Xylose kinase)	FAM20B, KIAA0475	XYLK_MOUSE	1	0	Metabolic labeling	0	8	0
P80723	BASP1_HUMAN	Brain acid soluble protein 1 (22 kDa neuronal tissue-enriched acidic protein) (Neuronal axonal membrane protein NAP-22)	BASP1, NAP22	BASP1_MOUSE	1	0	Metabolic labeling	0	0	0
Q8NFA0	UBP32_HUMAN	Ubiquitin carboxyl-terminal hydrolase 32 (EC 3.4.19.12) (Deubiquitinating enzyme 32) (Renal carcinoma antigen NY-REN-60) (Ubiquitin thioesterase 32) (Ubiquitin-specific-processing protease 32)	USP32, USP10, Usp32		1	0	Metabolic labeling	0	40	0
O60315	ZEB2_HUMAN	Zinc finger E-box-binding homeobox 2 (Smad-interacting protein 1) (SMADIP1) (Zinc finger homeobox protein 1b)	ZEB2, KIAA0569, SIP1, ZFHX1B, ZFX1B, HRIHFB2411	ZEB2_MOUSE	1	0	Metabolic labeling	0	26	0
P55290	CAD13_HUMAN	Cadherin-13 (Heart cadherin) (H-cadherin) (P105) (Truncated cadherin) (T-cad) (T-cadherin)	CDH13, CDHH	CAD13_MOUSE	1	0	Metabolic labeling	0	8	0
Q8IZR5	CKLF4_HUMAN	CKLF-like MARVEL transmembrane domain-containing protein 4 (Chemokine-like factor superfamily member 4)	CMTM4, CKLFSF4	CKLF4_MOUSE	1	0	Metabolic labeling	0	5	0
Q13363	CTBP1_HUMAN	C-terminal-binding protein 1 (CtBP1) (EC 1.1.1.-)	CTBP1, CTBP	CTBP1_MOUSE, CTBP2_MOUSE	1	0	Metabolic labeling	0	8	0
Q96JM3	CHAP1_HUMAN	Chromosome alignment-maintaining phosphoprotein 1 (Zinc finger protein 828)	CHAMP1, C13orf8, CAMP, KIAA1802, ZNF828	CHAP1_MOUSE	1	0	Metabolic labeling	0	17	0
O94760	DDAH1_HUMAN	N(G),N(G)-dimethylarginine dimethylaminohydrolase 1 (DDAH-1) (Dimethylarginine dimethylaminohydrolase 1) (EC 3.5.3.18) (DDAHI) (Dimethylargininase-1)	DDAH1, DDAH	DDAH1_MOUSE	1	0	Metabolic labeling	0	6	0
Q96GQ7	DDX27_HUMAN	Probable ATP-dependent RNA helicase DDX27 (EC 3.6.4.13) (DEAD box protein 27)	DDX27, RHLP, HSPC259, PP3241	DDX27_MOUSE	1	0	Metabolic labeling	0	9	0
O43491	E41L2_HUMAN	Band 4.1-like protein 2 (Generally expressed protein 4.1) (4.1G)	EPB41L2	E41L2_MOUSE	1	0	Metabolic labeling	0	9	0
Q6P4F1	FUT10_HUMAN	Alpha-(1,3)-fucosyltransferase 10 (EC 2.4.1.-) (Fucosyltransferase X) (Fuc-TX) (FucT-X) (Galactoside 3-L-fucosyltransferase 10) (Fucosyltransferase 10)	FUT10	FUT10_MOUSE	1	0	Metabolic labeling	0	10	0
Q6N021	TET2_HUMAN	Methylcytosine dioxygenase TET2 (EC 1.14.11.n2)	TET2, KIAA1546, Nbla00191	TET2_MOUSE	1	0	Metabolic labeling	0	45	0
Q9P2E3	ZNFX1_HUMAN	NFX1-type zinc finger-containing protein 1	ZNFX1, KIAA1404	ZNFX1_MOUSE	1	0	Metabolic labeling	0	88	0
P54826	GAS1_HUMAN	Growth arrest-specific protein 1 (GAS-1)	GAS1	GAS1_MOUSE	1	0	Metabolic labeling	0	21	0
Q9P2K8	E2AK4_HUMAN	Eukaryotic translation initiation factor 2-alpha kinase 4 (EC 2.7.11.1) (GCN2-like protein)	EIF2AK4, GCN2, KIAA1338, Gcn1l1		1	0	Metabolic labeling	0	26	0
P35052	GPC1_HUMAN	Glypican-1 [Cleaved into: Secreted glypican-1]	GPC1	GPC1_MOUSE	1	0	Metabolic labeling	0	19	0
O00291	HIP1_HUMAN	Huntingtin-interacting protein 1 (HIP-1) (Huntingtin-interacting protein I) (HIP-I)	HIP1	HIP1_MOUSE	1	1	Metabolic labeling	0	19	0
Q9P121	NTRI_HUMAN	Neurotrimin (hNT) (IgLON family member 2)	NTM, IGLON2, NT, UNQ297/PRO337	NTRI_MOUSE	1	0	Metabolic labeling	0	10	0
Q9NX62	IMPA3_HUMAN	Inositol monophosphatase 3 (IMP 3) (IMPase 3) (EC 3.1.3.25) (EC 3.1.3.7) (Golgi 3-prime phosphoadenosine 5-prime phosphate 3-prime phosphatase) (Golgi-resident PAP phosphatase) (gPAPP) (Inositol monophosphatase domain-containing protein 1) (Inositol-1(or 4)-monophosphatase 3) (Myo-inositol monophosphatase A3)	IMPAD1, IMPA3	IMPA3_MOUSE	1	0	Metabolic labeling	0	3	0
P06756	ITAV_HUMAN	Integrin alpha-V (Vitronectin receptor subunit alpha) (CD antigen CD51) [Cleaved into: Integrin alpha-V heavy chain; Integrin alpha-V light chain]	ITGAV, MSK8, VNRA	ITAV_MOUSE	1	0	Metabolic labeling	0	19	0
Q86VI4	LAP4B_HUMAN	Lysosomal-associated transmembrane protein 4B (Lysosome-associated transmembrane protein 4-beta)	LAPTM4B, PSEC0001	LAP4B_MOUSE	1	0	Metabolic labeling	0	11	0
P02545	LMNA_HUMAN	Prelamin-A/C [Cleaved into: Lamin-A/C (70 kDa lamin) (Renal carcinoma antigen NY-REN-32)]	LMNA, LMN1	LMNA_MOUSE	1	0	Metabolic labeling	0	5	0
Q9C0E8	LNP_HUMAN	Protein lunapark	LNP, KIAA1715	LNP_MOUSE	1	0	Metabolic labeling	0	6	0
Q5VSG8	MANEL_HUMAN	Glycoprotein endo-alpha-1,2-mannosidase-like protein (EC 3.2.1.-)	MANEAL	MANEA_MOUSE	1	0	Metabolic labeling	0	2	0
Q5SRI9	MANEA_HUMAN	Glycoprotein endo-alpha-1,2-mannosidase (Endo-alpha mannosidase) (Endomannosidase) (hEndo) (EC 3.2.1.130) (Mandaselin)	MANEA	MANEA_MOUSE	1	0	Metabolic labeling	0	2	0
P82909	RT36_HUMAN	28S ribosomal protein S36, mitochondrial (MRP-S36) (S36mt)	MRPS36, DC47	RT36_MOUSE	1	0	Metabolic labeling	0	0	0
Q9Y2R9	RT07_HUMAN	28S ribosomal protein S7, mitochondrial (MRP-S7) (S7mt) (bMRP-27a) (bMRP27a)	MRPS7	RT07_MOUSE	1	0	Metabolic labeling	0	2	0
P42568	AF9_HUMAN	Protein AF-9 (ALL1-fused gene from chromosome 9 protein) (Myeloid/lymphoid or mixed-lineage leukemia translocated to chromosome 3 protein) (YEATS domain-containing protein 3)	MLLT3, AF9, YEATS3	AF9_MOUSE	1	0	Metabolic labeling	0	6	0
P34810	CD68_HUMAN	Macrosialin (Gp110) (CD antigen CD68)	CD68	CD68_MOUSE	1	0	Metabolic labeling	0	6	0
P61601	NCALD_HUMAN	Neurocalcin-delta	NCALD	NCALD_MOUSE	1	0	Metabolic labeling	0	2	0
P17568	NDUB7_HUMAN	NADH dehydrogenase [ubiquinone] 1 beta subcomplex subunit 7 (Cell adhesion protein SQM1) (Complex I-B18) (CI-B18) (NADH-ubiquinone oxidoreductase B18 subunit)	NDUFB7	NDUB7_MOUSE	1	0	Metabolic labeling	0	4	0
Q7Z3B1	NEGR1_HUMAN	Neuronal growth regulator 1 (IgLON family member 4)	NEGR1, IGLON4, UNQ2433/PRO4993	NEGR1_MOUSE	1	0	Metabolic labeling	0	12	0
Q9Y2X3	NOP58_HUMAN	Nucleolar protein 58 (Nucleolar protein 5)	NOP58, NOL5, NOP5, HSPC120	NOP58_MOUSE	1	0	Metabolic labeling	0	9	0
P30273	FCERG_HUMAN	High affinity immunoglobulin epsilon receptor subunit gamma (Fc receptor gamma-chain) (FcRgamma) (Fc-epsilon RI-gamma) (IgE Fc receptor subunit gamma) (FceRI gamma)	FCER1G	FCERG_MOUSE	1	0	Metabolic labeling	0	2	0
P02746	C1QB_HUMAN	Complement C1q subcomponent subunit B	C1QB	C1QB_MOUSE	1	0	Metabolic labeling	0	4	0
P69849	NOMO3_HUMAN	Nodal modulator 3 (pM5 protein 3)	NOMO3	NOMO1_MOUSE	1	0	Metabolic labeling	0	17	0
Q5JPE7	NOMO2_HUMAN	Nodal modulator 2 (pM5 protein 2)	NOMO2	NOMO1_MOUSE	1	0	Metabolic labeling	0	19	0
P61927	RL37_HUMAN	60S ribosomal protein L37 (G1.16)	RPL37	RL37_MOUSE	1	0	Metabolic labeling	0	4	0
P57740	NU107_HUMAN	Nuclear pore complex protein Nup107 (107 kDa nucleoporin) (Nucleoporin Nup107)	NUP107	NU107_MOUSE	1	0	Metabolic labeling	0	13	0
P14222	PERF_HUMAN	Perforin-1 (P1) (Cytolysin) (Lymphocyte pore-forming protein) (PFP)	PRF1, PFP	PERF_MOUSE	1	0	Metabolic labeling	0	20	0
P22059	OSBP1_HUMAN	Oxysterol-binding protein 1	OSBP, OSBP1	OSBP1_MOUSE	1	0	Metabolic labeling	0	15	0
Q13153	PAK1_HUMAN	Serine/threonine-protein kinase PAK 1 (EC 2.7.11.1) (Alpha-PAK) (p21-activated kinase 1) (PAK-1) (p65-PAK)	PAK1	PAK2_MOUSE	1	0	Metabolic labeling	0	5	0
Q13177	PAK2_HUMAN	Serine/threonine-protein kinase PAK 2 (EC 2.7.11.1) (Gamma-PAK) (PAK65) (S6/H4 kinase) (p21-activated kinase 2) (PAK-2) (p58) [Cleaved into: PAK-2p27 (p27); PAK-2p34 (p34) (C-t-PAK2)]	PAK2	PAK2_MOUSE	1	0	Metabolic labeling	0	5	0
P45877	PPIC_HUMAN	Peptidyl-prolyl cis-trans isomerase C (PPIase C) (EC 5.2.1.8) (Cyclophilin C) (Rotamase C)	PPIC, CYPC	PPIC_MOUSE	1	0	Metabolic labeling	0	2	0
Q9UKY0	PRND_HUMAN	Prion-like protein doppel (PrPLP) (Prion protein 2)	PRND, DPL, UNQ1830/PRO3443	PRND_MOUSE	1	0	Metabolic labeling	0	6	0
P04156	PRIO_HUMAN	Major prion protein (PrP) (ASCR) (PrP27-30) (PrP33-35C) (CD antigen CD230)	PRNP, PRIP, PRP	PRIO_MOUSE	1	0	Metabolic labeling	0	4	0
Q8NAV1	PR38A_HUMAN	Pre-mRNA-splicing factor 38A	PRPF38A	PR38A_MOUSE	1	0	Metabolic labeling	0	4	0
Q96EY7	PTCD3_HUMAN	Pentatricopeptide repeat domain-containing protein 3, mitochondrial (28S ribosomal protein S39, mitochondrial) (MRP-S39) (Transformation-related gene 15 protein) (TRG-15)	PTCD3, TRG15, MRPS39	PTCD3_MOUSE	1	0	Metabolic labeling	0	12	0
Q9UM73	ALK_HUMAN	ALK tyrosine kinase receptor (EC 2.7.10.1) (Anaplastic lymphoma kinase) (CD antigen CD246)	ALK, Ptprz1		1	0	Metabolic labeling	0	39	0
O60216	RAD21_HUMAN	Double-strand-break repair protein rad21 homolog (hHR21) (Nuclear matrix protein 1) (NXP-1) (SCC1 homolog)	RAD21, HR21, KIAA0078, NXP1	RAD21_MOUSE	1	0	Metabolic labeling	0	5	0
P08571	CD14_HUMAN	Monocyte differentiation antigen CD14 (Myeloid cell-specific leucine-rich glycoprotein) (CD antigen CD14) [Cleaved into: Monocyte differentiation antigen CD14, urinary form; Monocyte differentiation antigen CD14, membrane-bound form]	CD14	CD14_MOUSE	1	0	Metabolic labeling	0	11	0
A6NHR9	SMHD1_HUMAN	Structural maintenance of chromosomes flexible hinge domain-containing protein 1 (SMC hinge domain-containing protein 1)	SMCHD1, KIAA0650	SMHD1_MOUSE	1	0	Metabolic labeling	0	30	0
Q92485	ASM3B_HUMAN	Acid sphingomyelinase-like phosphodiesterase 3b (ASM-like phosphodiesterase 3b) (EC 3.1.4.-)	SMPDL3B, ASML3B	ASM3B_MOUSE	1	0	Metabolic labeling	0	8	0
P78362	SRPK2_HUMAN	SRSF protein kinase 2 (EC 2.7.11.1) (SFRS protein kinase 2) (Serine/arginine-rich protein-specific kinase 2) (SR-protein-specific kinase 2) [Cleaved into: SRSF protein kinase 2 N-terminal; SRSF protein kinase 2 C-terminal]	SRPK2	SRPK2_MOUSE	1	0	Metabolic labeling	0	13	0
Q14669	TRIPC_HUMAN	E3 ubiquitin-protein ligase TRIP12 (EC 6.3.2.-) (E3 ubiquitin-protein ligase for Arf) (ULF) (Thyroid receptor-interacting protein 12) (TR-interacting protein 12) (TRIP-12)	TRIP12, KIAA0045, ULF	TRIPC_MOUSE	1	0	Metabolic labeling	0	34	0
O14683	P5I11_HUMAN	Tumor protein p53-inducible protein 11 (p53-induced gene 11 protein)	TP53I11, PIG11	P5I11_MOUSE	1	0	Metabolic labeling	0	1	0
Q99986	VRK1_HUMAN	Serine/threonine-protein kinase VRK1 (EC 2.7.11.1) (Vaccinia-related kinase 1)	VRK1	VRK1_MOUSE	1	0	Metabolic labeling	0	6	0
O15042	SR140_HUMAN	U2 snRNP-associated SURP motif-containing protein (140 kDa Ser/Arg-rich domain protein) (U2-associated protein SR140)	U2SURP, KIAA0332, SR140		1	0	Metabolic labeling	0	8	0
O43246	CTR4_HUMAN	Cationic amino acid transporter 4 (CAT-4) (CAT4) (Solute carrier family 7 member 4)	SLC7A4	TAT1_YEAST	1	1	Thioester bond captured	1	8	0
L7N2F9	L7N2F9_HUMAN	Uncharacterized protein		SNC1_YEAST	1	1	Thioester bond captured	1	2	0
E5KNL5	E5KNL5_HUMAN	Mitochondrial endonuclease G		NUC1_YEAST	1	0	Thioester bond captured	0	3	0
P23434	GCSH_HUMAN	Glycine cleavage system H protein, mitochondrial	GCSH	GCSH_YEAST	1	0	Thioester bond captured	0	4	0
P61254	RL26_HUMAN	60S ribosomal protein L26	RPL26	RL26A_YEAST, RL26B_YEAST	1	0	Thioester bond captured	0	0	0
Q9UNX3	RL26L_HUMAN	60S ribosomal protein L26-like 1	RPL26L1, RPL26P1	RL26A_YEAST, RL26B_YEAST	1	0	Thioester bond captured	0	0	0
P62308	RUXG_HUMAN	Small nuclear ribonucleoprotein G (snRNP-G) (Sm protein G) (Sm-G) (SmG)	SNRPG, PBSCG		1	0	Metabolic labeling	0	1	0
O75356	ENTP5_HUMAN	Ectonucleoside triphosphate diphosphohydrolase 5 (NTPDase 5) (EC 3.6.1.6) (CD39 antigen-like 4) (ER-UDPase) (Guanosine-diphosphatase ENTPD5) (GDPase ENTPD5) (EC 3.6.1.42) (Nucleoside diphosphatase) (Uridine-diphosphatase ENTPD5) (UDPase ENTPD5)	ENTPD5, CD39L4, PCPH	GDA1_YEAST	1	0	Thioester bond captured	0	7	0
O75354	ENTP6_HUMAN	Ectonucleoside triphosphate diphosphohydrolase 6 (NTPDase 6) (EC 3.6.1.6) (CD39 antigen-like 2)	ENTPD6, CD39L2, IL6ST2	GDA1_YEAST	1	0	Thioester bond captured	0	6	0
Q9NVP1	DDX18_HUMAN	ATP-dependent RNA helicase DDX18 (EC 3.6.4.13) (DEAD box protein 18) (Myc-regulated DEAD box protein) (MrDb)	DDX18	HAS1_YEAST	1	0	Thioester bond captured	0	6	0
O75691	UTP20_HUMAN	Small subunit processome component 20 homolog (Down-regulated in metastasis protein) (Novel nucleolar protein 73) (NNP73) (Protein Key-1A6)	UTP20, DRIM	UTP20_YEAST	1	0	Thioester bond captured	0	46	0
Q8NFU3	TSTD1_HUMAN	Thiosulfate sulfurtransferase/rhodanese-like domain-containing protein 1	TSTD1, KAT	RDL1_YEAST	1	0	Thioester bond captured	0	1	0
Q13247	SRSF6_HUMAN	Serine/arginine-rich splicing factor 6 (Pre-mRNA-splicing factor SRP55) (Splicing factor, arginine/serine-rich 6)	SRSF6, SFRS6, SRP55		1	0	Metabolic labeling	0	2	0
Q8NEY4	VATC2_HUMAN	V-type proton ATPase subunit C 2 (V-ATPase subunit C 2) (Vacuolar proton pump subunit C 2)	ATP6V1C2	VATC_YEAST	1	0	Thioester bond captured	0	1	0
P21283	VATC1_HUMAN	V-type proton ATPase subunit C 1 (V-ATPase subunit C 1) (Vacuolar proton pump subunit C 1)	ATP6V1C1, ATP6C, ATP6D, VATC	VATC_YEAST	1	0	Thioester bond captured	0	3	0
Q9H6R4	NOL6_HUMAN	Nucleolar protein 6 (Nucleolar RNA-associated protein) (Nrap)	NOL6	UTP22_YEAST	1	0	Thioester bond captured	0	15	0
Q8TDN6	BRX1_HUMAN	Ribosome biogenesis protein BRX1 homolog (Brix domain-containing protein 2)	BRIX1, BRIX, BXDC2	BRX1_YEAST	1	0	Thioester bond captured	0	5	0
P22557	HEM0_HUMAN	5-aminolevulinate synthase, erythroid-specific, mitochondrial (ALAS-E) (EC 2.3.1.37) (5-aminolevulinic acid synthase 2) (Delta-ALA synthase 2) (Delta-aminolevulinate synthase 2)	ALAS2, ALASE, ASB	HEM1_YEAST	1	0	Thioester bond captured	0	15	0
Q8WU67	ABHD3_HUMAN	Abhydrolase domain-containing protein 3 (EC 3.1.1.-) (Lung alpha/beta hydrolase 3)	ABHD3, LABH3	MCFS2_YEAST	1	0	Thioester bond captured	0	9	0
Q14692	BMS1_HUMAN	Ribosome biogenesis protein BMS1 homolog (Ribosome assembly protein BMS1 homolog)	BMS1, BMS1L, KIAA0187	BMS1_YEAST	1	0	Thioester bond captured	0	15	0
P12955	PEPD_HUMAN	Xaa-Pro dipeptidase (X-Pro dipeptidase) (EC 3.4.13.9) (Imidodipeptidase) (Peptidase D) (Proline dipeptidase) (Prolidase)	PEPD, PRD	YFH6_YEAST	1	0	Thioester bond captured	0	14	0
Q6PIV7	S2534_HUMAN	Solute carrier family 25 member 34	SLC25A34	OAC1_YEAST	1	0	Thioester bond captured	0	6	0
Q3KQZ1	S2535_HUMAN	Solute carrier family 25 member 35	SLC25A35	OAC1_YEAST	1	0	Thioester bond captured	0	4	0
Q9Y5P6	GMPPB_HUMAN	Mannose-1-phosphate guanyltransferase beta (EC 2.7.7.13) (GDP-mannose pyrophosphorylase B) (GTP-mannose-1-phosphate guanylyltransferase beta)	GMPPB	MPG1_YEAST	1	0	Thioester bond captured	0	10	0
P51153	RAB13_HUMAN	Ras-related protein Rab-13 (Cell growth-inhibiting gene 4 protein)	RAB13, GIG4	SEC4_YEAST	1	0	Thioester bond captured	0	4	0
P52594	AGFG1_HUMAN	Arf-GAP domain and FG repeat-containing protein 1 (HIV-1 Rev-binding protein) (Nucleoporin-like protein RIP) (Rev-interacting protein) (Rev/Rex activation domain-binding protein)	AGFG1, HRB, RAB, RIP	AGFG1_BOVIN	1	0	Metabolic labeling	0	5	0
Q86YB8	ERO1B_HUMAN	ERO1-like protein beta (ERO1-L-beta) (EC 1.8.4.-) (Endoplasmic reticulum oxidoreductin-1-like protein B) (Oxidoreductin-1-L-beta)	ERO1LB	ERO1_YEAST	1	0	Thioester bond captured	0	14	0
P62899	RL31_HUMAN	60S ribosomal protein L31	RPL31	RL31B_YEAST	1	0	Thioester bond captured	0	0	0
O14556	G3PT_HUMAN	Glyceraldehyde-3-phosphate dehydrogenase, testis-specific (EC 1.2.1.12) (Spermatogenic cell-specific glyceraldehyde 3-phosphate dehydrogenase 2) (GAPDH-2) (Spermatogenic glyceraldehyde-3-phosphate dehydrogenase)	GAPDHS, GAPD2, GAPDH2, GAPDS, HSD-35, HSD35	G3P1_YEAST	1	0	Thioester bond captured	0	6	0
P30613	KPYR_HUMAN	Pyruvate kinase PKLR (EC 2.7.1.40) (Pyruvate kinase 1) (Pyruvate kinase isozymes L/R) (R-type/L-type pyruvate kinase) (Red cell/liver pyruvate kinase)	PKLR, PK1, PKL	KPYK2_YEAST	1	0	Thioester bond captured	0	7	0
Q15436	SC23A_HUMAN	Protein transport protein Sec23A (SEC23-related protein A)	SEC23A	SEC23_YEAST	1	0	Thioester bond captured	0	16	0
[truncated: 568 more rows]

## Sheet: 1160 ortologs hits>2
UniProt AC	UniProt ID	Description	Gene names	Homologues	# of palmitome studies	# of targeted studies	Technique categories	# of annotated sites	# of cysteines in the main isoform	# of HC hits"
[truncated: 1,160 more rows]

[truncated: 5 more sheets: 845 orthologs hits "HC", 636 ortologs hits >2 and "HC", 209 ortologs hits only "HC", 524 ortologs hits only >2, 838 orthologs hits-2 techniques]
