# Supplementary material for: SwissPalm: Protein Palmitoylation database
Source: F1000Res. 2015 Jul 16;4:261. [Version 1] doi: 10.12688/f1000research.6464.1 (PMC4544385; doi:10.12688/f1000research.6464.1)
Supplement: Supplementary file 3 [file f1000research-4-6936-s0002.tgz]

Archive with 1 entries (1 files):
- 3593e618-0b06-4c4b-b8c3-265c6b717bdd.xlsx
