# Supplementary material for: SwissPalm: Protein Palmitoylation database
Source: F1000Res. 2015 Jul 16;4:261. [Version 1] doi: 10.12688/f1000research.6464.1 (PMC4544385; doi:10.12688/f1000research.6464.1)
Supplement: Supplementary file 3 [file f1000research-4-6936-s0002.tgz › 3593e618-0b06-4c4b-b8c3-265c6b717bdd.xlsx]

## Sheet: 1453 human proteins
UniProt AC	UniProt ID	First part UniProt ID	UniProt status	Organism	Gene names	Description	Number of isoforms	Max number of cysteines	Predicted to be palmitoylated	Predicted to be palmitoylated in cytosolic domains	Protein has hits?	Number of palmitoyl-proteome studies	Only in internal studies	Number of palmitoyl-proteome studies where the protein appears in a high confidence hit list	Number of targeted studies	Technique categories	Number of sites
Q9H6X4	TM134_HUMAN	TM134	Reviewed	Homo sapiens	TMEM134	Transmembrane protein 134	3	8	Yes	Yes	Yes	1 of 8	No	1	0	Chemical modification and capture of palmitoylated cysteines	0
P04179	SODM_HUMAN	SODM	Reviewed	Homo sapiens	SOD2	Superoxide dismutase [Mn], mitochondrial (EC 1.15.1.1)	4	3	Yes	Yes	Yes	1 of 8	No	0	0	Chemical modification and capture of palmitoylated cysteines	0
Q9H6A9	PCX3_HUMAN	PCX3	Reviewed	Homo sapiens	PCNXL3	Pecanex-like protein 3	3	42	Yes	Yes	Yes	1 of 8	No	0	0	Chemical modification and capture of palmitoylated cysteines	0
P04229	2B11_HUMAN	2B11	Reviewed	Homo sapiens	HLA-DRB1, MARCH	HLA class II histocompatibility antigen, DRB1-1 beta chain (MHC class II antigen DRB1*1) (DR-1) (DR1)	1	7	Yes	Yes	Yes	1 of 8	No	0	0	Chemical modification and capture of palmitoylated cysteines	0
Q08AF3	SLFN5_HUMAN	SLFN5	Reviewed	Homo sapiens	SLFN5	Schlafen family member 5	2	27	Yes	Yes	Yes	1 of 8	No	0	0	Chemical modification and capture of palmitoylated cysteines	0
Q8N5K1	CISD2_HUMAN	CISD2	Reviewed	Homo sapiens	CISD2, CDGSH2, ERIS, ZCD2	CDGSH iron-sulfur domain-containing protein 2 (Endoplasmic reticulum intermembrane small protein) (MitoNEET-related 1 protein) (Miner1) (Nutrient-deprivation autophagy factor-1) (NAF-1)	1	4	No	No	Yes	1 of 8	No	0	0	Chemical modification and capture of palmitoylated cysteines	0
Q49AG3	ZBED5_HUMAN	ZBED5	Reviewed	Homo sapiens	ZBED5, Buster1	Zinc finger BED domain-containing protein 5 (Transposon-derived Buster1 transposase-like protein)	1	20	Yes	Yes	Yes	1 of 8	No	0	0	Chemical modification and capture of palmitoylated cysteines	0
Q13228	SBP1_HUMAN	SBP1	Reviewed	Homo sapiens	SELENBP1, SBP	Selenium-binding protein 1 (56 kDa selenium-binding protein) (SBP56) (SP56)	3	10	Yes	Yes	Yes	1 of 8	No	0	0	Chemical modification and capture of palmitoylated cysteines	0
P30483	1B45_HUMAN	1B45	Reviewed	Homo sapiens	HLA-B, HLAB	HLA class I histocompatibility antigen, B-45 alpha chain (Bw-45) (MHC class I antigen B*45)	1	5	Yes	Yes	Yes	1 of 8	No	0	0	Chemical modification and capture of palmitoylated cysteines	0
Q9H857	NT5D2_HUMAN	NT5D2	Reviewed	Homo sapiens	NT5DC2, Nt5dc2	5'-nucleotidase domain-containing protein 2 (EC 3.1.3.-)	4	10	Yes	Yes	Yes	1 of 8	No	1	0	Metabolic labeling of palmitate	0
D3U6A0	D3U6A0_HUMAN	D3U6A0	Unreviewed	Homo sapiens	HLA-A	MHC class I antigen	1	2	No	No	Yes	1 of 8	No	0	0	Chemical modification and capture of palmitoylated cysteines	0
P0DJD0	RGPD1_HUMAN	RGPD1	Reviewed	Homo sapiens	RGPD1, RANBP2L6, RGP1	RANBP2-like and GRIP domain-containing protein 1 (Ran-binding protein 2-like 6) (RanBP2-like 6) (RanBP2L6)	1	26	Yes	Yes	Yes	1 of 8	No	0	0	Chemical modification and capture of palmitoylated cysteines	0
Q9Y4R7	TTLL3_HUMAN	TTLL3	Reviewed	Homo sapiens	TTLL3, PRO0207	Tubulin monoglycylase TTLL3 (EC 6.3.2.-) (HOTTL) (Tubulin--tyrosine ligase-like protein 3)	4	22	Yes	Yes	Yes	1 of 8	No	1	0	Metabolic labeling of palmitate	0
Q9UN67	PCDBA_HUMAN	PCDBA	Reviewed	Homo sapiens	PCDHB10, UNQ1906/PRO4352, Pcdhb10	Protocadherin beta-10 (PCDH-beta-10)	1	9	Yes	Yes	Yes	1 of 8	No	0	0	Metabolic labeling of palmitate	0
Q96FW1	OTUB1_HUMAN	OTUB1	Reviewed	Homo sapiens	OTUB1, OTB1, OTU1, HSPC263	Ubiquitin thioesterase OTUB1 (EC 3.4.19.12) (Deubiquitinating enzyme OTUB1) (OTU domain-containing ubiquitin aldehyde-binding protein 1) (Otubain-1) (hOTU1) (Ubiquitin-specific-processing protease OTUB1)	2	7	Yes	Yes	Yes	1 of 8	No	0	0	Chemical modification and capture of palmitoylated cysteines	0
C5J406	C5J406_HUMAN	C5J406	Unreviewed	Homo sapiens	HLA-B	MHC class I antigen	1	5	Yes	Yes	Yes	1 of 8	No	0	0	Chemical modification and capture of palmitoylated cysteines	0
P30493	1B55_HUMAN	1B55	Reviewed	Homo sapiens	HLA-B, HLAB, CDABP0067	HLA class I histocompatibility antigen, B-55 alpha chain (Bw-55) (HLA class I histocompatibility antigen, B-12 alpha chain) (MHC class I antigen B*55)	1	5	Yes	Yes	Yes	2 of 8	No	0	0	Chemical modification and capture of palmitoylated cysteines	0
C1K0X3	C1K0X3_HUMAN	C1K0X3	Unreviewed	Homo sapiens	HLA-Cw	MHC class I antigen	1	8	Yes	Yes	Yes	1 of 8	No	0	0	Chemical modification and capture of palmitoylated cysteines	0
Q9BSF0	SMAKA_HUMAN	SMAKA	Reviewed	Homo sapiens	C2orf88	Small membrane A-kinase anchor protein	1	4	Yes	Yes	Yes	1 of 8	No	0	0	Chemical modification and capture of palmitoylated cysteines	0
Q8N699	MYCT1_HUMAN	MYCT1	Reviewed	Homo sapiens	MYCT1, MTLC, MTMC1	Myc target protein 1 (Myc target in myeloid cells protein 1)	1	4	Yes	Yes	Yes	2 of 8	No	0	0	Chemical modification and capture of palmitoylated cysteines	0
P17813	EGLN_HUMAN	EGLN	Reviewed	Homo sapiens	ENG, END	Endoglin (CD antigen CD105)	2	18	Yes	Yes	Yes	1 of 8	Yes	0	0	Chemical modification and capture of palmitoylated cysteines	0
Q9Y5H1	PCDG2_HUMAN	PCDG2	Reviewed	Homo sapiens	PCDHGA2, Pcdhga2	Protocadherin gamma-A2 (PCDH-gamma-A2)	2	8	Yes	Yes	Yes	1 of 8	No	0	0	Metabolic labeling of palmitate	0
Q9Y5E1	PCDB9_HUMAN	PCDB9	Reviewed	Homo sapiens	PCDHB9, PCDH3H, Pcdhb9	Protocadherin beta-9 (PCDH-beta-9) (Protocadherin-3H)	1	8	Yes	Yes	Yes	1 of 8	No	0	0	Metabolic labeling of palmitate	0
Q9Y5F2	PCDBB_HUMAN	PCDBB	Reviewed	Homo sapiens	PCDHB11, Pcdhb11	Protocadherin beta-11 (PCDH-beta-11)	1	8	Yes	Yes	Yes	1 of 8	No	0	0	Metabolic labeling of palmitate	0
P19256	LFA3_HUMAN	LFA3	Reviewed	Homo sapiens	CD58, LFA3	Lymphocyte function-associated antigen 3 (Ag3) (Surface glycoprotein LFA-3) (CD antigen CD58)	3	11	Yes	Yes	Yes	1 of 8	No	0	0	Chemical modification and capture of palmitoylated cysteines	0
Q92832	NELL1_HUMAN	NELL1	Reviewed	Homo sapiens	NELL1, NRP1	Protein kinase C-binding protein NELL1 (NEL-like protein 1) (Nel-related protein 1)	2	90	Yes	Yes	Yes	1 of 8	Yes	1	0	Chemical modification and capture of palmitoylated cysteines	0
Q96T58	MINT_HUMAN	MINT	Reviewed	Homo sapiens	SPEN, KIAA0929, MINT, SHARP	Msx2-interacting protein (SMART/HDAC1-associated repressor protein) (SPEN homolog)	1	18	Yes	Yes	Yes	1 of 8	No	0	0	Chemical modification and capture of palmitoylated cysteines	0
Q6P2Q9	PRP8_HUMAN	PRP8	Reviewed	Homo sapiens	PRPF8, PRPC8	Pre-mRNA-processing-splicing factor 8 (220 kDa U5 snRNP-specific protein) (PRP8 homolog) (Splicing factor Prp8) (p220)	1	23	Yes	Yes	Yes	1 of 8	No	0	0	Metabolic labeling of palmitate	0
Q8N163	CCAR2_HUMAN	CCAR2	Reviewed	Homo sapiens	KIAA1967, DBC1, CCAR2	Cell cycle and apoptosis regulator protein 2 (Cell division cycle and apoptosis regulator protein 2) (DBIRD complex subunit KIAA1967) (Deleted in breast cancer gene 1 protein) (DBC-1) (DBC.1) (p30 DBC)	2	11	Yes	Yes	Yes	1 of 8	No	0	0	Metabolic labeling of palmitate	0
Q92619	HMHA1_HUMAN	HMHA1	Reviewed	Homo sapiens	HMHA1, KIAA0223	Minor histocompatibility protein HA-1 [Cleaved into: Minor histocompatibility antigen HA-1 (mHag HA-1)]	2	26	Yes	Yes	Yes	1 of 8	No	0	0	Chemical modification and capture of palmitoylated cysteines	0
Q69YW2	CA095_HUMAN	CA095	Reviewed	Homo sapiens	C1orf95	Uncharacterized membrane protein C1orf95	1	4	Yes	Yes	Yes	1 of 8	No	0	0	Chemical modification and capture of palmitoylated cysteines	0
Q95365	1B38_HUMAN	1B38	Reviewed	Homo sapiens	HLA-B, HLAB	HLA class I histocompatibility antigen, B-38 alpha chain (Bw-4) (MHC class I antigen B*38)	1	6	Yes	Yes	Yes	2 of 8	No	0	0	Chemical modification and capture of palmitoylated cysteines	0
Q14258	TRI25_HUMAN	TRI25	Reviewed	Homo sapiens	TRIM25, EFP, RNF147, ZNF147	E3 ubiquitin/ISG15 ligase TRIM25 (EC 6.3.2.19) (EC 6.3.2.n3) (Estrogen-responsive finger protein) (RING finger protein 147) (Tripartite motif-containing protein 25) (Ubiquitin/ISG15-conjugating enzyme TRIM25) (Zinc finger protein 147)	1	29	Yes	Yes	Yes	1 of 8	No	0	0	Chemical modification and capture of palmitoylated cysteines	0
Q8WV19	SFT2A_HUMAN	SFT2A	Reviewed	Homo sapiens	SFT2D1, C6orf83	Vesicle transport protein SFT2A (SFT2 domain-containing protein 1) (pRGR1)	1	8	Yes	Yes	Yes	1 of 8	No	1	0	Metabolic labeling of palmitate	0
P15529	MCP_HUMAN	MCP	Reviewed	Homo sapiens	CD46, MCP, MIC10	Membrane cofactor protein (TLX) (Trophoblast leukocyte common antigen) (CD antigen CD46)	16	18	Yes	Yes	Yes	1 of 8	Yes	0	0	Chemical modification and capture of palmitoylated cysteines	0
Q86YN1	DOPP1_HUMAN	DOPP1	Reviewed	Homo sapiens	DOLPP1, LSFR2	Dolichyldiphosphatase 1 (EC 3.6.1.43) (Dolichyl pyrophosphate phosphatase 1)	2	2	Yes	Yes	Yes	1 of 8	No	0	0	Chemical modification and capture of palmitoylated cysteines	0
Q14183	DOC2A_HUMAN	DOC2A	Reviewed	Homo sapiens	DOC2A	Double C2-like domain-containing protein alpha (Doc2) (Doc2-alpha)	1	10	Yes	Yes	Yes	1 of 8	No	0	0	Chemical modification and capture of palmitoylated cysteines	0
Q8WUP2	FBLI1_HUMAN	FBLI1	Reviewed	Homo sapiens	FBLIM1, FBLP1	Filamin-binding LIM protein 1 (FBLP-1) (Migfilin) (Mitogen-inducible 2-interacting protein) (MIG2-interacting protein)	3	27	Yes	Yes	Yes	1 of 8	No	0	0	Chemical modification and capture of palmitoylated cysteines	0
Q96FZ2	HMCES_HUMAN	HMCES	Reviewed	Homo sapiens	C3orf37, DC12, HMCES, SRAPD1	Embryonic stem cell-specific 5-hydroxymethylcytosine-binding protein (ES cell-specific 5hmC-binding protein) (Putative peptidase SRAPD1) (EC 3.4.-.-) (SRAP domain-containing protein 1)	1	10	Yes	Yes	Yes	1 of 8	No	0	0	Chemical modification and capture of palmitoylated cysteines	0
Q9UHI5	LAT2_HUMAN	LAT2	Reviewed	Homo sapiens	SLC7A8, LAT2	Large neutral amino acids transporter small subunit 2 (L-type amino acid transporter 2) (hLAT2) (Solute carrier family 7 member 8)	4	12	Yes	Yes	Yes	1 of 8	No	0	0	Chemical modification and capture of palmitoylated cysteines	0
Q9Y6M5	ZNT1_HUMAN	ZNT1	Reviewed	Homo sapiens	SLC30A1, ZNT1	Zinc transporter 1 (ZnT-1) (Solute carrier family 30 member 1)	1	18	Yes	Yes	Yes	1 of 8	Yes	0	0	Chemical modification and capture of palmitoylated cysteines	0
O95427	PIGN_HUMAN	PIGN	Reviewed	Homo sapiens	PIGN, MCD4	GPI ethanolamine phosphate transferase 1 (EC 2.-.-.-) (MCD4 homolog) (Phosphatidylinositol-glycan biosynthesis class N protein) (PIG-N)	1	10	Yes	Yes	Yes	1 of 8	No	0	0	Chemical modification and capture of palmitoylated cysteines	0
Q29718	1B82_HUMAN	1B82	Reviewed	Homo sapiens	HLA-B, HLAB	HLA class I histocompatibility antigen, B-82 alpha chain (MHC class I antigen B*82)	1	5	Yes	Yes	Yes	1 of 8	No	0	0	Chemical modification and capture of palmitoylated cysteines	0
P55265	DSRAD_HUMAN	DSRAD	Reviewed	Homo sapiens	ADAR, ADAR1, DSRAD, G1P1, IFI4	Double-stranded RNA-specific adenosine deaminase (DRADA) (EC 3.5.4.37) (136 kDa double-stranded RNA-binding protein) (p136) (Interferon-inducible protein 4) (IFI-4) (K88DSRBP)	5	23	Yes	Yes	Yes	2 of 8	No	1	0	Chemical modification and capture of palmitoylated cysteines	0
Q14392	LRC32_HUMAN	LRC32	Reviewed	Homo sapiens	LRRC32, D11S833E, GARP	Leucine-rich repeat-containing protein 32 (Garpin) (Glycoprotein A repetitions predominant) (GARP)	1	18	Yes	Yes	Yes	2 of 8	No	0	0	Chemical modification and capture of palmitoylated cysteines	0
Q16881	TRXR1_HUMAN	TRXR1	Reviewed	Homo sapiens	TXNRD1, GRIM12, KDRF	Thioredoxin reductase 1, cytoplasmic (TR) (EC 1.8.1.9) (Gene associated with retinoic and interferon-induced mortality 12 protein) (GRIM-12) (Gene associated with retinoic and IFN-induced mortality 12 protein) (KM-102-derived reductase-like factor) (Thioredoxin reductase TR1)	7	20	Yes	Yes	Yes	1 of 8	No	0	0	Chemical modification and capture of palmitoylated cysteines	0
P61160	ARP2_HUMAN	ARP2	Reviewed	Homo sapiens	ACTR2, ARP2	Actin-related protein 2 (Actin-like protein 2)	2	5	No	No	Yes	1 of 8	No	1	0	Chemical modification and capture of palmitoylated cysteines	0
P53621	COPA_HUMAN	COPA	Reviewed	Homo sapiens	COPA	Coatomer subunit alpha (Alpha-coat protein) (Alpha-COP) (HEP-COP) (HEPCOP) [Cleaved into: Xenin (Xenopsin-related peptide); Proxenin]	2	28	Yes	Yes	Yes	2 of 8	No	0	0	Metabolic labeling of palmitate	0
Q9Y5F6	PCDGM_HUMAN	PCDGM	Reviewed	Homo sapiens	PCDHGC5, Pcdhgc5	Protocadherin gamma-C5 (PCDH-gamma-C5)	2	12	Yes	Yes	Yes	1 of 8	No	0	0	Metabolic labeling of palmitate	0
Q9H1E5	TMX4_HUMAN	TMX4	Reviewed	Homo sapiens	TMX4, KIAA1162, TXNDC13, PSEC0095, UNQ475/PRO938	Thioredoxin-related transmembrane protein 4 (Thioredoxin domain-containing protein 13)	1	6	Yes	Yes	Yes	3 of 8	No	0	0	Chemical modification and capture of palmitoylated cysteines, Metabolic labeling of palmitate	0
Q02878	RL6_HUMAN	RL6	Reviewed	Homo sapiens	RPL6, TXREB1	60S ribosomal protein L6 (Neoplasm-related protein C140) (Tax-responsive enhancer element-binding protein 107) (TaxREB107)	1	1	No	No	Yes	1 of 8	No	0	0	Metabolic labeling of palmitate	0
P08107	HSP71_HUMAN	HSP71	Reviewed	Homo sapiens	HSPA1A, HSPA1;, HSPA1B, HSPA1, HSX70;	Heat shock 70 kDa protein 1A/1B (Heat shock 70 kDa protein 1/2) (HSP70-1/HSP70-2) (HSP70.1/HSP70.2)	2	5	Yes	Yes	Yes	2 of 8	No	2	0	Metabolic labeling of palmitate	0
Q92854	SEM4D_HUMAN	SEM4D	Reviewed	Homo sapiens	SEMA4D, C9orf164, CD100, SEMAJ	Semaphorin-4D (A8) (BB18) (GR3) (CD antigen CD100)	2	24	Yes	Yes	Yes	2 of 8	No	0	0	Chemical modification and capture of palmitoylated cysteines, Metabolic labeling of palmitate	0
Q14318	FKBP8_HUMAN	FKBP8	Reviewed	Homo sapiens	FKBP8, FKBP38	Peptidyl-prolyl cis-trans isomerase FKBP8 (PPIase FKBP8) (EC 5.2.1.8) (38 kDa FK506-binding protein) (38 kDa FKBP) (FKBP-38) (hFKBP38) (FK506-binding protein 8) (FKBP-8) (FKBPR38) (Rotamase)	3	8	Yes	Yes	Yes	1 of 8	No	0	0	Metabolic labeling of palmitate	0
P13489	RINI_HUMAN	RINI	Reviewed	Homo sapiens	RNH1, PRI, RNH	Ribonuclease inhibitor (Placental ribonuclease inhibitor) (Placental RNase inhibitor) (Ribonuclease/angiogenin inhibitor 1) (RAI)	1	32	Yes	Yes	Yes	2 of 8	No	1	0	Chemical modification and capture of palmitoylated cysteines	0
Q9H813	TM206_HUMAN	TM206	Reviewed	Homo sapiens	TMEM206, C1orf75	Transmembrane protein 206	2	6	No	No	Yes	2 of 8	No	1	0	Chemical modification and capture of palmitoylated cysteines, Metabolic labeling of palmitate	0
Q15046	SYK_HUMAN	SYK	Reviewed	Homo sapiens	KARS, KIAA0070	Lysine--tRNA ligase (EC 6.1.1.6) (Lysyl-tRNA synthetase) (LysRS)	2	8	No	No	Yes	2 of 8	No	0	0	Chemical modification and capture of palmitoylated cysteines, Metabolic labeling of palmitate	0
O75781	PALM_HUMAN	PALM	Reviewed	Homo sapiens	PALM, KIAA0270	Paralemmin-1 (Paralemmin)	2	3	Yes	Yes	Yes	1 of 8	Yes	1	1	Chemical modification and capture of palmitoylated cysteines	0
P00403	COX2_HUMAN	COX2	Reviewed	Homo sapiens	MT-CO2, COII, COXII, MTCO2	Cytochrome c oxidase subunit 2 (Cytochrome c oxidase polypeptide II)	1	3	No	No	Yes	2 of 8	No	0	0	Chemical modification and capture of palmitoylated cysteines, Metabolic labeling of palmitate	0
P52566	GDIR2_HUMAN	GDIR2	Reviewed	Homo sapiens	ARHGDIB, GDIA2, GDID4, RAP1GN1	Rho GDP-dissociation inhibitor 2 (Rho GDI 2) (Ly-GDI) (Rho-GDI beta)	1	1	No	No	Yes	2 of 8	No	0	0	Chemical modification and capture of palmitoylated cysteines, Metabolic labeling of palmitate	0
P84095	RHOG_HUMAN	RHOG	Reviewed	Homo sapiens	RHOG, ARHG	Rho-related GTP-binding protein RhoG	1	8	Yes	Yes	Yes	3 of 8	No	0	0	Chemical modification and capture of palmitoylated cysteines, Metabolic labeling of palmitate	0
Q15366	PCBP2_HUMAN	PCBP2	Reviewed	Homo sapiens	PCBP2	Poly(rC)-binding protein 2 (Alpha-CP2) (Heterogeneous nuclear ribonucleoprotein E2) (hnRNP E2)	6	7	No	No	Yes	2 of 8	No	0	0	Chemical modification and capture of palmitoylated cysteines, Metabolic labeling of palmitate	0
P13598	ICAM2_HUMAN	ICAM2	Reviewed	Homo sapiens	ICAM2	Intercellular adhesion molecule 2 (ICAM-2) (CD antigen CD102)	1	9	Yes	Yes	Yes	2 of 8	No	0	0	Chemical modification and capture of palmitoylated cysteines	0
Q00839	HNRPU_HUMAN	HNRPU	Reviewed	Homo sapiens	HNRNPU, HNRPU, SAFA, U21.1	Heterogeneous nuclear ribonucleoprotein U (hnRNP U) (Scaffold attachment factor A) (SAF-A) (p120) (pp120)	2	13	No	No	Yes	2 of 8	No	1	0	Chemical modification and capture of palmitoylated cysteines, Metabolic labeling of palmitate	0
P06748	NPM_HUMAN	NPM	Reviewed	Homo sapiens	NPM1, NPM	Nucleophosmin (NPM) (Nucleolar phosphoprotein B23) (Nucleolar protein NO38) (Numatrin)	3	3	Yes	Yes	Yes	2 of 8	No	1	0	Chemical modification and capture of palmitoylated cysteines, Metabolic labeling of palmitate	0
Q8IXI1	MIRO2_HUMAN	MIRO2	Reviewed	Homo sapiens	RHOT2, ARHT2, C16orf39	Mitochondrial Rho GTPase 2 (MIRO-2) (hMiro-2) (EC 3.6.5.-) (Ras homolog gene family member T2)	2	18	Yes	Yes	Yes	1 of 8	No	0	0	Chemical modification and capture of palmitoylated cysteines	0
Q9NVJ2	ARL8B_HUMAN	ARL8B	Reviewed	Homo sapiens	ARL8B, ARL10C, GIE1	ADP-ribosylation factor-like protein 8B (ADP-ribosylation factor-like protein 10C) (Novel small G protein indispensable for equal chromosome segregation 1)	1	4	Yes	Yes	Yes	1 of 8	No	0	0	Chemical modification and capture of palmitoylated cysteines	0
P30411	BKRB2_HUMAN	BKRB2	Reviewed	Homo sapiens	BDKRB2, BKR2	B2 bradykinin receptor (B2R) (BK-2 receptor)	2	14	Yes	Yes	Yes	0 of 8	NA	0	1		2
Q9UNK0	STX8_HUMAN	STX8	Reviewed	Homo sapiens	STX8	Syntaxin-8	1	2	Yes	Yes	Yes	4 of 8	No	3	1	Chemical modification and capture of palmitoylated cysteines, Metabolic labeling of palmitate	1
Q9Y3E5	PTH2_HUMAN	PTH2	Reviewed	Homo sapiens	PTRH2, BIT1, PTH2, CGI-147	Peptidyl-tRNA hydrolase 2, mitochondrial (PTH 2) (EC 3.1.1.29) (Bcl-2 inhibitor of transcription 1)	1	5	No	No	Yes	5 of 8	No	2	1	Chemical modification and capture of palmitoylated cysteines, Metabolic labeling of palmitate	0
P27816	MAP4_HUMAN	MAP4	Reviewed	Homo sapiens	MAP4	Microtubule-associated protein 4 (MAP-4)	7	12	No	No	Yes	1 of 8	No	0	0	Chemical modification and capture of palmitoylated cysteines	0
P55010	IF5_HUMAN	IF5	Reviewed	Homo sapiens	EIF5	Eukaryotic translation initiation factor 5 (eIF-5)	1	8	No	No	Yes	1 of 8	No	0	0	Chemical modification and capture of palmitoylated cysteines	0
Q4W6C4	Q4W6C4_HUMAN	Q4W6C4	Unreviewed	Homo sapiens	HLA-B	MHC class I antigen	1	4	No	No	Yes	1 of 8	No	0	0	Chemical modification and capture of palmitoylated cysteines	0
Q9BSK0	MALD1_HUMAN	MALD1	Reviewed	Homo sapiens	MARVELD1, MRVLDC1	MARVEL domain-containing protein 1	1	6	No	No	Yes	1 of 8	No	0	0	Chemical modification and capture of palmitoylated cysteines	0
P04792	HSPB1_HUMAN	HSPB1	Reviewed	Homo sapiens	HSPB1, HSP27, HSP28	Heat shock protein beta-1 (HspB1) (28 kDa heat shock protein) (Estrogen-regulated 24 kDa protein) (Heat shock 27 kDa protein) (HSP 27) (Stress-responsive protein 27) (SRP27)	1	1	No	No	Yes	1 of 8	No	0	0	Chemical modification and capture of palmitoylated cysteines	0
Q9H307	PININ_HUMAN	PININ	Reviewed	Homo sapiens	PNN, DRS, MEMA	Pinin (140 kDa nuclear and cell adhesion-related phosphoprotein) (Desmosome-associated protein) (Domain-rich serine protein) (DRS protein) (DRSP) (Melanoma metastasis clone A protein) (Nuclear protein SDK3) (SR-like protein)	2	2	No	No	Yes	1 of 8	No	0	0	Metabolic labeling of palmitate	0
Q9Y536	PAL4A_HUMAN	PAL4A	Reviewed	Homo sapiens	PPIAL4A, COAS2;, PPIAL4B;, PPIAL4C	Peptidyl-prolyl cis-trans isomerase A-like 4A/B/C (PPIase A-like 4A) (EC 5.2.1.8) (Chromosome 1-amplified sequence 2) (COAS-2) (Cyclophilin homolog overexpressed in liver cancer)	1	4	No	No	Yes	1 of 8	No	0	0	Metabolic labeling of palmitate	0
Q56VL3	OCAD2_HUMAN	OCAD2	Reviewed	Homo sapiens	OCIAD2	OCIA domain-containing protein 2 (Ovarian carcinoma immunoreactive antigen-like protein)	2	6	No	No	Yes	1 of 8	No	0	0	Chemical modification and capture of palmitoylated cysteines	0
B3WFC8	B3WFC8_HUMAN	B3WFC8	Unreviewed	Homo sapiens	HLA-A	MHC Class I antigen	1	4	No	No	Yes	1 of 8	No	0	0	Chemical modification and capture of palmitoylated cysteines	0
Q14CM0	FRPD4_HUMAN	FRPD4	Reviewed	Homo sapiens	FRMPD4, KIAA0316, PDZD10, PDZK10	FERM and PDZ domain-containing protein 4 (PDZ domain-containing protein 10) (PSD-95-interacting regulator of spine morphogenesis) (Preso)	1	21	No	No	Yes	1 of 8	No	0	0	Chemical modification and capture of palmitoylated cysteines	0
Q9UNN8	EPCR_HUMAN	EPCR	Reviewed	Homo sapiens	PROCR, EPCR	Endothelial protein C receptor (Activated protein C receptor) (APC receptor) (Endothelial cell protein C receptor) (CD antigen CD201)	1	6	Yes	Yes	Yes	3 of 8	No	1	0	Chemical modification and capture of palmitoylated cysteines	0
P30460	1B08_HUMAN	1B08	Reviewed	Homo sapiens	HLA-B, HLAB, Gag	HLA class I histocompatibility antigen, B-8 alpha chain (MHC class I antigen B*8)	1	6	Yes	Yes	Yes	2 of 8	No	0	0	Chemical modification and capture of palmitoylated cysteines, Metabolic labeling of palmitate	0
Q9NU22	MDN1_HUMAN	MDN1	Reviewed	Homo sapiens	MDN1, KIAA0301	Midasin (MIDAS-containing protein)	1	98	Yes	Yes	Yes	1 of 8	No	0	0	Metabolic labeling of palmitate	0
Q13509	TBB3_HUMAN	TBB3	Reviewed	Homo sapiens	TUBB3, TUBB4	Tubulin beta-3 chain (Tubulin beta-4 chain) (Tubulin beta-III)	1	8	Yes	Yes	Yes	2 of 8	No	1	0	Chemical modification and capture of palmitoylated cysteines, Metabolic labeling of palmitate	0
Q9H4E5	RHOJ_HUMAN	RHOJ	Reviewed	Homo sapiens	RHOJ, ARHJ, RASL7B, RHOI, TCL	Rho-related GTP-binding protein RhoJ (Ras-like protein family member 7B) (Tc10-like GTP-binding protein)	2	12	Yes	Yes	Yes	1 of 8	No	0	0	Chemical modification and capture of palmitoylated cysteines	0
P04275	VWF_HUMAN	VWF	Reviewed	Homo sapiens	VWF, F8VWF	von Willebrand factor (vWF) [Cleaved into: von Willebrand antigen 2 (von Willebrand antigen II)]	1	234	Yes	Yes	Yes	1 of 8	No	0	0	Chemical modification and capture of palmitoylated cysteines	0
P16070	CD44_HUMAN	CD44	Reviewed	Homo sapiens	CD44, LHR, MDU2, MDU3, MIC4	CD44 antigen (CDw44) (Epican) (Extracellular matrix receptor III) (ECMR-III) (GP90 lymphocyte homing/adhesion receptor) (HUTCH-I) (Heparan sulfate proteoglycan) (Hermes antigen) (Hyaluronate receptor) (Phagocytic glycoprotein 1) (PGP-1) (Phagocytic glycoprotein I) (PGP-I) (CD antigen CD44)	19	9	No	No	Yes	4 of 8	No	1	2	Chemical modification and capture of palmitoylated cysteines	2
P36578	RL4_HUMAN	RL4	Reviewed	Homo sapiens	RPL4, RPL1	60S ribosomal protein L4 (60S ribosomal protein L1)	1	5	Yes	Yes	Yes	1 of 8	No	1	0	Chemical modification and capture of palmitoylated cysteines	0
P62424	RL7A_HUMAN	RL7A	Reviewed	Homo sapiens	RPL7A, SURF-3, SURF3	60S ribosomal protein L7a (PLA-X polypeptide) (Surfeit locus protein 3)	1	3	No	No	Yes	1 of 8	No	0	0	Chemical modification and capture of palmitoylated cysteines	0
P43353	AL3B1_HUMAN	AL3B1	Reviewed	Homo sapiens	ALDH3B1, ALDH7	Aldehyde dehydrogenase family 3 member B1 (EC 1.2.1.5) (Aldehyde dehydrogenase 7)	2	11	Yes	Yes	Yes	1 of 8	Yes	1	1	Chemical modification and capture of palmitoylated cysteines	1
P60880	SNP25_HUMAN	SNP25	Reviewed	Homo sapiens	SNAP25, SNAP	Synaptosomal-associated protein 25 (SNAP-25) (Super protein) (SUP) (Synaptosomal-associated 25 kDa protein)	2	4	Yes	Yes	Yes	0 of 8	NA	0	3		0
P63000	RAC1_HUMAN	RAC1	Reviewed	Homo sapiens	RAC1, TC25, MIG5	Ras-related C3 botulinum toxin substrate 1 (Cell migration-inducing gene 5 protein) (Ras-like protein TC25) (p21-Rac1)	2	7	Yes	Yes	Yes	1 of 8	No	0	1	Chemical modification and capture of palmitoylated cysteines	1
P15941	MUC1_HUMAN	MUC1	Reviewed	Homo sapiens	MUC1, PUM	Mucin-1 (MUC-1) (Breast carcinoma-associated antigen DF3) (Cancer antigen 15-3) (CA 15-3) (Carcinoma-associated mucin) (Episialin) (H23AG) (Krebs von den Lungen-6) (KL-6) (PEMT) (Peanut-reactive urinary mucin) (PUM) (Polymorphic epithelial mucin) (PEM) (Tumor-associated epithelial membrane antigen) (EMA) (Tumor-associated mucin) (CD antigen CD227) [Cleaved into: Mucin-1 subunit alpha (MUC1-NT) (M…	17	6	Yes	Yes	Yes	1 of 8	No	1	1	Chemical modification and capture of palmitoylated cysteines	2
O75695	XRP2_HUMAN	XRP2	Reviewed	Homo sapiens	RP2	Protein XRP2	1	15	Yes	Yes	Yes	1 of 8	Yes	0	0	Chemical modification and capture of palmitoylated cysteines	0
P26006	ITA3_HUMAN	ITA3	Reviewed	Homo sapiens	ITGA3, MSK18	Integrin alpha-3 (CD49 antigen-like family member C) (FRP-2) (Galactoprotein B3) (GAPB3) (VLA-3 subunit alpha) (CD antigen CD49c) [Cleaved into: Integrin alpha-3 heavy chain; Integrin alpha-3 light chain]	2	21	No	No	Yes	3 of 8	No	0	2	Chemical modification and capture of palmitoylated cysteines	0
Q71DI3	H32_HUMAN	H32	Reviewed	Homo sapiens	HIST2H3A;, HIST2H3C, H3F2, H3FM;, HIST2H3D	Histone H3.2 (Histone H3/m) (Histone H3/o)	1	1	No	No	Yes	1 of 8	No	1	0	Metabolic labeling of palmitate	0
P02768	ALBU_HUMAN	ALBU	Reviewed	Homo sapiens	ALB, GIG20, GIG42, PRO0903, PRO1708, PRO2044, PRO2619, PRO2675, UNQ696/PRO1341	Serum albumin	2	35	Yes	Yes	Yes	2 of 8	No	1	0	Chemical modification and capture of palmitoylated cysteines, Metabolic labeling of palmitate	0
O00559	RCAS1_HUMAN	RCAS1	Reviewed	Homo sapiens	EBAG9, RCAS1	Receptor-binding cancer antigen expressed on SiSo cells (Cancer-associated surface antigen RCAS1) (Estrogen receptor-binding fragment-associated gene 9 protein)	1	3	Yes	Yes	Yes	2 of 8	No	2	1	Chemical modification and capture of palmitoylated cysteines, Metabolic labeling of palmitate	0
P20645	MPRD_HUMAN	MPRD	Reviewed	Homo sapiens	M6PR, MPR46, MPRD	Cation-dependent mannose-6-phosphate receptor (CD Man-6-P receptor) (CD-MPR) (46 kDa mannose 6-phosphate receptor) (MPR 46)	1	9	Yes	Yes	Yes	4 of 8	No	1	0	Chemical modification and capture of palmitoylated cysteines	0
P60953	CDC42_HUMAN	CDC42	Reviewed	Homo sapiens	CDC42	Cell division control protein 42 homolog (G25K GTP-binding protein)	2	7	Yes	Yes	Yes	3 of 8	No	0	0	Chemical modification and capture of palmitoylated cysteines, Metabolic labeling of palmitate	0
P46782	RS5_HUMAN	RS5	Reviewed	Homo sapiens	RPS5	40S ribosomal protein S5 [Cleaved into: 40S ribosomal protein S5, N-terminally processed]	1	3	No	No	Yes	5 of 8	No	1	0	Chemical modification and capture of palmitoylated cysteines, Metabolic labeling of palmitate	0
O15126	SCAM1_HUMAN	SCAM1	Reviewed	Homo sapiens	SCAMP1, SCAMP	Secretory carrier-associated membrane protein 1 (Secretory carrier membrane protein 1)	2	7	Yes	Yes	Yes	5 of 8	No	3	0	Chemical modification and capture of palmitoylated cysteines, Metabolic labeling of palmitate	0
Q02978	M2OM_HUMAN	M2OM	Reviewed	Homo sapiens	SLC25A11, SLC20A4	Mitochondrial 2-oxoglutarate/malate carrier protein (OGCP) (Solute carrier family 25 member 11)	2	3	No	No	Yes	2 of 8	No	0	0	Metabolic labeling of palmitate	0
O95197	RTN3_HUMAN	RTN3	Reviewed	Homo sapiens	RTN3, ASYIP, NSPL2	Reticulon-3 (Homolog of ASY protein) (HAP) (Neuroendocrine-specific protein-like 2) (NSP-like protein 2) (Neuroendocrine-specific protein-like II) (NSP-like protein II) (NSPLII)	7	11	No	No	Yes	1 of 8	No	0	0	Chemical modification and capture of palmitoylated cysteines	0
Q9C0H2	TTYH3_HUMAN	TTYH3	Reviewed	Homo sapiens	TTYH3, KIAA1691	Protein tweety homolog 3 (hTTY3)	4	17	Yes	Yes	Yes	3 of 8	No	1	0	Chemical modification and capture of palmitoylated cysteines	0
Q01629	IFM2_HUMAN	IFM2	Reviewed	Homo sapiens	IFITM2	Interferon-induced transmembrane protein 2 (Dispanin subfamily A member 2c) (DSPA2c) (Interferon-inducible protein 1-8D)	1	3	Yes	Yes	Yes	1 of 8	No	0	0	Chemical modification and capture of palmitoylated cysteines	0
P68366	TBA4A_HUMAN	TBA4A	Reviewed	Homo sapiens	TUBA4A, TUBA1	Tubulin alpha-4A chain (Alpha-tubulin 1) (Testis-specific alpha-tubulin) (Tubulin H2-alpha) (Tubulin alpha-1 chain)	1	13	Yes	Yes	Yes	1 of 8	No	0	0	Chemical modification and capture of palmitoylated cysteines	0
P14866	HNRPL_HUMAN	HNRPL	Reviewed	Homo sapiens	HNRNPL, HNRPL, P/OKcl.14	Heterogeneous nuclear ribonucleoprotein L (hnRNP L)	2	11	Yes	Yes	Yes	3 of 8	No	0	0	Chemical modification and capture of palmitoylated cysteines, Metabolic labeling of palmitate	0
P68363	TBA1B_HUMAN	TBA1B	Reviewed	Homo sapiens	TUBA1B	Tubulin alpha-1B chain (Alpha-tubulin ubiquitous) (Tubulin K-alpha-1) (Tubulin alpha-ubiquitous chain)	1	12	Yes	Yes	Yes	2 of 8	No	1	0	Chemical modification and capture of palmitoylated cysteines, Metabolic labeling of palmitate	0
P35580	MYH10_HUMAN	MYH10	Reviewed	Homo sapiens	MYH10	Myosin-10 (Cellular myosin heavy chain, type B) (Myosin heavy chain 10) (Myosin heavy chain, non-muscle IIb) (Non-muscle myosin heavy chain B) (NMMHC-B) (Non-muscle myosin heavy chain IIb) (NMMHC II-b) (NMMHC-IIB)	4	17	No	No	Yes	1 of 8	No	0	0	Metabolic labeling of palmitate	0
Q71U36	TBA1A_HUMAN	TBA1A	Reviewed	Homo sapiens	TUBA1A, TUBA3	Tubulin alpha-1A chain (Alpha-tubulin 3) (Tubulin B-alpha-1) (Tubulin alpha-3 chain)	2	12	Yes	Yes	Yes	1 of 8	No	1	0	Metabolic labeling of palmitate	0
P60228	EIF3E_HUMAN	EIF3E	Reviewed	Homo sapiens	EIF3E, EIF3S6, INT6	Eukaryotic translation initiation factor 3 subunit E (eIF3e) (Eukaryotic translation initiation factor 3 subunit 6) (Viral integration site protein INT-6 homolog) (eIF-3 p48)	1	7	No	No	Yes	1 of 8	No	0	0	Metabolic labeling of palmitate	0
Q03113	GNA12_HUMAN	GNA12	Reviewed	Homo sapiens	GNA12	Guanine nucleotide-binding protein subunit alpha-12 (G alpha-12) (G-protein subunit alpha-12)	1	3	Yes	Yes	Yes	2 of 8	No	1	0	Chemical modification and capture of palmitoylated cysteines	0
P17987	TCPA_HUMAN	TCPA	Reviewed	Homo sapiens	TCP1, CCT1, CCTA	T-complex protein 1 subunit alpha (TCP-1-alpha) (CCT-alpha)	1	9	No	No	Yes	3 of 8	No	1	0	Chemical modification and capture of palmitoylated cysteines, Metabolic labeling of palmitate	0
P51148	RAB5C_HUMAN	RAB5C	Reviewed	Homo sapiens	RAB5C, RABL	Ras-related protein Rab-5C (L1880) (RAB5L)	2	4	Yes	Yes	Yes	4 of 8	No	1	0	Chemical modification and capture of palmitoylated cysteines, Metabolic labeling of palmitate	0
Q9H0R3	TM222_HUMAN	TM222	Reviewed	Homo sapiens	TMEM222, C1orf160	Transmembrane protein 222	2	7	Yes	Yes	Yes	4 of 8	No	0	0	Chemical modification and capture of palmitoylated cysteines, Metabolic labeling of palmitate	0
Q969E2	SCAM4_HUMAN	SCAM4	Reviewed	Homo sapiens	SCAMP4	Secretory carrier-associated membrane protein 4 (Secretory carrier membrane protein 4)	3	6	Yes	Yes	Yes	2 of 8	No	1	0	Chemical modification and capture of palmitoylated cysteines	0
P30519	HMOX2_HUMAN	HMOX2	Reviewed	Homo sapiens	HMOX2, HO2	Heme oxygenase 2 (HO-2) (EC 1.14.99.3)	1	3	No	No	Yes	2 of 8	No	1	0	Chemical modification and capture of palmitoylated cysteines, Metabolic labeling of palmitate	0
O60637	TSN3_HUMAN	TSN3	Reviewed	Homo sapiens	TSPAN3, TM4SF8	Tetraspanin-3 (Tspan-3) (Tetraspanin TM4-A) (Transmembrane 4 superfamily member 8)	3	14	Yes	Yes	Yes	1 of 8	Yes	0	0	Chemical modification and capture of palmitoylated cysteines	0
P55060	XPO2_HUMAN	XPO2	Reviewed	Homo sapiens	CSE1L, CAS, XPO2	Exportin-2 (Exp2) (Cellular apoptosis susceptibility protein) (Chromosome segregation 1-like protein) (Importin-alpha re-exporter)	4	14	No	No	Yes	2 of 8	No	0	0	Metabolic labeling of palmitate	0
Q8TCZ2	C99L2_HUMAN	C99L2	Reviewed	Homo sapiens	CD99L2, MIC2L1, UNQ1964/PRO4486	CD99 antigen-like protein 2 (MIC2-like protein 1) (CD antigen CD99)	6	6	No	No	Yes	1 of 8	Yes	0	0	Chemical modification and capture of palmitoylated cysteines	0
Q9NP58	ABCB6_HUMAN	ABCB6	Reviewed	Homo sapiens	ABCB6, MTABC3, PRP, UMAT	ATP-binding cassette sub-family B member 6, mitochondrial (Mitochondrial ABC transporter 3) (Mt-ABC transporter 3) (P-glycoprotein-related protein) (Ubiquitously-expressed mammalian ABC half transporter)	2	10	Yes	Yes	Yes	2 of 8	No	1	0	Chemical modification and capture of palmitoylated cysteines	0
Q8TEM1	PO210_HUMAN	PO210	Reviewed	Homo sapiens	NUP210, KIAA0906, PSEC0245	Nuclear pore membrane glycoprotein 210 (Nuclear pore protein gp210) (Nuclear envelope pore membrane protein POM 210) (POM210) (Nucleoporin Nup210) (Pore membrane protein of 210 kDa)	2	16	Yes	Yes	Yes	1 of 8	No	0	0	Chemical modification and capture of palmitoylated cysteines	0
P56537	IF6_HUMAN	IF6	Reviewed	Homo sapiens	EIF6, EIF3A, ITGB4BP, OK/SW-cl.27	Eukaryotic translation initiation factor 6 (eIF-6) (B(2)GCN homolog) (B4 integrin interactor) (CAB) (p27(BBP))	2	11	Yes	Yes	Yes	2 of 8	No	0	0	Chemical modification and capture of palmitoylated cysteines	0
P06733	ENOA_HUMAN	ENOA	Reviewed	Homo sapiens	ENO1, ENO1L1, MBPB1, MPB1	Alpha-enolase (EC 4.2.1.11) (2-phospho-D-glycerate hydro-lyase) (C-myc promoter-binding protein) (Enolase 1) (MBP-1) (MPB-1) (Non-neural enolase) (NNE) (Phosphopyruvate hydratase) (Plasminogen-binding protein)	2	6	No	No	Yes	3 of 8	No	1	0	Chemical modification and capture of palmitoylated cysteines, Metabolic labeling of palmitate	0
P30825	CTR1_HUMAN	CTR1	Reviewed	Homo sapiens	SLC7A1, ATRC1, ERR, REC1L	High affinity cationic amino acid transporter 1 (CAT-1) (CAT1) (Ecotropic retroviral leukemia receptor homolog) (Ecotropic retrovirus receptor homolog) (ERR) (Solute carrier family 7 member 1) (System Y+ basic amino acid transporter)	1	15	Yes	Yes	Yes	3 of 8	No	2	0	Chemical modification and capture of palmitoylated cysteines, Metabolic labeling of palmitate	0
O60831	PRAF2_HUMAN	PRAF2	Reviewed	Homo sapiens	PRAF2, JM4	PRA1 family protein 2	1	6	No	No	Yes	4 of 8	No	2	0	Chemical modification and capture of palmitoylated cysteines, Metabolic labeling of palmitate	0
Q9NRR3	C42S2_HUMAN	C42S2	Reviewed	Homo sapiens	CDC42SE2, SPEC2	CDC42 small effector protein 2 (Small effector of CDC42 protein 2)	1	3	Yes	Yes	Yes	3 of 8	No	0	0	Chemical modification and capture of palmitoylated cysteines, Metabolic labeling of palmitate	0
P51149	RAB7A_HUMAN	RAB7A	Reviewed	Homo sapiens	RAB7A, RAB7	Ras-related protein Rab-7a	1	5	Yes	Yes	Yes	2 of 8	No	0	0	Chemical modification and capture of palmitoylated cysteines, Metabolic labeling of palmitate	0
P00338	LDHA_HUMAN	LDHA	Reviewed	Homo sapiens	LDHA, PIG19	L-lactate dehydrogenase A chain (LDH-A) (EC 1.1.1.27) (Cell proliferation-inducing gene 19 protein) (LDH muscle subunit) (LDH-M) (Renal carcinoma antigen NY-REN-59)	5	10	Yes	Yes	Yes	2 of 8	No	1	0	Chemical modification and capture of palmitoylated cysteines, Metabolic labeling of palmitate	0
P61026	RAB10_HUMAN	RAB10	Reviewed	Homo sapiens	RAB10	Ras-related protein Rab-10	1	4	Yes	Yes	Yes	4 of 8	No	0	0	Chemical modification and capture of palmitoylated cysteines, Metabolic labeling of palmitate	0
Q8TB61	S35B2_HUMAN	S35B2	Reviewed	Homo sapiens	SLC35B2, PAPST1, PSEC0149	Adenosine 3'-phospho 5'-phosphosulfate transporter 1 (PAPS transporter 1) (Putative MAPK-activating protein PM15) (Putative NF-kappa-B-activating protein 48) (Solute carrier family 35 member B2)	3	10	Yes	Yes	Yes	2 of 8	No	1	0	Chemical modification and capture of palmitoylated cysteines, Metabolic labeling of palmitate	0
Q9H9B4	SFXN1_HUMAN	SFXN1	Reviewed	Homo sapiens	SFXN1	Sideroflexin-1 (Tricarboxylate carrier protein) (TCC)	1	5	Yes	Yes	Yes	2 of 8	No	0	0	Chemical modification and capture of palmitoylated cysteines, Metabolic labeling of palmitate	0
O14786	NRP1_HUMAN	NRP1	Reviewed	Homo sapiens	NRP1, NRP, VEGF165R	Neuropilin-1 (Vascular endothelial cell growth factor 165 receptor) (CD antigen CD304)	3	22	No	No	Yes	1 of 8	Yes	0	0	Chemical modification and capture of palmitoylated cysteines	0
P08134	RHOC_HUMAN	RHOC	Reviewed	Homo sapiens	RHOC, ARH9, ARHC	Rho-related GTP-binding protein RhoC (Rho cDNA clone 9) (h9)	1	6	Yes	Yes	Yes	1 of 8	No	0	0	Chemical modification and capture of palmitoylated cysteines	0
P25398	RS12_HUMAN	RS12	Reviewed	Homo sapiens	RPS12	40S ribosomal protein S12	1	7	No	No	Yes	2 of 8	No	0	0	Chemical modification and capture of palmitoylated cysteines, Metabolic labeling of palmitate	0
P16104	H2AX_HUMAN	H2AX	Reviewed	Homo sapiens	H2AFX, H2AX	Histone H2AX (H2a/x) (Histone H2A.X)	1	0	No	No	Yes	1 of 8	No	0	0	Chemical modification and capture of palmitoylated cysteines	0
Q15233	NONO_HUMAN	NONO	Reviewed	Homo sapiens	NONO, NRB54	Non-POU domain-containing octamer-binding protein (NonO protein) (54 kDa nuclear RNA- and DNA-binding protein) (55 kDa nuclear protein) (DNA-binding p52/p100 complex, 52 kDa subunit) (NMT55) (p54(nrb)) (p54nrb)	2	2	No	No	Yes	3 of 8	No	0	0	Chemical modification and capture of palmitoylated cysteines, Metabolic labeling of palmitate	0
Q9BXS4	TMM59_HUMAN	TMM59	Reviewed	Homo sapiens	TMEM59, C1orf8, HSPC001, UNQ169/PRO195	Transmembrane protein 59 (Liver membrane-bound protein)	1	12	Yes	Yes	Yes	1 of 8	No	1	0	Chemical modification and capture of palmitoylated cysteines	0
Q9Y228	T3JAM_HUMAN	T3JAM	Reviewed	Homo sapiens	TRAF3IP3, T3JAM	TRAF3-interacting JNK-activating modulator (TRAF3-interacting protein 3)	3	13	Yes	Yes	Yes	3 of 8	No	2	0	Chemical modification and capture of palmitoylated cysteines, Metabolic labeling of palmitate	0
P68036	UB2L3_HUMAN	UB2L3	Reviewed	Homo sapiens	UBE2L3, UBCE7, UBCH7	Ubiquitin-conjugating enzyme E2 L3 (EC 6.3.2.19) (L-UBC) (UbcH7) (Ubiquitin carrier protein L3) (Ubiquitin-conjugating enzyme E2-F1) (Ubiquitin-protein ligase L3)	3	3	Yes	Yes	Yes	2 of 8	No	0	0	Chemical modification and capture of palmitoylated cysteines, Metabolic labeling of palmitate	0
P63261	ACTG_HUMAN	ACTG	Reviewed	Homo sapiens	ACTG1, ACTB, ACTG	Actin, cytoplasmic 2 (Gamma-actin) [Cleaved into: Actin, cytoplasmic 2, N-terminally processed]	1	6	Yes	Yes	Yes	3 of 8	No	1	0	Chemical modification and capture of palmitoylated cysteines, Metabolic labeling of palmitate	0
P13796	PLSL_HUMAN	PLSL	Reviewed	Homo sapiens	LCP1, PLS2	Plastin-2 (L-plastin) (LC64P) (Lymphocyte cytosolic protein 1) (LCP-1)	1	10	No	No	Yes	2 of 8	No	1	0	Chemical modification and capture of palmitoylated cysteines, Metabolic labeling of palmitate	0
P61204	ARF3_HUMAN	ARF3	Reviewed	Homo sapiens	ARF3	ADP-ribosylation factor 3	1	1	No	No	Yes	1 of 8	No	1	0	Metabolic labeling of palmitate	0
Q9P2J5	SYLC_HUMAN	SYLC	Reviewed	Homo sapiens	LARS, KIAA1352	Leucine--tRNA ligase, cytoplasmic (EC 6.1.1.4) (Leucyl-tRNA synthetase) (LeuRS)	1	21	Yes	Yes	Yes	2 of 8	No	1	0	Chemical modification and capture of palmitoylated cysteines, Metabolic labeling of palmitate	0
O14818	PSA7_HUMAN	PSA7	Reviewed	Homo sapiens	PSMA7, HSPC	Proteasome subunit alpha type-7 (EC 3.4.25.1) (Proteasome subunit RC6-1) (Proteasome subunit XAPC7)	3	6	Yes	Yes	Yes	1 of 8	No	0	0	Metabolic labeling of palmitate	0
P55209	NP1L1_HUMAN	NP1L1	Reviewed	Homo sapiens	NAP1L1, NRP	Nucleosome assembly protein 1-like 1 (NAP-1-related protein) (hNRP)	2	5	No	No	Yes	1 of 8	No	0	0	Metabolic labeling of palmitate	0
P05067	A4_HUMAN	A4	Reviewed	Homo sapiens	APP, A4, AD1	Amyloid beta A4 protein (ABPP) (APPI) (APP) (Alzheimer disease amyloid protein) (Cerebral vascular amyloid peptide) (CVAP) (PreA4) (Protease nexin-II) (PN-II) [Cleaved into: N-APP; Soluble APP-alpha (S-APP-alpha); Soluble APP-beta (S-APP-beta); C99; Beta-amyloid protein 42 (Beta-APP42); Beta-amyloid protein 40 (Beta-APP40); C83; P3(42); P3(40); C80; Gamma-secretase C-terminal fragment 59 (Amyloid…	11	18	Yes	Yes	Yes	0 of 8	NA	0	1		2
Q9C0B5	ZDHC5_HUMAN	ZDHC5	Reviewed	Homo sapiens	ZDHHC5, KIAA1748, ZNF375	Palmitoyltransferase ZDHHC5 (EC 2.3.1.225) (Zinc finger DHHC domain-containing protein 5) (DHHC-5) (Zinc finger protein 375)	2	13	Yes	Yes	Yes	2 of 8	No	1	0	Chemical modification and capture of palmitoylated cysteines, Metabolic labeling of palmitate	0
Q8IVB4	SL9A9_HUMAN	SL9A9	Reviewed	Homo sapiens	SLC9A9, NHE9, Nbla00118	Sodium/hydrogen exchanger 9 (Na(+)/H(+) exchanger 9) (NHE-9) (Solute carrier family 9 member 9)	1	10	No	No	Yes	1 of 8	No	0	0	Chemical modification and capture of palmitoylated cysteines	0
Q5Y8C7	Q5Y8C7_HUMAN	Q5Y8C7	Unreviewed	Homo sapiens	PDAF, EBAG9	Placenta derived apoptotic factor (Receptor-binding cancer antigen-expressed on SiSo cells)	1	5	Yes	Yes	Yes	1 of 8	No	0	0	Chemical modification and capture of palmitoylated cysteines	0
P13569	CFTR_HUMAN	CFTR	Reviewed	Homo sapiens	CFTR, ABCC7	Cystic fibrosis transmembrane conductance regulator (CFTR) (ATP-binding cassette sub-family C member 7) (Channel conductance-controlling ATPase) (EC 3.6.3.49) (cAMP-dependent chloride channel)	3	18	Yes	Yes	Yes	0 of 8	NA	0	2		2
Q07812	BAX_HUMAN	BAX	Reviewed	Homo sapiens	BAX, BCL2L4	Apoptosis regulator BAX (Bcl-2-like protein 4) (Bcl2-L-4)	8	4	No	No	Yes	0 of 8	NA	0	1		1
P24588	AKAP5_HUMAN	AKAP5	Reviewed	Homo sapiens	AKAP5, AKAP79	A-kinase anchor protein 5 (AKAP-5) (A-kinase anchor protein 79 kDa) (AKAP 79) (H21) (cAMP-dependent protein kinase regulatory subunit II high affinity-binding protein)	1	5	No	No	Yes	0 of 8	NA	0	2		2
P42858	HD_HUMAN	HD	Reviewed	Homo sapiens	HTT, HD, IT15	Huntingtin (Huntington disease protein) (HD protein)	1	70	Yes	Yes	Yes	0 of 8	NA	0	4		1
Q9NRD5	PICK1_HUMAN	PICK1	Reviewed	Homo sapiens	PICK1, PRKCABP	PRKCA-binding protein (Protein interacting with C kinase 1) (Protein kinase C-alpha-binding protein)	1	8	No	No	Yes	0 of 8	NA	0	1		0
P00505	AATM_HUMAN	AATM	Reviewed	Homo sapiens	GOT2	Aspartate aminotransferase, mitochondrial (mAspAT) (EC 2.6.1.1) (EC 2.6.1.7) (Fatty acid-binding protein) (FABP-1) (Glutamate oxaloacetate transaminase 2) (Kynurenine aminotransferase 4) (Kynurenine aminotransferase IV) (Kynurenine--oxoglutarate transaminase 4) (Kynurenine--oxoglutarate transaminase IV) (Plasma membrane-associated fatty acid-binding protein) (FABPpm) (Transaminase A)	1	7	No	No	Yes	1 of 8	No	1	0	Metabolic labeling of palmitate	0
Q9UM73	ALK_HUMAN	ALK	Reviewed	Homo sapiens	ALK, Ptprz1	ALK tyrosine kinase receptor (EC 2.7.10.1) (Anaplastic lymphoma kinase) (CD antigen CD246)	1	39	No	No	Yes	1 of 8	No	0	0	Metabolic labeling of palmitate	0
Q99873	ANM1_HUMAN	ANM1	Reviewed	Homo sapiens	PRMT1, HMT2, HRMT1L2, IR1B4	Protein arginine N-methyltransferase 1 (EC 2.1.1.-) (Histone-arginine N-methyltransferase PRMT1) (EC 2.1.1.125) (Interferon receptor 1-bound protein 4)	4	11	Yes	Yes	Yes	1 of 8	No	1	0	Chemical modification and capture of palmitoylated cysteines	0
P07741	APT_HUMAN	APT	Reviewed	Homo sapiens	APRT	Adenine phosphoribosyltransferase (APRT) (EC 2.4.2.7)	2	3	No	No	Yes	1 of 8	No	0	0	Metabolic labeling of palmitate	0
P25705	ATPA_HUMAN	ATPA	Reviewed	Homo sapiens	ATP5A1, ATP5A, ATP5AL2, ATPM	ATP synthase subunit alpha, mitochondrial	2	2	No	No	Yes	3 of 8	No	1	0	Chemical modification and capture of palmitoylated cysteines, Metabolic labeling of palmitate	0
O43505	B3GN1_HUMAN	B3GN1	Reviewed	Homo sapiens	B3GNT1, B3GNT6	N-acetyllactosaminide beta-1,3-N-acetylglucosaminyltransferase (EC 2.4.1.149) (I-beta-1,3-N-acetylglucosaminyltransferase) (iGnT) (Poly-N-acetyllactosamine extension enzyme) (UDP-GlcNAc:betaGal beta-1,3-N-acetylglucosaminyltransferase 1)	1	8	Yes	Yes	Yes	1 of 8	Yes	0	0	Metabolic labeling of palmitate	0
O43286	B4GT5_HUMAN	B4GT5	Reviewed	Homo sapiens	B4GALT5	Beta-1,4-galactosyltransferase 5 (Beta-1,4-GalTase 5) (Beta4Gal-T5) (b4Gal-T5) (EC 2.4.1.-) (Beta-1,4-GalT II) (UDP-Gal:beta-GlcNAc beta-1,4-galactosyltransferase 5) (UDP-galactose:beta-N-acetylglucosamine beta-1,4-galactosyltransferase 5)	1	4	No	No	Yes	1 of 8	No	0	0	Chemical modification and capture of palmitoylated cysteines	0
O14874	BCKD_HUMAN	BCKD	Reviewed	Homo sapiens	BCKDK	[3-methyl-2-oxobutanoate dehydrogenase [lipoamide]] kinase, mitochondrial (EC 2.7.11.4) (Branched-chain alpha-ketoacid dehydrogenase kinase) (BCKD-kinase) (BCKDHKIN)	1	5	No	No	Yes	1 of 8	No	0	0	Chemical modification and capture of palmitoylated cysteines	0
P28907	CD38_HUMAN	CD38	Reviewed	Homo sapiens	CD38	ADP-ribosyl cyclase 1 (EC 3.2.2.5) (Cyclic ADP-ribose hydrolase 1) (cADPr hydrolase 1) (T10) (CD antigen CD38)	2	16	Yes	Yes	Yes	3 of 8	No	1	0	Chemical modification and capture of palmitoylated cysteines, Metabolic labeling of palmitate	0
P06493	CDK1_HUMAN	CDK1	Reviewed	Homo sapiens	CDK1, CDC2, CDC28A, CDKN1, P34CDC2	Cyclin-dependent kinase 1 (CDK1) (EC 2.7.11.22) (EC 2.7.11.23) (Cell division control protein 2 homolog) (Cell division protein kinase 1) (p34 protein kinase)	2	1	No	No	Yes	1 of 8	No	0	0	Chemical modification and capture of palmitoylated cysteines	0
Q5VV42	CDKAL_HUMAN	CDKAL	Reviewed	Homo sapiens	CDKAL1	Threonylcarbamoyladenosine tRNA methylthiotransferase (EC 2.-.-.-) (CDK5 regulatory subunit-associated protein 1-like 1) (tRNA-t(6)A37 methylthiotransferase)	3	12	Yes	Yes	Yes	1 of 8	No	0	0	Chemical modification and capture of palmitoylated cysteines	0
Q9Y6K0	CEPT1_HUMAN	CEPT1	Reviewed	Homo sapiens	CEPT1, PRO1101	Choline/ethanolaminephosphotransferase 1 (hCEPT1) (EC 2.7.8.1) (EC 2.7.8.2)	1	16	Yes	Yes	Yes	1 of 8	No	0	0	Chemical modification and capture of palmitoylated cysteines	0
Q9H6Y7	RN167_HUMAN	RN167	Reviewed	Homo sapiens	RNF167, LP2254	E3 ubiquitin-protein ligase RNF167 (EC 6.3.2.-) (RING finger protein 167) (RING105)	1	9	Yes	Yes	Yes	1 of 8	No	0	0	Chemical modification and capture of palmitoylated cysteines	0
P21964	COMT_HUMAN	COMT	Reviewed	Homo sapiens	COMT	Catechol O-methyltransferase (EC 2.1.1.6)	2	8	Yes	Yes	Yes	2 of 8	No	1	0	Chemical modification and capture of palmitoylated cysteines	0
P61803	DAD1_HUMAN	DAD1	Reviewed	Homo sapiens	DAD1	Dolichyl-diphosphooligosaccharide--protein glycosyltransferase subunit DAD1 (Oligosaccharyl transferase subunit DAD1) (EC 2.4.99.18) (Defender against cell death 1) (DAD-1)	1	3	Yes	Yes	Yes	1 of 8	No	0	0	Metabolic labeling of palmitate	0
Q16832	DDR2_HUMAN	DDR2	Reviewed	Homo sapiens	DDR2, NTRKR3, TKT, TYRO10	Discoidin domain-containing receptor 2 (Discoidin domain receptor 2) (EC 2.7.10.1) (CD167 antigen-like family member B) (Discoidin domain-containing receptor tyrosine kinase 2) (Neurotrophic tyrosine kinase, receptor-related 3) (Receptor protein-tyrosine kinase TKT) (Tyrosine-protein kinase TYRO10) (CD antigen CD167b)	1	16	Yes	Yes	Yes	1 of 8	No	1	0	Metabolic labeling of palmitate	0
P19525	E2AK2_HUMAN	E2AK2	Reviewed	Homo sapiens	EIF2AK2, PKR, PRKR	Interferon-induced, double-stranded RNA-activated protein kinase (EC 2.7.11.1) (Eukaryotic translation initiation factor 2-alpha kinase 2) (eIF-2A protein kinase 2) (Interferon-inducible RNA-dependent protein kinase) (P1/eIF-2A protein kinase) (Protein kinase RNA-activated) (PKR) (Tyrosine-protein kinase EIF2AK2) (EC 2.7.10.2) (p68 kinase)	2	8	Yes	Yes	Yes	1 of 8	No	0	0	Chemical modification and capture of palmitoylated cysteines	0
Q9P2K8	E2AK4_HUMAN	E2AK4	Reviewed	Homo sapiens	EIF2AK4, GCN2, KIAA1338, Gcn1l1	Eukaryotic translation initiation factor 2-alpha kinase 4 (EC 2.7.11.1) (GCN2-like protein)	3	26	Yes	Yes	Yes	1 of 8	No	0	0	Metabolic labeling of palmitate	0
P11362	FGFR1_HUMAN	FGFR1	Reviewed	Homo sapiens	FGFR1, BFGFR, CEK, FGFBR, FLG, FLT2, HBGFR	Fibroblast growth factor receptor 1 (FGFR-1) (EC 2.7.10.1) (Basic fibroblast growth factor receptor 1) (BFGFR) (bFGF-R-1) (Fms-like tyrosine kinase 2) (FLT-2) (N-sam) (Proto-oncogene c-Fgr) (CD antigen CD331)	21	21	Yes	Yes	Yes	1 of 8	No	0	0	Chemical modification and capture of palmitoylated cysteines	0
P06744	G6PI_HUMAN	G6PI	Reviewed	Homo sapiens	GPI	Glucose-6-phosphate isomerase (GPI) (EC 5.3.1.9) (Autocrine motility factor) (AMF) (Neuroleukin) (NLK) (Phosphoglucose isomerase) (PGI) (Phosphohexose isomerase) (PHI) (Sperm antigen 36) (SA-36)	2	5	Yes	Yes	Yes	2 of 8	No	1	0	Chemical modification and capture of palmitoylated cysteines, Metabolic labeling of palmitate	0
P80404	GABT_HUMAN	GABT	Reviewed	Homo sapiens	ABAT, GABAT	4-aminobutyrate aminotransferase, mitochondrial (EC 2.6.1.19) ((S)-3-amino-2-methylpropionate transaminase) (EC 2.6.1.22) (GABA aminotransferase) (GABA-AT) (Gamma-amino-N-butyrate transaminase) (GABA transaminase) (GABA-T) (L-AIBAT)	1	12	Yes	Yes	Yes	1 of 8	No	0	0	Chemical modification and capture of palmitoylated cysteines	0
Q06210	GFPT1_HUMAN	GFPT1	Reviewed	Homo sapiens	GFPT1, GFAT, GFPT	Glutamine--fructose-6-phosphate aminotransferase [isomerizing] 1 (EC 2.6.1.16) (D-fructose-6-phosphate amidotransferase 1) (Glutamine:fructose-6-phosphate amidotransferase 1) (GFAT 1) (GFAT1) (Hexosephosphate aminotransferase 1)	2	14	Yes	Yes	Yes	1 of 8	No	1	0	Chemical modification and capture of palmitoylated cysteines	0
Q86SR1	GLT10_HUMAN	GLT10	Reviewed	Homo sapiens	GALNT10	Polypeptide N-acetylgalactosaminyltransferase 10 (EC 2.4.1.41) (Polypeptide GalNAc transferase 10) (GalNAc-T10) (pp-GaNTase 10) (Protein-UDP acetylgalactosaminyltransferase 10) (UDP-GalNAc:polypeptide N-acetylgalactosaminyltransferase 10)	4	13	Yes	Yes	Yes	1 of 8	No	0	0	Chemical modification and capture of palmitoylated cysteines	0
Q8IXK2	GLT12_HUMAN	GLT12	Reviewed	Homo sapiens	GALNT12	Polypeptide N-acetylgalactosaminyltransferase 12 (EC 2.4.1.41) (Polypeptide GalNAc transferase 12) (GalNAc-T12) (pp-GaNTase 12) (Protein-UDP acetylgalactosaminyltransferase 12) (UDP-GalNAc:polypeptide N-acetylgalactosaminyltransferase 12)	2	15	Yes	Yes	Yes	1 of 8	No	0	0	Metabolic labeling of palmitate	0
P43250	GRK6_HUMAN	GRK6	Reviewed	Homo sapiens	GRK6, GPRK6	G protein-coupled receptor kinase 6 (EC 2.7.11.16) (G protein-coupled receptor kinase GRK6)	3	22	Yes	Yes	Yes	1 of 8	No	0	0	Chemical modification and capture of palmitoylated cysteines	3
P78417	GSTO1_HUMAN	GSTO1	Reviewed	Homo sapiens	GSTO1, GSTTLP28	Glutathione S-transferase omega-1 (GSTO-1) (EC 2.5.1.18) (Glutathione S-transferase omega 1-1) (GSTO 1-1) (Glutathione-dependent dehydroascorbate reductase) (EC 1.8.5.1) (Monomethylarsonic acid reductase) (MMA(V) reductase) (EC 1.20.4.2) (S-(Phenacyl)glutathione reductase) (SPG-R)	3	5	Yes	Yes	Yes	2 of 8	No	0	0	Chemical modification and capture of palmitoylated cysteines, Metabolic labeling of palmitate	0
P09211	GSTP1_HUMAN	GSTP1	Reviewed	Homo sapiens	GSTP1, FAEES3, GST3	Glutathione S-transferase P (EC 2.5.1.18) (GST class-pi) (GSTP1-1)	1	4	Yes	Yes	Yes	3 of 8	No	1	0	Chemical modification and capture of palmitoylated cysteines, Metabolic labeling of palmitate	0
P54868	HMCS2_HUMAN	HMCS2	Reviewed	Homo sapiens	HMGCS2	Hydroxymethylglutaryl-CoA synthase, mitochondrial (HMG-CoA synthase) (EC 2.3.3.10) (3-hydroxy-3-methylglutaryl coenzyme A synthase)	3	9	No	No	Yes	0 of 8	NA	0	1		2
A1L0T0	ILVBL_HUMAN	ILVBL	Reviewed	Homo sapiens	ILVBL, AHAS	Acetolactate synthase-like protein (EC 2.2.1.-) (IlvB-like protein)	1	11	No	No	Yes	1 of 8	No	0	0	Chemical modification and capture of palmitoylated cysteines	0
P14618	KPYM_HUMAN	KPYM	Reviewed	Homo sapiens	PKM, OIP3, PK2, PK3, PKM2	Pyruvate kinase PKM (EC 2.7.1.40) (Cytosolic thyroid hormone-binding protein) (CTHBP) (Opa-interacting protein 3) (OIP-3) (Pyruvate kinase 2/3) (Pyruvate kinase muscle isozyme) (Thyroid hormone-binding protein 1) (THBP1) (Tumor M2-PK) (p58)	3	11	Yes	Yes	Yes	3 of 8	No	1	0	Chemical modification and capture of palmitoylated cysteines, Metabolic labeling of palmitate	0
P06239	LCK_HUMAN	LCK	Reviewed	Homo sapiens	LCK	Tyrosine-protein kinase Lck (EC 2.7.10.2) (Leukocyte C-terminal Src kinase) (LSK) (Lymphocyte cell-specific protein-tyrosine kinase) (Protein YT16) (Proto-oncogene Lck) (T cell-specific protein-tyrosine kinase) (p56-LCK)	3	9	Yes	Yes	Yes	4 of 8	No	3	2	Chemical modification and capture of palmitoylated cysteines, Metabolic labeling of palmitate	0
P07948	LYN_HUMAN	LYN	Reviewed	Homo sapiens	LYN, JTK8	Tyrosine-protein kinase Lyn (EC 2.7.10.2) (Lck/Yes-related novel protein tyrosine kinase) (V-yes-1 Yamaguchi sarcoma viral related oncogene homolog) (p53Lyn) (p56Lyn)	2	8	Yes	Yes	Yes	2 of 8	No	1	0	Chemical modification and capture of palmitoylated cysteines	0
Q9H8H3	MET7A_HUMAN	MET7A	Reviewed	Homo sapiens	METTL7A, PRO0066, UNQ1902/PRO4348, Mettl7a	Methyltransferase-like protein 7A (EC 2.1.1.-) (Protein AAM-B)	1	9	Yes	Yes	Yes	1 of 8	No	0	0	Metabolic labeling of palmitate	0
P53779	MK10_HUMAN	MK10	Reviewed	Homo sapiens	MAPK10, JNK3, JNK3A, PRKM10, SAPK1B	Mitogen-activated protein kinase 10 (MAP kinase 10) (MAPK 10) (EC 2.7.11.24) (MAP kinase p49 3F12) (Stress-activated protein kinase 1b) (SAPK1b) (Stress-activated protein kinase JNK3) (c-Jun N-terminal kinase 3)	4	11	Yes	Yes	Yes	0 of 8	NA	0	1		2
Q9H0A0	NAT10_HUMAN	NAT10	Reviewed	Homo sapiens	NAT10, ALP, KIAA1709	N-acetyltransferase 10 (EC 2.3.1.-)	1	16	Yes	Yes	Yes	1 of 8	No	0	0	Metabolic labeling of palmitate	0
Q8TD19	NEK9_HUMAN	NEK9	Reviewed	Homo sapiens	NEK9, KIAA1995, NEK8, NERCC	Serine/threonine-protein kinase Nek9 (EC 2.7.11.1) (Nercc1 kinase) (Never in mitosis A-related kinase 9) (NimA-related protein kinase 9) (NimA-related kinase 8) (Nek8)	1	31	Yes	Yes	Yes	1 of 8	No	1	0	Chemical modification and capture of palmitoylated cysteines	0
Q08J23	NSUN2_HUMAN	NSUN2	Reviewed	Homo sapiens	NSUN2, SAKI, TRM4	tRNA (cytosine(34)-C(5))-methyltransferase (EC 2.1.1.203) (Myc-induced SUN domain-containing protein) (Misu) (NOL1/NOP2/Sun domain family member 2) (Substrate of AIM1/Aurora kinase B) (tRNA (cytosine-5-)-methyltransferase) (tRNA methyltransferase 4 homolog) (hTrm4)	3	14	Yes	Yes	Yes	2 of 8	No	0	0	Chemical modification and capture of palmitoylated cysteines	0
Q96P11	NSUN5_HUMAN	NSUN5	Reviewed	Homo sapiens	NSUN5, WBSCR20, WBSCR20A	Putative methyltransferase NSUN5 (EC 2.1.1.-) (NOL1-related protein) (NOL1R) (NOL1/NOP2/Sun domain family member 5) (Williams-Beuren syndrome chromosomal region 20A protein)	5	13	Yes	Yes	Yes	1 of 8	No	1	0	Chemical modification and capture of palmitoylated cysteines	0
P39656	OST48_HUMAN	OST48	Reviewed	Homo sapiens	DDOST, KIAA0115, OST48, OK/SW-cl.45	Dolichyl-diphosphooligosaccharide--protein glycosyltransferase 48 kDa subunit (DDOST 48 kDa subunit) (Oligosaccharyl transferase 48 kDa subunit) (EC 2.4.99.18)	1	3	Yes	Yes	Yes	1 of 8	No	0	0	Chemical modification and capture of palmitoylated cysteines	0
Q9BTU6	P4K2A_HUMAN	P4K2A	Reviewed	Homo sapiens	PI4K2A	Phosphatidylinositol 4-kinase type 2-alpha (EC 2.7.1.67) (Phosphatidylinositol 4-kinase type II-alpha)	1	7	Yes	Yes	Yes	6 of 8	No	3	3	Chemical modification and capture of palmitoylated cysteines, Metabolic labeling of palmitate	0
P54886	P5CS_HUMAN	P5CS	Reviewed	Homo sapiens	ALDH18A1, GSAS, P5CS, PYCS	Delta-1-pyrroline-5-carboxylate synthase (P5CS) (Aldehyde dehydrogenase family 18 member A1) [Includes: Glutamate 5-kinase (GK) (EC 2.7.2.11) (Gamma-glutamyl kinase); Gamma-glutamyl phosphate reductase (GPR) (EC 1.2.1.41) (Glutamate-5-semialdehyde dehydrogenase) (Glutamyl-gamma-semialdehyde dehydrogenase)]	2	13	Yes	Yes	Yes	1 of 8	No	0	0	Chemical modification and capture of palmitoylated cysteines	0
P09874	PARP1_HUMAN	PARP1	Reviewed	Homo sapiens	PARP1, ADPRT, PPOL	Poly [ADP-ribose] polymerase 1 (PARP-1) (EC 2.4.2.30) (ADP-ribosyltransferase diphtheria toxin-like 1) (ARTD1) (NAD(+) ADP-ribosyltransferase 1) (ADPRT 1) (Poly[ADP-ribose] synthase 1)	1	14	Yes	Yes	Yes	2 of 8	No	0	0	Chemical modification and capture of palmitoylated cysteines, Metabolic labeling of palmitate	0
P00491	PNPH_HUMAN	PNPH	Reviewed	Homo sapiens	PNP, NP	Purine nucleoside phosphorylase (PNP) (EC 2.4.2.1) (Inosine phosphorylase) (Inosine-guanosine phosphorylase)	1	4	No	No	Yes	1 of 8	No	0	0	Metabolic labeling of palmitate	0
Q9NUQ2	PLCE_HUMAN	PLCE	Reviewed	Homo sapiens	AGPAT5	1-acyl-sn-glycerol-3-phosphate acyltransferase epsilon (EC 2.3.1.51) (1-acylglycerol-3-phosphate O-acyltransferase 5) (1-AGP acyltransferase 5) (1-AGPAT 5) (Lysophosphatidic acid acyltransferase epsilon) (LPAAT-epsilon)	1	6	No	No	Yes	1 of 8	No	0	0	Chemical modification and capture of palmitoylated cysteines	0
P31939	PUR9_HUMAN	PUR9	Reviewed	Homo sapiens	ATIC, PURH, OK/SW-cl.86	Bifunctional purine biosynthesis protein PURH [Includes: Phosphoribosylaminoimidazolecarboxamide formyltransferase (EC 2.1.2.3) (5-aminoimidazole-4-carboxamide ribonucleotide formyltransferase) (AICAR transformylase); IMP cyclohydrolase (EC 3.5.4.10) (ATIC) (IMP synthase) (Inosinicase)]	2	9	No	No	Yes	1 of 8	No	0	0	Metabolic labeling of palmitate	0
P27708	PYR1_HUMAN	PYR1	Reviewed	Homo sapiens	CAD	CAD protein [Includes: Glutamine-dependent carbamoyl-phosphate synthase (EC 6.3.5.5); Aspartate carbamoyltransferase (EC 2.1.3.2); Dihydroorotase (EC 3.5.2.3)]	1	41	Yes	Yes	Yes	1 of 8	No	0	0	Chemical modification and capture of palmitoylated cysteines	0
Q9H0U4	RAB1B_HUMAN	RAB1B	Reviewed	Homo sapiens	RAB1B	Ras-related protein Rab-1B	1	3	Yes	Yes	Yes	5 of 8	No	2	0	Chemical modification and capture of palmitoylated cysteines, Metabolic labeling of palmitate	0
P20340	RAB6A_HUMAN	RAB6A	Reviewed	Homo sapiens	RAB6A, RAB6	Ras-related protein Rab-6A (Rab-6)	4	2	No	No	Yes	1 of 8	No	0	0	Chemical modification and capture of palmitoylated cysteines	0
P04844	RPN2_HUMAN	RPN2	Reviewed	Homo sapiens	RPN2	Dolichyl-diphosphooligosaccharide--protein glycosyltransferase subunit 2 (EC 2.4.99.18) (Dolichyl-diphosphooligosaccharide--protein glycosyltransferase 63 kDa subunit) (RIBIIR) (Ribophorin II) (RPN-II) (Ribophorin-2)	2	2	No	No	Yes	2 of 8	No	0	0	Chemical modification and capture of palmitoylated cysteines	0
P46977	STT3A_HUMAN	STT3A	Reviewed	Homo sapiens	STT3A, ITM1, TMC	Dolichyl-diphosphooligosaccharide--protein glycosyltransferase subunit STT3A (Oligosaccharyl transferase subunit STT3A) (STT3-A) (EC 2.4.99.18) (B5) (Integral membrane protein 1) (Transmembrane protein TMC)	1	11	No	No	Yes	1 of 8	No	0	0	Chemical modification and capture of palmitoylated cysteines	0
P37837	TALDO_HUMAN	TALDO	Reviewed	Homo sapiens	TALDO1, TAL, TALDO, TALDOR	Transaldolase (EC 2.2.1.2)	1	3	No	No	Yes	1 of 8	No	0	0	Chemical modification and capture of palmitoylated cysteines	0
Q9H5Q4	TFB2M_HUMAN	TFB2M	Reviewed	Homo sapiens	TFB2M, NS5ATP5	Dimethyladenosine transferase 2, mitochondrial (EC 2.1.1.-) (Hepatitis C virus NS5A-transactivated protein 5) (HCV NS5A-transactivated protein 5) (Mitochondrial 12S rRNA dimethylase 2) (Mitochondrial transcription factor B2) (h-mtTFB) (h-mtTFB2) (hTFB2M) (mtTFB2) (S-adenosylmethionine-6-N', N'-adenosyl(rRNA) dimethyltransferase 2)	1	8	No	No	Yes	1 of 8	No	0	0	Chemical modification and capture of palmitoylated cysteines	0
P25325	THTM_HUMAN	THTM	Reviewed	Homo sapiens	MPST, TST2	3-mercaptopyruvate sulfurtransferase (MST) (EC 2.8.1.2)	1	5	Yes	Yes	Yes	2 of 8	No	0	0	Chemical modification and capture of palmitoylated cysteines	0
Q16762	THTR_HUMAN	THTR	Reviewed	Homo sapiens	TST	Thiosulfate sulfurtransferase (EC 2.8.1.1) (Rhodanese)	1	4	No	No	Yes	1 of 8	No	0	0	Chemical modification and capture of palmitoylated cysteines	0
Q9BWD1	THIC_HUMAN	THIC	Reviewed	Homo sapiens	ACAT2, ACTL	Acetyl-CoA acetyltransferase, cytosolic (EC 2.3.1.9) (Acetyl-CoA transferase-like protein) (Cytosolic acetoacetyl-CoA thiolase)	1	9	No	No	Yes	2 of 8	No	1	0	Chemical modification and capture of palmitoylated cysteines	0
P62253	UB2G1_HUMAN	UB2G1	Reviewed	Homo sapiens	UBE2G1, UBE2G	Ubiquitin-conjugating enzyme E2 G1 (EC 6.3.2.19) (E217K) (UBC7) (Ubiquitin carrier protein G1) (Ubiquitin-protein ligase G1) [Cleaved into: Ubiquitin-conjugating enzyme E2 G1, N-terminally processed]	1	2	No	No	Yes	1 of 8	No	0	0	Chemical modification and capture of palmitoylated cysteines	0
P60604	UB2G2_HUMAN	UB2G2	Reviewed	Homo sapiens	UBE2G2	Ubiquitin-conjugating enzyme E2 G2 (EC 6.3.2.19) (Ubiquitin carrier protein G2) (Ubiquitin-protein ligase G2)	2	3	Yes	Yes	Yes	1 of 8	No	0	0	Chemical modification and capture of palmitoylated cysteines	0
Q13404	UB2V1_HUMAN	UB2V1	Reviewed	Homo sapiens	UBE2V1, CROC1, UBE2V, UEV1, P/OKcl.19	Ubiquitin-conjugating enzyme E2 variant 1 (UEV-1) (CROC-1) (TRAF6-regulated IKK activator 1 beta Uev1A)	6	5	No	No	Yes	1 of 8	No	0	0	Chemical modification and capture of palmitoylated cysteines	0
P61086	UBE2K_HUMAN	UBE2K	Reviewed	Homo sapiens	UBE2K, HIP2, LIG	Ubiquitin-conjugating enzyme E2 K (EC 6.3.2.19) (Huntingtin-interacting protein 2) (HIP-2) (Ubiquitin carrier protein) (Ubiquitin-conjugating enzyme E2-25 kDa) (Ubiquitin-conjugating enzyme E2(25K)) (Ubiquitin-conjugating enzyme E2-25K) (Ubiquitin-protein ligase)	3	2	No	No	Yes	1 of 8	No	0	0	Chemical modification and capture of palmitoylated cysteines	0
P61088	UBE2N_HUMAN	UBE2N	Reviewed	Homo sapiens	UBE2N, BLU	Ubiquitin-conjugating enzyme E2 N (EC 6.3.2.19) (Bendless-like ubiquitin-conjugating enzyme) (Ubc13) (UbcH13) (Ubiquitin carrier protein N) (Ubiquitin-protein ligase N)	1	1	No	No	Yes	2 of 8	No	0	0	Chemical modification and capture of palmitoylated cysteines	0
Q5T4S7	UBR4_HUMAN	UBR4	Reviewed	Homo sapiens	UBR4, KIAA0462, KIAA1307, RBAF600, ZUBR1	E3 ubiquitin-protein ligase UBR4 (EC 6.3.2.-) (600 kDa retinoblastoma protein-associated factor) (N-recognin-4) (Retinoblastoma-associated factor of 600 kDa) (RBAF600) (p600) (Zinc finger UBR1-type protein 1)	6	127	Yes	Yes	Yes	1 of 8	No	0	0	Chemical modification and capture of palmitoylated cysteines	0
O15498	YKT6_HUMAN	YKT6	Reviewed	Homo sapiens	YKT6	Synaptobrevin homolog YKT6 (EC 2.3.1.-)	1	3	Yes	Yes	Yes	0 of 8	NA	0	1		2
Q96GR4	ZDH12_HUMAN	ZDH12	Reviewed	Homo sapiens	ZDHHC12, ZNF400, PSEC0008	Probable palmitoyltransferase ZDHHC12 (EC 2.3.1.225) (Zinc finger DHHC domain-containing protein 12) (DHHC-12) (Zinc finger protein 400)	3	10	No	No	Yes	1 of 8	No	0	0	Chemical modification and capture of palmitoylated cysteines	0
P51648	AL3A2_HUMAN	AL3A2	Reviewed	Homo sapiens	ALDH3A2, ALDH10, FALDH	Fatty aldehyde dehydrogenase (EC 1.2.1.3) (Aldehyde dehydrogenase 10) (Aldehyde dehydrogenase family 3 member A2) (Microsomal aldehyde dehydrogenase)	2	8	No	No	Yes	1 of 8	No	0	0	Chemical modification and capture of palmitoylated cysteines	0
P07306	ASGR1_HUMAN	ASGR1	Reviewed	Homo sapiens	ASGR1, CLEC4H1	Asialoglycoprotein receptor 1 (ASGP-R 1) (ASGPR 1) (C-type lectin domain family 4 member H1) (Hepatic lectin H1) (HL-1)	2	10	Yes	Yes	Yes	0 of 8	NA	0	1		1
P16671	CD36_HUMAN	CD36	Reviewed	Homo sapiens	CD36, GP3B, GP4	Platelet glycoprotein 4 (Fatty acid translocase) (FAT) (Glycoprotein IIIb) (GPIIIB) (Leukocyte differentiation antigen CD36) (PAS IV) (PAS-4) (Platelet collagen receptor) (Platelet glycoprotein IV) (GPIV) (Thrombospondin receptor) (CD antigen CD36)	1	10	Yes	Yes	Yes	1 of 8	No	0	2	Chemical modification and capture of palmitoylated cysteines	4
P15090	FABP4_HUMAN	FABP4	Reviewed	Homo sapiens	FABP4	Fatty acid-binding protein, adipocyte (Adipocyte lipid-binding protein) (ALBP) (Adipocyte-type fatty acid-binding protein) (A-FABP) (AFABP) (Fatty acid-binding protein 4)	1	2	No	No	Yes	1 of 8	No	0	0	Chemical modification and capture of palmitoylated cysteines	0
Q01469	FABP5_HUMAN	FABP5	Reviewed	Homo sapiens	FABP5	Fatty acid-binding protein, epidermal (Epidermal-type fatty acid-binding protein) (E-FABP) (Fatty acid-binding protein 5) (Psoriasis-associated fatty acid-binding protein homolog) (PA-FABP)	1	6	No	No	Yes	2 of 8	No	0	0	Chemical modification and capture of palmitoylated cysteines	0
P30679	GNA15_HUMAN	GNA15	Reviewed	Homo sapiens	GNA15, GNA16	Guanine nucleotide-binding protein subunit alpha-15 (G alpha-15) (G-protein subunit alpha-15) (Epididymis tissue protein Li 17E) (Guanine nucleotide-binding protein subunit alpha-16) (G alpha-16) (G-protein subunit alpha-16)	1	8	Yes	Yes	Yes	3 of 8	No	1	1	Chemical modification and capture of palmitoylated cysteines, Metabolic labeling of palmitate	2
Q99714	HCD2_HUMAN	HCD2	Reviewed	Homo sapiens	HSD17B10, ERAB, HADH2, MRPP2, SCHAD, XH98G2	3-hydroxyacyl-CoA dehydrogenase type-2 (EC 1.1.1.35) (17-beta-hydroxysteroid dehydrogenase 10) (17-beta-HSD 10) (EC 1.1.1.51) (3-hydroxy-2-methylbutyryl-CoA dehydrogenase) (EC 1.1.1.178) (3-hydroxyacyl-CoA dehydrogenase type II) (Endoplasmic reticulum-associated amyloid beta-peptide-binding protein) (Mitochondrial ribonuclease P protein 2) (Mitochondrial RNase P protein 2) (Short-chain type dehyd…	2	4	Yes	Yes	Yes	2 of 8	No	1	0	Metabolic labeling of palmitate	0
Q02252	MMSA_HUMAN	MMSA	Reviewed	Homo sapiens	ALDH6A1, MMSDH	Methylmalonate-semialdehyde dehydrogenase [acylating], mitochondrial (MMSDH) (Malonate-semialdehyde dehydrogenase [acylating]) (EC 1.2.1.18) (EC 1.2.1.27) (Aldehyde dehydrogenase family 6 member A1)	1	8	Yes	Yes	Yes	1 of 8	Yes	0	0	Chemical modification and capture of palmitoylated cysteines	0
P60660	MYL6_HUMAN	MYL6	Reviewed	Homo sapiens	MYL6	Myosin light polypeptide 6 (17 kDa myosin light chain) (LC17) (Myosin light chain 3) (MLC-3) (Myosin light chain alkali 3) (Myosin light chain A3) (Smooth muscle and nonmuscle myosin light chain alkali 6)	2	3	Yes	Yes	Yes	1 of 8	No	1	0	Metabolic labeling of palmitate	0
P00387	NB5R3_HUMAN	NB5R3	Reviewed	Homo sapiens	CYB5R3, DIA1	NADH-cytochrome b5 reductase 3 (B5R) (Cytochrome b5 reductase) (EC 1.6.2.2) (Diaphorase-1) [Cleaved into: NADH-cytochrome b5 reductase 3 membrane-bound form; NADH-cytochrome b5 reductase 3 soluble form]	3	6	Yes	Yes	Yes	3 of 8	No	2	0	Chemical modification and capture of palmitoylated cysteines, Metabolic labeling of palmitate	0
P11686	PSPC_HUMAN	PSPC	Reviewed	Homo sapiens	SFTPC, SFTP2	Pulmonary surfactant-associated protein C (SP-C) (Pulmonary surfactant-associated proteolipid SPL(Val)) (SP5)	2	6	Yes	Yes	Yes	0 of 8	NA	0	1		2
O76081	RGS20_HUMAN	RGS20	Reviewed	Homo sapiens	RGS20, RGSZ1, ZGAP1	Regulator of G-protein signaling 20 (RGS20) (Gz-selective GTPase-activating protein) (G(z)GAP) (Gz-GAP) (Regulator of G-protein signaling Z1) (Regulator of Gz-selective protein signaling 1)	6	11	Yes	Yes	Yes	1 of 8	Yes	1	0	Chemical modification and capture of palmitoylated cysteines	0
P13010	XRCC5_HUMAN	XRCC5	Reviewed	Homo sapiens	XRCC5, G22P2	X-ray repair cross-complementing protein 5 (EC 3.6.4.-) (86 kDa subunit of Ku antigen) (ATP-dependent DNA helicase 2 subunit 2) (ATP-dependent DNA helicase II 80 kDa subunit) (CTC box-binding factor 85 kDa subunit) (CTC85) (CTCBF) (DNA repair protein XRCC5) (Ku80) (Ku86) (Lupus Ku autoantigen protein p86) (Nuclear factor IV) (Thyroid-lupus autoantigen) (TLAA) (X-ray repair complementing defective…	1	10	No	No	Yes	2 of 8	No	1	0	Chemical modification and capture of palmitoylated cysteines, Metabolic labeling of palmitate	0
Q15185	TEBP_HUMAN	TEBP	Reviewed	Homo sapiens	PTGES3, P23, TEBP	Prostaglandin E synthase 3 (EC 5.3.99.3) (Cytosolic prostaglandin E2 synthase) (cPGES) (Hsp90 co-chaperone) (Progesterone receptor complex p23) (Telomerase-binding protein p23)	1	5	Yes	Yes	Yes	2 of 8	No	1	0	Chemical modification and capture of palmitoylated cysteines, Metabolic labeling of palmitate	0
Q6P2E9	EDC4_HUMAN	EDC4	Reviewed	Homo sapiens	EDC4, HEDLS	Enhancer of mRNA-decapping protein 4 (Autoantigen Ge-1) (Autoantigen RCD-8) (Human enhancer of decapping large subunit) (Hedls)	2	25	Yes	Yes	Yes	2 of 8	No	0	0	Chemical modification and capture of palmitoylated cysteines, Metabolic labeling of palmitate	0
P49961	ENTP1_HUMAN	ENTP1	Reviewed	Homo sapiens	ENTPD1, CD39	Ectonucleoside triphosphate diphosphohydrolase 1 (NTPDase 1) (EC 3.6.1.5) (Ecto-ATP diphosphohydrolase 1) (Ecto-ATPDase 1) (Ecto-ATPase 1) (Ecto-apyrase) (Lymphoid cell activation antigen) (CD antigen CD39)	6	11	Yes	Yes	Yes	1 of 8	No	1	1	Chemical modification and capture of palmitoylated cysteines	1
P11836	CD20_HUMAN	CD20	Reviewed	Homo sapiens	MS4A1, CD20	B-lymphocyte antigen CD20 (B-lymphocyte surface antigen B1) (Bp35) (Leukocyte surface antigen Leu-16) (Membrane-spanning 4-domains subfamily A member 1) (CD antigen CD20)	1	5	No	No	Yes	1 of 8	No	0	1	Chemical modification and capture of palmitoylated cysteines	2
Q96QD8	S38A2_HUMAN	S38A2	Reviewed	Homo sapiens	SLC38A2, ATA2, KIAA1382, SAT2, SNAT2	Sodium-coupled neutral amino acid transporter 2 (Amino acid transporter A2) (Protein 40-9-1) (Solute carrier family 38 member 2) (System A amino acid transporter 2) (System A transporter 1) (System N amino acid transporter 2)	2	6	No	No	Yes	3 of 8	No	2	0	Chemical modification and capture of palmitoylated cysteines, Metabolic labeling of palmitate	0
Q14974	IMB1_HUMAN	IMB1	Reviewed	Homo sapiens	KPNB1, NTF97	Importin subunit beta-1 (Importin-90) (Karyopherin subunit beta-1) (Nuclear factor p97) (Pore targeting complex 97 kDa subunit) (PTAC97)	1	23	Yes	Yes	Yes	3 of 8	No	3	0	Chemical modification and capture of palmitoylated cysteines, Metabolic labeling of palmitate	0
P23229	ITA6_HUMAN	ITA6	Reviewed	Homo sapiens	ITGA6	Integrin alpha-6 (CD49 antigen-like family member F) (VLA-6) (CD antigen CD49f) [Cleaved into: Integrin alpha-6 heavy chain; Integrin alpha-6 light chain; Processed integrin alpha-6 (Alpha6p)]	8	21	Yes	Yes	Yes	3 of 8	No	0	4	Chemical modification and capture of palmitoylated cysteines	0
O75581	LRP6_HUMAN	LRP6	Reviewed	Homo sapiens	LRP6	Low-density lipoprotein receptor-related protein 6 (LRP-6)	1	53	Yes	Yes	Yes	0 of 8	NA	0	1		2
Q07021	C1QBP_HUMAN	C1QBP	Reviewed	Homo sapiens	C1QBP, GC1QBP, HABP1, SF2P32	Complement component 1 Q subcomponent-binding protein, mitochondrial (ASF/SF2-associated protein p32) (Glycoprotein gC1qBP) (C1qBP) (Hyaluronan-binding protein 1) (Mitochondrial matrix protein p32) (gC1q-R protein) (p33)	1	7	Yes	Yes	Yes	5 of 8	No	2	0	Chemical modification and capture of palmitoylated cysteines, Metabolic labeling of palmitate	0
Q587I9	SFT2C_HUMAN	SFT2C	Reviewed	Homo sapiens	SFT2D3	Vesicle transport protein SFT2C (SFT2 domain-containing protein 3)	1	5	No	No	Yes	3 of 8	No	0	0	Chemical modification and capture of palmitoylated cysteines, Metabolic labeling of palmitate	0
O43143	DHX15_HUMAN	DHX15	Reviewed	Homo sapiens	DHX15, DBP1, DDX15	Putative pre-mRNA-splicing factor ATP-dependent RNA helicase DHX15 (EC 3.6.4.13) (ATP-dependent RNA helicase #46) (DEAH box protein 15)	1	14	No	No	Yes	2 of 8	No	1	0	Chemical modification and capture of palmitoylated cysteines, Metabolic labeling of palmitate	0
Q9NQC3	RTN4_HUMAN	RTN4	Reviewed	Homo sapiens	RTN4, KIAA0886, NOGO, My043, SP1507	Reticulon-4 (Foocen) (Neurite outgrowth inhibitor) (Nogo protein) (Neuroendocrine-specific protein) (NSP) (Neuroendocrine-specific protein C homolog) (RTN-x) (Reticulon-5)	6	7	No	No	Yes	3 of 8	No	1	0	Chemical modification and capture of palmitoylated cysteines, Metabolic labeling of palmitate	0
P38919	IF4A3_HUMAN	IF4A3	Reviewed	Homo sapiens	EIF4A3, DDX48, KIAA0111	Eukaryotic initiation factor 4A-III (eIF-4A-III) (eIF4A-III) (EC 3.6.4.13) (ATP-dependent RNA helicase DDX48) (ATP-dependent RNA helicase eIF4A-3) (DEAD box protein 48) (Eukaryotic initiation factor 4A-like NUK-34) (Eukaryotic translation initiation factor 4A isoform 3) (Nuclear matrix protein 265) (NMP 265) (hNMP 265) [Cleaved into: Eukaryotic initiation factor 4A-III, N-terminally processed]	1	5	No	No	Yes	4 of 8	No	0	0	Chemical modification and capture of palmitoylated cysteines, Metabolic labeling of palmitate	0
Q92499	DDX1_HUMAN	DDX1	Reviewed	Homo sapiens	DDX1	ATP-dependent RNA helicase DDX1 (EC 3.6.4.13) (DEAD box protein 1) (DEAD box protein retinoblastoma) (DBP-RB)	1	17	Yes	Yes	Yes	2 of 8	No	0	0	Chemical modification and capture of palmitoylated cysteines, Metabolic labeling of palmitate	0
Q9H4G4	GAPR1_HUMAN	GAPR1	Reviewed	Homo sapiens	GLIPR2, C9orf19, GAPR1	Golgi-associated plant pathogenesis-related protein 1 (GAPR-1) (Golgi-associated PR-1 protein) (Glioma pathogenesis-related protein 2) (GliPR 2)	1	2	No	No	Yes	2 of 8	No	0	0	Chemical modification and capture of palmitoylated cysteines, Metabolic labeling of palmitate	0
P26373	RL13_HUMAN	RL13	Reviewed	Homo sapiens	RPL13, BBC1, OK/SW-cl.46	60S ribosomal protein L13 (Breast basic conserved protein 1)	2	1	No	No	Yes	2 of 8	No	1	0	Chemical modification and capture of palmitoylated cysteines, Metabolic labeling of palmitate	0
P22234	PUR6_HUMAN	PUR6	Reviewed	Homo sapiens	PAICS, ADE2, AIRC, PAIS	Multifunctional protein ADE2 [Includes: Phosphoribosylaminoimidazole-succinocarboxamide synthase (EC 6.3.2.6) (SAICAR synthetase); Phosphoribosylaminoimidazole carboxylase (EC 4.1.1.21) (AIR carboxylase) (AIRC)]	2	13	No	No	Yes	2 of 8	No	0	0	Chemical modification and capture of palmitoylated cysteines, Metabolic labeling of palmitate	0
P62937	PPIA_HUMAN	PPIA	Reviewed	Homo sapiens	PPIA, CYPA	Peptidyl-prolyl cis-trans isomerase A (PPIase A) (EC 5.2.1.8) (Cyclophilin A) (Cyclosporin A-binding protein) (Rotamase A) [Cleaved into: Peptidyl-prolyl cis-trans isomerase A, N-terminally processed]	1	4	No	No	Yes	3 of 8	No	1	0	Chemical modification and capture of palmitoylated cysteines, Metabolic labeling of palmitate	0
O15372	EIF3H_HUMAN	EIF3H	Reviewed	Homo sapiens	EIF3H, EIF3S3	Eukaryotic translation initiation factor 3 subunit H (eIF3h) (Eukaryotic translation initiation factor 3 subunit 3) (eIF-3-gamma) (eIF3 p40 subunit)	1	3	Yes	Yes	Yes	2 of 8	No	0	0	Chemical modification and capture of palmitoylated cysteines, Metabolic labeling of palmitate	0
P68032	ACTC_HUMAN	ACTC	Reviewed	Homo sapiens	ACTC1, ACTC	Actin, alpha cardiac muscle 1 (Alpha-cardiac actin)	1	6	Yes	Yes	Yes	2 of 8	No	1	0	Chemical modification and capture of palmitoylated cysteines, Metabolic labeling of palmitate	0
P14314	GLU2B_HUMAN	GLU2B	Reviewed	Homo sapiens	PRKCSH, G19P1	Glucosidase 2 subunit beta (80K-H protein) (Glucosidase II subunit beta) (Protein kinase C substrate 60.1 kDa protein heavy chain) (PKCSH)	2	17	Yes	Yes	Yes	2 of 8	No	1	0	Chemical modification and capture of palmitoylated cysteines, Metabolic labeling of palmitate	0
P29992	GNA11_HUMAN	GNA11	Reviewed	Homo sapiens	GNA11, GA11	Guanine nucleotide-binding protein subunit alpha-11 (G alpha-11) (G-protein subunit alpha-11) (Guanine nucleotide-binding protein G(y) subunit alpha)	1	5	Yes	Yes	Yes	6 of 8	No	2	0	Chemical modification and capture of palmitoylated cysteines, Metabolic labeling of palmitate	2
Q86W47	KCMB4_HUMAN	KCMB4	Reviewed	Homo sapiens	KCNMB4	Calcium-activated potassium channel subunit beta-4 (BK channel subunit beta-4) (BKbeta4) (Hbeta4) (Calcium-activated potassium channel, subfamily M subunit beta-4) (Charybdotoxin receptor subunit beta-4) (K(VCA)beta-4) (Maxi K channel subunit beta-4) (Slo-beta-4)	1	11	Yes	No	Yes	0 of 8	NA	0	1		1
Q8IZJ1	UNC5B_HUMAN	UNC5B	Reviewed	Homo sapiens	UNC5B, P53RDL1, UNC5H2, UNQ1883/PRO4326	Netrin receptor UNC5B (Protein unc-5 homolog 2) (Protein unc-5 homolog B) (p53-regulated receptor for death and life protein 1)	2	35	Yes	Yes	Yes	0 of 8	NA	0	1		1
P11049	CD37_HUMAN	CD37	Reviewed	Homo sapiens	CD37, TSPAN26	Leukocyte antigen CD37 (Tetraspanin-26) (Tspan-26) (CD antigen CD37)	3	12	Yes	Yes	Yes	1 of 8	No	1	1	Chemical modification and capture of palmitoylated cysteines	0
P48023	TNFL6_HUMAN	TNFL6	Reviewed	Homo sapiens	FASLG, APT1LG1, CD95L, FASL, TNFSF6	Tumor necrosis factor ligand superfamily member 6 (Apoptosis antigen ligand) (APTL) (CD95 ligand) (CD95-L) (Fas antigen ligand) (Fas ligand) (FasL) (CD antigen CD178) [Cleaved into: Tumor necrosis factor ligand superfamily member 6, membrane form; Tumor necrosis factor ligand superfamily member 6, soluble form (Receptor-binding FasL ectodomain) (Soluble Fas ligand) (sFasL); ADAM10-processed FasL …	2	4	No	No	Yes	0 of 8	NA	0	1		1
P78380	OLR1_HUMAN	OLR1	Reviewed	Homo sapiens	OLR1, CLEC8A, LOX1	Oxidized low-density lipoprotein receptor 1 (Ox-LDL receptor 1) (C-type lectin domain family 8 member A) (Lectin-like oxidized LDL receptor 1) (LOX-1) (Lectin-like oxLDL receptor 1) (hLOX-1) (Lectin-type oxidized LDL receptor 1) [Cleaved into: Oxidized low-density lipoprotein receptor 1, soluble form]	3	9	No	No	Yes	0 of 8	NA	0	1		2
Q01518	CAP1_HUMAN	CAP1	Reviewed	Homo sapiens	CAP1, CAP	Adenylyl cyclase-associated protein 1 (CAP 1)	2	8	No	No	Yes	2 of 8	No	0	0	Chemical modification and capture of palmitoylated cysteines, Metabolic labeling of palmitate	0
O15228	GNPAT_HUMAN	GNPAT	Reviewed	Homo sapiens	GNPAT, DAPAT, DHAPAT	Dihydroxyacetone phosphate acyltransferase (DAP-AT) (DHAP-AT) (EC 2.3.1.42) (Acyl-CoA:dihydroxyacetonephosphateacyltransferase) (Glycerone-phosphate O-acyltransferase)	1	14	No	No	Yes	3 of 8	No	0	0	Chemical modification and capture of palmitoylated cysteines, Metabolic labeling of palmitate	0
O43752	STX6_HUMAN	STX6	Reviewed	Homo sapiens	STX6	Syntaxin-6	1	1	No	No	Yes	5 of 8	No	3	0	Chemical modification and capture of palmitoylated cysteines, Metabolic labeling of palmitate	0
P15880	RS2_HUMAN	RS2	Reviewed	Homo sapiens	RPS2, RPS4	40S ribosomal protein S2 (40S ribosomal protein S4) (Protein LLRep3)	1	5	No	No	Yes	2 of 8	No	0	0	Chemical modification and capture of palmitoylated cysteines, Metabolic labeling of palmitate	0
P62070	RRAS2_HUMAN	RRAS2	Reviewed	Homo sapiens	RRAS2, TC21	Ras-related protein R-Ras2 (Ras-like protein TC21) (Teratocarcinoma oncogene)	3	4	Yes	Yes	Yes	5 of 8	No	1	0	Chemical modification and capture of palmitoylated cysteines, Metabolic labeling of palmitate	0
P58335	ANTR2_HUMAN	ANTR2	Reviewed	Homo sapiens	ANTXR2, CMG2	Anthrax toxin receptor 2 (Capillary morphogenesis gene 2 protein) (CMG-2)	4	11	Yes	Yes	Yes	3 of 8	No	0	1	Chemical modification and capture of palmitoylated cysteines	0
P84077	ARF1_HUMAN	ARF1	Reviewed	Homo sapiens	ARF1	ADP-ribosylation factor 1	1	1	No	No	Yes	2 of 8	No	2	0	Metabolic labeling of palmitate	0
P18085	ARF4_HUMAN	ARF4	Reviewed	Homo sapiens	ARF4, ARF2	ADP-ribosylation factor 4	1	2	No	No	Yes	2 of 8	No	1	0	Chemical modification and capture of palmitoylated cysteines, Metabolic labeling of palmitate	0
O95183	VAMP5_HUMAN	VAMP5	Reviewed	Homo sapiens	VAMP5, HSPC191	Vesicle-associated membrane protein 5 (VAMP-5) (Myobrevin)	1	3	Yes	Yes	Yes	4 of 8	No	1	0	Chemical modification and capture of palmitoylated cysteines, Metabolic labeling of palmitate	0
P30153	2AAA_HUMAN	2AAA	Reviewed	Homo sapiens	PPP2R1A	Serine/threonine-protein phosphatase 2A 65 kDa regulatory subunit A alpha isoform (Medium tumor antigen-associated 61 kDa protein) (PP2A subunit A isoform PR65-alpha) (PP2A subunit A isoform R1-alpha)	1	14	No	No	Yes	2 of 8	No	0	0	Chemical modification and capture of palmitoylated cysteines, Metabolic labeling of palmitate	0
P61106	RAB14_HUMAN	RAB14	Reviewed	Homo sapiens	RAB14	Ras-related protein Rab-14	1	4	No	No	Yes	2 of 8	No	0	0	Chemical modification and capture of palmitoylated cysteines	0
O15260	SURF4_HUMAN	SURF4	Reviewed	Homo sapiens	SURF4, SURF-4	Surfeit locus protein 4	2	4	No	No	Yes	2 of 8	No	2	0	Chemical modification and capture of palmitoylated cysteines, Metabolic labeling of palmitate	0
P22695	QCR2_HUMAN	QCR2	Reviewed	Homo sapiens	UQCRC2	Cytochrome b-c1 complex subunit 2, mitochondrial (Complex III subunit 2) (Core protein II) (Ubiquinol-cytochrome-c reductase complex core protein 2)	1	3	No	No	Yes	1 of 8	No	0	0	Metabolic labeling of palmitate	0
P08238	HS90B_HUMAN	HS90B	Reviewed	Homo sapiens	HSP90AB1, HSP90B, HSPC2, HSPCB	Heat shock protein HSP 90-beta (HSP 90) (Heat shock 84 kDa) (HSP 84) (HSP84)	1	6	Yes	Yes	Yes	2 of 8	No	1	0	Chemical modification and capture of palmitoylated cysteines, Metabolic labeling of palmitate	0
P61018	RAB4B_HUMAN	RAB4B	Reviewed	Homo sapiens	RAB4B, PP1596	Ras-related protein Rab-4B	2	5	No	No	Yes	1 of 8	No	0	0	Chemical modification and capture of palmitoylated cysteines	0
P36542	ATPG_HUMAN	ATPG	Reviewed	Homo sapiens	ATP5C1, ATP5C, ATP5CL1	ATP synthase subunit gamma, mitochondrial (F-ATPase gamma subunit)	2	1	No	No	Yes	3 of 8	No	0	0	Chemical modification and capture of palmitoylated cysteines, Metabolic labeling of palmitate	0
P23246	SFPQ_HUMAN	SFPQ	Reviewed	Homo sapiens	SFPQ, PSF	Splicing factor, proline- and glutamine-rich (100 kDa DNA-pairing protein) (hPOMp100) (DNA-binding p52/p100 complex, 100 kDa subunit) (Polypyrimidine tract-binding protein-associated-splicing factor) (PSF) (PTB-associated-splicing factor)	2	2	No	No	Yes	2 of 8	No	0	0	Chemical modification and capture of palmitoylated cysteines, Metabolic labeling of palmitate	0
Q96DX4	RSPRY_HUMAN	RSPRY	Reviewed	Homo sapiens	RSPRY1, KIAA1972, UNQ328/PRO444	RING finger and SPRY domain-containing protein 1	2	23	Yes	Yes	Yes	2 of 8	No	1	0	Chemical modification and capture of palmitoylated cysteines, Metabolic labeling of palmitate	0
Q9Y5M8	SRPRB_HUMAN	SRPRB	Reviewed	Homo sapiens	SRPRB, PSEC0230	Signal recognition particle receptor subunit beta (SR-beta) (Protein APMCF1)	1	4	No	No	Yes	1 of 8	No	0	0	Metabolic labeling of palmitate	0
Q5JTH9	RRP12_HUMAN	RRP12	Reviewed	Homo sapiens	RRP12, KIAA0690	RRP12-like protein	3	25	No	No	Yes	1 of 8	No	0	0	Metabolic labeling of palmitate	0
P50148	GNAQ_HUMAN	GNAQ	Reviewed	Homo sapiens	GNAQ, GAQ	Guanine nucleotide-binding protein G(q) subunit alpha (Guanine nucleotide-binding protein alpha-q)	1	5	Yes	Yes	Yes	6 of 8	No	3	2	Chemical modification and capture of palmitoylated cysteines, Metabolic labeling of palmitate	2
O43597	SPY2_HUMAN	SPY2	Reviewed	Homo sapiens	SPRY2	Protein sprouty homolog 2 (Spry-2)	1	26	Yes	Yes	Yes	1 of 8	No	0	0	Chemical modification and capture of palmitoylated cysteines	0
Q02543	RL18A_HUMAN	RL18A	Reviewed	Homo sapiens	RPL18A	60S ribosomal protein L18a	1	5	Yes	Yes	Yes	1 of 8	No	0	0	Metabolic labeling of palmitate	0
P54802	ANAG_HUMAN	ANAG	Reviewed	Homo sapiens	NAGLU, UFHSD1, Naglu	Alpha-N-acetylglucosaminidase (EC 3.2.1.50) (N-acetyl-alpha-glucosaminidase) (NAG) [Cleaved into: Alpha-N-acetylglucosaminidase 82 kDa form; Alpha-N-acetylglucosaminidase 77 kDa form]	1	8	No	No	Yes	1 of 8	No	0	0	Metabolic labeling of palmitate	0
Q8WUN7	UBTD2_HUMAN	UBTD2	Reviewed	Homo sapiens	UBTD2, DCUBP, SB72	Ubiquitin domain-containing protein 2 (Dendritic cell-derived ubiquitin-like protein) (DC-UbP) (Ubiquitin-like protein SB72)	1	4	Yes	Yes	Yes	1 of 8	No	0	0	Chemical modification and capture of palmitoylated cysteines	0
Q9UNM6	PSD13_HUMAN	PSD13	Reviewed	Homo sapiens	PSMD13	26S proteasome non-ATPase regulatory subunit 13 (26S proteasome regulatory subunit RPN9) (26S proteasome regulatory subunit S11) (26S proteasome regulatory subunit p40.5)	2	6	No	No	Yes	1 of 8	No	0	0	Metabolic labeling of palmitate	0
Q15008	PSMD6_HUMAN	PSMD6	Reviewed	Homo sapiens	PSMD6, KIAA0107, PFAAP4	26S proteasome non-ATPase regulatory subunit 6 (26S proteasome regulatory subunit RPN7) (26S proteasome regulatory subunit S10) (Breast cancer-associated protein SGA-113M) (Phosphonoformate immuno-associated protein 4) (Proteasome regulatory particle subunit p44S10) (p42A)	2	5	Yes	Yes	Yes	1 of 8	No	0	0	Metabolic labeling of palmitate	0
P68431	H31_HUMAN	H31	Reviewed	Homo sapiens	HIST1H3A, H3FA;, HIST1H3B, H3FL;, HIST1H3C, H3FC;, HIST1H3D, H3FB;, HIST1H3E, H3FD;, HIST1H3F, H3FI;, HIST1H3G, H3FH;, HIST1H3H, H3FK;, HIST1H3I, H3FF;, HIST1H3J, H3FJ	Histone H3.1 (Histone H3/a) (Histone H3/b) (Histone H3/c) (Histone H3/d) (Histone H3/f) (Histone H3/h) (Histone H3/i) (Histone H3/j) (Histone H3/k) (Histone H3/l)	1	2	No	No	Yes	1 of 8	No	1	0	Metabolic labeling of palmitate	0
P53701	CCHL_HUMAN	CCHL	Reviewed	Homo sapiens	HCCS, CCHL	Cytochrome c-type heme lyase (CCHL) (EC 4.4.1.17) (Holocytochrome c-type synthase)	1	7	No	No	Yes	1 of 8	No	0	0	Chemical modification and capture of palmitoylated cysteines	0
Q96I24	FUBP3_HUMAN	FUBP3	Reviewed	Homo sapiens	FUBP3, FBP3, Fubp3	Far upstream element-binding protein 3 (FUSE-binding protein 3)	2	6	No	No	Yes	2 of 8	No	0	0	Chemical modification and capture of palmitoylated cysteines, Metabolic labeling of palmitate	0
P15153	RAC2_HUMAN	RAC2	Reviewed	Homo sapiens	RAC2	Ras-related C3 botulinum toxin substrate 2 (GX) (Small G protein) (p21-Rac2)	1	7	Yes	Yes	Yes	2 of 8	No	0	0	Chemical modification and capture of palmitoylated cysteines, Metabolic labeling of palmitate	0
Q86YW5	TRML1_HUMAN	TRML1	Reviewed	Homo sapiens	TREML1, TLT1, UNQ1825/PRO3438	Trem-like transcript 1 protein (TLT-1) (Triggering receptor expressed on myeloid cells-like protein 1)	3	7	No	No	Yes	1 of 8	No	0	1	Chemical modification and capture of palmitoylated cysteines	1
Q9Y5E7	PCDB2_HUMAN	PCDB2	Reviewed	Homo sapiens	PCDHB2, Pcdhb2	Protocadherin beta-2 (PCDH-beta-2)	1	9	Yes	Yes	Yes	1 of 8	No	0	0	Metabolic labeling of palmitate	0
Q96MX0	CKLF3_HUMAN	CKLF3	Reviewed	Homo sapiens	CMTM3, CKLFSF3	CKLF-like MARVEL transmembrane domain-containing protein 3 (Chemokine-like factor superfamily member 3)	2	4	Yes	Yes	Yes	1 of 8	No	0	0	Chemical modification and capture of palmitoylated cysteines	0
Q9NZM1	MYOF_HUMAN	MYOF	Reviewed	Homo sapiens	MYOF, FER1L3, KIAA1207	Myoferlin (Fer-1-like protein 3)	8	29	Yes	Yes	Yes	3 of 8	No	0	0	Chemical modification and capture of palmitoylated cysteines	0
Q96FX8	PERP_HUMAN	PERP	Reviewed	Homo sapiens	PERP, KCP1, KRTCAP1, PIGPC1, THW	p53 apoptosis effector related to PMP-22 (Keratinocyte-associated protein 1) (KCP-1) (P53-induced protein PIGPC1) (Transmembrane protein THW)	1	11	Yes	Yes	Yes	1 of 8	No	0	0	Chemical modification and capture of palmitoylated cysteines	0
P25205	MCM3_HUMAN	MCM3	Reviewed	Homo sapiens	MCM3	DNA replication licensing factor MCM3 (EC 3.6.4.12) (DNA polymerase alpha holoenzyme-associated protein P1) (P1-MCM3) (RLF subunit beta) (p102)	1	11	Yes	Yes	Yes	1 of 8	No	0	0	Metabolic labeling of palmitate	0
P30466	1B18_HUMAN	1B18	Reviewed	Homo sapiens	HLA-B, HLAB	HLA class I histocompatibility antigen, B-18 alpha chain (MHC class I antigen B*18)	1	5	Yes	Yes	Yes	2 of 8	No	0	0	Chemical modification and capture of palmitoylated cysteines	0
O75954	TSN9_HUMAN	TSN9	Reviewed	Homo sapiens	TSPAN9, NET5	Tetraspanin-9 (Tspan-9) (Tetraspan NET-5)	1	14	Yes	Yes	Yes	2 of 8	No	0	0	Chemical modification and capture of palmitoylated cysteines	0
P32970	CD70_HUMAN	CD70	Reviewed	Homo sapiens	CD70, CD27L, CD27LG, TNFSF7	CD70 antigen (CD27 ligand) (CD27-L) (Tumor necrosis factor ligand superfamily member 7) (CD antigen CD70)	1	8	Yes	Yes	Yes	2 of 8	No	1	0	Chemical modification and capture of palmitoylated cysteines	0
P06702	S10A9_HUMAN	S10A9	Reviewed	Homo sapiens	S100A9, CAGB, CFAG, MRP14	Protein S100-A9 (Calgranulin-B) (Calprotectin L1H subunit) (Leukocyte L1 complex heavy chain) (Migration inhibitory factor-related protein 14) (MRP-14) (p14) (S100 calcium-binding protein A9)	1	1	Yes	Yes	Yes	1 of 8	No	0	0	Chemical modification and capture of palmitoylated cysteines	0
P18463	1B37_HUMAN	1B37	Reviewed	Homo sapiens	HLA-B, HLAB	HLA class I histocompatibility antigen, B-37 alpha chain (MHC class I antigen B*37)	1	5	Yes	Yes	Yes	1 of 8	No	0	0	Chemical modification and capture of palmitoylated cysteines	0
P10321	1C07_HUMAN	1C07	Reviewed	Homo sapiens	HLA-C, HLAC	HLA class I histocompatibility antigen, Cw-7 alpha chain (MHC class I antigen Cw*7)	1	9	Yes	Yes	Yes	2 of 8	No	0	0	Chemical modification and capture of palmitoylated cysteines	0
O15427	MOT4_HUMAN	MOT4	Reviewed	Homo sapiens	SLC16A3, MCT4	Monocarboxylate transporter 4 (MCT 4) (Solute carrier family 16 member 3)	1	11	Yes	Yes	Yes	1 of 8	Yes	1	0	Chemical modification and capture of palmitoylated cysteines	0
Q8WWI5	CTL1_HUMAN	CTL1	Reviewed	Homo sapiens	SLC44A1, CD92, CDW92, CTL1	Choline transporter-like protein 1 (CDw92) (Solute carrier family 44 member 1) (CD antigen CD92)	3	27	Yes	Yes	Yes	4 of 8	No	2	0	Chemical modification and capture of palmitoylated cysteines	0
P07203	GPX1_HUMAN	GPX1	Reviewed	Homo sapiens	GPX1	Glutathione peroxidase 1 (GPx-1) (GSHPx-1) (EC 1.11.1.9) (Cellular glutathione peroxidase)	2	5	Yes	Yes	Yes	1 of 8	No	0	0	Chemical modification and capture of palmitoylated cysteines	0
Q15147	PLCB4_HUMAN	PLCB4	Reviewed	Homo sapiens	PLCB4	1-phosphatidylinositol 4,5-bisphosphate phosphodiesterase beta-4 (EC 3.1.4.11) (Phosphoinositide phospholipase C-beta-4) (Phospholipase C-beta-4) (PLC-beta-4)	3	21	Yes	Yes	Yes	1 of 8	No	0	0	Chemical modification and capture of palmitoylated cysteines	0
P30487	1B49_HUMAN	1B49	Reviewed	Homo sapiens	HLA-B, HLAB	HLA class I histocompatibility antigen, B-49 alpha chain (HLA class I histocompatibility antigen, B-21 alpha chain) (MHC class I antigen B*49)	1	5	Yes	Yes	Yes	1 of 8	No	0	0	Chemical modification and capture of palmitoylated cysteines	0
Q9H2F5	EPC1_HUMAN	EPC1	Reviewed	Homo sapiens	EPC1	Enhancer of polycomb homolog 1	3	10	Yes	Yes	Yes	1 of 8	No	0	0	Chemical modification and capture of palmitoylated cysteines	0
P10319	1B58_HUMAN	1B58	Reviewed	Homo sapiens	HLA-B, HLAB	HLA class I histocompatibility antigen, B-58 alpha chain (Bw-58) (MHC class I antigen B*58)	1	5	Yes	Yes	Yes	1 of 8	No	0	0	Chemical modification and capture of palmitoylated cysteines	0
Q5VU13	VSIG8_HUMAN	VSIG8	Reviewed	Homo sapiens	VSIG8, C1orf204	V-set and immunoglobulin domain-containing protein 8	2	19	Yes	Yes	Yes	1 of 8	No	0	0	Chemical modification and capture of palmitoylated cysteines	0
O15127	SCAM2_HUMAN	SCAM2	Reviewed	Homo sapiens	SCAMP2	Secretory carrier-associated membrane protein 2 (Secretory carrier membrane protein 2)	1	8	No	No	Yes	5 of 8	No	3	0	Chemical modification and capture of palmitoylated cysteines, Metabolic labeling of palmitate	0
O95352	ATG7_HUMAN	ATG7	Reviewed	Homo sapiens	ATG7, APG7L	Ubiquitin-like modifier-activating enzyme ATG7 (ATG12-activating enzyme E1 ATG7) (Autophagy-related protein 7) (APG7-like) (hAGP7) (Ubiquitin-activating enzyme E1-like protein)	3	20	Yes	Yes	Yes	1 of 8	No	0	0	Chemical modification and capture of palmitoylated cysteines	0
P30479	1B41_HUMAN	1B41	Reviewed	Homo sapiens	HLA-B, HLAB	HLA class I histocompatibility antigen, B-41 alpha chain (Bw-41) (MHC class I antigen B*41)	1	6	Yes	Yes	Yes	1 of 8	No	0	0	Chemical modification and capture of palmitoylated cysteines	0
Q658P3	STEA3_HUMAN	STEA3	Reviewed	Homo sapiens	STEAP3, TSAP6	Metalloreductase STEAP3 (EC 1.16.1.-) (Dudulin-2) (Six-transmembrane epithelial antigen of prostate 3) (Tumor suppressor-activated pathway protein 6) (hTSAP6) (pHyde) (hpHyde)	4	10	Yes	Yes	Yes	1 of 8	Yes	0	0	Chemical modification and capture of palmitoylated cysteines	0
Q9UBN6	TR10D_HUMAN	TR10D	Reviewed	Homo sapiens	TNFRSF10D, DCR2, TRAILR4, TRUNDD, UNQ251/PRO288	Tumor necrosis factor receptor superfamily member 10D (Decoy receptor 2) (DcR2) (TNF-related apoptosis-inducing ligand receptor 4) (TRAIL receptor 4) (TRAIL-R4) (TRAIL receptor with a truncated death domain) (CD antigen CD264)	1	19	Yes	Yes	Yes	1 of 8	No	0	0	Chemical modification and capture of palmitoylated cysteines	0
Q15012	LAP4A_HUMAN	LAP4A	Reviewed	Homo sapiens	LAPTM4A, KIAA0108, LAPTM4, MBNT, MTRP, UNQ1846/PRO3574	Lysosomal-associated transmembrane protein 4A (Golgi 4-transmembrane-spanning transporter MTP)	1	10	Yes	Yes	Yes	2 of 8	No	1	0	Chemical modification and capture of palmitoylated cysteines	0
O43617	TPPC3_HUMAN	TPPC3	Reviewed	Homo sapiens	TRAPPC3, BET3, CDABP0066	Trafficking protein particle complex subunit 3 (BET3 homolog)	2	3	Yes	Yes	Yes	6 of 8	No	1	1	Chemical modification and capture of palmitoylated cysteines, Metabolic labeling of palmitate	1
Q99650	OSMR_HUMAN	OSMR	Reviewed	Homo sapiens	OSMR, OSMRB	Oncostatin-M-specific receptor subunit beta (Interleukin-31 receptor subunit beta) (IL-31 receptor subunit beta) (IL-31R subunit beta) (IL-31R-beta) (IL-31RB)	2	26	Yes	Yes	Yes	1 of 8	No	1	0	Chemical modification and capture of palmitoylated cysteines	0
Q86SJ6	DSG4_HUMAN	DSG4	Reviewed	Homo sapiens	DSG4, CDHF13	Desmoglein-4 (Cadherin family member 13)	2	30	Yes	Yes	Yes	1 of 8	No	0	0	Chemical modification and capture of palmitoylated cysteines	0
Q92841	DDX17_HUMAN	DDX17	Reviewed	Homo sapiens	DDX17	Probable ATP-dependent RNA helicase DDX17 (EC 3.6.4.13) (DEAD box protein 17) (DEAD box protein p72) (RNA-dependent helicase p72)	4	12	Yes	Yes	Yes	1 of 8	No	0	0	Metabolic labeling of palmitate	0
Q02413	DSG1_HUMAN	DSG1	Reviewed	Homo sapiens	DSG1, CDHF4	Desmoglein-1 (Cadherin family member 4) (Desmosomal glycoprotein 1) (DG1) (DGI) (Pemphigus foliaceus antigen)	1	18	Yes	Yes	Yes	1 of 8	Yes	0	0	Chemical modification and capture of palmitoylated cysteines	0
Q12912	LRMP_HUMAN	LRMP	Reviewed	Homo sapiens	LRMP, JAW1	Lymphoid-restricted membrane protein (Protein Jaw1) [Cleaved into: Processed lymphoid-restricted membrane protein]	2	12	Yes	Yes	Yes	1 of 8	No	1	0	Chemical modification and capture of palmitoylated cysteines	0
Q96PV7	F193B_HUMAN	F193B	Reviewed	Homo sapiens	FAM193B, KIAA1931	Protein FAM193B	3	26	Yes	Yes	Yes	1 of 8	No	0	0	Chemical modification and capture of palmitoylated cysteines	0
Q5VUB5	F1711_HUMAN	F1711	Reviewed	Homo sapiens	FAM171A1, C10orf38	Protein FAM171A1 (Astroprincin)	1	12	Yes	Yes	Yes	1 of 8	No	0	0	Chemical modification and capture of palmitoylated cysteines	0
O60610	DIAP1_HUMAN	DIAP1	Reviewed	Homo sapiens	DIAPH1, DIAP1	Protein diaphanous homolog 1 (Diaphanous-related formin-1) (DRF1)	3	12	Yes	Yes	Yes	1 of 8	No	0	0	Metabolic labeling of palmitate	0
P26038	MOES_HUMAN	MOES	Reviewed	Homo sapiens	MSN	Moesin (Membrane-organizing extension spike protein)	1	2	No	No	Yes	2 of 8	No	1	0	Chemical modification and capture of palmitoylated cysteines, Metabolic labeling of palmitate	0
Q9NXL6	SIDT1_HUMAN	SIDT1	Reviewed	Homo sapiens	SIDT1	SID1 transmembrane family member 1	2	17	Yes	Yes	Yes	1 of 8	No	0	0	Chemical modification and capture of palmitoylated cysteines	0
Q52QV7	Q52QV7_HUMAN	Q52QV7	Unreviewed	Homo sapiens	HLA-B	MHC class I antigen	1	6	Yes	Yes	Yes	1 of 8	No	0	0	Chemical modification and capture of palmitoylated cysteines	0
Q6UB35	C1TM_HUMAN	C1TM	Reviewed	Homo sapiens	MTHFD1L, FTHFSDC1	Monofunctional C1-tetrahydrofolate synthase, mitochondrial (EC 6.3.4.3) (Formyltetrahydrofolate synthetase)	2	16	Yes	Yes	Yes	1 of 8	No	0	0	Chemical modification and capture of palmitoylated cysteines	0
Q9NPF2	CHSTB_HUMAN	CHSTB	Reviewed	Homo sapiens	CHST11	Carbohydrate sulfotransferase 11 (EC 2.8.2.5) (Chondroitin 4-O-sulfotransferase 1) (Chondroitin 4-sulfotransferase 1) (C4S-1) (C4ST-1) (C4ST1)	2	9	Yes	Yes	Yes	1 of 8	No	1	0	Metabolic labeling of palmitate	0
P31942	HNRH3_HUMAN	HNRH3	Reviewed	Homo sapiens	HNRNPH3, HNRPH3	Heterogeneous nuclear ribonucleoprotein H3 (hnRNP H3) (Heterogeneous nuclear ribonucleoprotein 2H9) (hnRNP 2H9)	6	2	Yes	Yes	Yes	1 of 8	No	0	0	Metabolic labeling of palmitate	0
Q6ZXV5	TMTC3_HUMAN	TMTC3	Reviewed	Homo sapiens	TMTC3	Transmembrane and TPR repeat-containing protein 3 (Protein SMILE)	2	16	Yes	Yes	Yes	1 of 8	No	0	0	Chemical modification and capture of palmitoylated cysteines	0
P02462	CO4A1_HUMAN	CO4A1	Reviewed	Homo sapiens	COL4A1	Collagen alpha-1(IV) chain [Cleaved into: Arresten]	2	20	Yes	Yes	Yes	1 of 8	No	0	0	Chemical modification and capture of palmitoylated cysteines	0
B2RPK0	HGB1A_HUMAN	HGB1A	Reviewed	Homo sapiens	HMGB1P1, HMG1L1, HMGB1L1	Putative high mobility group protein B1-like 1 (High mobility group protein B1 pseudogene 1) (Putative high mobility group protein 1-like 1) (HMG-1L1)	1	3	Yes	Yes	Yes	1 of 8	No	1	0	Metabolic labeling of palmitate	0
O15165	LRAD4_HUMAN	LRAD4	Reviewed	Homo sapiens	LDLRAD4, C18orf1	Low-density lipoprotein receptor class A domain-containing protein 4	7	11	Yes	Yes	Yes	1 of 8	No	0	0	Metabolic labeling of palmitate	0
Q8NHV1	GIMA7_HUMAN	GIMA7	Reviewed	Homo sapiens	GIMAP7, IAN7	GTPase IMAP family member 7 (Immunity-associated nucleotide 7 protein) (IAN-7)	1	9	Yes	Yes	Yes	1 of 8	No	0	0	Chemical modification and capture of palmitoylated cysteines	0
Q96FZ5	CKLF7_HUMAN	CKLF7	Reviewed	Homo sapiens	CMTM7, CKLFSF7	CKLF-like MARVEL transmembrane domain-containing protein 7 (Chemokine-like factor superfamily member 7)	2	6	Yes	Yes	Yes	2 of 8	No	0	0	Chemical modification and capture of palmitoylated cysteines	0
Q9ULH0	KDIS_HUMAN	KDIS	Reviewed	Homo sapiens	KIDINS220, ARMS, KIAA1250	Kinase D-interacting substrate of 220 kDa (Ankyrin repeat-rich membrane-spanning protein)	5	28	Yes	Yes	Yes	1 of 8	Yes	0	0	Chemical modification and capture of palmitoylated cysteines	0
P30492	1B54_HUMAN	1B54	Reviewed	Homo sapiens	HLA-B, HLAB	HLA class I histocompatibility antigen, B-54 alpha chain (Bw-22) (Bw-54) (MHC class I antigen B*54)	1	5	Yes	Yes	Yes	1 of 8	No	0	0	Chemical modification and capture of palmitoylated cysteines	0
P08572	CO4A2_HUMAN	CO4A2	Reviewed	Homo sapiens	COL4A2	Collagen alpha-2(IV) chain [Cleaved into: Canstatin]	1	21	Yes	Yes	Yes	1 of 8	No	0	0	Chemical modification and capture of palmitoylated cysteines	0
O94923	GLCE_HUMAN	GLCE	Reviewed	Homo sapiens	GLCE, KIAA0836	D-glucuronyl C5-epimerase (EC 5.1.3.17) (Heparan sulfate C5-epimerase) (Hsepi) (Heparin/heparan sulfate:glucuronic acid C5-epimerase) (Heparosan-N-sulfate-glucuronate 5-epimerase)	1	6	Yes	Yes	Yes	1 of 8	No	0	0	Chemical modification and capture of palmitoylated cysteines	0
P48594	SPB4_HUMAN	SPB4	Reviewed	Homo sapiens	SERPINB4, PI11, SCCA2	Serpin B4 (Leupin) (Peptidase inhibitor 11) (PI-11) (Squamous cell carcinoma antigen 2) (SCCA-2)	1	3	Yes	Yes	Yes	1 of 8	No	0	0	Chemical modification and capture of palmitoylated cysteines	0
P61019	RAB2A_HUMAN	RAB2A	Reviewed	Homo sapiens	RAB2A, RAB2	Ras-related protein Rab-2A	2	3	Yes	Yes	Yes	1 of 8	No	0	0	Chemical modification and capture of palmitoylated cysteines	0
P78527	PRKDC_HUMAN	PRKDC	Reviewed	Homo sapiens	PRKDC, HYRC, HYRC1	DNA-dependent protein kinase catalytic subunit (DNA-PK catalytic subunit) (DNA-PKcs) (EC 2.7.11.1) (DNPK1) (p460)	2	87	Yes	Yes	Yes	2 of 8	No	1	0	Metabolic labeling of palmitate	0
P04920	B3A2_HUMAN	B3A2	Reviewed	Homo sapiens	SLC4A2, AE2, EPB3L1, HKB3, MPB3L	Anion exchange protein 2 (AE 2) (Anion exchanger 2) (Non-erythroid band 3-like protein) (BND3L) (Solute carrier family 4 member 2)	3	10	Yes	Yes	Yes	1 of 8	No	0	0	Chemical modification and capture of palmitoylated cysteines	0
P24666	PPAC_HUMAN	PPAC	Reviewed	Homo sapiens	ACP1	Low molecular weight phosphotyrosine protein phosphatase (LMW-PTP) (LMW-PTPase) (EC 3.1.3.48) (Adipocyte acid phosphatase) (Low molecular weight cytosolic acid phosphatase) (EC 3.1.3.2) (Red cell acid phosphatase 1)	3	8	Yes	Yes	Yes	1 of 8	No	0	0	Metabolic labeling of palmitate	0
P61073	CXCR4_HUMAN	CXCR4	Reviewed	Homo sapiens	CXCR4	C-X-C chemokine receptor type 4 (CXC-R4) (CXCR-4) (FB22) (Fusin) (HM89) (LCR1) (Leukocyte-derived seven transmembrane domain receptor) (LESTR) (NPYRL) (Stromal cell-derived factor 1 receptor) (SDF-1 receptor) (CD antigen CD184)	2	9	Yes	Yes	Yes	1 of 8	No	0	0	Metabolic labeling of palmitate	0
O95202	LETM1_HUMAN	LETM1	Reviewed	Homo sapiens	LETM1	LETM1 and EF-hand domain-containing protein 1, mitochondrial (Leucine zipper-EF-hand-containing transmembrane protein 1)	3	12	Yes	Yes	Yes	2 of 8	No	0	0	Metabolic labeling of palmitate	0
Q9H5V8	CDCP1_HUMAN	CDCP1	Reviewed	Homo sapiens	CDCP1, TRASK, UNQ2486/PRO5773	CUB domain-containing protein 1 (Membrane glycoprotein gp140) (Subtractive immunization M plus HEp3-associated 135 kDa protein) (SIMA135) (Transmembrane and associated with src kinases) (CD antigen CD318)	3	25	Yes	Yes	Yes	1 of 8	No	1	0	Chemical modification and capture of palmitoylated cysteines	0
Q15306	IRF4_HUMAN	IRF4	Reviewed	Homo sapiens	IRF4, MUM1	Interferon regulatory factor 4 (IRF-4) (Lymphocyte-specific interferon regulatory factor) (LSIRF) (Multiple myeloma oncogene 1) (NF-EM5)	2	13	Yes	Yes	Yes	1 of 8	No	1	0	Chemical modification and capture of palmitoylated cysteines	0
Q9NZV1	CRIM1_HUMAN	CRIM1	Reviewed	Homo sapiens	CRIM1, S52, UNQ1886/PRO4330	Cysteine-rich motor neuron 1 protein (CRIM-1) (Cysteine-rich repeat-containing protein S52) [Cleaved into: Processed cysteine-rich motor neuron 1 protein]	1	130	Yes	Yes	Yes	1 of 8	No	0	0	Chemical modification and capture of palmitoylated cysteines	0
P52732	KIF11_HUMAN	KIF11	Reviewed	Homo sapiens	KIF11, EG5, KNSL1, TRIP5	Kinesin-like protein KIF11 (Kinesin-like protein 1) (Kinesin-like spindle protein HKSP) (Kinesin-related motor protein Eg5) (Thyroid receptor-interacting protein 5) (TR-interacting protein 5) (TRIP-5)	1	18	Yes	Yes	Yes	1 of 8	No	0	0	Metabolic labeling of palmitate	0
Q96AC1	FERM2_HUMAN	FERM2	Reviewed	Homo sapiens	FERMT2, KIND2, MIG2, PLEKHC1	Fermitin family homolog 2 (Kindlin-2) (Mitogen-inducible gene 2 protein) (MIG-2) (Pleckstrin homology domain-containing family C member 1) (PH domain-containing family C member 1)	3	11	Yes	Yes	Yes	1 of 8	No	0	0	Chemical modification and capture of palmitoylated cysteines	0
P04839	CY24B_HUMAN	CY24B	Reviewed	Homo sapiens	CYBB, NOX2	Cytochrome b-245 heavy chain (EC 1.-.-.-) (CGD91-phox) (Cytochrome b(558) subunit beta) (Cytochrome b558 subunit beta) (Heme-binding membrane glycoprotein gp91phox) (NADPH oxidase 2) (Neutrophil cytochrome b 91 kDa polypeptide) (Superoxide-generating NADPH oxidase heavy chain subunit) (gp91-1) (gp91-phox) (p22 phagocyte B-cytochrome)	1	16	Yes	Yes	Yes	1 of 8	No	0	0	Chemical modification and capture of palmitoylated cysteines	0
Q15286	RAB35_HUMAN	RAB35	Reviewed	Homo sapiens	RAB35, RAB1C, RAY	Ras-related protein Rab-35 (GTP-binding protein RAY) (Ras-related protein Rab-1C)	2	5	Yes	Yes	Yes	1 of 8	No	0	0	Chemical modification and capture of palmitoylated cysteines	0
Q04826	1B40_HUMAN	1B40	Reviewed	Homo sapiens	HLA-B, HLAB	HLA class I histocompatibility antigen, B-40 alpha chain (Bw-60) (MHC class I antigen B*40)	1	6	Yes	Yes	Yes	1 of 8	No	0	0	Chemical modification and capture of palmitoylated cysteines	0
O94973	AP2A2_HUMAN	AP2A2	Reviewed	Homo sapiens	AP2A2, ADTAB, CLAPA2, HIP9, HYPJ, KIAA0899	AP-2 complex subunit alpha-2 (100 kDa coated vesicle protein C) (Adapter-related protein complex 2 subunit alpha-2) (Adaptor protein complex AP-2 subunit alpha-2) (Alpha-adaptin C) (Alpha2-adaptin) (Clathrin assembly protein complex 2 alpha-C large chain) (Huntingtin yeast partner J) (Huntingtin-interacting protein 9) (HIP-9) (Huntingtin-interacting protein J) (Plasma membrane adaptor HA2/AP2 ada…	3	16	Yes	Yes	Yes	1 of 8	No	0	0	Chemical modification and capture of palmitoylated cysteines	0
Q8NHG7	SVIP_HUMAN	SVIP	Reviewed	Homo sapiens	SVIP	Small VCP/p97-interacting protein	1	2	Yes	Yes	Yes	3 of 8	No	1	0	Chemical modification and capture of palmitoylated cysteines	0
Q9Y605	MOFA1_HUMAN	MOFA1	Reviewed	Homo sapiens	MRFAP1, PAM14, PGR1	MORF4 family-associated protein 1 (Protein PGR1) (Protein associated with MRG of 14 kDa)	1	1	No	No	Yes	1 of 8	No	0	0	Chemical modification and capture of palmitoylated cysteines	0
P25787	PSA2_HUMAN	PSA2	Reviewed	Homo sapiens	PSMA2, HC3, PSC3	Proteasome subunit alpha type-2 (EC 3.4.25.1) (Macropain subunit C3) (Multicatalytic endopeptidase complex subunit C3) (Proteasome component C3)	1	2	No	No	Yes	1 of 8	No	0	0	Metabolic labeling of palmitate	0
Q99996	AKAP9_HUMAN	AKAP9	Reviewed	Homo sapiens	AKAP9, AKAP350, AKAP450, KIAA0803	A-kinase anchor protein 9 (AKAP-9) (A-kinase anchor protein 350 kDa) (AKAP 350) (hgAKAP 350) (A-kinase anchor protein 450 kDa) (AKAP 450) (AKAP 120-like protein) (Centrosome- and Golgi-localized PKN-associated protein) (CG-NAP) (Protein hyperion) (Protein kinase A-anchoring protein 9) (PRKA9) (Protein yotiao)	6	41	Yes	Yes	Yes	1 of 8	No	0	0	Chemical modification and capture of palmitoylated cysteines	0
Q8TCJ2	STT3B_HUMAN	STT3B	Reviewed	Homo sapiens	STT3B, SIMP	Dolichyl-diphosphooligosaccharide--protein glycosyltransferase subunit STT3B (Oligosaccharyl transferase subunit STT3B) (STT3-B) (EC 2.4.99.18) (Source of immunodominant MHC-associated peptides homolog)	1	11	Yes	Yes	Yes	2 of 8	No	0	0	Metabolic labeling of palmitate	0
Q9HA77	SYCM_HUMAN	SYCM	Reviewed	Homo sapiens	CARS2, OK/SW-cl.10	Probable cysteine--tRNA ligase, mitochondrial (EC 6.1.1.16) (Cysteinyl-tRNA synthetase) (CysRS)	1	9	No	No	Yes	1 of 8	No	0	0	Chemical modification and capture of palmitoylated cysteines	0
Q9TQM4	Q9TQM4_HUMAN	Q9TQM4	Unreviewed	Homo sapiens	HLA-B	MHC class I antigen	1	3	No	No	Yes	1 of 8	No	0	0	Chemical modification and capture of palmitoylated cysteines	0
P67812	SC11A_HUMAN	SC11A	Reviewed	Homo sapiens	SEC11A, SEC11L1, SPC18, SPCS4A	Signal peptidase complex catalytic subunit SEC11A (EC 3.4.21.89) (Endopeptidase SP18) (Microsomal signal peptidase 18 kDa subunit) (SPase 18 kDa subunit) (SEC11 homolog A) (SEC11-like protein 1) (SPC18)	1	0	No	No	Yes	1 of 8	No	0	0	Chemical modification and capture of palmitoylated cysteines	0
Q6ZXX1	Q6ZXX1_HUMAN	Q6ZXX1	Unreviewed	Homo sapiens	HLA-C	MHC class I antigen	1	2	No	No	Yes	1 of 8	No	1	0	Chemical modification and capture of palmitoylated cysteines	0
P62906	RL10A_HUMAN	RL10A	Reviewed	Homo sapiens	RPL10A, NEDD6	60S ribosomal protein L10a (CSA-19) (Neural precursor cell expressed developmentally down-regulated protein 6) (NEDD-6)	1	3	No	No	Yes	3 of 8	No	0	0	Chemical modification and capture of palmitoylated cysteines	0
P30040	ERP29_HUMAN	ERP29	Reviewed	Homo sapiens	ERP29, C12orf8, ERP28	Endoplasmic reticulum resident protein 29 (ERp29) (Endoplasmic reticulum resident protein 28) (ERp28) (Endoplasmic reticulum resident protein 31) (ERp31)	2	1	No	No	Yes	1 of 8	No	0	0	Chemical modification and capture of palmitoylated cysteines	0
Q09160	1A80_HUMAN	1A80	Reviewed	Homo sapiens	HLA-A, HLAA	HLA class I histocompatibility antigen, A-80 alpha chain (Aw-80) (HLA class I histocompatibility antigen, A-1 alpha chain) (MHC class I antigen A*80)	1	5	No	No	Yes	1 of 8	Yes	0	0	Chemical modification and capture of palmitoylated cysteines	0
Q16629	SRSF7_HUMAN	SRSF7	Reviewed	Homo sapiens	SRSF7, SFRS7	Serine/arginine-rich splicing factor 7 (Splicing factor 9G8) (Splicing factor, arginine/serine-rich 7)	4	4	No	No	Yes	1 of 8	No	0	0	Chemical modification and capture of palmitoylated cysteines	0
P84243	H33_HUMAN	H33	Reviewed	Homo sapiens	H3F3A, H3.3A, H3F3, PP781;, H3F3B, H3.3B	Histone H3.3	1	1	No	No	Yes	1 of 8	No	1	0	Metabolic labeling of palmitate	0
O95466	FMNL_HUMAN	FMNL	Reviewed	Homo sapiens	FMNL1, C17orf1, C17orf1B, FMNL	Formin-like protein 1 (CLL-associated antigen KW-13) (Leukocyte formin)	3	18	No	No	Yes	1 of 8	No	0	0	Metabolic labeling of palmitate	0
P0C7X5	ZN806_HUMAN	ZN806	Reviewed	Homo sapiens	ZNF806	Zinc finger protein 806	1	29	No	No	Yes	1 of 8	No	0	0	Chemical modification and capture of palmitoylated cysteines	0
A0MNW2	A0MNW2_HUMAN	A0MNW2	Unreviewed	Homo sapiens	HLA-B	MHC class I antigen	1	4	No	No	Yes	1 of 8	No	0	0	Chemical modification and capture of palmitoylated cysteines	0
Q6ZUX7	LHPL2_HUMAN	LHPL2	Reviewed	Homo sapiens	LHFPL2, KIAA0206	Lipoma HMGIC fusion partner-like 2 protein	1	12	Yes	Yes	Yes	3 of 8	No	1	0	Chemical modification and capture of palmitoylated cysteines	0
P49321	NASP_HUMAN	NASP	Reviewed	Homo sapiens	NASP	Nuclear autoantigenic sperm protein (NASP)	4	5	No	No	Yes	1 of 8	No	0	0	Chemical modification and capture of palmitoylated cysteines	0
Q9NX24	NHP2_HUMAN	NHP2	Reviewed	Homo sapiens	NHP2, NOLA2, HSPC286, NOP5/NOP58	H/ACA ribonucleoprotein complex subunit 2 (Nucleolar protein family A member 2) (snoRNP protein NHP2)	1	6	No	No	Yes	1 of 8	No	0	0	Metabolic labeling of palmitate	0
Q14162	SREC_HUMAN	SREC	Reviewed	Homo sapiens	SCARF1, KIAA0149, SREC	Scavenger receptor class F member 1 (Acetyl LDL receptor) (Scavenger receptor expressed by endothelial cells 1) (SREC-I)	5	80	Yes	Yes	Yes	1 of 8	No	0	0	Chemical modification and capture of palmitoylated cysteines	0
Q5STU8	DX39B_HUMAN	DX39B	Reviewed	Homo sapiens	DDX39B, BAT1, UAP56	Spliceosome RNA helicase DDX39B (3.6.4.13) (56 kDa U2AF65-associated protein) (ATP-dependent RNA helicase p47) (DEAD box protein UAP56) (HLA-B-associated transcript 1 protein)	1	8	No	No	Yes	1 of 8	No	1	0	Chemical modification and capture of palmitoylated cysteines	0
P52272	HNRPM_HUMAN	HNRPM	Reviewed	Homo sapiens	HNRNPM, HNRPM, NAGR1	Heterogeneous nuclear ribonucleoprotein M (hnRNP M)	2	5	No	No	Yes	2 of 8	No	0	0	Chemical modification and capture of palmitoylated cysteines	0
P83916	CBX1_HUMAN	CBX1	Reviewed	Homo sapiens	CBX1, CBX	Chromobox protein homolog 1 (HP1Hsbeta) (Heterochromatin protein 1 homolog beta) (HP1 beta) (Heterochromatin protein p25) (M31) (Modifier 1 protein) (p25beta)	1	2	No	No	Yes	1 of 8	No	0	0	Metabolic labeling of palmitate	0
Q9GJ24	Q9GJ24_HUMAN	Q9GJ24	Unreviewed	Homo sapiens	HLA-A	MHC class I antigen	1	4	No	No	Yes	1 of 8	No	0	0	Chemical modification and capture of palmitoylated cysteines	0
O19792	O19792_HUMAN	O19792	Unreviewed	Homo sapiens	HLA-B	MHC class I antigen	1	3	No	No	Yes	1 of 8	No	0	0	Chemical modification and capture of palmitoylated cysteines	0
Q9UHN6	TMEM2_HUMAN	TMEM2	Reviewed	Homo sapiens	TMEM2, KIAA1412	Transmembrane protein 2	2	25	No	No	Yes	1 of 8	No	0	0	Chemical modification and capture of palmitoylated cysteines	0
Q8N128	F177A_HUMAN	F177A	Reviewed	Homo sapiens	FAM177A1, C14orf24	Protein FAM177A1	2	1	No	No	Yes	1 of 8	No	1	0	Chemical modification and capture of palmitoylated cysteines	0
P42166	LAP2A_HUMAN	LAP2A	Reviewed	Homo sapiens	TMPO, LAP2	Lamina-associated polypeptide 2, isoform alpha (Thymopoietin isoform alpha) (TP alpha) (Thymopoietin-related peptide isoform alpha) (TPRP isoform alpha) [Cleaved into: Thymopoietin (TP) (Splenin); Thymopentin (TP5)]	1	10	No	No	Yes	1 of 8	No	1	0	Chemical modification and capture of palmitoylated cysteines	0
Q86UF1	TSN33_HUMAN	TSN33	Reviewed	Homo sapiens	TSPAN33, PEN	Tetraspanin-33 (Tspan-33) (Penumbra) (hPen) (Proerythroblast new membrane)	1	13	Yes	No	Yes	2 of 8	No	1	0	Chemical modification and capture of palmitoylated cysteines	0
Q9H2H9	S38A1_HUMAN	S38A1	Reviewed	Homo sapiens	SLC38A1, ATA1, NAT2, SAT1, SNAT1	Sodium-coupled neutral amino acid transporter 1 (Amino acid transporter A1) (N-system amino acid transporter 2) (Solute carrier family 38 member 1) (System A amino acid transporter 1) (System N amino acid transporter 1)	1	11	No	No	Yes	1 of 8	Yes	1	0	Chemical modification and capture of palmitoylated cysteines	0
Q12805	FBLN3_HUMAN	FBLN3	Reviewed	Homo sapiens	EFEMP1, FBLN3, FBNL	EGF-containing fibulin-like extracellular matrix protein 1 (Extracellular protein S1-5) (Fibrillin-like protein) (Fibulin-3) (FIBL-3)	4	40	No	No	Yes	1 of 8	No	0	0	Chemical modification and capture of palmitoylated cysteines	0
Q9NT62	ATG3_HUMAN	ATG3	Reviewed	Homo sapiens	ATG3, APG3, APG3L	Ubiquitin-like-conjugating enzyme ATG3 (EC 6.3.2.-) (Autophagy-related protein 3) (APG3-like) (hApg3) (Protein PC3-96)	2	8	No	No	Yes	1 of 8	No	0	0	Chemical modification and capture of palmitoylated cysteines	0
Q8N3E9	PLCD3_HUMAN	PLCD3	Reviewed	Homo sapiens	PLCD3, KIAA1964	1-phosphatidylinositol 4,5-bisphosphate phosphodiesterase delta-3 (EC 3.1.4.11) (Phosphoinositide phospholipase C-delta-3) (Phospholipase C-delta-3) (PLC-delta-3)	1	16	Yes	Yes	Yes	1 of 8	Yes	0	0	Chemical modification and capture of palmitoylated cysteines	0
Q12906	ILF3_HUMAN	ILF3	Reviewed	Homo sapiens	ILF3, DRBF, MPHOSPH4, NF90	Interleukin enhancer-binding factor 3 (Double-stranded RNA-binding protein 76) (DRBP76) (M-phase phosphoprotein 4) (MPP4) (Nuclear factor associated with dsRNA) (NFAR) (Nuclear factor of activated T-cells 90 kDa) (NF-AT-90) (Translational control protein 80) (TCP80)	7	17	Yes	Yes	Yes	1 of 8	No	0	0	Chemical modification and capture of palmitoylated cysteines	0
Q13547	HDAC1_HUMAN	HDAC1	Reviewed	Homo sapiens	HDAC1, RPD3L1	Histone deacetylase 1 (HD1) (EC 3.5.1.98)	1	10	Yes	Yes	Yes	2 of 8	No	0	0	Chemical modification and capture of palmitoylated cysteines	0
P61978	HNRPK_HUMAN	HNRPK	Reviewed	Homo sapiens	HNRNPK, HNRPK	Heterogeneous nuclear ribonucleoprotein K (hnRNP K) (Transformation up-regulated nuclear protein) (TUNP)	3	5	Yes	Yes	Yes	3 of 8	No	1	0	Chemical modification and capture of palmitoylated cysteines, Metabolic labeling of palmitate	0
Q9NNW7	TRXR2_HUMAN	TRXR2	Reviewed	Homo sapiens	TXNRD2, KIAA1652, TRXR2	Thioredoxin reductase 2, mitochondrial (EC 1.8.1.9) (Selenoprotein Z) (SelZ) (TR-beta) (Thioredoxin reductase TR3)	4	12	No	No	Yes	1 of 8	No	0	0	Chemical modification and capture of palmitoylated cysteines	0
Q09470	KCNA1_HUMAN	KCNA1	Reviewed	Homo sapiens	KCNA1	Potassium voltage-gated channel subfamily A member 1 (Voltage-gated K(+) channel HuKI) (Voltage-gated potassium channel HBK1) (Voltage-gated potassium channel subunit Kv1.1)	1	8	No	No	Yes	0 of 8	NA	0	1		1
Q14789	GOGB1_HUMAN	GOGB1	Reviewed	Homo sapiens	GOLGB1	Golgin subfamily B member 1 (372 kDa Golgi complex-associated protein) (GCP372) (Giantin) (Macrogolgin)	2	25	No	No	Yes	1 of 8	No	0	0	Metabolic labeling of palmitate	0
P48995	TRPC1_HUMAN	TRPC1	Reviewed	Homo sapiens	TRPC1, TRP1	Short transient receptor potential channel 1 (TrpC1) (Transient receptor protein 1) (TRP-1)	2	19	Yes	Yes	Yes	0 of 8	NA	0	1		0
P17181	INAR1_HUMAN	INAR1	Reviewed	Homo sapiens	IFNAR1, IFNAR	Interferon alpha/beta receptor 1 (IFN-R-1) (IFN-alpha/beta receptor 1) (Cytokine receptor class-II member 1) (Cytokine receptor family 2 member 1) (CRF2-1) (Type I interferon receptor 1)	3	11	Yes	Yes	Yes	0 of 8	NA	0	1		1
O15492	RGS16_HUMAN	RGS16	Reviewed	Homo sapiens	RGS16, RGSR	Regulator of G-protein signaling 16 (RGS16) (A28-RGS14P) (Retinal-specific RGS) (RGS-r) (hRGS-r) (Retinally abundant regulator of G-protein signaling)	1	7	Yes	Yes	Yes	0 of 8	NA	0	1		1
P49802	RGS7_HUMAN	RGS7	Reviewed	Homo sapiens	RGS7	Regulator of G-protein signaling 7 (RGS7)	5	5	No	No	Yes	0 of 8	NA	0	1		0
Q9BVC6	TM109_HUMAN	TM109	Reviewed	Homo sapiens	TMEM109	Transmembrane protein 109 (Mitsugumin-23) (Mg23)	1	0	No	No	Yes	1 of 8	No	0	0	Chemical modification and capture of palmitoylated cysteines	0
Q13813	SPTN1_HUMAN	SPTN1	Reviewed	Homo sapiens	SPTAN1, NEAS, SPTA2	Spectrin alpha chain, non-erythrocytic 1 (Alpha-II spectrin) (Fodrin alpha chain) (Spectrin, non-erythroid alpha subunit)	3	14	No	No	Yes	1 of 8	No	1	0	Metabolic labeling of palmitate	0
Q2I7H5	Q2I7H5_HUMAN	Q2I7H5	Unreviewed	Homo sapiens	HLA-Cw	MHC class I antigen	1	2	No	No	Yes	1 of 8	No	0	0	Chemical modification and capture of palmitoylated cysteines	0
P62888	RL30_HUMAN	RL30	Reviewed	Homo sapiens	RPL30	60S ribosomal protein L30	1	3	No	No	Yes	2 of 8	No	1	0	Chemical modification and capture of palmitoylated cysteines	0
Q6PCB6	AB17C_HUMAN	AB17C	Reviewed	Homo sapiens	ABHD17C, FAM108C1	Alpha/beta hydrolase domain-containing protein 17C (EC 3.-.-.-)	2	12	Yes	Yes	Yes	1 of 8	No	0	0	Metabolic labeling of palmitate	0
P31689	DNJA1_HUMAN	DNJA1	Reviewed	Homo sapiens	DNAJA1, DNAJ2, HDJ2, HSJ2, HSPF4	DnaJ homolog subfamily A member 1 (DnaJ protein homolog 2) (HSDJ) (Heat shock 40 kDa protein 4) (Heat shock protein J2) (HSJ-2) (Human DnaJ protein 2) (hDj-2)	2	13	Yes	Yes	Yes	1 of 8	No	0	0	Metabolic labeling of palmitate	0
Q3SXY8	AR13B_HUMAN	AR13B	Reviewed	Homo sapiens	ARL13B, ARL2L1	ADP-ribosylation factor-like protein 13B (ADP-ribosylation factor-like protein 2-like 1) (ARL2-like protein 1)	3	8	Yes	Yes	Yes	1 of 8	Yes	0	0	Metabolic labeling of palmitate	0
Q9HAC8	UBTD1_HUMAN	UBTD1	Reviewed	Homo sapiens	UBTD1	Ubiquitin domain-containing protein 1	1	4	Yes	Yes	Yes	1 of 8	No	1	0	Chemical modification and capture of palmitoylated cysteines	0
Q9Y5L0	TNPO3_HUMAN	TNPO3	Reviewed	Homo sapiens	TNPO3, IPO12	Transportin-3 (Importin-12) (Imp12) (Transportin-SR) (TRN-SR)	4	34	Yes	Yes	Yes	1 of 8	No	0	0	Metabolic labeling of palmitate	0
Q9GZY6	NTAL_HUMAN	NTAL	Reviewed	Homo sapiens	LAT2, LAB, NTAL, WBS15, WBSCR15, WBSCR5, HSPC046	Linker for activation of T-cells family member 2 (Linker for activation of B-cells) (Membrane-associated adapter molecule) (Non-T-cell activation linker) (Williams-Beuren syndrome chromosomal region 15 protein) (Williams-Beuren syndrome chromosomal region 5 protein)	2	5	No	No	Yes	1 of 8	No	0	0	Chemical modification and capture of palmitoylated cysteines	0
P29692	EF1D_HUMAN	EF1D	Reviewed	Homo sapiens	EEF1D, EF1D	Elongation factor 1-delta (EF-1-delta) (Antigen NY-CO-4)	4	8	Yes	Yes	Yes	2 of 8	No	0	0	Chemical modification and capture of palmitoylated cysteines, Metabolic labeling of palmitate	0
O75643	U520_HUMAN	U520	Reviewed	Homo sapiens	SNRNP200, ASCC3L1, HELIC2, KIAA0788	U5 small nuclear ribonucleoprotein 200 kDa helicase (EC 3.6.4.13) (Activating signal cointegrator 1 complex subunit 3-like 1) (BRR2 homolog) (U5 snRNP-specific 200 kDa protein) (U5-200KD)	2	29	Yes	Yes	Yes	2 of 8	No	0	0	Chemical modification and capture of palmitoylated cysteines, Metabolic labeling of palmitate	0
P35579	MYH9_HUMAN	MYH9	Reviewed	Homo sapiens	MYH9	Myosin-9 (Cellular myosin heavy chain, type A) (Myosin heavy chain 9) (Myosin heavy chain, non-muscle IIa) (Non-muscle myosin heavy chain A) (NMMHC-A) (Non-muscle myosin heavy chain IIa) (NMMHC II-a) (NMMHC-IIA)	2	22	Yes	Yes	Yes	1 of 8	No	1	0	Metabolic labeling of palmitate	0
Q16531	DDB1_HUMAN	DDB1	Reviewed	Homo sapiens	DDB1, XAP1	DNA damage-binding protein 1 (DDB p127 subunit) (DNA damage-binding protein a) (DDBa) (Damage-specific DNA-binding protein 1) (HBV X-associated protein 1) (XAP-1) (UV-damaged DNA-binding factor) (UV-damaged DNA-binding protein 1) (UV-DDB 1) (XPE-binding factor) (XPE-BF) (Xeroderma pigmentosum group E-complementing protein) (XPCe)	1	22	Yes	Yes	Yes	1 of 8	No	1	0	Metabolic labeling of palmitate	0
O00231	PSD11_HUMAN	PSD11	Reviewed	Homo sapiens	PSMD11	26S proteasome non-ATPase regulatory subunit 11 (26S proteasome regulatory subunit RPN6) (26S proteasome regulatory subunit S9) (26S proteasome regulatory subunit p44.5)	2	5	No	No	Yes	1 of 8	No	0	0	Chemical modification and capture of palmitoylated cysteines	0
Q99653	CHP1_HUMAN	CHP1	Reviewed	Homo sapiens	CHP1, CHP	Calcineurin B homologous protein 1 (Calcineurin B-like protein) (Calcium-binding protein CHP) (Calcium-binding protein p22) (EF-hand calcium-binding domain-containing protein p22)	1	0	No	No	Yes	1 of 8	No	0	0	Metabolic labeling of palmitate	0
O95858	TSN15_HUMAN	TSN15	Reviewed	Homo sapiens	TSPAN15, NET7, TM4SF15, UNQ677/PRO1311	Tetraspanin-15 (Tspan-15) (Tetraspan NET-7) (Transmembrane 4 superfamily member 15)	1	13	Yes	Yes	Yes	1 of 8	No	0	0	Chemical modification and capture of palmitoylated cysteines	0
P07910	HNRPC_HUMAN	HNRPC	Reviewed	Homo sapiens	HNRNPC, HNRPC	Heterogeneous nuclear ribonucleoproteins C1/C2 (hnRNP C1/C2)	4	1	No	No	Yes	2 of 8	No	0	0	Chemical modification and capture of palmitoylated cysteines, Metabolic labeling of palmitate	0
O75369	FLNB_HUMAN	FLNB	Reviewed	Homo sapiens	FLNB, FLN1L, FLN3, TABP, TAP	Filamin-B (FLN-B) (ABP-278) (ABP-280 homolog) (Actin-binding-like protein) (Beta-filamin) (Filamin homolog 1) (Fh1) (Filamin-3) (Thyroid autoantigen) (Truncated actin-binding protein) (Truncated ABP)	9	38	No	No	Yes	2 of 8	No	0	0	Chemical modification and capture of palmitoylated cysteines, Metabolic labeling of palmitate	0
P31146	COR1A_HUMAN	COR1A	Reviewed	Homo sapiens	CORO1A, CORO1	Coronin-1A (Coronin-like protein A) (Clipin-A) (Coronin-like protein p57) (Tryptophan aspartate-containing coat protein) (TACO)	1	12	No	No	Yes	2 of 8	No	1	0	Chemical modification and capture of palmitoylated cysteines, Metabolic labeling of palmitate	0
Q08211	DHX9_HUMAN	DHX9	Reviewed	Homo sapiens	DHX9, DDX9, LKP, NDH2	ATP-dependent RNA helicase A (RHA) (EC 3.6.4.13) (DEAH box protein 9) (Leukophysin) (LKP) (Nuclear DNA helicase II) (NDH II)	2	23	Yes	Yes	Yes	2 of 8	No	1	0	Chemical modification and capture of palmitoylated cysteines, Metabolic labeling of palmitate	0
P31943	HNRH1_HUMAN	HNRH1	Reviewed	Homo sapiens	HNRNPH1, HNRPH, HNRPH1	Heterogeneous nuclear ribonucleoprotein H (hnRNP H) [Cleaved into: Heterogeneous nuclear ribonucleoprotein H, N-terminally processed]	1	5	Yes	Yes	Yes	2 of 8	No	1	0	Chemical modification and capture of palmitoylated cysteines, Metabolic labeling of palmitate	0
Q86VP6	CAND1_HUMAN	CAND1	Reviewed	Homo sapiens	CAND1, KIAA0829, TIP120, TIP120A	Cullin-associated NEDD8-dissociated protein 1 (Cullin-associated and neddylation-dissociated protein 1) (TBP-interacting protein of 120 kDa A) (TBP-interacting protein 120A) (p120 CAND1)	3	30	Yes	Yes	Yes	1 of 8	No	0	0	Metabolic labeling of palmitate	0
Q9NRP0	OSTC_HUMAN	OSTC	Reviewed	Homo sapiens	OSTC, DC2, HDCMD45P, HSPC307	Oligosaccharyltransferase complex subunit OSTC (Hydrophobic protein HSF-28)	2	4	Yes	Yes	Yes	1 of 8	No	0	0	Chemical modification and capture of palmitoylated cysteines	0
Q9Y3C5	RNF11_HUMAN	RNF11	Reviewed	Homo sapiens	RNF11, CGI-123	RING finger protein 11	1	7	Yes	Yes	Yes	1 of 8	No	0	0	Chemical modification and capture of palmitoylated cysteines	0
P59998	ARPC4_HUMAN	ARPC4	Reviewed	Homo sapiens	ARPC4, ARC20	Actin-related protein 2/3 complex subunit 4 (Arp2/3 complex 20 kDa subunit) (p20-ARC)	4	18	Yes	Yes	Yes	1 of 8	No	1	0	Chemical modification and capture of palmitoylated cysteines	0
Q15717	ELAV1_HUMAN	ELAV1	Reviewed	Homo sapiens	ELAVL1, HUR	ELAV-like protein 1 (Hu-antigen R) (HuR)	1	3	Yes	Yes	Yes	1 of 8	No	0	0	Chemical modification and capture of palmitoylated cysteines	0
P25445	TNR6_HUMAN	TNR6	Reviewed	Homo sapiens	FAS, APT1, FAS1, TNFRSF6	Tumor necrosis factor receptor superfamily member 6 (Apo-1 antigen) (Apoptosis-mediating surface antigen FAS) (FASLG receptor) (CD antigen CD95)	7	21	Yes	Yes	Yes	1 of 8	Yes	0	2	Chemical modification and capture of palmitoylated cysteines	1
Q09028	RBBP4_HUMAN	RBBP4	Reviewed	Homo sapiens	RBBP4, RBAP48	Histone-binding protein RBBP4 (Chromatin assembly factor 1 subunit C) (CAF-1 subunit C) (Chromatin assembly factor I p48 subunit) (CAF-I 48 kDa subunit) (CAF-I p48) (Nucleosome-remodeling factor subunit RBAP48) (Retinoblastoma-binding protein 4) (RBBP-4) (Retinoblastoma-binding protein p48)	4	5	No	No	Yes	1 of 8	No	0	0	Metabolic labeling of palmitate	0
O75964	ATP5L_HUMAN	ATP5L	Reviewed	Homo sapiens	ATP5L	ATP synthase subunit g, mitochondrial (ATPase subunit g)	1	0	No	No	Yes	1 of 8	No	0	0	Chemical modification and capture of palmitoylated cysteines	0
Q9Y3F4	STRAP_HUMAN	STRAP	Reviewed	Homo sapiens	STRAP, MAWD, UNRIP	Serine-threonine kinase receptor-associated protein (MAP activator with WD repeats) (UNR-interacting protein) (WD-40 repeat protein PT-WD)	1	6	Yes	Yes	Yes	1 of 8	No	1	0	Chemical modification and capture of palmitoylated cysteines	0
P50440	GATM_HUMAN	GATM	Reviewed	Homo sapiens	GATM, AGAT	Glycine amidinotransferase, mitochondrial (EC 2.1.4.1) (L-arginine:glycine amidinotransferase) (Transamidinase)	3	9	Yes	Yes	Yes	1 of 8	No	0	0	Chemical modification and capture of palmitoylated cysteines	0
Q01081	U2AF1_HUMAN	U2AF1	Reviewed	Homo sapiens	U2AF1, U2AF35, U2AFBP, FP793	Splicing factor U2AF 35 kDa subunit (U2 auxiliary factor 35 kDa subunit) (U2 small nuclear RNA auxiliary factor 1) (U2 snRNP auxiliary factor small subunit)	4	9	Yes	Yes	Yes	2 of 8	No	0	0	Chemical modification and capture of palmitoylated cysteines, Metabolic labeling of palmitate	0
Q15029	U5S1_HUMAN	U5S1	Reviewed	Homo sapiens	EFTUD2, KIAA0031, SNRP116	116 kDa U5 small nuclear ribonucleoprotein component (Elongation factor Tu GTP-binding domain-containing protein 2) (SNU114 homolog) (hSNU114) (U5 snRNP-specific protein, 116 kDa) (U5-116 kDa)	2	17	No	No	Yes	2 of 8	No	1	0	Chemical modification and capture of palmitoylated cysteines, Metabolic labeling of palmitate	0
Q99487	PAFA2_HUMAN	PAFA2	Reviewed	Homo sapiens	PAFAH2	Platelet-activating factor acetylhydrolase 2, cytoplasmic (EC 3.1.1.47) (Serine-dependent phospholipase A2) (SD-PLA2) (hSD-PLA2)	1	10	No	No	Yes	1 of 8	No	0	1	Metabolic labeling of palmitate	0
Q05329	DCE2_HUMAN	DCE2	Reviewed	Homo sapiens	GAD2, GAD65	Glutamate decarboxylase 2 (EC 4.1.1.15) (65 kDa glutamic acid decarboxylase) (GAD-65) (Glutamate decarboxylase 65 kDa isoform)	1	15	No	No	Yes	0 of 8	NA	0	2		0
Q9NYK5	RM39_HUMAN	RM39	Reviewed	Homo sapiens	MRPL39, C21orf92, MRPL5, RPML5, MSTP003, PRED22	39S ribosomal protein L39, mitochondrial (L39mt) (MRP-L39) (39S ribosomal protein L5, mitochondrial) (L5mt) (MRP-L5)	2	9	No	No	Yes	1 of 8	No	0	0	Chemical modification and capture of palmitoylated cysteines	0
O96009	NAPSA_HUMAN	NAPSA	Reviewed	Homo sapiens	NAPSA, NAP1, NAPA	Napsin-A (EC 3.4.23.-) (Aspartyl protease 4) (ASP4) (Asp 4) (Napsin-1) (TA01/TA02)	1	6	No	No	Yes	1 of 8	No	0	0	Metabolic labeling of palmitate	0
O43861	ATP9B_HUMAN	ATP9B	Reviewed	Homo sapiens	ATP9B, ATPIIB, NEO1L, HUSSY-20	Probable phospholipid-transporting ATPase IIB (EC 3.6.3.1) (ATPase class II type 9B)	2	27	Yes	Yes	Yes	1 of 8	No	0	0	Metabolic labeling of palmitate	0
P24539	AT5F1_HUMAN	AT5F1	Reviewed	Homo sapiens	ATP5F1	ATP synthase F(0) complex subunit B1, mitochondrial (ATP synthase proton-transporting mitochondrial F(0) complex subunit B1) (ATP synthase subunit b) (ATPase subunit b)	1	1	No	No	Yes	1 of 8	No	0	0	Metabolic labeling of palmitate	0
Q9BS26	ERP44_HUMAN	ERP44	Reviewed	Homo sapiens	ERP44, KIAA0573, TXNDC4, UNQ532/PRO1075	Endoplasmic reticulum resident protein 44 (ER protein 44) (ERp44) (Thioredoxin domain-containing protein 4)	1	7	No	No	Yes	1 of 8	No	0	0	Chemical modification and capture of palmitoylated cysteines	0
P21554	CNR1_HUMAN	CNR1	Reviewed	Homo sapiens	CNR1, CNR	Cannabinoid receptor 1 (CB-R) (CB1) (CANN6)	3	14	Yes	Yes	Yes	0 of 8	NA	0	1		1
P50993	AT1A2_HUMAN	AT1A2	Reviewed	Homo sapiens	ATP1A2, KIAA0778	Sodium/potassium-transporting ATPase subunit alpha-2 (Na(+)/K(+) ATPase alpha-2 subunit) (EC 3.6.3.9) (Sodium pump subunit alpha-2)	1	23	No	No	Yes	1 of 8	No	0	0	Metabolic labeling of palmitate	0
O75828	CBR3_HUMAN	CBR3	Reviewed	Homo sapiens	CBR3	Carbonyl reductase [NADPH] 3 (EC 1.1.1.184) (NADPH-dependent carbonyl reductase 3)	1	7	Yes	Yes	Yes	1 of 8	No	0	0	Chemical modification and capture of palmitoylated cysteines	0
Q93084	AT2A3_HUMAN	AT2A3	Reviewed	Homo sapiens	ATP2A3	Sarcoplasmic/endoplasmic reticulum calcium ATPase 3 (SERCA3) (SR Ca(2+)-ATPase 3) (EC 3.6.3.8) (Calcium pump 3)	7	28	Yes	Yes	Yes	1 of 8	No	0	0	Metabolic labeling of palmitate	0
P01730	CD4_HUMAN	CD4	Reviewed	Homo sapiens	CD4	T-cell surface glycoprotein CD4 (T-cell surface antigen T4/Leu-3) (CD antigen CD4)	1	11	No	No	Yes	1 of 8	No	0	2	Metabolic labeling of palmitate	2
O95477	ABCA1_HUMAN	ABCA1	Reviewed	Homo sapiens	ABCA1, ABC1, CERP	ATP-binding cassette sub-family A member 1 (ATP-binding cassette transporter 1) (ABC-1) (ATP-binding cassette 1) (Cholesterol efflux regulatory protein)	1	39	Yes	Yes	Yes	0 of 8	NA	0	2		4
P35372	OPRM_HUMAN	OPRM	Reviewed	Homo sapiens	OPRM1, MOR1	Mu-type opioid receptor (M-OR-1) (MOR-1) (Mu opiate receptor) (Mu opioid receptor) (MOP) (hMOP)	18	21	Yes	Yes	Yes	0 of 8	NA	0	1		0
P50281	MMP14_HUMAN	MMP14	Reviewed	Homo sapiens	MMP14	Matrix metalloproteinase-14 (MMP-14) (EC 3.4.24.80) (MMP-X1) (Membrane-type matrix metalloproteinase 1) (MT-MMP 1) (MTMMP1) (Membrane-type-1 matrix metalloproteinase) (MT1-MMP) (MT1MMP)	1	6	No	No	Yes	2 of 8	No	1	1	Chemical modification and capture of palmitoylated cysteines	1
P10620	MGST1_HUMAN	MGST1	Reviewed	Homo sapiens	MGST1, GST12, MGST	Microsomal glutathione S-transferase 1 (Microsomal GST-1) (EC 2.5.1.18) (Microsomal GST-I)	2	1	No	No	Yes	1 of 8	No	1	0	Chemical modification and capture of palmitoylated cysteines	0
P28062	PSB8_HUMAN	PSB8	Reviewed	Homo sapiens	PSMB8, LMP7, PSMB5i, RING10, Y2	Proteasome subunit beta type-8 (EC 3.4.25.1) (Low molecular mass protein 7) (Macropain subunit C13) (Multicatalytic endopeptidase complex subunit C13) (Proteasome component C13) (Proteasome subunit beta-5i) (Really interesting new gene 10 protein)	2	6	Yes	Yes	Yes	2 of 8	No	0	0	Chemical modification and capture of palmitoylated cysteines, Metabolic labeling of palmitate	0
P20700	LMNB1_HUMAN	LMNB1	Reviewed	Homo sapiens	LMNB1, LMN2, LMNB	Lamin-B1	1	5	No	No	Yes	2 of 8	No	1	0	Chemical modification and capture of palmitoylated cysteines, Metabolic labeling of palmitate	0
P51532	SMCA4_HUMAN	SMCA4	Reviewed	Homo sapiens	SMARCA4, BAF190A, BRG1, SNF2B, SNF2L4	Transcription activator BRG1 (EC 3.6.4.-) (ATP-dependent helicase SMARCA4) (BRG1-associated factor 190A) (BAF190A) (Mitotic growth and transcription activator) (Protein BRG-1) (Protein brahma homolog 1) (SNF2-beta) (SWI/SNF-related matrix-associated actin-dependent regulator of chromatin subfamily A member 4)	5	10	No	No	Yes	1 of 8	No	0	0	Metabolic labeling of palmitate	0
Q8NFA0	UBP32_HUMAN	UBP32	Reviewed	Homo sapiens	USP32, USP10, Usp32	Ubiquitin carboxyl-terminal hydrolase 32 (EC 3.4.19.12) (Deubiquitinating enzyme 32) (Renal carcinoma antigen NY-REN-60) (Ubiquitin thioesterase 32) (Ubiquitin-specific-processing protease 32)	1	40	Yes	Yes	Yes	1 of 8	No	0	0	Metabolic labeling of palmitate	0
P00492	HPRT_HUMAN	HPRT	Reviewed	Homo sapiens	HPRT1, HPRT	Hypoxanthine-guanine phosphoribosyltransferase (HGPRT) (HGPRTase) (EC 2.4.2.8)	1	4	No	No	Yes	1 of 8	No	0	0	Metabolic labeling of palmitate	0
Q13868	EXOS2_HUMAN	EXOS2	Reviewed	Homo sapiens	EXOSC2, RRP4	Exosome complex component RRP4 (Exosome component 2) (Ribosomal RNA-processing protein 4)	1	4	No	No	Yes	1 of 8	No	0	0	Chemical modification and capture of palmitoylated cysteines	0
P19971	TYPH_HUMAN	TYPH	Reviewed	Homo sapiens	TYMP, ECGF1	Thymidine phosphorylase (TP) (EC 2.4.2.4) (Gliostatin) (Platelet-derived endothelial cell growth factor) (PD-ECGF) (TdRPase)	2	7	No	No	Yes	1 of 8	No	0	0	Chemical modification and capture of palmitoylated cysteines	0
Q9ULV4	COR1C_HUMAN	COR1C	Reviewed	Homo sapiens	CORO1C, CRNN4, CRN2	Coronin-1C (Coronin-3) (hCRNN4)	3	14	No	No	Yes	1 of 8	No	1	0	Chemical modification and capture of palmitoylated cysteines	0
P20591	MX1_HUMAN	MX1	Reviewed	Homo sapiens	MX1	Interferon-induced GTP-binding protein Mx1 (Interferon-induced protein p78) (IFI-78K) (Interferon-regulated resistance GTP-binding protein MxA) (Myxoma resistance protein 1) (Myxovirus resistance protein 1) [Cleaved into: Interferon-induced GTP-binding protein Mx1, N-terminally processed]	2	9	No	No	Yes	1 of 8	No	1	0	Chemical modification and capture of palmitoylated cysteines	0
Q92615	LAR4B_HUMAN	LAR4B	Reviewed	Homo sapiens	LARP4B, KIAA0217, LARP5	La-related protein 4B (La ribonucleoprotein domain family member 4B) (La ribonucleoprotein domain family member 5) (La-related protein 5)	1	7	No	No	Yes	1 of 8	No	1	0	Chemical modification and capture of palmitoylated cysteines	0
Q07108	CD69_HUMAN	CD69	Reviewed	Homo sapiens	CD69, CLEC2C	Early activation antigen CD69 (Activation inducer molecule) (AIM) (BL-AC/P26) (C-type lectin domain family 2 member C) (EA1) (Early T-cell activation antigen p60) (GP32/28) (Leukocyte surface antigen Leu-23) (MLR-3) (CD antigen CD69)	1	9	No	No	Yes	1 of 8	No	0	0	Chemical modification and capture of palmitoylated cysteines	0
Q14444	CAPR1_HUMAN	CAPR1	Reviewed	Homo sapiens	CAPRIN1, GPIAP1, GPIP137, M11S1, RNG105	Caprin-1 (Cell cycle-associated protein 1) (Cytoplasmic activation- and proliferation-associated protein 1) (GPI-anchored membrane protein 1) (GPI-anchored protein p137) (GPI-p137) (p137GPI) (Membrane component chromosome 11 surface marker 1) (RNA granule protein 105)	2	3	No	No	Yes	1 of 8	No	0	0	Metabolic labeling of palmitate	0
Q14683	SMC1A_HUMAN	SMC1A	Reviewed	Homo sapiens	SMC1A, DXS423E, KIAA0178, SB1.8, SMC1, SMC1L1	Structural maintenance of chromosomes protein 1A (SMC protein 1A) (SMC-1-alpha) (SMC-1A) (Sb1.8)	1	11	Yes	Yes	Yes	1 of 8	No	0	0	Chemical modification and capture of palmitoylated cysteines	0
Q9Y2H0	DLGP4_HUMAN	DLGP4	Reviewed	Homo sapiens	DLGAP4, DAP4, KIAA0964, SAPAP4	Disks large-associated protein 4 (DAP-4) (PSD-95/SAP90-binding protein 4) (SAP90/PSD-95-associated protein 4) (SAPAP-4)	3	17	Yes	Yes	Yes	1 of 8	No	0	0	Chemical modification and capture of palmitoylated cysteines	0
P30464	1B15_HUMAN	1B15	Reviewed	Homo sapiens	HLA-B, HLAB	HLA class I histocompatibility antigen, B-15 alpha chain (MHC class I antigen B*15)	1	5	Yes	Yes	Yes	1 of 8	No	0	0	Chemical modification and capture of palmitoylated cysteines	0
Q12873	CHD3_HUMAN	CHD3	Reviewed	Homo sapiens	CHD3	Chromodomain-helicase-DNA-binding protein 3 (CHD-3) (EC 3.6.4.12) (ATP-dependent helicase CHD3) (Mi-2 autoantigen 240 kDa protein) (Mi2-alpha) (Zinc finger helicase) (hZFH)	3	27	Yes	Yes	Yes	1 of 8	No	0	0	Chemical modification and capture of palmitoylated cysteines	0
Q63HQ0	AP1AR_HUMAN	AP1AR	Reviewed	Homo sapiens	AP1AR, C4orf16, PRO0971	AP-1 complex-associated regulatory protein (2c18) (Adapter-related protein complex 1-associated regulatory protein) (Gamma-1-adaptin brefeldin A resistance protein) (GBAR) (Gamma-BAR) (Gamma-A1-adaptin and kinesin interactor) (Gadkin)	2	6	Yes	Yes	Yes	1 of 8	No	0	0	Metabolic labeling of palmitate	0
Q01973	ROR1_HUMAN	ROR1	Reviewed	Homo sapiens	ROR1, NTRKR1	Tyrosine-protein kinase transmembrane receptor ROR1 (EC 2.7.10.1) (Neurotrophic tyrosine kinase, receptor-related 1)	3	28	Yes	Yes	Yes	1 of 8	Yes	0	0	Chemical modification and capture of palmitoylated cysteines	0
Q5JQS6	GSAML_HUMAN	GSAML	Reviewed	Homo sapiens	GCSAML, C1orf150	Germinal center-associated signaling and motility-like protein	2	4	Yes	Yes	Yes	1 of 8	No	0	0	Chemical modification and capture of palmitoylated cysteines	0
O60462	NRP2_HUMAN	NRP2	Reviewed	Homo sapiens	NRP2, VEGF165R2	Neuropilin-2 (Vascular endothelial cell growth factor 165 receptor 2)	6	24	Yes	Yes	Yes	1 of 8	No	0	0	Chemical modification and capture of palmitoylated cysteines	0
O43657	TSN6_HUMAN	TSN6	Reviewed	Homo sapiens	TSPAN6, TM4SF6, UNQ767/PRO1560	Tetraspanin-6 (Tspan-6) (A15 homolog) (Putative NF-kappa-B-activating protein 321) (T245 protein) (Tetraspanin TM4-D) (Transmembrane 4 superfamily member 6)	1	11	Yes	Yes	Yes	1 of 8	Yes	0	0	Chemical modification and capture of palmitoylated cysteines	0
Q969X1	LFG3_HUMAN	LFG3	Reviewed	Homo sapiens	TMBIM1, LFG3, RECS1, PP1201, PSEC0158	Protein lifeguard 3 (Protein RECS1 homolog) (Transmembrane BAX inhibitor motif-containing protein 1)	1	6	Yes	Yes	Yes	1 of 8	No	0	0	Chemical modification and capture of palmitoylated cysteines	0
P62995	TRA2B_HUMAN	TRA2B	Reviewed	Homo sapiens	TRA2B, SFRS10	Transformer-2 protein homolog beta (TRA-2 beta) (TRA2-beta) (hTRA2-beta) (Splicing factor, arginine/serine-rich 10) (Transformer-2 protein homolog B)	3	2	Yes	Yes	Yes	1 of 8	No	1	0	Chemical modification and capture of palmitoylated cysteines	0
Q9NZL9	MAT2B_HUMAN	MAT2B	Reviewed	Homo sapiens	MAT2B, TGR, MSTP045, Nbla02999, UNQ2435/PRO4995	Methionine adenosyltransferase 2 subunit beta (Methionine adenosyltransferase II beta) (MAT II beta) (Putative dTDP-4-keto-6-deoxy-D-glucose 4-reductase)	5	6	Yes	Yes	Yes	1 of 8	No	0	0	Chemical modification and capture of palmitoylated cysteines	0
Q07000	1C15_HUMAN	1C15	Reviewed	Homo sapiens	HLA-C, HLAC	HLA class I histocompatibility antigen, Cw-15 alpha chain (MHC class I antigen Cw*15)	1	8	Yes	Yes	Yes	1 of 8	No	0	0	Chemical modification and capture of palmitoylated cysteines	0
Q9BX67	JAM3_HUMAN	JAM3	Reviewed	Homo sapiens	JAM3, UNQ859/PRO1868	Junctional adhesion molecule C (JAM-C) (JAM-2) (Junctional adhesion molecule 3) (JAM-3)	2	10	Yes	Yes	Yes	2 of 8	No	0	0	Chemical modification and capture of palmitoylated cysteines	0
P42704	LPPRC_HUMAN	LPPRC	Reviewed	Homo sapiens	LRPPRC, LRP130	Leucine-rich PPR motif-containing protein, mitochondrial (130 kDa leucine-rich protein) (LRP 130) (GP130)	1	21	Yes	Yes	Yes	1 of 8	No	0	0	Metabolic labeling of palmitate	0
P30486	1B48_HUMAN	1B48	Reviewed	Homo sapiens	HLA-B, HLAB	HLA class I histocompatibility antigen, B-48 alpha chain (Bw-48) (MHC class I antigen B*48)	1	6	Yes	Yes	Yes	1 of 8	No	0	0	Chemical modification and capture of palmitoylated cysteines	0
Q7L576	CYFP1_HUMAN	CYFP1	Reviewed	Homo sapiens	CYFIP1, KIAA0068	Cytoplasmic FMR1-interacting protein 1 (Specifically Rac1-associated protein 1) (Sra-1) (p140sra-1)	3	29	Yes	Yes	Yes	1 of 8	No	0	0	Chemical modification and capture of palmitoylated cysteines	0
Q9NP84	TNR12_HUMAN	TNR12	Reviewed	Homo sapiens	TNFRSF12A, FN14	Tumor necrosis factor receptor superfamily member 12A (Fibroblast growth factor-inducible immediate-early response protein 14) (FGF-inducible 14) (Tweak-receptor) (TweakR) (CD antigen CD266)	2	8	Yes	No	Yes	1 of 8	No	0	0	Chemical modification and capture of palmitoylated cysteines	0
P23921	RIR1_HUMAN	RIR1	Reviewed	Homo sapiens	RRM1, RR1	Ribonucleoside-diphosphate reductase large subunit (EC 1.17.4.1) (Ribonucleoside-diphosphate reductase subunit M1) (Ribonucleotide reductase large subunit)	1	16	Yes	Yes	Yes	1 of 8	No	0	0	Chemical modification and capture of palmitoylated cysteines	0
B2R959	B2R959_HUMAN	B2R959	Unreviewed	Homo sapiens		cDNA, FLJ94229, highly similar to Homo sapiens heterogeneous nuclear ribonucleoprotein L (HNRPL),mRNA	1	11	Yes	Yes	Yes	1 of 8	No	0	0	Chemical modification and capture of palmitoylated cysteines	0
Q9Y5E8	PCDBF_HUMAN	PCDBF	Reviewed	Homo sapiens	PCDHB15, Pcdhb15	Protocadherin beta-15 (PCDH-beta-15)	1	8	Yes	Yes	Yes	1 of 8	No	0	0	Metabolic labeling of palmitate	0
Q6P1X6	CH082_HUMAN	CH082	Reviewed	Homo sapiens	C8orf82	UPF0598 protein C8orf82	2	7	Yes	Yes	Yes	3 of 8	No	1	0	Chemical modification and capture of palmitoylated cysteines	0
Q32MZ4	LRRF1_HUMAN	LRRF1	Reviewed	Homo sapiens	LRRFIP1, GCF2, TRIP	Leucine-rich repeat flightless-interacting protein 1 (LRR FLII-interacting protein 1) (GC-binding factor 2) (TAR RNA-interacting protein)	4	11	Yes	Yes	Yes	2 of 8	No	0	0	Chemical modification and capture of palmitoylated cysteines	0
P48147	PPCE_HUMAN	PPCE	Reviewed	Homo sapiens	PREP, PEP	Prolyl endopeptidase (PE) (EC 3.4.21.26) (Post-proline cleaving enzyme)	1	16	Yes	Yes	Yes	1 of 8	No	0	0	Chemical modification and capture of palmitoylated cysteines	0
Q13510	ASAH1_HUMAN	ASAH1	Reviewed	Homo sapiens	ASAH1, ASAH, HSD-33, HSD33	Acid ceramidase (AC) (ACDase) (Acid CDase) (EC 3.5.1.23) (Acylsphingosine deacylase) (N-acylsphingosine amidohydrolase) (Putative 32 kDa heart protein) (PHP32) [Cleaved into: Acid ceramidase subunit alpha; Acid ceramidase subunit beta]	3	8	Yes	Yes	Yes	2 of 8	No	0	0	Chemical modification and capture of palmitoylated cysteines	0
Q8WZ73	RFFL_HUMAN	RFFL	Reviewed	Homo sapiens	RFFL, RNF189, RNF34L	E3 ubiquitin-protein ligase rififylin (EC 6.3.2.-) (Caspase regulator CARP2) (Caspases-8 and -10-associated RING finger protein 2) (CARP-2) (FYVE-RING finger protein Sakura) (Fring) (RING finger and FYVE-like domain-containing protein 1) (RING finger protein 189) (RING finger protein 34-like)	3	22	Yes	Yes	Yes	1 of 8	No	0	0	Chemical modification and capture of palmitoylated cysteines	0
Q99729	ROAA_HUMAN	ROAA	Reviewed	Homo sapiens	HNRNPAB, ABBP1, HNRPAB	Heterogeneous nuclear ribonucleoprotein A/B (hnRNP A/B) (APOBEC1-binding protein 1) (ABBP-1)	4	2	No	No	Yes	1 of 8	No	0	0	Metabolic labeling of palmitate	0
P61619	S61A1_HUMAN	S61A1	Reviewed	Homo sapiens	SEC61A1, SEC61A	Protein transport protein Sec61 subunit alpha isoform 1 (Sec61 alpha-1)	2	8	Yes	Yes	Yes	1 of 8	No	0	0	Chemical modification and capture of palmitoylated cysteines	0
A4PJ10	A4PJ10_HUMAN	A4PJ10	Unreviewed	Homo sapiens	HLA-C	MHC class I antigen	1	2	No	No	Yes	1 of 8	No	0	0	Chemical modification and capture of palmitoylated cysteines	0
Q7L9B9	EEPD1_HUMAN	EEPD1	Reviewed	Homo sapiens	EEPD1, KIAA1706	Endonuclease/exonuclease/phosphatase family domain-containing protein 1	1	8	Yes	Yes	Yes	1 of 8	No	0	0	Chemical modification and capture of palmitoylated cysteines	0
Q15149	PLEC_HUMAN	PLEC	Reviewed	Homo sapiens	PLEC, PLEC1	Plectin (PCN) (PLTN) (Hemidesmosomal protein 1) (HD1) (Plectin-1)	9	38	Yes	Yes	Yes	1 of 8	No	0	0	Chemical modification and capture of palmitoylated cysteines	0
P27694	RFA1_HUMAN	RFA1	Reviewed	Homo sapiens	RPA1, REPA1, RPA70	Replication protein A 70 kDa DNA-binding subunit (RP-A p70) (Replication factor A protein 1) (RF-A protein 1) (Single-stranded DNA-binding protein) [Cleaved into: Replication protein A 70 kDa DNA-binding subunit, N-terminally processed]	1	11	No	No	Yes	2 of 8	No	0	0	Chemical modification and capture of palmitoylated cysteines	0
Q58FF3	ENPLL_HUMAN	ENPLL	Reviewed	Homo sapiens	HSP90B2P, GRP94B, GRP94P1, TRAP1	Putative endoplasmin-like protein (Putative heat shock protein 90 kDa beta member 2)	1	9	No	No	Yes	1 of 8	No	1	0	Metabolic labeling of palmitate	0
C0KK01	C0KK01_HUMAN	C0KK01	Unreviewed	Homo sapiens	HLA-C	MHC class I antigen	1	2	No	No	Yes	1 of 8	No	0	0	Chemical modification and capture of palmitoylated cysteines	0
Q8N9U0	TAC2N_HUMAN	TAC2N	Reviewed	Homo sapiens	TC2N, C14orf47, MTAC2D1	Tandem C2 domains nuclear protein (Membrane targeting tandem C2 domain-containing protein 1) (Tandem C2 protein in nucleus) (Tac2-N)	2	9	Yes	Yes	Yes	1 of 8	No	0	0	Chemical modification and capture of palmitoylated cysteines	0
Q6ZNB6	NFXL1_HUMAN	NFXL1	Reviewed	Homo sapiens	NFXL1, OZFP	NF-X1-type zinc finger protein NFXL1 (Ovarian zinc finger protein) (hOZFP)	2	113	Yes	Yes	Yes	1 of 8	No	0	0	Chemical modification and capture of palmitoylated cysteines	0
Q96KR1	ZFR_HUMAN	ZFR	Reviewed	Homo sapiens	ZFR	Zinc finger RNA-binding protein (hZFR) (M-phase phosphoprotein homolog)	1	20	Yes	Yes	Yes	1 of 8	No	0	0	Chemical modification and capture of palmitoylated cysteines	0
P12273	PIP_HUMAN	PIP	Reviewed	Homo sapiens	PIP, GCDFP15, GPIP4	Prolactin-inducible protein (Gross cystic disease fluid protein 15) (GCDFP-15) (Prolactin-induced protein) (Secretory actin-binding protein) (SABP) (gp17)	1	5	Yes	Yes	Yes	1 of 8	No	0	0	Chemical modification and capture of palmitoylated cysteines	0
Q8N3R9	MPP5_HUMAN	MPP5	Reviewed	Homo sapiens	MPP5	MAGUK p55 subfamily member 5	2	5	Yes	Yes	Yes	1 of 8	No	1	0	Chemical modification and capture of palmitoylated cysteines	0
P63098	CANB1_HUMAN	CANB1	Reviewed	Homo sapiens	PPP3R1, CNA2, CNB	Calcineurin subunit B type 1 (Protein phosphatase 2B regulatory subunit 1) (Protein phosphatase 3 regulatory subunit B alpha isoform 1)	1	2	Yes	Yes	Yes	1 of 8	No	0	0	Metabolic labeling of palmitate	0
O15042	SR140_HUMAN	SR140	Reviewed	Homo sapiens	U2SURP, KIAA0332, SR140	U2 snRNP-associated SURP motif-containing protein (140 kDa Ser/Arg-rich domain protein) (U2-associated protein SR140)	3	8	Yes	Yes	Yes	1 of 8	No	0	0	Metabolic labeling of palmitate	0
P30408	T4S1_HUMAN	T4S1	Reviewed	Homo sapiens	TM4SF1, M3S1, TAAL6	Transmembrane 4 L6 family member 1 (Membrane component chromosome 3 surface marker 1) (Tumor-associated antigen L6)	1	18	Yes	Yes	Yes	1 of 8	No	0	0	Chemical modification and capture of palmitoylated cysteines	0
Q5JUQ0	FA78A_HUMAN	FA78A	Reviewed	Homo sapiens	FAM78A, C9orf59	Protein FAM78A	1	5	Yes	Yes	Yes	1 of 8	No	0	0	Chemical modification and capture of palmitoylated cysteines	0
P09543	CN37_HUMAN	CN37	Reviewed	Homo sapiens	CNP	2',3'-cyclic-nucleotide 3'-phosphodiesterase (CNP) (CNPase) (EC 3.1.4.37)	2	7	Yes	Yes	Yes	1 of 8	No	0	0	Chemical modification and capture of palmitoylated cysteines	0
P14061	DHB1_HUMAN	DHB1	Reviewed	Homo sapiens	HSD17B1, E17KSR, EDH17B1, EDH17B2, EDHB17	Estradiol 17-beta-dehydrogenase 1 (EC 1.1.1.62) (17-beta-hydroxysteroid dehydrogenase type 1) (17-beta-HSD 1) (20 alpha-hydroxysteroid dehydrogenase) (20-alpha-HSD) (E2DH) (Placental 17-beta-hydroxysteroid dehydrogenase)	1	6	Yes	Yes	Yes	1 of 8	No	1	0	Chemical modification and capture of palmitoylated cysteines	0
P53396	ACLY_HUMAN	ACLY	Reviewed	Homo sapiens	ACLY	ATP-citrate synthase (EC 2.3.3.8) (ATP-citrate (pro-S-)-lyase) (ACL) (Citrate cleavage enzyme)	2	16	Yes	Yes	Yes	1 of 8	No	0	0	Metabolic labeling of palmitate	0
Q6PI48	SYDM_HUMAN	SYDM	Reviewed	Homo sapiens	DARS2	Aspartate--tRNA ligase, mitochondrial (EC 6.1.1.12) (Aspartyl-tRNA synthetase) (AspRS)	1	10	Yes	Yes	Yes	1 of 8	No	0	0	Chemical modification and capture of palmitoylated cysteines	0
P24001	IL32_HUMAN	IL32	Reviewed	Homo sapiens	IL32, NK4, TAIF	Interleukin-32 (IL-32) (Natural killer cells protein 4) (Tumor necrosis factor alpha-inducing factor)	7	9	Yes	Yes	Yes	1 of 8	No	0	0	Metabolic labeling of palmitate	0
P18465	1B57_HUMAN	1B57	Reviewed	Homo sapiens	HLA-B, HLAB	HLA class I histocompatibility antigen, B-57 alpha chain (Bw-57) (MHC class I antigen B*57)	1	6	Yes	Yes	Yes	1 of 8	No	0	0	Chemical modification and capture of palmitoylated cysteines	0
Q8IWE4	DCNL3_HUMAN	DCNL3	Reviewed	Homo sapiens	DCUN1D3	DCN1-like protein 3 (DCUN1 domain-containing protein 3) (Defective in cullin neddylation protein 1-like protein 3)	1	10	Yes	Yes	Yes	1 of 8	No	1	0	Chemical modification and capture of palmitoylated cysteines	0
Q92928	RAB1C_HUMAN	RAB1C	Reviewed	Homo sapiens	RAB1C	Putative Ras-related protein Rab-1C (hRab1c)	1	4	Yes	Yes	Yes	1 of 8	No	0	0	Chemical modification and capture of palmitoylated cysteines	0
Q9NY33	DPP3_HUMAN	DPP3	Reviewed	Homo sapiens	DPP3	Dipeptidyl peptidase 3 (EC 3.4.14.4) (Dipeptidyl aminopeptidase III) (Dipeptidyl arylamidase III) (Dipeptidyl peptidase III) (DPP III) (Enkephalinase B)	3	6	Yes	Yes	Yes	1 of 8	No	0	0	Metabolic labeling of palmitate	0
P29375	KDM5A_HUMAN	KDM5A	Reviewed	Homo sapiens	KDM5A, JARID1A, RBBP2, RBP2	Lysine-specific demethylase 5A (EC 1.14.11.-) (Histone demethylase JARID1A) (Jumonji/ARID domain-containing protein 1A) (Retinoblastoma-binding protein 2) (RBBP-2)	2	50	Yes	Yes	Yes	1 of 8	No	0	0	Chemical modification and capture of palmitoylated cysteines	0
Q96A26	F162A_HUMAN	F162A	Reviewed	Homo sapiens	FAM162A, C3orf28, E2IG5, DC16, FWP001	Protein FAM162A (E2-induced gene 5 protein) (Growth and transformation-dependent protein) (HGTD-P)	1	4	Yes	Yes	Yes	3 of 8	No	1	0	Chemical modification and capture of palmitoylated cysteines	0
Q86SQ4	GP126_HUMAN	GP126	Reviewed	Homo sapiens	GPR126, DREG, VIGR	G-protein coupled receptor 126 (Developmentally regulated G-protein-coupled receptor) (Vascular inducible G protein-coupled receptor)	4	36	Yes	Yes	Yes	1 of 8	No	1	0	Chemical modification and capture of palmitoylated cysteines	0
Q9H305	CDIP1_HUMAN	CDIP1	Reviewed	Homo sapiens	CDIP1, C16orf5, CDIP, LITAFL	Cell death-inducing p53-target protein 1 (Cell death involved p53-target) (Cell death-inducing protein) (LITAF-like protein) (Lipopolysaccharide-induced tumor necrosis factor-alpha-like protein) (Transmembrane protein I1)	3	11	Yes	Yes	Yes	1 of 8	No	0	0	Chemical modification and capture of palmitoylated cysteines	0
B4DRT3	B4DRT3_HUMAN	B4DRT3	Unreviewed	Homo sapiens		Pyruvate kinase (EC 2.7.1.40)	1	9	Yes	Yes	Yes	1 of 8	No	0	0	Chemical modification and capture of palmitoylated cysteines	0
P55884	EIF3B_HUMAN	EIF3B	Reviewed	Homo sapiens	EIF3B, EIF3S9	Eukaryotic translation initiation factor 3 subunit B (eIF3b) (Eukaryotic translation initiation factor 3 subunit 9) (Prt1 homolog) (hPrt1) (eIF-3-eta) (eIF3 p110) (eIF3 p116)	2	13	Yes	Yes	Yes	2 of 8	No	0	0	Metabolic labeling of palmitate	0
O95716	RAB3D_HUMAN	RAB3D	Reviewed	Homo sapiens	RAB3D, GOV, RAB16	Ras-related protein Rab-3D	1	4	Yes	Yes	Yes	1 of 8	No	0	0	Chemical modification and capture of palmitoylated cysteines	0
Q8TED1	GPX8_HUMAN	GPX8	Reviewed	Homo sapiens	GPX8, UNQ847/PRO1785	Probable glutathione peroxidase 8 (GPx-8) (GSHPx-8) (EC 1.11.1.9)	1	4	Yes	Yes	Yes	1 of 8	Yes	0	0	Chemical modification and capture of palmitoylated cysteines	0
P33316	DUT_HUMAN	DUT	Reviewed	Homo sapiens	DUT	Deoxyuridine 5'-triphosphate nucleotidohydrolase, mitochondrial (dUTPase) (EC 3.6.1.23) (dUTP pyrophosphatase)	2	5	Yes	Yes	Yes	1 of 8	No	0	0	Metabolic labeling of palmitate	0
P11279	LAMP1_HUMAN	LAMP1	Reviewed	Homo sapiens	LAMP1	Lysosome-associated membrane glycoprotein 1 (LAMP-1) (Lysosome-associated membrane protein 1) (CD107 antigen-like family member A) (CD antigen CD107a)	1	9	Yes	Yes	Yes	1 of 8	No	0	0	Chemical modification and capture of palmitoylated cysteines	0
P50454	SERPH_HUMAN	SERPH	Reviewed	Homo sapiens	SERPINH1, CBP1, CBP2, HSP47, SERPINH2, PIG14	Serpin H1 (47 kDa heat shock protein) (Arsenic-transactivated protein 3) (AsTP3) (Cell proliferation-inducing gene 14 protein) (Collagen-binding protein) (Colligin) (Rheumatoid arthritis-related antigen RA-A47)	1	2	Yes	Yes	Yes	1 of 8	No	0	0	Chemical modification and capture of palmitoylated cysteines	0
Q9BUJ2	HNRL1_HUMAN	HNRL1	Reviewed	Homo sapiens	HNRNPUL1, E1BAP5, HNRPUL1	Heterogeneous nuclear ribonucleoprotein U-like protein 1 (Adenovirus early region 1B-associated protein 5) (E1B-55 kDa-associated protein 5) (E1B-AP5)	5	10	Yes	Yes	Yes	2 of 8	No	1	0	Chemical modification and capture of palmitoylated cysteines	0
Q9BY32	ITPA_HUMAN	ITPA	Reviewed	Homo sapiens	ITPA, C20orf37, My049, OK/SW-cl.9	Inosine triphosphate pyrophosphatase (ITPase) (Inosine triphosphatase) (EC 3.6.1.19) (Non-canonical purine NTP pyrophosphatase) (Non-standard purine NTP pyrophosphatase) (Nucleoside-triphosphate diphosphatase) (Nucleoside-triphosphate pyrophosphatase) (NTPase) (Putative oncogene protein hlc14-06-p)	3	7	Yes	Yes	Yes	1 of 8	No	0	0	Chemical modification and capture of palmitoylated cysteines	0
Q8NB25	F184A_HUMAN	F184A	Reviewed	Homo sapiens	FAM184A, C6orf60	Protein FAM184A	4	4	Yes	Yes	Yes	1 of 8	No	0	0	Chemical modification and capture of palmitoylated cysteines	0
O75915	PRAF3_HUMAN	PRAF3	Reviewed	Homo sapiens	ARL6IP5, DERP11, JWA, PRA2, PRAF3, HSPC127	PRA1 family protein 3 (ADP-ribosylation factor-like protein 6-interacting protein 5) (ARL-6-interacting protein 5) (Aip-5) (Cytoskeleton-related vitamin A-responsive protein) (Dermal papilla-derived protein 11) (GTRAP3-18) (Glutamate transporter EAAC1-interacting protein) (JM5) (Prenylated Rab acceptor protein 2) (Protein JWa) (Putative MAPK-activating protein PM27)	1	0	No	No	Yes	1 of 8	No	0	0	Chemical modification and capture of palmitoylated cysteines	0
Q9NUQ9	FA49B_HUMAN	FA49B	Reviewed	Homo sapiens	FAM49B, BM-009	Protein FAM49B (L1)	1	5	Yes	Yes	Yes	5 of 8	No	3	0	Chemical modification and capture of palmitoylated cysteines, Metabolic labeling of palmitate	0
Q8IUW5	RELL1_HUMAN	RELL1	Reviewed	Homo sapiens	RELL1, PSEC0162	RELT-like protein 1	1	5	No	No	Yes	3 of 8	No	1	0	Chemical modification and capture of palmitoylated cysteines	0
Q9BRT2	UQCC2_HUMAN	UQCC2	Reviewed	Homo sapiens	MNF1, C6orf125, UQCC2	Ubiquinol-cytochrome-c reductase complex assembly factor 2 (Breast cancer-associated protein SGA-81M) (Mitochondrial nucleoid factor 1) (Mitochondrial protein M19)	1	2	Yes	Yes	Yes	3 of 8	No	1	0	Chemical modification and capture of palmitoylated cysteines	0
Q14676	MDC1_HUMAN	MDC1	Reviewed	Homo sapiens	MDC1, KIAA0170, NFBD1	Mediator of DNA damage checkpoint protein 1 (Nuclear factor with BRCT domains 1)	4	20	Yes	Yes	Yes	1 of 8	No	0	0	Chemical modification and capture of palmitoylated cysteines	0
Q86XT9	TM219_HUMAN	TM219	Reviewed	Homo sapiens	TMEM219	Insulin-like growth factor-binding protein 3 receptor (IGFBP-3R) (Transmembrane protein 219)	1	12	Yes	Yes	Yes	1 of 8	No	1	0	Chemical modification and capture of palmitoylated cysteines	0
A2TEM8	A2TEM8_HUMAN	A2TEM8	Unreviewed	Homo sapiens	HLA-B	MHC class I antigen	1	1	No	No	Yes	1 of 8	No	1	0	Chemical modification and capture of palmitoylated cysteines	0
O14817	TSN4_HUMAN	TSN4	Reviewed	Homo sapiens	TSPAN4, NAG2, TM4SF7	Tetraspanin-4 (Tspan-4) (Novel antigen 2) (NAG-2) (Transmembrane 4 superfamily member 7)	1	13	Yes	Yes	Yes	1 of 8	Yes	0	0	Chemical modification and capture of palmitoylated cysteines	0
O14917	PCD17_HUMAN	PCD17	Reviewed	Homo sapiens	PCDH17, PCDH68, PCH68	Protocadherin-17 (Protocadherin-68)	2	22	Yes	Yes	Yes	1 of 8	No	0	0	Chemical modification and capture of palmitoylated cysteines	0
Q15942	ZYX_HUMAN	ZYX	Reviewed	Homo sapiens	ZYX	Zyxin (Zyxin-2)	1	21	No	No	Yes	0 of 8	NA	0	1		0
Q27J81	INF2_HUMAN	INF2	Reviewed	Homo sapiens	INF2, C14orf151, C14orf173	Inverted formin-2 (HBEBP2-binding protein C)	3	23	Yes	Yes	Yes	1 of 8	No	0	0	Chemical modification and capture of palmitoylated cysteines	0
P50895	BCAM_HUMAN	BCAM	Reviewed	Homo sapiens	BCAM, LU, MSK19	Basal cell adhesion molecule (Auberger B antigen) (B-CAM cell surface glycoprotein) (F8/G253 antigen) (Lutheran antigen) (Lutheran blood group glycoprotein) (CD antigen CD239)	1	14	Yes	Yes	Yes	2 of 8	No	1	0	Chemical modification and capture of palmitoylated cysteines	0
P28908	TNR8_HUMAN	TNR8	Reviewed	Homo sapiens	TNFRSF8, CD30, D1S166E	Tumor necrosis factor receptor superfamily member 8 (CD30L receptor) (Ki-1 antigen) (Lymphocyte activation antigen CD30) (CD antigen CD30)	2	39	Yes	Yes	Yes	1 of 8	No	1	0	Chemical modification and capture of palmitoylated cysteines	0
Q562P9	Q562P9_HUMAN	Q562P9	Unreviewed	Homo sapiens	ACT, IPI00556391	Actin-like protein	1	0	No	No	Yes	1 of 8	No	1	0	Metabolic labeling of palmitate	0
Q9NVI7	ATD3A_HUMAN	ATD3A	Reviewed	Homo sapiens	ATAD3A	ATPase family AAA domain-containing protein 3A	3	5	Yes	Yes	Yes	1 of 8	No	0	0	Chemical modification and capture of palmitoylated cysteines	0
O15439	MRP4_HUMAN	MRP4	Reviewed	Homo sapiens	ABCC4, MRP4	Multidrug resistance-associated protein 4 (ATP-binding cassette sub-family C member 4) (MRP/cMOAT-related ABC transporter) (Multi-specific organic anion transporter B) (MOAT-B)	3	16	Yes	Yes	Yes	2 of 8	No	1	0	Chemical modification and capture of palmitoylated cysteines	0
Q15102	PA1B3_HUMAN	PA1B3	Reviewed	Homo sapiens	PAFAH1B3, PAFAHG	Platelet-activating factor acetylhydrolase IB subunit gamma (EC 3.1.1.47) (PAF acetylhydrolase 29 kDa subunit) (PAF-AH 29 kDa subunit) (PAF-AH subunit gamma) (PAFAH subunit gamma)	1	2	No	No	Yes	1 of 8	No	0	0	Metabolic labeling of palmitate	0
P49755	TMEDA_HUMAN	TMEDA	Reviewed	Homo sapiens	TMED10, TMP21	Transmembrane emp24 domain-containing protein 10 (21 kDa transmembrane-trafficking protein) (S31III125) (S31I125) (Tmp-21-I) (Transmembrane protein Tmp21) (p23) (p24 family protein delta-1) (p24delta1) (p24delta)	1	3	No	No	Yes	1 of 8	No	0	0	Chemical modification and capture of palmitoylated cysteines	0
Q9Y606	TRUA_HUMAN	TRUA	Reviewed	Homo sapiens	PUS1, PP8985	tRNA pseudouridine synthase A, mitochondrial (EC 5.4.99.12) (tRNA pseudouridine(38-40) synthase) (tRNA pseudouridylate synthase I) (tRNA-uridine isomerase I)	2	10	No	No	Yes	1 of 8	No	1	0	Chemical modification and capture of palmitoylated cysteines	0
P49006	MRP_HUMAN	MRP	Reviewed	Homo sapiens	MARCKSL1, MLP, MRP	MARCKS-related protein (MARCKS-like protein 1) (Macrophage myristoylated alanine-rich C kinase substrate) (Mac-MARCKS) (MacMARCKS)	1	1	No	No	Yes	1 of 8	No	1	0	Metabolic labeling of palmitate	0
P56192	SYMC_HUMAN	SYMC	Reviewed	Homo sapiens	MARS	Methionine--tRNA ligase, cytoplasmic (EC 6.1.1.10) (Methionyl-tRNA synthetase) (MetRS)	1	21	No	No	Yes	2 of 8	No	0	0	Metabolic labeling of palmitate	0
O95816	BAG2_HUMAN	BAG2	Reviewed	Homo sapiens	BAG2	BAG family molecular chaperone regulator 2 (BAG-2) (Bcl-2-associated athanogene 2)	1	3	No	No	Yes	1 of 8	No	0	0	Chemical modification and capture of palmitoylated cysteines	0
P30041	PRDX6_HUMAN	PRDX6	Reviewed	Homo sapiens	PRDX6, AOP2, KIAA0106	Peroxiredoxin-6 (EC 1.11.1.15) (1-Cys peroxiredoxin) (1-Cys PRX) (24 kDa protein) (Acidic calcium-independent phospholipase A2) (aiPLA2) (EC 3.1.1.-) (Antioxidant protein 2) (Liver 2D page spot 40) (Non-selenium glutathione peroxidase) (NSGPx) (EC 1.11.1.9) (Red blood cells page spot 12)	1	2	No	No	Yes	3 of 8	No	1	0	Chemical modification and capture of palmitoylated cysteines	0
P50579	MAP2_HUMAN	MAP2	Reviewed	Homo sapiens	METAP2, MNPEP, P67EIF2	Methionine aminopeptidase 2 (MAP 2) (MetAP 2) (EC 3.4.11.18) (Initiation factor 2-associated 67 kDa glycoprotein) (p67) (p67eIF2) (Peptidase M)	1	15	No	No	Yes	1 of 8	No	0	0	Chemical modification and capture of palmitoylated cysteines	0
Q96RT1	LAP2_HUMAN	LAP2	Reviewed	Homo sapiens	ERBB2IP, ERBIN, KIAA1225, LAP2	Protein LAP2 (Densin-180-like protein) (Erbb2-interacting protein) (Erbin)	9	13	Yes	Yes	Yes	4 of 8	No	2	0	Chemical modification and capture of palmitoylated cysteines, Metabolic labeling of palmitate	0
P16615	AT2A2_HUMAN	AT2A2	Reviewed	Homo sapiens	ATP2A2, ATP2B	Sarcoplasmic/endoplasmic reticulum calcium ATPase 2 (SERCA2) (SR Ca(2+)-ATPase 2) (EC 3.6.3.8) (Calcium pump 2) (Calcium-transporting ATPase sarcoplasmic reticulum type, slow twitch skeletal muscle isoform) (Endoplasmic reticulum class 1/2 Ca(2+) ATPase)	5	29	Yes	Yes	Yes	2 of 8	No	0	0	Chemical modification and capture of palmitoylated cysteines, Metabolic labeling of palmitate	0
P26641	EF1G_HUMAN	EF1G	Reviewed	Homo sapiens	EEF1G, EF1G, PRO1608	Elongation factor 1-gamma (EF-1-gamma) (eEF-1B gamma)	1	6	No	No	Yes	3 of 8	No	0	0	Chemical modification and capture of palmitoylated cysteines, Metabolic labeling of palmitate	0
P68104	EF1A1_HUMAN	EF1A1	Reviewed	Homo sapiens	EEF1A1, EEF1A, EF1A, LENG7	Elongation factor 1-alpha 1 (EF-1-alpha-1) (Elongation factor Tu) (EF-Tu) (Eukaryotic elongation factor 1 A-1) (eEF1A-1) (Leukocyte receptor cluster member 7)	1	6	Yes	Yes	Yes	2 of 8	No	1	0	Chemical modification and capture of palmitoylated cysteines, Metabolic labeling of palmitate	0
P11021	GRP78_HUMAN	GRP78	Reviewed	Homo sapiens	HSPA5, GRP78	78 kDa glucose-regulated protein (GRP-78) (Endoplasmic reticulum lumenal Ca(2+)-binding protein grp78) (Heat shock 70 kDa protein 5) (Immunoglobulin heavy chain-binding protein) (BiP)	1	2	No	No	Yes	2 of 8	No	1	0	Chemical modification and capture of palmitoylated cysteines, Metabolic labeling of palmitate	0
P00558	PGK1_HUMAN	PGK1	Reviewed	Homo sapiens	PGK1, PGKA, MIG10, OK/SW-cl.110	Phosphoglycerate kinase 1 (EC 2.7.2.3) (Cell migration-inducing gene 10 protein) (Primer recognition protein 2) (PRP 2)	1	7	Yes	Yes	Yes	2 of 8	No	1	0	Chemical modification and capture of palmitoylated cysteines, Metabolic labeling of palmitate	0
P51571	SSRD_HUMAN	SSRD	Reviewed	Homo sapiens	SSR4, TRAPD	Translocon-associated protein subunit delta (TRAP-delta) (Signal sequence receptor subunit delta) (SSR-delta)	1	3	Yes	Yes	Yes	1 of 8	No	1	0	Chemical modification and capture of palmitoylated cysteines	0
Q9BUY5	ZN426_HUMAN	ZN426	Reviewed	Homo sapiens	ZNF426	Zinc finger protein 426	1	34	Yes	Yes	Yes	1 of 8	No	0	0	Chemical modification and capture of palmitoylated cysteines	0
Q9GZP1	NRSN2_HUMAN	NRSN2	Reviewed	Homo sapiens	NRSN2, C20orf98	Neurensin-2	1	9	Yes	Yes	Yes	1 of 8	No	1	0	Chemical modification and capture of palmitoylated cysteines	0
O15551	CLD3_HUMAN	CLD3	Reviewed	Homo sapiens	CLDN3, C7orf1, CPETR2	Claudin-3 (Clostridium perfringens enterotoxin receptor 2) (CPE-R 2) (CPE-receptor 2) (Rat ventral prostate.1 protein homolog) (hRVP1)	1	9	Yes	Yes	Yes	2 of 8	No	1	0	Chemical modification and capture of palmitoylated cysteines	0
Q9UN66	PCDB8_HUMAN	PCDB8	Reviewed	Homo sapiens	PCDHB8, PCDH3I, Pcdhb8	Protocadherin beta-8 (PCDH-beta-8) (Protocadherin-3I)	1	10	Yes	Yes	Yes	1 of 8	No	0	0	Metabolic labeling of palmitate	0
P30042	ES1_HUMAN	ES1	Reviewed	Homo sapiens	C21orf33, HES1, KNPI	ES1 protein homolog, mitochondrial (Protein GT335) (Protein KNP-I)	2	6	Yes	Yes	Yes	1 of 8	No	0	0	Chemical modification and capture of palmitoylated cysteines	0
Q6UX53	MET7B_HUMAN	MET7B	Reviewed	Homo sapiens	METTL7B, UNQ594/PRO1180	Methyltransferase-like protein 7B (EC 2.1.1.-)	1	9	Yes	Yes	Yes	1 of 8	No	0	0	Chemical modification and capture of palmitoylated cysteines	0
O95807	TM50A_HUMAN	TM50A	Reviewed	Homo sapiens	TMEM50A, SMP1, UNQ386/PRO718	Transmembrane protein 50A (Small membrane protein 1)	1	4	Yes	Yes	Yes	2 of 8	No	1	0	Chemical modification and capture of palmitoylated cysteines	0
O43684	BUB3_HUMAN	BUB3	Reviewed	Homo sapiens	BUB3	Mitotic checkpoint protein BUB3	2	8	No	No	Yes	1 of 8	No	1	0	Chemical modification and capture of palmitoylated cysteines	0
Q92901	RL3L_HUMAN	RL3L	Reviewed	Homo sapiens	RPL3L	60S ribosomal protein L3-like	1	6	No	No	Yes	1 of 8	No	0	0	Chemical modification and capture of palmitoylated cysteines	0
Q04917	1433F_HUMAN	1433F	Reviewed	Homo sapiens	YWHAH, YWHA1	14-3-3 protein eta (Protein AS1)	1	3	Yes	Yes	Yes	1 of 8	No	1	0	Metabolic labeling of palmitate	0
O75396	SC22B_HUMAN	SC22B	Reviewed	Homo sapiens	SEC22B, SEC22L1	Vesicle-trafficking protein SEC22b (ER-Golgi SNARE of 24 kDa) (ERS-24) (ERS24) (SEC22 vesicle-trafficking protein homolog B) (SEC22 vesicle-trafficking protein-like 1)	1	4	Yes	Yes	Yes	2 of 8	No	0	0	Chemical modification and capture of palmitoylated cysteines	0
O60279	SUSD5_HUMAN	SUSD5	Reviewed	Homo sapiens	SUSD5, KIAA0527	Sushi domain-containing protein 5	1	14	No	No	Yes	1 of 8	Yes	0	0	Chemical modification and capture of palmitoylated cysteines	0
P28065	PSB9_HUMAN	PSB9	Reviewed	Homo sapiens	PSMB9, LMP2, PSMB6i, RING12	Proteasome subunit beta type-9 (EC 3.4.25.1) (Low molecular mass protein 2) (Macropain chain 7) (Multicatalytic endopeptidase complex chain 7) (Proteasome chain 7) (Proteasome subunit beta-1i) (Really interesting new gene 12 protein)	2	2	No	No	Yes	1 of 8	No	0	0	Chemical modification and capture of palmitoylated cysteines	0
P62308	RUXG_HUMAN	RUXG	Reviewed	Homo sapiens	SNRPG, PBSCG	Small nuclear ribonucleoprotein G (snRNP-G) (Sm protein G) (Sm-G) (SmG)	1	1	No	No	Yes	1 of 8	No	0	0	Metabolic labeling of palmitate	0
P23763	VAMP1_HUMAN	VAMP1	Reviewed	Homo sapiens	VAMP1, SYB1	Vesicle-associated membrane protein 1 (VAMP-1) (Synaptobrevin-1)	3	2	No	No	Yes	1 of 8	Yes	0	0	Chemical modification and capture of palmitoylated cysteines	0
Q8WUD1	RAB2B_HUMAN	RAB2B	Reviewed	Homo sapiens	RAB2B	Ras-related protein Rab-2B	1	4	Yes	Yes	Yes	1 of 8	No	0	0	Chemical modification and capture of palmitoylated cysteines	0
P17066	HSP76_HUMAN	HSP76	Reviewed	Homo sapiens	HSPA6, HSP70B'	Heat shock 70 kDa protein 6 (Heat shock 70 kDa protein B')	1	8	Yes	Yes	Yes	1 of 8	No	0	0	Chemical modification and capture of palmitoylated cysteines	0
P10316	1A69_HUMAN	1A69	Reviewed	Homo sapiens	HLA-A, HLAA	HLA class I histocompatibility antigen, A-69 alpha chain (Aw-69) (HLA class I histocompatibility antigen, A-28 alpha chain) (MHC class I antigen A*69)	1	5	No	No	Yes	1 of 8	Yes	0	0	Chemical modification and capture of palmitoylated cysteines	0
Q29960	1C16_HUMAN	1C16	Reviewed	Homo sapiens	HLA-C, HLAC	HLA class I histocompatibility antigen, Cw-16 alpha chain (MHC class I antigen Cw*16)	2	9	No	No	Yes	1 of 8	No	0	0	Chemical modification and capture of palmitoylated cysteines	0
Q9UBR2	CATZ_HUMAN	CATZ	Reviewed	Homo sapiens	CTSZ	Cathepsin Z (EC 3.4.18.1) (Cathepsin P) (Cathepsin X)	1	12	No	No	Yes	1 of 8	No	0	0	Chemical modification and capture of palmitoylated cysteines	0
Q29865	1C18_HUMAN	1C18	Reviewed	Homo sapiens	HLA-C, HLAC	HLA class I histocompatibility antigen, Cw-18 alpha chain (MHC class I antigen Cw*18)	1	8	No	No	Yes	1 of 8	No	0	0	Chemical modification and capture of palmitoylated cysteines	0
Q9NYM9	BET1L_HUMAN	BET1L	Reviewed	Homo sapiens	BET1L, GS15	BET1-like protein (Golgi SNARE with a size of 15 kDa) (GOS-15) (GS15) (Vesicle transport protein GOS15)	1	1	No	No	Yes	3 of 8	No	1	0	Chemical modification and capture of palmitoylated cysteines	0
Q9UKV8	AGO2_HUMAN	AGO2	Reviewed	Homo sapiens	EIF2C2, AGO2	Protein argonaute-2 (Argonaute2) (hAgo2) (EC 3.1.26.n2) (Argonaute RISC catalytic component 2) (Eukaryotic translation initiation factor 2C 2) (eIF-2C 2) (eIF2C 2) (PAZ Piwi domain protein) (PPD) (Protein slicer)	2	22	No	No	Yes	1 of 8	No	0	0	Chemical modification and capture of palmitoylated cysteines	0
Q04941	PLP2_HUMAN	PLP2	Reviewed	Homo sapiens	PLP2, A4	Proteolipid protein 2 (Differentiation-dependent protein A4) (Intestinal membrane A4 protein)	2	6	No	No	Yes	3 of 8	No	0	0	Chemical modification and capture of palmitoylated cysteines	0
P28838	AMPL_HUMAN	AMPL	Reviewed	Homo sapiens	LAP3, LAPEP, PEPS	Cytosol aminopeptidase (EC 3.4.11.1) (Leucine aminopeptidase 3) (LAP-3) (Leucyl aminopeptidase) (Peptidase S) (Proline aminopeptidase) (EC 3.4.11.5) (Prolyl aminopeptidase)	2	7	No	No	Yes	1 of 8	No	1	0	Chemical modification and capture of palmitoylated cysteines	0
O14979	HNRDL_HUMAN	HNRDL	Reviewed	Homo sapiens	HNRPDL, JKTBP, HNRNPDL	Heterogeneous nuclear ribonucleoprotein D-like (hnRNP D-like) (hnRNP DL) (AU-rich element RNA-binding factor) (JKT41-binding protein) (Protein laAUF1)	3	3	No	No	Yes	1 of 8	No	0	0	Chemical modification and capture of palmitoylated cysteines	0
Q9NSD9	SYFB_HUMAN	SYFB	Reviewed	Homo sapiens	FARSB, FARSLB, FRSB, HSPC173	Phenylalanine--tRNA ligase beta subunit (EC 6.1.1.20) (Phenylalanyl-tRNA synthetase beta subunit) (PheRS)	1	11	No	No	Yes	1 of 8	No	0	0	Metabolic labeling of palmitate	0
O75475	PSIP1_HUMAN	PSIP1	Reviewed	Homo sapiens	PSIP1, DFS70, LEDGF, PSIP2	PC4 and SFRS1-interacting protein (CLL-associated antigen KW-7) (Dense fine speckles 70 kDa protein) (DFS 70) (Lens epithelium-derived growth factor) (Transcriptional coactivator p75/p52)	3	2	No	No	Yes	1 of 8	No	0	0	Chemical modification and capture of palmitoylated cysteines	0
Q14642	I5P1_HUMAN	I5P1	Reviewed	Homo sapiens	INPP5A	Type I inositol 1,4,5-trisphosphate 5-phosphatase (5PTase) (EC 3.1.3.56)	1	10	Yes	Yes	Yes	1 of 8	Yes	0	0	Chemical modification and capture of palmitoylated cysteines	0
Q9Y281	COF2_HUMAN	COF2	Reviewed	Homo sapiens	CFL2	Cofilin-2 (Cofilin, muscle isoform)	2	2	Yes	Yes	Yes	1 of 8	No	0	0	Chemical modification and capture of palmitoylated cysteines	0
Q9H853	TBA4B_HUMAN	TBA4B	Reviewed	Homo sapiens	TUBA4B, TUBA4	Putative tubulin-like protein alpha-4B (Alpha-tubulin 4B)	1	5	No	No	Yes	1 of 8	No	0	0	Chemical modification and capture of palmitoylated cysteines	0
Q6A162	K1C40_HUMAN	K1C40	Reviewed	Homo sapiens	KRT40, KA36	Keratin, type I cytoskeletal 40 (Cytokeratin-40) (CK-40) (Keratin-40) (K40) (Type I hair keratin Ka36)	1	34	Yes	Yes	Yes	1 of 8	No	0	0	Chemical modification and capture of palmitoylated cysteines	0
P32969	RL9_HUMAN	RL9	Reviewed	Homo sapiens	RPL9, OK/SW-cl.103;, RPL9P7;, RPL9P8;, RPL9P9	60S ribosomal protein L9	1	2	No	No	Yes	3 of 8	No	0	0	Chemical modification and capture of palmitoylated cysteines	0
P08243	ASNS_HUMAN	ASNS	Reviewed	Homo sapiens	ASNS, TS11	Asparagine synthetase [glutamine-hydrolyzing] (EC 6.3.5.4) (Cell cycle control protein TS11) (Glutamine-dependent asparagine synthetase)	3	10	Yes	Yes	Yes	1 of 8	No	0	0	Chemical modification and capture of palmitoylated cysteines	0
P62633	CNBP_HUMAN	CNBP	Reviewed	Homo sapiens	CNBP, RNF163, ZNF9	Cellular nucleic acid-binding protein (CNBP) (Zinc finger protein 9)	6	22	Yes	Yes	Yes	1 of 8	No	0	0	Chemical modification and capture of palmitoylated cysteines	0
O00186	STXB3_HUMAN	STXB3	Reviewed	Homo sapiens	STXBP3	Syntaxin-binding protein 3 (Platelet Sec1 protein) (PSP) (Protein unc-18 homolog 3) (Unc18-3) (Protein unc-18 homolog C) (Unc-18C)	1	16	Yes	Yes	Yes	1 of 8	No	0	0	Chemical modification and capture of palmitoylated cysteines	0
Q92945	FUBP2_HUMAN	FUBP2	Reviewed	Homo sapiens	KHSRP, FUBP2	Far upstream element-binding protein 2 (FUSE-binding protein 2) (KH type-splicing regulatory protein) (KSRP) (p75)	1	5	No	No	Yes	2 of 8	No	1	0	Chemical modification and capture of palmitoylated cysteines	0
Q56H30	Q56H30_HUMAN	Q56H30	Unreviewed	Homo sapiens	HLA-B	MHC class I antigen	1	5	No	No	Yes	1 of 8	No	0	0	Chemical modification and capture of palmitoylated cysteines	0
Q9Y6I9	TX264_HUMAN	TX264	Reviewed	Homo sapiens	TEX264, ZSIG11, UNQ337/PRO536, Tex264	Testis-expressed sequence 264 protein (Putative secreted protein Zsig11)	1	5	No	No	Yes	1 of 8	No	0	0	Metabolic labeling of palmitate	0
Q9Y3C8	UFC1_HUMAN	UFC1	Reviewed	Homo sapiens	UFC1, CGI-126, HSPC155	Ubiquitin-fold modifier-conjugating enzyme 1 (Ufm1-conjugating enzyme 1)	1	3	No	No	Yes	2 of 8	No	1	0	Chemical modification and capture of palmitoylated cysteines	0
O43736	ITM2A_HUMAN	ITM2A	Reviewed	Homo sapiens	ITM2A, UNQ603/PRO1189	Integral membrane protein 2A (Protein E25)	2	7	No	No	Yes	1 of 8	No	0	0	Metabolic labeling of palmitate	0
P10586	PTPRF_HUMAN	PTPRF	Reviewed	Homo sapiens	PTPRF, LAR	Receptor-type tyrosine-protein phosphatase F (EC 3.1.3.48) (Leukocyte common antigen related) (LAR)	2	21	No	No	Yes	1 of 8	No	1	0	Chemical modification and capture of palmitoylated cysteines	0
Q17R98	ZN827_HUMAN	ZN827	Reviewed	Homo sapiens	ZNF827	Zinc finger protein 827	3	28	No	No	Yes	1 of 8	No	0	0	Chemical modification and capture of palmitoylated cysteines	0
Q96BD0	SO4A1_HUMAN	SO4A1	Reviewed	Homo sapiens	SLCO4A1, OATP1, OATP4A1, OATPE, SLC21A12	Solute carrier organic anion transporter family member 4A1 (OATP4A1) (Colon organic anion transporter) (Organic anion transporter polypeptide-related protein 1) (OATP-RP1) (OATPRP1) (POAT) (Organic anion-transporting polypeptide E) (OATP-E) (Sodium-independent organic anion transporter E) (Solute carrier family 21 member 12)	4	31	Yes	Yes	Yes	1 of 8	Yes	0	0	Chemical modification and capture of palmitoylated cysteines	0
Q17RC7	EX3L4_HUMAN	EX3L4	Reviewed	Homo sapiens	EXOC3L4, C14orf73	Exocyst complex component 3-like protein 4	1	10	No	No	Yes	1 of 8	No	0	0	Chemical modification and capture of palmitoylated cysteines	0
Q9Y693	LHFP_HUMAN	LHFP	Reviewed	Homo sapiens	LHFP	Lipoma HMGIC fusion partner	1	15	Yes	Yes	Yes	1 of 8	No	0	0	Chemical modification and capture of palmitoylated cysteines	0
O94913	PCF11_HUMAN	PCF11	Reviewed	Homo sapiens	PCF11, KIAA0824	Pre-mRNA cleavage complex 2 protein Pcf11 (Pre-mRNA cleavage complex II protein Pcf11)	1	12	Yes	Yes	Yes	1 of 8	No	0	0	Chemical modification and capture of palmitoylated cysteines	0
Q14156	EFR3A_HUMAN	EFR3A	Reviewed	Homo sapiens	EFR3A, KIAA0143	Protein EFR3 homolog A (Protein EFR3-like)	3	16	Yes	Yes	Yes	3 of 8	No	1	0	Chemical modification and capture of palmitoylated cysteines	0
Q8TCC7	S22A8_HUMAN	S22A8	Reviewed	Homo sapiens	SLC22A8, OAT3	Solute carrier family 22 member 8 (Organic anion transporter 3) (hOAT3)	5	10	Yes	Yes	Yes	1 of 8	No	0	0	Chemical modification and capture of palmitoylated cysteines	0
P06127	CD5_HUMAN	CD5	Reviewed	Homo sapiens	CD5, LEU1	T-cell surface glycoprotein CD5 (Lymphocyte antigen T1/Leu-1) (CD antigen CD5)	1	24	Yes	Yes	Yes	1 of 8	No	1	0	Metabolic labeling of palmitate	0
Q9Y5F1	PCDBC_HUMAN	PCDBC	Reviewed	Homo sapiens	PCDHB12, Pcdhb12	Protocadherin beta-12 (PCDH-beta-12)	2	8	Yes	Yes	Yes	1 of 8	No	0	0	Metabolic labeling of palmitate	0
P09341	GROA_HUMAN	GROA	Reviewed	Homo sapiens	CXCL1, GRO, GRO1, GROA, MGSA, SCYB1	Growth-regulated alpha protein (C-X-C motif chemokine 1) (GRO-alpha(1-73)) (Melanoma growth stimulatory activity) (MGSA) (Neutrophil-activating protein 3) (NAP-3) [Cleaved into: GRO-alpha(4-73); GRO-alpha(5-73); GRO-alpha(6-73)]	1	4	No	No	Yes	1 of 8	No	0	0	Chemical modification and capture of palmitoylated cysteines	0
Q31612	1B73_HUMAN	1B73	Reviewed	Homo sapiens	HLA-B, HLAB	HLA class I histocompatibility antigen, B-73 alpha chain (MHC class I antigen B*73)	1	7	No	No	Yes	2 of 8	No	0	0	Chemical modification and capture of palmitoylated cysteines	0
P08574	CY1_HUMAN	CY1	Reviewed	Homo sapiens	CYC1	Cytochrome c1, heme protein, mitochondrial (Complex III subunit 4) (Complex III subunit IV) (Cytochrome b-c1 complex subunit 4) (Ubiquinol-cytochrome-c reductase complex cytochrome c1 subunit) (Cytochrome c-1)	1	6	No	No	Yes	1 of 8	No	0	0	Chemical modification and capture of palmitoylated cysteines	0
P08195	4F2_HUMAN	4F2	Reviewed	Homo sapiens	SLC3A2, MDU1	4F2 cell-surface antigen heavy chain (4F2hc) (4F2 heavy chain antigen) (Lymphocyte activation antigen 4F2 large subunit) (Solute carrier family 3 member 2) (CD antigen CD98)	4	4	No	No	Yes	1 of 8	No	0	0	Chemical modification and capture of palmitoylated cysteines	0
P60323	NANO3_HUMAN	NANO3	Reviewed	Homo sapiens	NANOS3, NOS3	Nanos homolog 3 (NOS-3)	2	7	Yes	Yes	Yes	1 of 8	No	0	0	Chemical modification and capture of palmitoylated cysteines	0
O60613	SEP15_HUMAN	2015-09-01	Reviewed	Homo sapiens	2015-09-01	15 kDa selenoprotein	2	11	Yes	Yes	Yes	1 of 8	No	0	0	Chemical modification and capture of palmitoylated cysteines	0
Q9Y5B9	SP16H_HUMAN	SP16H	Reviewed	Homo sapiens	SUPT16H, FACT140, FACTP140	FACT complex subunit SPT16 (Chromatin-specific transcription elongation factor 140 kDa subunit) (FACT 140 kDa subunit) (FACTp140) (Facilitates chromatin transcription complex subunit SPT16) (hSPT16)	1	10	No	No	Yes	1 of 8	No	0	0	Metabolic labeling of palmitate	0
P62191	PRS4_HUMAN	PRS4	Reviewed	Homo sapiens	PSMC1	26S protease regulatory subunit 4 (P26s4) (26S proteasome AAA-ATPase subunit RPT2) (Proteasome 26S subunit ATPase 1)	1	3	No	No	Yes	2 of 8	No	2	0	Metabolic labeling of palmitate	0
B4DJ38	B4DJ38_HUMAN	B4DJ38	Unreviewed	Homo sapiens		cDNA FLJ56092, highly similar to Pentatricopeptide repeat protein 1	1	11	Yes	Yes	Yes	1 of 8	No	0	0	Chemical modification and capture of palmitoylated cysteines	0
Q13185	CBX3_HUMAN	CBX3	Reviewed	Homo sapiens	CBX3	Chromobox protein homolog 3 (HECH) (Heterochromatin protein 1 homolog gamma) (HP1 gamma) (Modifier 2 protein)	1	3	No	No	Yes	1 of 8	No	0	0	Metabolic labeling of palmitate	0
P09525	ANXA4_HUMAN	ANXA4	Reviewed	Homo sapiens	ANXA4, ANX4	Annexin A4 (35-beta calcimedin) (Annexin IV) (Annexin-4) (Carbohydrate-binding protein p33/p41) (Chromobindin-4) (Endonexin I) (Lipocortin IV) (P32.5) (PP4-X) (Placental anticoagulant protein II) (PAP-II) (Protein II)	1	4	No	No	Yes	2 of 8	No	1	0	Chemical modification and capture of palmitoylated cysteines	0
B4DMY3	B4DMY3_HUMAN	B4DMY3	Unreviewed	Homo sapiens		cDNA FLJ60713, highly similar to Homo sapiens heterogeneous nuclear ribonucleoprotein A/B (HNRPAB), transcript variant 1, mRNA	1	2	No	No	Yes	1 of 8	No	0	0	Chemical modification and capture of palmitoylated cysteines	0
Q09666	AHNK_HUMAN	AHNK	Reviewed	Homo sapiens	AHNAK, PM227	Neuroblast differentiation-associated protein AHNAK (Desmoyokin)	2	9	No	No	Yes	1 of 8	Yes	0	0	Chemical modification and capture of palmitoylated cysteines	0
Q96EZ8	MCRS1_HUMAN	MCRS1	Reviewed	Homo sapiens	MCRS1, INO80Q, MSP58	Microspherule protein 1 (58 kDa microspherule protein) (Cell cycle-regulated factor p78) (INO80 complex subunit J) (MCRS2)	3	4	No	No	Yes	1 of 8	No	0	0	Chemical modification and capture of palmitoylated cysteines	0
P49736	MCM2_HUMAN	MCM2	Reviewed	Homo sapiens	MCM2, BM28, CCNL1, CDCL1, KIAA0030	DNA replication licensing factor MCM2 (EC 3.6.4.12) (Minichromosome maintenance protein 2 homolog) (Nuclear protein BM28)	1	12	No	No	Yes	2 of 8	No	0	0	Metabolic labeling of palmitate	0
O43306	ADCY6_HUMAN	ADCY6	Reviewed	Homo sapiens	ADCY6, KIAA0422	Adenylate cyclase type 6 (EC 4.6.1.1) (ATP pyrophosphate-lyase 6) (Adenylate cyclase type VI) (Adenylyl cyclase 6) (Ca(2+)-inhibitable adenylyl cyclase)	2	31	No	No	Yes	1 of 8	No	0	0	Chemical modification and capture of palmitoylated cysteines	0
O94763	RMP_HUMAN	RMP	Reviewed	Homo sapiens	URI1, C19orf2, NNX3, PPP1R19, RMP, URI	Unconventional prefoldin RPB5 interactor 1 (Protein NNX3) (Protein phosphatase 1 regulatory subunit 19) (RNA polymerase II subunit 5-mediating protein) (RPB5-mediating protein)	4	8	No	No	Yes	1 of 8	No	0	0	Chemical modification and capture of palmitoylated cysteines	0
O00425	IF2B3_HUMAN	IF2B3	Reviewed	Homo sapiens	IGF2BP3, IMP3, KOC1, VICKZ3	Insulin-like growth factor 2 mRNA-binding protein 3 (IGF2 mRNA-binding protein 3) (IMP-3) (IGF-II mRNA-binding protein 3) (KH domain-containing protein overexpressed in cancer) (hKOC) (VICKZ family member 3)	2	6	No	No	Yes	1 of 8	No	0	0	Chemical modification and capture of palmitoylated cysteines	0
Q99877	H2B1N_HUMAN	H2B1N	Reviewed	Homo sapiens	HIST1H2BN, H2BFD	Histone H2B type 1-N (Histone H2B.d) (H2B/d)	1	0	No	No	Yes	1 of 8	No	0	0	Chemical modification and capture of palmitoylated cysteines	0
P11597	CETP_HUMAN	CETP	Reviewed	Homo sapiens	CETP	Cholesteryl ester transfer protein (Lipid transfer protein I)	2	7	Yes	Yes	Yes	1 of 8	No	0	0	Chemical modification and capture of palmitoylated cysteines	0
B6VAW4	B6VAW4_HUMAN	B6VAW4	Unreviewed	Homo sapiens	HLA-B	MHC class I antigen	1	2	No	No	Yes	1 of 8	No	0	0	Chemical modification and capture of palmitoylated cysteines	0
P37235	HPCL1_HUMAN	HPCL1	Reviewed	Homo sapiens	HPCAL1, BDR1	Hippocalcin-like protein 1 (Calcium-binding protein BDR-1) (HLP2) (Visinin-like protein 3) (VILIP-3)	1	2	No	No	Yes	1 of 8	No	0	0	Metabolic labeling of palmitate	0
P48163	MAOX_HUMAN	MAOX	Reviewed	Homo sapiens	ME1	NADP-dependent malic enzyme (NADP-ME) (EC 1.1.1.40) (Malic enzyme 1)	1	10	No	No	Yes	1 of 8	No	0	0	Chemical modification and capture of palmitoylated cysteines	0
O60229	KALRN_HUMAN	KALRN	Reviewed	Homo sapiens	KALRN, DUET, DUO, HAPIP, TRAD	Kalirin (EC 2.7.11.1) (Huntingtin-associated protein-interacting protein) (Protein Duo) (Serine/threonine-protein kinase with Dbl- and pleckstrin homology domain)	6	55	Yes	Yes	Yes	1 of 8	No	0	0	Chemical modification and capture of palmitoylated cysteines	0
Q9H8Y5	ANKZ1_HUMAN	ANKZ1	Reviewed	Homo sapiens	ANKZF1, ZNF744	Ankyrin repeat and zinc finger domain-containing protein 1 (Zinc finger protein 744)	1	12	No	No	Yes	1 of 8	No	0	0	Chemical modification and capture of palmitoylated cysteines	0
Q8N2A8	PLD6_HUMAN	PLD6	Reviewed	Homo sapiens	PLD6	Mitochondrial cardiolipin hydrolase (EC 3.1.-.-) (Choline phosphatase 6) (Mitochondrial phospholipase) (MitoPLD) (Phosphatidylcholine-hydrolyzing phospholipase D6) (Phospholipase D6) (PLD 6) (Protein zucchini homolog)	1	7	No	No	Yes	1 of 8	No	0	0	Chemical modification and capture of palmitoylated cysteines	0
Q8WXF1	PSPC1_HUMAN	PSPC1	Reviewed	Homo sapiens	PSPC1, PSP1	Paraspeckle component 1 (Paraspeckle protein 1)	2	3	No	No	Yes	1 of 8	No	0	0	Chemical modification and capture of palmitoylated cysteines	0
P31947	1433S_HUMAN	1433S	Reviewed	Homo sapiens	SFN, HME1	14-3-3 protein sigma (Epithelial cell marker protein 1) (Stratifin)	2	2	No	No	Yes	1 of 8	No	1	0	Metabolic labeling of palmitate	0
O00151	PDLI1_HUMAN	PDLI1	Reviewed	Homo sapiens	PDLIM1, CLIM1, CLP36	PDZ and LIM domain protein 1 (C-terminal LIM domain protein 1) (Elfin) (LIM domain protein CLP-36)	1	8	No	No	Yes	1 of 8	No	0	0	Chemical modification and capture of palmitoylated cysteines	0
P13164	IFM1_HUMAN	IFM1	Reviewed	Homo sapiens	IFITM1, CD225, IFI17	Interferon-induced transmembrane protein 1 (Dispanin subfamily A member 2a) (DSPA2a) (Interferon-induced protein 17) (Interferon-inducible protein 9-27) (Leu-13 antigen) (CD antigen CD225)	1	3	Yes	Yes	Yes	3 of 8	No	1	0	Chemical modification and capture of palmitoylated cysteines	0
Q12846	STX4_HUMAN	STX4	Reviewed	Homo sapiens	STX4, STX4A	Syntaxin-4 (Renal carcinoma antigen NY-REN-31)	1	2	No	No	Yes	1 of 8	No	0	0	Metabolic labeling of palmitate	0
Q969P0	IGSF8_HUMAN	IGSF8	Reviewed	Homo sapiens	IGSF8, CD81P3, EWI2, KCT4	Immunoglobulin superfamily member 8 (IgSF8) (CD81 partner 3) (Glu-Trp-Ile EWI motif-containing protein 2) (EWI-2) (Keratinocytes-associated transmembrane protein 4) (KCT-4) (LIR-D1) (Prostaglandin regulatory-like protein) (PGRL) (CD antigen CD316)	3	11	Yes	Yes	Yes	2 of 8	No	1	2	Chemical modification and capture of palmitoylated cysteines, Metabolic labeling of palmitate	2
P06126	CD1A_HUMAN	CD1A	Reviewed	Homo sapiens	CD1A	T-cell surface glycoprotein CD1a (T-cell surface antigen T6/Leu-6) (hTa1 thymocyte antigen) (CD antigen CD1a)	1	8	No	No	Yes	1 of 8	No	0	0	Metabolic labeling of palmitate	0
Q13765	NACA_HUMAN	NACA	Reviewed	Homo sapiens	NACA, HSD48	Nascent polypeptide-associated complex subunit alpha (NAC-alpha) (Alpha-NAC) (allergen Hom s 2)	2	7	No	No	Yes	1 of 8	No	0	0	Chemical modification and capture of palmitoylated cysteines	0
P35637	FUS_HUMAN	FUS	Reviewed	Homo sapiens	FUS, TLS	RNA-binding protein FUS (75 kDa DNA-pairing protein) (Oncogene FUS) (Oncogene TLS) (POMp75) (Translocated in liposarcoma protein)	2	4	No	No	Yes	1 of 8	No	0	0	Chemical modification and capture of palmitoylated cysteines	0
P01892	1A02_HUMAN	1A02	Reviewed	Homo sapiens	HLA-A, HLAA	HLA class I histocompatibility antigen, A-2 alpha chain (MHC class I antigen A*2)	1	5	No	No	Yes	1 of 8	Yes	0	0	Chemical modification and capture of palmitoylated cysteines	0
O14763	TR10B_HUMAN	TR10B	Reviewed	Homo sapiens	TNFRSF10B, DR5, KILLER, TRAILR2, TRICK2, ZTNFR9, UNQ160/PRO186	Tumor necrosis factor receptor superfamily member 10B (Death receptor 5) (TNF-related apoptosis-inducing ligand receptor 2) (TRAIL receptor 2) (TRAIL-R2) (CD antigen CD262)	3	18	Yes	Yes	Yes	2 of 8	No	1	0	Chemical modification and capture of palmitoylated cysteines	0
P05386	RLA1_HUMAN	RLA1	Reviewed	Homo sapiens	RPLP1, RRP1	60S acidic ribosomal protein P1	2	2	No	No	Yes	1 of 8	No	0	0	Metabolic labeling of palmitate	0
P04222	1C03_HUMAN	1C03	Reviewed	Homo sapiens	HLA-C, HLAC	HLA class I histocompatibility antigen, Cw-3 alpha chain (MHC class I antigen Cw*3)	1	7	No	No	Yes	2 of 8	No	0	0	Chemical modification and capture of palmitoylated cysteines	0
P46013	KI67_HUMAN	KI67	Reviewed	Homo sapiens	MKI67	Antigen KI-67	2	39	No	No	Yes	1 of 8	No	0	0	Chemical modification and capture of palmitoylated cysteines	0
Q92562	FIG4_HUMAN	FIG4	Reviewed	Homo sapiens	FIG4, KIAA0274, SAC3	Polyphosphoinositide phosphatase (EC 3.1.3.-) (Phosphatidylinositol 3,5-bisphosphate 5-phosphatase) (SAC domain-containing protein 3)	1	14	No	No	Yes	1 of 8	No	0	0	Chemical modification and capture of palmitoylated cysteines	0
Q4L1J3	Q4L1J3_HUMAN	Q4L1J3	Unreviewed	Homo sapiens	HLA-B	MHC class I antigen	1	3	No	No	Yes	1 of 8	No	0	0	Chemical modification and capture of palmitoylated cysteines	0
P13637	AT1A3_HUMAN	AT1A3	Reviewed	Homo sapiens	ATP1A3	Sodium/potassium-transporting ATPase subunit alpha-3 (Na(+)/K(+) ATPase alpha-3 subunit) (EC 3.6.3.9) (Na(+)/K(+) ATPase alpha(III) subunit) (Sodium pump subunit alpha-3)	3	25	No	No	Yes	1 of 8	No	1	0	Metabolic labeling of palmitate	0
P51636	CAV2_HUMAN	CAV2	Reviewed	Homo sapiens	CAV2	Caveolin-2	3	5	No	No	Yes	2 of 8	No	1	0	Chemical modification and capture of palmitoylated cysteines	0
P17844	DDX5_HUMAN	DDX5	Reviewed	Homo sapiens	DDX5, G17P1, HELR, HLR1	Probable ATP-dependent RNA helicase DDX5 (EC 3.6.4.13) (DEAD box protein 5) (RNA helicase p68)	1	9	No	No	Yes	2 of 8	No	1	0	Chemical modification and capture of palmitoylated cysteines, Metabolic labeling of palmitate	0
Q29963	1C06_HUMAN	1C06	Reviewed	Homo sapiens	HLA-C, HLAC	HLA class I histocompatibility antigen, Cw-6 alpha chain (MHC class I antigen Cw*6)	1	8	Yes	Yes	Yes	2 of 8	No	0	0	Chemical modification and capture of palmitoylated cysteines	0
Q14254	FLOT2_HUMAN	FLOT2	Reviewed	Homo sapiens	FLOT2, ESA1, M17S1	Flotillin-2 (Epidermal surface antigen) (ESA) (Membrane component chromosome 17 surface marker 1)	1	7	Yes	Yes	Yes	7 of 8	No	2	1	Chemical modification and capture of palmitoylated cysteines, Metabolic labeling of palmitate	3
P49368	TCPG_HUMAN	TCPG	Reviewed	Homo sapiens	CCT3, CCTG, TRIC5	T-complex protein 1 subunit gamma (TCP-1-gamma) (CCT-gamma) (hTRiC5)	2	10	No	No	Yes	2 of 8	No	1	0	Chemical modification and capture of palmitoylated cysteines, Metabolic labeling of palmitate	0
P01116	RASK_HUMAN	RASK	Reviewed	Homo sapiens	KRAS, KRAS2, RASK2	GTPase KRas (K-Ras 2) (Ki-Ras) (c-K-ras) (c-Ki-ras) [Cleaved into: GTPase KRas, N-terminally processed]	2	5	No	No	Yes	3 of 8	No	2	0	Chemical modification and capture of palmitoylated cysteines, Metabolic labeling of palmitate	0
Q9H0Q0	FA49A_HUMAN	FA49A	Reviewed	Homo sapiens	FAM49A	Protein FAM49A	1	7	Yes	Yes	Yes	1 of 8	Yes	0	0	Chemical modification and capture of palmitoylated cysteines	0
P27701	CD82_HUMAN	CD82	Reviewed	Homo sapiens	CD82, KAI1, SAR2, ST6, TSPAN27	CD82 antigen (C33 antigen) (IA4) (Inducible membrane protein R2) (Metastasis suppressor Kangai-1) (Suppressor of tumorigenicity 6 protein) (Tetraspanin-27) (Tspan-27) (CD antigen CD82)	2	11	Yes	Yes	Yes	6 of 8	No	1	4	Chemical modification and capture of palmitoylated cysteines, Metabolic labeling of palmitate	10
P63096	GNAI1_HUMAN	GNAI1	Reviewed	Homo sapiens	GNAI1, Numa1	Guanine nucleotide-binding protein G(i) subunit alpha-1 (Adenylate cyclase-inhibiting G alpha protein)	2	10	Yes	Yes	Yes	3 of 8	No	1	0	Chemical modification and capture of palmitoylated cysteines, Metabolic labeling of palmitate	0
O60256	KPRB_HUMAN	KPRB	Reviewed	Homo sapiens	PRPSAP2	Phosphoribosyl pyrophosphate synthase-associated protein 2 (PRPP synthase-associated protein 2) (41 kDa phosphoribosypyrophosphate synthetase-associated protein) (PAP41)	3	7	Yes	Yes	Yes	1 of 8	No	0	0	Chemical modification and capture of palmitoylated cysteines	0
P23526	SAHH_HUMAN	SAHH	Reviewed	Homo sapiens	AHCY, SAHH	Adenosylhomocysteinase (AdoHcyase) (EC 3.3.1.1) (S-adenosyl-L-homocysteine hydrolase)	2	10	No	No	Yes	3 of 8	No	0	0	Chemical modification and capture of palmitoylated cysteines, Metabolic labeling of palmitate	0
P62249	RS16_HUMAN	RS16	Reviewed	Homo sapiens	RPS16	40S ribosomal protein S16	1	2	Yes	Yes	Yes	4 of 8	No	1	0	Chemical modification and capture of palmitoylated cysteines, Metabolic labeling of palmitate	0
P20618	PSB1_HUMAN	PSB1	Reviewed	Homo sapiens	PSMB1, PSC5	Proteasome subunit beta type-1 (EC 3.4.25.1) (Macropain subunit C5) (Multicatalytic endopeptidase complex subunit C5) (Proteasome component C5) (Proteasome gamma chain)	1	4	No	No	Yes	2 of 8	No	0	0	Chemical modification and capture of palmitoylated cysteines, Metabolic labeling of palmitate	0
P63027	VAMP2_HUMAN	VAMP2	Reviewed	Homo sapiens	VAMP2, SYB2	Vesicle-associated membrane protein 2 (VAMP-2) (Synaptobrevin-2)	1	1	No	No	Yes	2 of 8	No	0	1	Chemical modification and capture of palmitoylated cysteines, Metabolic labeling of palmitate	0
Q96G23	CERS2_HUMAN	CERS2	Reviewed	Homo sapiens	CERS2, LASS2, TMSG1	Ceramide synthase 2 (CerS2) (LAG1 longevity assurance homolog 2) (SP260) (Tumor metastasis-suppressor gene 1 protein)	1	2	No	No	Yes	1 of 8	No	0	0	Metabolic labeling of palmitate	0
P50416	CPT1A_HUMAN	CPT1A	Reviewed	Homo sapiens	CPT1A, CPT1	Carnitine O-palmitoyltransferase 1, liver isoform (CPT1-L) (EC 2.3.1.21) (Carnitine O-palmitoyltransferase I, liver isoform) (CPT I) (CPTI-L) (Carnitine palmitoyltransferase 1A)	2	12	No	No	Yes	2 of 8	No	0	0	Chemical modification and capture of palmitoylated cysteines, Metabolic labeling of palmitate	0
Q643R3	LPCT4_HUMAN	LPCT4	Reviewed	Homo sapiens	LPCAT4, AGPAT7, AYTL3, LPEAT2	Lysophospholipid acyltransferase LPCAT4 (1-acylglycerol-3-phosphate O-acyltransferase 7) (1-AGP acyltransferase 7) (1-AGPAT 7) (1-acylglycerophosphocholine O-acyltransferase) (EC 2.3.1.23) (1-acylglycerophosphoserine O-acyltransferase) (EC 2.3.1.n6) (1-alkenylglycerophosphoethanolamine O-acyltransferase) (EC 2.3.1.121) (1-alkylglycerophosphocholine O-acetyltransferase) (EC 2.3.1.67) (Acyltransfer…	1	8	No	No	Yes	1 of 8	No	0	0	Chemical modification and capture of palmitoylated cysteines	0
P63092	GNAS2_HUMAN	GNAS2	Reviewed	Homo sapiens	GNAS, GNAS1, GSP	Guanine nucleotide-binding protein G(s) subunit alpha isoforms short (Adenylate cyclase-stimulating G alpha protein)	4	8	Yes	Yes	Yes	2 of 8	No	0	1	Chemical modification and capture of palmitoylated cysteines	1
P46940	IQGA1_HUMAN	IQGA1	Reviewed	Homo sapiens	IQGAP1, KIAA0051	Ras GTPase-activating-like protein IQGAP1 (p195)	1	11	No	No	Yes	1 of 8	Yes	0	0	Metabolic labeling of palmitate	0
Q8NF37	PCAT1_HUMAN	PCAT1	Reviewed	Homo sapiens	LPCAT1, AYTL2, PFAAP3	Lysophosphatidylcholine acyltransferase 1 (LPC acyltransferase 1) (LPCAT-1) (LysoPC acyltransferase 1) (EC 2.3.1.23) (1-acylglycerophosphocholine O-acyltransferase) (1-alkylglycerophosphocholine O-acetyltransferase) (EC 2.3.1.67) (Acetyl-CoA:lyso-platelet-activating factor acetyltransferase) (Acetyl-CoA:lyso-PAF acetyltransferase) (Lyso-PAF acetyltransferase) (LysoPAFAT) (Acyltransferase-like 2) …	1	11	Yes	Yes	Yes	1 of 8	No	0	0	Chemical modification and capture of palmitoylated cysteines	0
P30101	PDIA3_HUMAN	PDIA3	Reviewed	Homo sapiens	PDIA3, ERP57, ERP60, GRP58	Protein disulfide-isomerase A3 (EC 5.3.4.1) (58 kDa glucose-regulated protein) (58 kDa microsomal protein) (p58) (Disulfide isomerase ER-60) (Endoplasmic reticulum resident protein 57) (ER protein 57) (ERp57) (Endoplasmic reticulum resident protein 60) (ER protein 60) (ERp60)	1	7	Yes	No	Yes	2 of 8	No	0	0	Chemical modification and capture of palmitoylated cysteines, Metabolic labeling of palmitate	0
Q99943	PLCA_HUMAN	PLCA	Reviewed	Homo sapiens	AGPAT1, G15	1-acyl-sn-glycerol-3-phosphate acyltransferase alpha (EC 2.3.1.51) (1-acylglycerol-3-phosphate O-acyltransferase 1) (1-AGP acyltransferase 1) (1-AGPAT 1) (Lysophosphatidic acid acyltransferase alpha) (LPAAT-alpha) (Protein G15)	1	6	No	No	Yes	2 of 8	No	1	0	Chemical modification and capture of palmitoylated cysteines, Metabolic labeling of palmitate	0
O75908	SOAT2_HUMAN	SOAT2	Reviewed	Homo sapiens	SOAT2, ACACT2, ACAT2	Sterol O-acyltransferase 2 (EC 2.3.1.26) (Acyl-coenzyme A:cholesterol acyltransferase 2) (ACAT-2) (Cholesterol acyltransferase 2)	1	14	No	No	Yes	1 of 8	No	0	0	Metabolic labeling of palmitate	0
Q6NTF9	RHBD2_HUMAN	RHBD2	Reviewed	Homo sapiens	RHBDD2, RHBDL7	Rhomboid domain-containing protein 2	1	10	Yes	Yes	Yes	1 of 8	Yes	1	0	Metabolic labeling of palmitate	0
P09110	THIK_HUMAN	THIK	Reviewed	Homo sapiens	ACAA1, ACAA, PTHIO	3-ketoacyl-CoA thiolase, peroxisomal (EC 2.3.1.16) (Acetyl-CoA acyltransferase) (Beta-ketothiolase) (Peroxisomal 3-oxoacyl-CoA thiolase)	2	10	No	No	Yes	1 of 8	No	0	0	Chemical modification and capture of palmitoylated cysteines	0
Q8NBX0	SCPDL_HUMAN	SCPDL	Reviewed	Homo sapiens	SCCPDH, CGI-49	Saccharopine dehydrogenase-like oxidoreductase (EC 1.-.-.-)	1	6	No	No	Yes	1 of 8	No	0	0	Metabolic labeling of palmitate	0
P24752	THIL_HUMAN	THIL	Reviewed	Homo sapiens	ACAT1, ACAT, MAT	Acetyl-CoA acetyltransferase, mitochondrial (EC 2.3.1.9) (Acetoacetyl-CoA thiolase) (T2)	1	5	Yes	Yes	Yes	1 of 8	No	0	0	Chemical modification and capture of palmitoylated cysteines	0
Q8IUH4	ZDH13_HUMAN	ZDH13	Reviewed	Homo sapiens	ZDHHC13, HIP14L, HIP3RP	Palmitoyltransferase ZDHHC13 (EC 2.3.1.225) (Huntingtin-interacting protein 14-related protein) (HIP14-related protein) (Huntingtin-interacting protein HIP3RP) (Putative MAPK-activating protein PM03) (Putative NF-kappa-B-activating protein 209) (Zinc finger DHHC domain-containing protein 13) (DHHC-13)	3	20	Yes	Yes	Yes	2 of 8	No	1	1	Chemical modification and capture of palmitoylated cysteines	0
Q8IUH5	ZDH17_HUMAN	ZDH17	Reviewed	Homo sapiens	ZDHHC17, HIP14, HIP3, HYPH, KIAA0946, HSPC294	Palmitoyltransferase ZDHHC17 (EC 2.3.1.225) (Huntingtin yeast partner H) (Huntingtin-interacting protein 14) (HIP-14) (Huntingtin-interacting protein 3) (HIP-3) (Huntingtin-interacting protein H) (Putative MAPK-activating protein PM11) (Putative NF-kappa-B-activating protein 205) (Zinc finger DHHC domain-containing protein 17) (DHHC-17)	3	20	Yes	Yes	Yes	1 of 8	Yes	0	0	Metabolic labeling of palmitate	0
Q5W0Z9	ZDH20_HUMAN	ZDH20	Reviewed	Homo sapiens	ZDHHC20	Probable palmitoyltransferase ZDHHC20 (EC 2.3.1.225) (Zinc finger DHHC domain-containing protein 20) (DHHC-20)	3	14	Yes	Yes	Yes	2 of 8	No	2	0	Chemical modification and capture of palmitoylated cysteines, Metabolic labeling of palmitate	0
Q9H6R6	ZDHC6_HUMAN	ZDHC6	Reviewed	Homo sapiens	ZDHHC6, ZNF376	Palmitoyltransferase ZDHHC6 (EC 2.3.1.225) (Transmembrane protein H4) (Zinc finger DHHC domain-containing protein 6) (DHHC-6) (Zinc finger protein 376)	2	19	Yes	Yes	Yes	2 of 8	No	1	0	Chemical modification and capture of palmitoylated cysteines, Metabolic labeling of palmitate	0
Q9Y397	ZDHC9_HUMAN	ZDHC9	Reviewed	Homo sapiens	ZDHHC9, CXorf11, ZDHHC10, ZNF379, ZNF380, CGI-89, UNQ261/PRO298	Palmitoyltransferase ZDHHC9 (EC 2.3.1.225) (Zinc finger DHHC domain-containing protein 9) (DHHC-9) (DHHC9) (Zinc finger protein 379) (Zinc finger protein 380)	1	15	Yes	Yes	Yes	0 of 8	NA	0	1		0
Q86SW4	Q86SW4_HUMAN	Q86SW4	Unreviewed	Homo sapiens	DLST	Dihydrolipoyllysine-residue succinyltransferase component of 2-oxoglutarate dehydrogenase complex, mitochondrial (Full-length cDNA 5-PRIME end of clone CS0DJ009YL13 of T cells (Jurkat cell line) of Homo sapiens (human))	1	5	Yes	Yes	Yes	1 of 8	No	0	0	Chemical modification and capture of palmitoylated cysteines	0
P11908	PRPS2_HUMAN	PRPS2	Reviewed	Homo sapiens	PRPS2	Ribose-phosphate pyrophosphokinase 2 (EC 2.7.6.1) (PPRibP) (Phosphoribosyl pyrophosphate synthase II) (PRS-II)	2	7	No	No	Yes	2 of 8	No	0	0	Chemical modification and capture of palmitoylated cysteines, Metabolic labeling of palmitate	0
P20336	RAB3A_HUMAN	RAB3A	Reviewed	Homo sapiens	RAB3A	Ras-related protein Rab-3A	1	4	No	No	Yes	1 of 8	No	0	0	Chemical modification and capture of palmitoylated cysteines	0
P62753	RS6_HUMAN	RS6	Reviewed	Homo sapiens	RPS6, OK/SW-cl.2	40S ribosomal protein S6 (Phosphoprotein NP33)	1	3	No	No	Yes	3 of 8	No	1	0	Chemical modification and capture of palmitoylated cysteines, Metabolic labeling of palmitate	0
Q6IBS5	Q6IBS5_HUMAN	Q6IBS5	Unreviewed	Homo sapiens	DLST	DLST protein	1	6	Yes	Yes	Yes	1 of 8	No	0	0	Chemical modification and capture of palmitoylated cysteines	0
Q9NWU1	OXSM_HUMAN	OXSM	Reviewed	Homo sapiens	OXSM	3-oxoacyl-[acyl-carrier-protein] synthase, mitochondrial (EC 2.3.1.41) (Beta-ketoacyl-ACP synthase)	2	11	Yes	Yes	Yes	3 of 8	No	0	0	Chemical modification and capture of palmitoylated cysteines	0
P28330	ACADL_HUMAN	ACADL	Reviewed	Homo sapiens	ACADL	Long-chain specific acyl-CoA dehydrogenase, mitochondrial (LCAD) (EC 1.3.8.8)	1	7	No	No	Yes	1 of 8	No	0	0	Chemical modification and capture of palmitoylated cysteines	0
Q13011	ECH1_HUMAN	ECH1	Reviewed	Homo sapiens	ECH1	Delta(3,5)-Delta(2,4)-dienoyl-CoA isomerase, mitochondrial (EC 5.3.3.-)	1	6	Yes	Yes	Yes	1 of 8	No	1	0	Metabolic labeling of palmitate	0
P40939	ECHA_HUMAN	ECHA	Reviewed	Homo sapiens	HADHA, HADH	Trifunctional enzyme subunit alpha, mitochondrial (78 kDa gastrin-binding protein) (TP-alpha) [Includes: Long-chain enoyl-CoA hydratase (EC 4.2.1.17); Long chain 3-hydroxyacyl-CoA dehydrogenase (EC 1.1.1.211)]	1	13	Yes	Yes	Yes	2 of 8	No	1	0	Metabolic labeling of palmitate	0
P06401	PRGR_HUMAN	PRGR	Reviewed	Homo sapiens	PGR, NR3C3	Progesterone receptor (PR) (Nuclear receptor subfamily 3 group C member 3)	5	24	Yes	Yes	Yes	0 of 8	NA	0	1		0
P34897	GLYM_HUMAN	GLYM	Reviewed	Homo sapiens	SHMT2	Serine hydroxymethyltransferase, mitochondrial (SHMT) (EC 2.1.2.1) (Glycine hydroxymethyltransferase) (Serine methylase)	3	8	No	No	Yes	2 of 8	No	0	1	Metabolic labeling of palmitate	0
Q9HCP0	KC1G1_HUMAN	KC1G1	Reviewed	Homo sapiens	CSNK1G1	Casein kinase I isoform gamma-1 (CKI-gamma 1) (EC 2.7.11.1)	2	8	Yes	Yes	Yes	3 of 8	No	0	0	Chemical modification and capture of palmitoylated cysteines, Metabolic labeling of palmitate	0
P04843	RPN1_HUMAN	RPN1	Reviewed	Homo sapiens	RPN1	Dolichyl-diphosphooligosaccharide--protein glycosyltransferase subunit 1 (EC 2.4.99.18) (Dolichyl-diphosphooligosaccharide--protein glycosyltransferase 67 kDa subunit) (Ribophorin I) (RPN-I) (Ribophorin-1)	1	2	No	No	Yes	2 of 8	No	1	0	Chemical modification and capture of palmitoylated cysteines, Metabolic labeling of palmitate	0
Q9NRW1	RAB6B_HUMAN	RAB6B	Reviewed	Homo sapiens	RAB6B	Ras-related protein Rab-6B	1	2	No	No	Yes	1 of 8	No	0	0	Chemical modification and capture of palmitoylated cysteines	0
P17661	DESM_HUMAN	DESM	Reviewed	Homo sapiens	DES	Desmin	1	1	No	No	Yes	1 of 8	No	0	0	Chemical modification and capture of palmitoylated cysteines	0
A3FG56	A3FG56_HUMAN	A3FG56	Unreviewed	Homo sapiens	HLA-B	MHC class I antigen	1	3	No	No	Yes	1 of 8	No	0	0	Chemical modification and capture of palmitoylated cysteines	0
Q8IXS6	PALM2_HUMAN	PALM2	Reviewed	Homo sapiens	PALM2	Paralemmin-2	2	5	Yes	Yes	Yes	1 of 8	Yes	1	0	Chemical modification and capture of palmitoylated cysteines	0
P62333	PRS10_HUMAN	PRS10	Reviewed	Homo sapiens	PSMC6, SUG2	26S protease regulatory subunit 10B (26S proteasome AAA-ATPase subunit RPT4) (Proteasome 26S subunit ATPase 6) (Proteasome subunit p42)	1	5	No	No	Yes	1 of 8	No	0	0	Metabolic labeling of palmitate	0
O14933	UB2L6_HUMAN	UB2L6	Reviewed	Homo sapiens	UBE2L6, UBCH8	Ubiquitin/ISG15-conjugating enzyme E2 L6 (EC 6.3.2.19) (Retinoic acid-induced gene B protein) (RIG-B) (UbcH8) (Ubiquitin carrier protein L6) (Ubiquitin-protein ligase L6)	2	3	No	No	Yes	1 of 8	No	0	0	Chemical modification and capture of palmitoylated cysteines	0
P08648	ITA5_HUMAN	ITA5	Reviewed	Homo sapiens	ITGA5, FNRA	Integrin alpha-5 (CD49 antigen-like family member E) (Fibronectin receptor subunit alpha) (Integrin alpha-F) (VLA-5) (CD antigen CD49e) [Cleaved into: Integrin alpha-5 heavy chain; Integrin alpha-5 light chain]	1	20	No	No	Yes	1 of 8	No	0	0	Chemical modification and capture of palmitoylated cysteines	0
Q86VU5	CMTD1_HUMAN	CMTD1	Reviewed	Homo sapiens	COMTD1, UNQ766/PRO1558	Catechol O-methyltransferase domain-containing protein 1 (EC 2.1.1.-)	1	7	Yes	Yes	Yes	2 of 8	No	1	0	Chemical modification and capture of palmitoylated cysteines	0
O15269	SPTC1_HUMAN	SPTC1	Reviewed	Homo sapiens	SPTLC1, LCB1	Serine palmitoyltransferase 1 (EC 2.3.1.50) (Long chain base biosynthesis protein 1) (LCB 1) (Serine-palmitoyl-CoA transferase 1) (SPT 1) (SPT1)	2	10	Yes	Yes	Yes	1 of 8	No	0	0	Chemical modification and capture of palmitoylated cysteines	0
O15243	OBRG_HUMAN	OBRG	Reviewed	Homo sapiens	LEPROT, LEPR, OBR	Leptin receptor gene-related protein (Endospanin-1) (Leptin receptor overlapping transcript protein) (OB-R gene-related protein) (OB-RGRP)	1	3	Yes	Yes	Yes	1 of 8	No	0	0	Chemical modification and capture of palmitoylated cysteines	0
Q9NVE7	PANK4_HUMAN	PANK4	Reviewed	Homo sapiens	PANK4	Pantothenate kinase 4 (hPanK4) (EC 2.7.1.33) (Pantothenic acid kinase 4)	1	12	Yes	Yes	Yes	1 of 8	No	0	0	Chemical modification and capture of palmitoylated cysteines	0
Q13002	GRIK2_HUMAN	GRIK2	Reviewed	Homo sapiens	GRIK2, GLUR6	Glutamate receptor ionotropic, kainate 2 (GluK2) (Excitatory amino acid receptor 4) (EAA4) (Glutamate receptor 6) (GluR-6) (GluR6)	7	12	Yes	Yes	Yes	1 of 8	No	0	0	Chemical modification and capture of palmitoylated cysteines	0
P15531	NDKA_HUMAN	NDKA	Reviewed	Homo sapiens	NME1, NDPKA, NM23	Nucleoside diphosphate kinase A (NDK A) (NDP kinase A) (EC 2.7.4.6) (Granzyme A-activated DNase) (GAAD) (Metastasis inhibition factor nm23) (Tumor metastatic process-associated protein) (nm23-H1)	2	4	Yes	Yes	Yes	1 of 8	No	0	0	Chemical modification and capture of palmitoylated cysteines	0
O15031	PLXB2_HUMAN	PLXB2	Reviewed	Homo sapiens	PLXNB2, KIAA0315	Plexin-B2 (MM1)	1	48	Yes	No	Yes	1 of 8	No	0	0	Chemical modification and capture of palmitoylated cysteines	0
O43665	RGS10_HUMAN	RGS10	Reviewed	Homo sapiens	RGS10	Regulator of G-protein signaling 10 (RGS10)	3	2	Yes	Yes	Yes	0 of 8	NA	0	2		1
P43005	EAA3_HUMAN	EAA3	Reviewed	Homo sapiens	SLC1A1, EAAC1, EAAT3	Excitatory amino acid transporter 3 (Excitatory amino-acid carrier 1) (Neuronal and epithelial glutamate transporter) (Sodium-dependent glutamate/aspartate transporter 3) (Solute carrier family 1 member 1)	1	6	Yes	Yes	Yes	1 of 8	Yes	1	0	Chemical modification and capture of palmitoylated cysteines	0
Q96IG2	FXL20_HUMAN	FXL20	Reviewed	Homo sapiens	FBXL20, FBL2	F-box/LRR-repeat protein 20 (F-box and leucine-rich repeat protein 20) (F-box/LRR-repeat protein 2-like)	2	32	Yes	Yes	Yes	2 of 8	No	0	0	Chemical modification and capture of palmitoylated cysteines	0
Q29RF7	PDS5A_HUMAN	PDS5A	Reviewed	Homo sapiens	PDS5A, KIAA0648, PDS5, PIG54	Sister chromatid cohesion protein PDS5 homolog A (Cell proliferation-inducing gene 54 protein) (Sister chromatid cohesion protein 112) (SCC-112)	2	27	Yes	Yes	Yes	1 of 8	No	0	0	Metabolic labeling of palmitate	0
P62805	H4_HUMAN	H4	Reviewed	Homo sapiens	HIST1H4A, H4/A, H4FA;, HIST1H4B, H4/I, H4FI;, HIST1H4C, H4/G, H4FG;, HIST1H4D, H4/B, H4FB;, HIST1H4E, H4/J, H4FJ;, HIST1H4F, H4/C, H4FC;, HIST1H4H, H4/H, H4FH;, HIST1H4I, H4/M, H4FM;, HIST1H4J, H4/E, H4FE;, HIST1H4K, H4/D, H4FD;, HIST1H4L, H4/K, H4FK;, HIST2H4A, H4/N, H4F2, H4FN, HIST2H4;, HIST2H4B, H4/O, H4FO;, HIST4H4	Histone H4	1	0	No	No	Yes	1 of 8	No	0	0	Chemical modification and capture of palmitoylated cysteines	0
Q8IYS2	K2013_HUMAN	K2013	Reviewed	Homo sapiens	KIAA2013	Uncharacterized protein KIAA2013	2	10	No	No	Yes	5 of 8	No	1	0	Chemical modification and capture of palmitoylated cysteines, Metabolic labeling of palmitate	0
P11233	RALA_HUMAN	RALA	Reviewed	Homo sapiens	RALA, RAL	Ras-related protein Ral-A	1	3	Yes	Yes	Yes	4 of 8	No	2	0	Chemical modification and capture of palmitoylated cysteines	0
P04899	GNAI2_HUMAN	GNAI2	Reviewed	Homo sapiens	GNAI2, GNAI2B	Guanine nucleotide-binding protein G(i) subunit alpha-2 (Adenylate cyclase-inhibiting G alpha protein)	4	11	Yes	Yes	Yes	7 of 8	No	3	1	Chemical modification and capture of palmitoylated cysteines, Metabolic labeling of palmitate	0
P27824	CALX_HUMAN	CALX	Reviewed	Homo sapiens	CANX	Calnexin (IP90) (Major histocompatibility complex class I antigen-binding protein p88) (p90)	1	8	Yes	Yes	Yes	7 of 8	No	3	1	Chemical modification and capture of palmitoylated cysteines, Metabolic labeling of palmitate	2
P61225	RAP2B_HUMAN	RAP2B	Reviewed	Homo sapiens	RAP2B	Ras-related protein Rap-2b	1	4	Yes	Yes	Yes	7 of 8	No	2	1	Chemical modification and capture of palmitoylated cysteines, Metabolic labeling of palmitate	2
Q9H3N1	TMX1_HUMAN	TMX1	Reviewed	Homo sapiens	TMX1, TMX, TXNDC, TXNDC1, PSEC0085, UNQ235/PRO268	Thioredoxin-related transmembrane protein 1 (Thioredoxin domain-containing protein 1) (Transmembrane Trx-related protein)	1	7	No	No	Yes	7 of 8	No	3	2	Chemical modification and capture of palmitoylated cysteines, Metabolic labeling of palmitate	2
Q9Y3L5	RAP2C_HUMAN	RAP2C	Reviewed	Homo sapiens	RAP2C	Ras-related protein Rap-2c	1	4	Yes	Yes	Yes	7 of 8	No	2	0	Chemical modification and capture of palmitoylated cysteines, Metabolic labeling of palmitate	0
P10301	RRAS_HUMAN	RRAS	Reviewed	Homo sapiens	RRAS	Ras-related protein R-Ras (p23)	1	3	Yes	Yes	Yes	6 of 8	No	3	1	Chemical modification and capture of palmitoylated cysteines, Metabolic labeling of palmitate	0
P08754	GNAI3_HUMAN	GNAI3	Reviewed	Homo sapiens	GNAI3	Guanine nucleotide-binding protein G(k) subunit alpha (G(i) alpha-3)	1	10	Yes	Yes	Yes	7 of 8	No	3	0	Chemical modification and capture of palmitoylated cysteines, Metabolic labeling of palmitate	0
Q14344	GNA13_HUMAN	GNA13	Reviewed	Homo sapiens	GNA13	Guanine nucleotide-binding protein subunit alpha-13 (G alpha-13) (G-protein subunit alpha-13)	1	6	Yes	Yes	Yes	7 of 8	No	3	1	Chemical modification and capture of palmitoylated cysteines, Metabolic labeling of palmitate	2
Q86UE4	LYRIC_HUMAN	LYRIC	Reviewed	Homo sapiens	MTDH, AEG1, LYRIC	Protein LYRIC (3D3/LYRIC) (Astrocyte elevated gene-1 protein) (AEG-1) (Lysine-rich CEACAM1 co-isolated protein) (Metadherin) (Metastasis adhesion protein)	1	1	No	No	Yes	6 of 8	No	3	0	Chemical modification and capture of palmitoylated cysteines, Metabolic labeling of palmitate	0
O00161	SNP23_HUMAN	SNP23	Reviewed	Homo sapiens	SNAP23	Synaptosomal-associated protein 23 (SNAP-23) (Vesicle-membrane fusion protein SNAP-23)	2	6	Yes	Yes	Yes	8 of 8	No	3	0	Chemical modification and capture of palmitoylated cysteines, Metabolic labeling of palmitate	6
P02786	TFR1_HUMAN	TFR1	Reviewed	Homo sapiens	TFRC	Transferrin receptor protein 1 (TR) (TfR) (TfR1) (Trfr) (T9) (p90) (CD antigen CD71) [Cleaved into: Transferrin receptor protein 1, serum form (sTfR)]	1	8	No	No	Yes	7 of 8	No	3	1	Chemical modification and capture of palmitoylated cysteines, Metabolic labeling of palmitate	1
P10114	RAP2A_HUMAN	RAP2A	Reviewed	Homo sapiens	RAP2A	Ras-related protein Rap-2a (RbBP-30)	1	4	Yes	Yes	Yes	5 of 8	No	2	0	Chemical modification and capture of palmitoylated cysteines, Metabolic labeling of palmitate	0
Q9Y282	ERGI3_HUMAN	ERGI3	Reviewed	Homo sapiens	ERGIC3, C20orf47, ERV46, SDBCAG84, CGI-54, PRO0989	Endoplasmic reticulum-Golgi intermediate compartment protein 3 (Serologically defined breast cancer antigen NY-BR-84)	3	10	Yes	No	Yes	6 of 8	No	2	1	Chemical modification and capture of palmitoylated cysteines, Metabolic labeling of palmitate	0
P01111	RASN_HUMAN	RASN	Reviewed	Homo sapiens	NRAS, HRAS1	GTPase NRas (Transforming protein N-Ras)	1	5	Yes	Yes	Yes	6 of 8	No	2	2	Chemical modification and capture of palmitoylated cysteines, Metabolic labeling of palmitate	1
P51809	VAMP7_HUMAN	VAMP7	Reviewed	Homo sapiens	VAMP7, SYBL1	Vesicle-associated membrane protein 7 (VAMP-7) (Synaptobrevin-like protein 1) (Tetanus-insensitive VAMP) (Ti-VAMP)	3	9	Yes	Yes	Yes	5 of 8	No	2	0	Chemical modification and capture of palmitoylated cysteines, Metabolic labeling of palmitate	0
Q15836	VAMP3_HUMAN	VAMP3	Reviewed	Homo sapiens	VAMP3, SYB3	Vesicle-associated membrane protein 3 (VAMP-3) (Cellubrevin) (CEB) (Synaptobrevin-3)	1	1	No	No	Yes	6 of 8	No	3	0	Chemical modification and capture of palmitoylated cysteines, Metabolic labeling of palmitate	0
Q15758	AAAT_HUMAN	AAAT	Reviewed	Homo sapiens	SLC1A5, ASCT2, M7V1, RDR, RDRC	Neutral amino acid transporter B(0) (ATB(0)) (Baboon M7 virus receptor) (RD114/simian type D retrovirus receptor) (Sodium-dependent neutral amino acid transporter type 2) (Solute carrier family 1 member 5)	3	8	Yes	Yes	Yes	6 of 8	No	4	0	Chemical modification and capture of palmitoylated cysteines, Metabolic labeling of palmitate	0
P27105	STOM_HUMAN	STOM	Reviewed	Homo sapiens	STOM, BND7, EPB72	Erythrocyte band 7 integral membrane protein (Protein 7.2b) (Stomatin)	2	3	Yes	Yes	Yes	5 of 8	No	1	1	Chemical modification and capture of palmitoylated cysteines, Metabolic labeling of palmitate	2
Q9UIQ6	LCAP_HUMAN	LCAP	Reviewed	Homo sapiens	LNPEP, OTASE	Leucyl-cystinyl aminopeptidase (Cystinyl aminopeptidase) (EC 3.4.11.3) (Insulin-regulated membrane aminopeptidase) (Insulin-responsive aminopeptidase) (IRAP) (Oxytocinase) (OTase) (Placental leucine aminopeptidase) (P-LAP) [Cleaved into: Leucyl-cystinyl aminopeptidase, pregnancy serum form]	3	9	No	No	Yes	6 of 8	No	4	0	Chemical modification and capture of palmitoylated cysteines, Metabolic labeling of palmitate	0
Q9NRY6	PLS3_HUMAN	PLS3	Reviewed	Homo sapiens	PLSCR3	Phospholipid scramblase 3 (PL scramblase 3) (Ca(2+)-dependent phospholipid scramblase 3)	1	13	Yes	Yes	Yes	5 of 8	No	1	0	Chemical modification and capture of palmitoylated cysteines	0
P11234	RALB_HUMAN	RALB	Reviewed	Homo sapiens	RALB	Ras-related protein Ral-B	1	2	Yes	Yes	Yes	4 of 8	No	2	0	Chemical modification and capture of palmitoylated cysteines	0
Q14108	SCRB2_HUMAN	SCRB2	Reviewed	Homo sapiens	SCARB2, CD36L2, LIMPII, LIMP2	Lysosome membrane protein 2 (85 kDa lysosomal membrane sialoglycoprotein) (LGP85) (CD36 antigen-like 2) (Lysosome membrane protein II) (LIMP II) (Scavenger receptor class B member 2) (CD antigen CD36)	2	8	Yes	Yes	Yes	4 of 8	No	2	0	Chemical modification and capture of palmitoylated cysteines	0
P04075	ALDOA_HUMAN	ALDOA	Reviewed	Homo sapiens	ALDOA, ALDA	Fructose-bisphosphate aldolase A (EC 4.1.2.13) (Lung cancer antigen NY-LU-1) (Muscle-type aldolase)	2	8	No	No	Yes	4 of 8	No	1	0	Chemical modification and capture of palmitoylated cysteines, Metabolic labeling of palmitate	0
P45880	VDAC2_HUMAN	VDAC2	Reviewed	Homo sapiens	VDAC2	Voltage-dependent anion-selective channel protein 2 (VDAC-2) (hVDAC2) (Outer mitochondrial membrane protein porin 2)	3	9	Yes	Yes	Yes	3 of 8	No	1	0	Chemical modification and capture of palmitoylated cysteines, Metabolic labeling of palmitate	0
P12236	ADT3_HUMAN	ADT3	Reviewed	Homo sapiens	SLC25A6, ANT3, CDABP0051	ADP/ATP translocase 3 (ADP,ATP carrier protein 3) (ADP,ATP carrier protein, isoform T2) (ANT 2) (Adenine nucleotide translocator 3) (ANT 3) (Solute carrier family 25 member 6) [Cleaved into: ADP/ATP translocase 3, N-terminally processed]	1	4	No	No	Yes	3 of 8	No	2	0	Chemical modification and capture of palmitoylated cysteines, Metabolic labeling of palmitate	0
Q5VST6	AB17B_HUMAN	AB17B	Reviewed	Homo sapiens	ABHD17B, C9orf77, FAM108B1, CGI-67, FAM108B	Alpha/beta hydrolase domain-containing protein 17B (EC 3.-.-.-)	2	12	Yes	Yes	Yes	4 of 8	No	3	1	Chemical modification and capture of palmitoylated cysteines, Metabolic labeling of palmitate	0
Q6IAA8	LTOR1_HUMAN	LTOR1	Reviewed	Homo sapiens	LAMTOR1, C11orf59, PDRO, PP7157	Ragulator complex protein LAMTOR1 (Late endosomal/lysosomal adaptor and MAPK and MTOR activator 1) (Lipid raft adaptor protein p18) (Protein associated with DRMs and endosomes) (p27Kip1-releasing factor from RhoA) (p27RF-Rho)	1	2	Yes	Yes	Yes	6 of 8	No	3	1	Chemical modification and capture of palmitoylated cysteines, Metabolic labeling of palmitate	0
O14672	ADA10_HUMAN	ADA10	Reviewed	Homo sapiens	ADAM10, KUZ, MADM	Disintegrin and metalloproteinase domain-containing protein 10 (ADAM 10) (EC 3.4.24.81) (CDw156) (Kuzbanian protein homolog) (Mammalian disintegrin-metalloprotease) (CD antigen CD156c)	1	36	Yes	No	Yes	4 of 8	No	1	0	Chemical modification and capture of palmitoylated cysteines, Metabolic labeling of palmitate	0
Q07065	CKAP4_HUMAN	CKAP4	Reviewed	Homo sapiens	CKAP4	Cytoskeleton-associated protein 4 (63-kDa cytoskeleton-linking membrane protein) (Climp-63) (p63)	1	2	No	No	Yes	4 of 8	No	1	3	Chemical modification and capture of palmitoylated cysteines	1
Q9NXU5	ARL15_HUMAN	ARL15	Reviewed	Homo sapiens	ARL15, ARFRP2	ADP-ribosylation factor-like protein 15 (ADP-ribosylation factor-related protein 2) (ARF-related protein 2)	1	7	Yes	Yes	Yes	4 of 8	No	1	0	Chemical modification and capture of palmitoylated cysteines, Metabolic labeling of palmitate	0
O14967	CLGN_HUMAN	CLGN	Reviewed	Homo sapiens	CLGN	Calmegin	1	8	Yes	Yes	Yes	2 of 8	No	0	0	Chemical modification and capture of palmitoylated cysteines, Metabolic labeling of palmitate	0
P13639	EF2_HUMAN	EF2	Reviewed	Homo sapiens	EEF2, EF2	Elongation factor 2 (EF-2)	1	17	Yes	Yes	Yes	4 of 8	No	1	0	Chemical modification and capture of palmitoylated cysteines, Metabolic labeling of palmitate	0
P05141	ADT2_HUMAN	ADT2	Reviewed	Homo sapiens	SLC25A5, ANT2	ADP/ATP translocase 2 (ADP,ATP carrier protein 2) (ADP,ATP carrier protein, fibroblast isoform) (Adenine nucleotide translocator 2) (ANT 2) (Solute carrier family 25 member 5) [Cleaved into: ADP/ATP translocase 2, N-terminally processed]	1	4	No	No	Yes	3 of 8	No	1	0	Chemical modification and capture of palmitoylated cysteines, Metabolic labeling of palmitate	0
Q8ND76	CCNY_HUMAN	CCNY	Reviewed	Homo sapiens	CCNY, C10orf9, CBCP1, CFP1	Cyclin-Y (Cyc-Y) (Cyclin box protein 1) (Cyclin fold protein 1) (cyclin-X)	3	9	Yes	Yes	Yes	4 of 8	No	2	0	Chemical modification and capture of palmitoylated cysteines, Metabolic labeling of palmitate	0
P84996	ALEX_HUMAN	ALEX	Reviewed	Homo sapiens	GNAS, GNAS1	Protein ALEX (Alternative gene product encoded by XL-exon)	1	9	Yes	Yes	Yes	5 of 8	No	3	0	Chemical modification and capture of palmitoylated cysteines, Metabolic labeling of palmitate	0
P53801	PTTG_HUMAN	PTTG	Reviewed	Homo sapiens	PTTG1IP, C21orf1, C21orf3	Pituitary tumor-transforming gene 1 protein-interacting protein (Pituitary tumor-transforming gene protein-binding factor) (PBF) (PTTG-binding factor)	1	14	Yes	Yes	Yes	5 of 8	No	3	0	Chemical modification and capture of palmitoylated cysteines, Metabolic labeling of palmitate	0
Q13200	PSMD2_HUMAN	PSMD2	Reviewed	Homo sapiens	PSMD2, TRAP2	26S proteasome non-ATPase regulatory subunit 2 (26S proteasome regulatory subunit RPN1) (26S proteasome regulatory subunit S2) (26S proteasome subunit p97) (Protein 55.11) (Tumor necrosis factor type 1 receptor-associated protein 2)	1	13	Yes	Yes	Yes	3 of 8	No	0	0	Chemical modification and capture of palmitoylated cysteines, Metabolic labeling of palmitate	0
P21796	VDAC1_HUMAN	VDAC1	Reviewed	Homo sapiens	VDAC1, VDAC	Voltage-dependent anion-selective channel protein 1 (VDAC-1) (hVDAC1) (Outer mitochondrial membrane protein porin 1) (Plasmalemmal porin) (Porin 31HL) (Porin 31HM)	1	2	No	No	Yes	2 of 8	No	1	0	Chemical modification and capture of palmitoylated cysteines, Metabolic labeling of palmitate	0
P39023	RL3_HUMAN	RL3	Reviewed	Homo sapiens	RPL3, OK/SW-cl.32	60S ribosomal protein L3 (HIV-1 TAR RNA-binding protein B) (TARBP-B)	1	5	No	No	Yes	3 of 8	No	3	0	Chemical modification and capture of palmitoylated cysteines, Metabolic labeling of palmitate	0
P62280	RS11_HUMAN	RS11	Reviewed	Homo sapiens	RPS11	40S ribosomal protein S11	1	3	No	No	Yes	5 of 8	No	0	1	Chemical modification and capture of palmitoylated cysteines, Metabolic labeling of palmitate	1
Q9H3Z4	DNJC5_HUMAN	DNJC5	Reviewed	Homo sapiens	DNAJC5, CSP	DnaJ homolog subfamily C member 5 (Cysteine string protein) (CSP)	2	14	Yes	Yes	Yes	5 of 8	No	1	0	Chemical modification and capture of palmitoylated cysteines, Metabolic labeling of palmitate	0
Q7Z5G4	GOGA7_HUMAN	GOGA7	Reviewed	Homo sapiens	GOLGA7, GCP16, HDCKB03P, HSPC041	Golgin subfamily A member 7 (Golgi complex-associated protein of 16 kDa)	2	4	Yes	Yes	Yes	5 of 8	No	2	1	Chemical modification and capture of palmitoylated cysteines, Metabolic labeling of palmitate	2
P01112	RASH_HUMAN	RASH	Reviewed	Homo sapiens	HRAS, HRAS1	GTPase HRas (H-Ras-1) (Ha-Ras) (Transforming protein p21) (c-H-ras) (p21ras) [Cleaved into: GTPase HRas, N-terminally processed]	2	6	Yes	Yes	Yes	7 of 8	No	2	4	Chemical modification and capture of palmitoylated cysteines, Metabolic labeling of palmitate	2
P48509	CD151_HUMAN	CD151	Reviewed	Homo sapiens	CD151, TSPAN24	CD151 antigen (GP27) (Membrane glycoprotein SFA-1) (Platelet-endothelial tetraspan antigen 3) (PETA-3) (Tetraspanin-24) (Tspan-24) (CD antigen CD151)	1	15	Yes	Yes	Yes	4 of 8	No	1	6	Chemical modification and capture of palmitoylated cysteines	6
P05023	AT1A1_HUMAN	AT1A1	Reviewed	Homo sapiens	ATP1A1	Sodium/potassium-transporting ATPase subunit alpha-1 (Na(+)/K(+) ATPase alpha-1 subunit) (EC 3.6.3.9) (Sodium pump subunit alpha-1)	4	23	Yes	Yes	Yes	5 of 8	No	2	0	Chemical modification and capture of palmitoylated cysteines, Metabolic labeling of palmitate	0
P12235	ADT1_HUMAN	ADT1	Reviewed	Homo sapiens	SLC25A4, ANT1	ADP/ATP translocase 1 (ADP,ATP carrier protein 1) (ADP,ATP carrier protein, heart/skeletal muscle isoform T1) (Adenine nucleotide translocator 1) (ANT 1) (Solute carrier family 25 member 4)	1	4	No	No	Yes	1 of 8	No	1	0	Metabolic labeling of palmitate	0
P43121	MUC18_HUMAN	MUC18	Reviewed	Homo sapiens	MCAM, MUC18	Cell surface glycoprotein MUC18 (Cell surface glycoprotein P1H12) (Melanoma cell adhesion molecule) (Melanoma-associated antigen A32) (Melanoma-associated antigen MUC18) (S-endo 1 endothelial-associated antigen) (CD antigen CD146)	2	17	Yes	Yes	Yes	3 of 8	No	1	0	Chemical modification and capture of palmitoylated cysteines	0
Q5W111	SPRY7_HUMAN	SPRY7	Reviewed	Homo sapiens	SPRYD7, C13orf1, CLLD6	SPRY domain-containing protein 7 (Chronic lymphocytic leukemia deletion region gene 6 protein) (CLL deletion region gene 6 protein)	2	8	Yes	Yes	Yes	2 of 8	No	0	0	Chemical modification and capture of palmitoylated cysteines	0
O94886	TM63A_HUMAN	TM63A	Reviewed	Homo sapiens	TMEM63A, KIAA0489, KIAA0792	Transmembrane protein 63A	1	26	Yes	Yes	Yes	5 of 8	No	1	0	Chemical modification and capture of palmitoylated cysteines, Metabolic labeling of palmitate	0
P38646	GRP75_HUMAN	GRP75	Reviewed	Homo sapiens	HSPA9, GRP75, HSPA9B, mt-HSP70	Stress-70 protein, mitochondrial (75 kDa glucose-regulated protein) (GRP-75) (Heat shock 70 kDa protein 9) (Mortalin) (MOT) (Peptide-binding protein 74) (PBP74)	1	5	No	No	Yes	3 of 8	No	1	0	Chemical modification and capture of palmitoylated cysteines, Metabolic labeling of palmitate	0
P48047	ATPO_HUMAN	ATPO	Reviewed	Homo sapiens	ATP5O, ATPO	ATP synthase subunit O, mitochondrial (Oligomycin sensitivity conferral protein) (OSCP)	1	2	No	No	Yes	3 of 8	No	0	0	Chemical modification and capture of palmitoylated cysteines, Metabolic labeling of palmitate	0
P06241	FYN_HUMAN	FYN	Reviewed	Homo sapiens	FYN	Tyrosine-protein kinase Fyn (EC 2.7.10.2) (Proto-oncogene Syn) (Proto-oncogene c-Fyn) (Src-like kinase) (SLK) (p59-Fyn)	3	10	Yes	Yes	Yes	5 of 8	No	2	2	Chemical modification and capture of palmitoylated cysteines, Metabolic labeling of palmitate	2
P04406	G3P_HUMAN	G3P	Reviewed	Homo sapiens	GAPDH, GAPD, CDABP0047, OK/SW-cl.12	Glyceraldehyde-3-phosphate dehydrogenase (GAPDH) (EC 1.2.1.12) (Peptidyl-cysteine S-nitrosylase GAPDH) (EC 2.6.99.-)	2	3	No	No	Yes	3 of 8	No	1	0	Chemical modification and capture of palmitoylated cysteines, Metabolic labeling of palmitate	0
P09471	GNAO_HUMAN	GNAO	Reviewed	Homo sapiens	GNAO1	Guanine nucleotide-binding protein G(o) subunit alpha	2	10	Yes	Yes	Yes	4 of 8	No	2	0	Chemical modification and capture of palmitoylated cysteines, Metabolic labeling of palmitate	0
O15162	PLS1_HUMAN	PLS1	Reviewed	Homo sapiens	PLSCR1	Phospholipid scramblase 1 (PL scramblase 1) (Ca(2+)-dependent phospholipid scramblase 1) (Erythrocyte phospholipid scramblase) (MmTRA1b)	1	18	Yes	Yes	Yes	4 of 8	No	1	1	Chemical modification and capture of palmitoylated cysteines	5
P23634	AT2B4_HUMAN	AT2B4	Reviewed	Homo sapiens	ATP2B4, ATP2B2, MXRA1, Atp2b4	Plasma membrane calcium-transporting ATPase 4 (PMCA4) (EC 3.6.3.8) (Matrix-remodeling-associated protein 1) (Plasma membrane calcium ATPase isoform 4) (Plasma membrane calcium pump isoform 4)	8	21	No	No	Yes	3 of 8	No	0	0	Chemical modification and capture of palmitoylated cysteines, Metabolic labeling of palmitate	0
P08962	CD63_HUMAN	CD63	Reviewed	Homo sapiens	CD63, MLA1, TSPAN30	CD63 antigen (Granulophysin) (Lysosomal-associated membrane protein 3) (LAMP-3) (Melanoma-associated antigen ME491) (OMA81H) (Ocular melanoma-associated antigen) (Tetraspanin-30) (Tspan-30) (CD antigen CD63)	3	15	Yes	Yes	Yes	5 of 8	No	2	3	Chemical modification and capture of palmitoylated cysteines	0
P60033	CD81_HUMAN	CD81	Reviewed	Homo sapiens	CD81, TAPA1, TSPAN28	CD81 antigen (26 kDa cell surface protein TAPA-1) (Target of the antiproliferative antibody 1) (Tetraspanin-28) (Tspan-28) (CD antigen CD81)	1	12	Yes	Yes	Yes	5 of 8	No	3	6	Chemical modification and capture of palmitoylated cysteines, Metabolic labeling of palmitate	8
P62266	RS23_HUMAN	RS23	Reviewed	Homo sapiens	RPS23	40S ribosomal protein S23	1	3	Yes	Yes	Yes	3 of 8	No	1	0	Chemical modification and capture of palmitoylated cysteines, Metabolic labeling of palmitate	0
Q92896	GSLG1_HUMAN	GSLG1	Reviewed	Homo sapiens	GLG1, CFR1, ESL1, MG160	Golgi apparatus protein 1 (CFR-1) (Cysteine-rich fibroblast growth factor receptor) (E-selectin ligand 1) (ESL-1) (Golgi sialoglycoprotein MG-160)	3	68	Yes	Yes	Yes	4 of 8	No	1	0	Chemical modification and capture of palmitoylated cysteines, Metabolic labeling of palmitate	0
P10809	CH60_HUMAN	CH60	Reviewed	Homo sapiens	HSPD1, HSP60	60 kDa heat shock protein, mitochondrial (60 kDa chaperonin) (Chaperonin 60) (CPN60) (Heat shock protein 60) (HSP-60) (Hsp60) (HuCHA60) (Mitochondrial matrix protein P1) (P60 lymphocyte protein)	1	3	No	No	Yes	3 of 8	No	1	0	Chemical modification and capture of palmitoylated cysteines, Metabolic labeling of palmitate	0
O75083	WDR1_HUMAN	WDR1	Reviewed	Homo sapiens	WDR1	WD repeat-containing protein 1 (Actin-interacting protein 1) (AIP1) (NORI-1)	2	12	No	No	Yes	3 of 8	No	2	0	Chemical modification and capture of palmitoylated cysteines, Metabolic labeling of palmitate	0
Q96JJ7	TMX3_HUMAN	TMX3	Reviewed	Homo sapiens	TMX3, KIAA1830, TXNDC10	Protein disulfide-isomerase TMX3 (EC 5.3.4.1) (Thioredoxin domain-containing protein 10) (Thioredoxin-related transmembrane protein 3)	2	6	Yes	Yes	Yes	4 of 8	No	2	0	Chemical modification and capture of palmitoylated cysteines, Metabolic labeling of palmitate	0
Q06830	PRDX1_HUMAN	PRDX1	Reviewed	Homo sapiens	PRDX1, PAGA, PAGB, TDPX2	Peroxiredoxin-1 (EC 1.11.1.15) (Natural killer cell-enhancing factor A) (NKEF-A) (Proliferation-associated gene protein) (PAG) (Thioredoxin peroxidase 2) (Thioredoxin-dependent peroxide reductase 2)	1	4	No	No	Yes	2 of 8	No	1	0	Chemical modification and capture of palmitoylated cysteines, Metabolic labeling of palmitate	0
O15118	NPC1_HUMAN	NPC1	Reviewed	Homo sapiens	NPC1	Niemann-Pick C1 protein	1	49	Yes	Yes	Yes	3 of 8	No	1	0	Chemical modification and capture of palmitoylated cysteines, Metabolic labeling of palmitate	0
P46781	RS9_HUMAN	RS9	Reviewed	Homo sapiens	RPS9	40S ribosomal protein S9	1	1	Yes	Yes	Yes	4 of 8	No	0	0	Chemical modification and capture of palmitoylated cysteines, Metabolic labeling of palmitate	0
P05388	RLA0_HUMAN	RLA0	Reviewed	Homo sapiens	RPLP0	60S acidic ribosomal protein P0 (60S ribosomal protein L10E)	1	3	No	No	Yes	2 of 8	No	1	0	Chemical modification and capture of palmitoylated cysteines, Metabolic labeling of palmitate	0
P30050	RL12_HUMAN	RL12	Reviewed	Homo sapiens	RPL12	60S ribosomal protein L12	2	3	Yes	Yes	Yes	5 of 8	No	1	0	Chemical modification and capture of palmitoylated cysteines, Metabolic labeling of palmitate	0
O75379	VAMP4_HUMAN	VAMP4	Reviewed	Homo sapiens	VAMP4	Vesicle-associated membrane protein 4 (VAMP-4)	2	1	No	No	Yes	5 of 8	No	2	0	Chemical modification and capture of palmitoylated cysteines, Metabolic labeling of palmitate	0
Q8N7R7	CCYL1_HUMAN	CCYL1	Reviewed	Homo sapiens	CCNYL1	Cyclin-Y-like protein 1	3	10	Yes	Yes	Yes	3 of 8	No	0	0	Chemical modification and capture of palmitoylated cysteines, Metabolic labeling of palmitate	0
Q03135	CAV1_HUMAN	CAV1	Reviewed	Homo sapiens	CAV1, CAV	Caveolin-1	2	3	Yes	Yes	Yes	4 of 8	No	2	0	Chemical modification and capture of palmitoylated cysteines	0
Q8NG11	TSN14_HUMAN	TSN14	Reviewed	Homo sapiens	TSPAN14, TM4SF14	Tetraspanin-14 (Tspan-14) (DC-TM4F2) (Transmembrane 4 superfamily member 14)	3	12	Yes	Yes	Yes	4 of 8	No	0	0	Chemical modification and capture of palmitoylated cysteines	0
P68133	ACTS_HUMAN	ACTS	Reviewed	Homo sapiens	ACTA1, ACTA	Actin, alpha skeletal muscle (Alpha-actin-1)	1	6	Yes	Yes	Yes	2 of 8	No	2	0	Metabolic labeling of palmitate	0
P30837	AL1B1_HUMAN	AL1B1	Reviewed	Homo sapiens	ALDH1B1, ALDH5, ALDHX	Aldehyde dehydrogenase X, mitochondrial (EC 1.2.1.3) (Aldehyde dehydrogenase 5) (Aldehyde dehydrogenase family 1 member B1)	1	8	Yes	Yes	Yes	2 of 8	No	1	0	Chemical modification and capture of palmitoylated cysteines	0
Q9UKM7	MA1B1_HUMAN	MA1B1	Reviewed	Homo sapiens	MAN1B1, UNQ747/PRO1477	Endoplasmic reticulum mannosyl-oligosaccharide 1,2-alpha-mannosidase (EC 3.2.1.113) (ER alpha-1,2-mannosidase) (ER mannosidase 1) (ERMan1) (Man9GlcNAc2-specific-processing alpha-mannosidase) (Mannosidase alpha class 1B member 1)	1	5	Yes	Yes	Yes	1 of 8	Yes	0	0	Chemical modification and capture of palmitoylated cysteines	0
Q8N4L2	TM55A_HUMAN	TM55A	Reviewed	Homo sapiens	TMEM55A	Type 2 phosphatidylinositol 4,5-bisphosphate 4-phosphatase (Type 2 PtdIns-4,5-P2 4-Ptase) (EC 3.1.3.78) (PtdIns-4,5-P2 4-Ptase II) (Transmembrane protein 55A)	1	19	Yes	Yes	Yes	1 of 8	No	0	0	Chemical modification and capture of palmitoylated cysteines	0
Q5T3F8	TM63B_HUMAN	TM63B	Reviewed	Homo sapiens	TMEM63B, C6orf110	Transmembrane protein 63B	3	28	Yes	Yes	Yes	2 of 8	No	1	0	Chemical modification and capture of palmitoylated cysteines	0
P11142	HSP7C_HUMAN	HSP7C	Reviewed	Homo sapiens	HSPA8, HSC70, HSP73, HSPA10	Heat shock cognate 71 kDa protein (Heat shock 70 kDa protein 8)	2	4	Yes	Yes	Yes	2 of 8	No	1	0	Chemical modification and capture of palmitoylated cysteines, Metabolic labeling of palmitate	0
Q01628	IFM3_HUMAN	IFM3	Reviewed	Homo sapiens	IFITM3	Interferon-induced transmembrane protein 3 (Dispanin subfamily A member 2b) (DSPA2b) (Interferon-inducible protein 1-8U)	1	3	Yes	Yes	Yes	4 of 8	No	0	1	Chemical modification and capture of palmitoylated cysteines, Metabolic labeling of palmitate	3
Q00325	MPCP_HUMAN	MPCP	Reviewed	Homo sapiens	SLC25A3, PHC, OK/SW-cl.48	Phosphate carrier protein, mitochondrial (Phosphate transport protein) (PTP) (Solute carrier family 25 member 3)	2	8	No	No	Yes	3 of 8	No	1	0	Chemical modification and capture of palmitoylated cysteines, Metabolic labeling of palmitate	0
Q99547	MPH6_HUMAN	MPH6	Reviewed	Homo sapiens	MPHOSPH6, MPP6	M-phase phosphoprotein 6	1	1	No	No	Yes	3 of 8	No	1	0	Chemical modification and capture of palmitoylated cysteines, Metabolic labeling of palmitate	0
P50990	TCPQ_HUMAN	TCPQ	Reviewed	Homo sapiens	CCT8, C21orf112, CCTQ, KIAA0002	T-complex protein 1 subunit theta (TCP-1-theta) (CCT-theta) (Renal carcinoma antigen NY-REN-15)	1	10	Yes	Yes	Yes	3 of 8	No	1	0	Chemical modification and capture of palmitoylated cysteines, Metabolic labeling of palmitate	0
P62826	RAN_HUMAN	RAN	Reviewed	Homo sapiens	RAN, ARA24, OK/SW-cl.81	GTP-binding nuclear protein Ran (Androgen receptor-associated protein 24) (GTPase Ran) (Ras-like protein TC4) (Ras-related nuclear protein)	1	3	No	No	Yes	3 of 8	No	1	0	Chemical modification and capture of palmitoylated cysteines, Metabolic labeling of palmitate	0
P63241	IF5A1_HUMAN	IF5A1	Reviewed	Homo sapiens	EIF5A	Eukaryotic translation initiation factor 5A-1 (eIF-5A-1) (eIF-5A1) (Eukaryotic initiation factor 5A isoform 1) (eIF-5A) (Rev-binding factor) (eIF-4D)	2	5	Yes	Yes	Yes	5 of 8	No	1	0	Chemical modification and capture of palmitoylated cysteines, Metabolic labeling of palmitate	0
P48643	TCPE_HUMAN	TCPE	Reviewed	Homo sapiens	CCT5, CCTE, KIAA0098	T-complex protein 1 subunit epsilon (TCP-1-epsilon) (CCT-epsilon)	1	8	No	No	Yes	4 of 8	No	2	0	Chemical modification and capture of palmitoylated cysteines, Metabolic labeling of palmitate	0
P07947	YES_HUMAN	YES	Reviewed	Homo sapiens	YES1, YES	Tyrosine-protein kinase Yes (EC 2.7.10.2) (Proto-oncogene c-Yes) (p61-Yes)	1	9	Yes	Yes	Yes	4 of 8	No	1	0	Chemical modification and capture of palmitoylated cysteines, Metabolic labeling of palmitate	0
Q9GZU7	CTDS1_HUMAN	CTDS1	Reviewed	Homo sapiens	CTDSP1, NIF3, NLIIF, SCP1	Carboxy-terminal domain RNA polymerase II polypeptide A small phosphatase 1 (EC 3.1.3.16) (Nuclear LIM interactor-interacting factor 3) (NLI-IF) (NLI-interacting factor 3) (Small C-terminal domain phosphatase 1) (SCP1) (Small CTD phosphatase 1)	3	6	Yes	Yes	Yes	4 of 8	No	2	0	Chemical modification and capture of palmitoylated cysteines, Metabolic labeling of palmitate	0
P55072	TERA_HUMAN	TERA	Reviewed	Homo sapiens	VCP	Transitional endoplasmic reticulum ATPase (TER ATPase) (EC 3.6.4.6) (15S Mg(2+)-ATPase p97 subunit) (Valosin-containing protein) (VCP)	1	12	No	No	Yes	2 of 8	No	1	0	Chemical modification and capture of palmitoylated cysteines, Metabolic labeling of palmitate	0
P07737	PROF1_HUMAN	PROF1	Reviewed	Homo sapiens	PFN1	Profilin-1 (Epididymis tissue protein Li 184a) (Profilin I)	1	3	Yes	Yes	Yes	3 of 8	No	1	0	Chemical modification and capture of palmitoylated cysteines, Metabolic labeling of palmitate	0
Q7KZF4	SND1_HUMAN	SND1	Reviewed	Homo sapiens	SND1, TDRD11	Staphylococcal nuclease domain-containing protein 1 (100 kDa coactivator) (EBNA2 coactivator p100) (Tudor domain-containing protein 11) (p100 co-activator)	1	12	No	No	Yes	3 of 8	No	0	0	Chemical modification and capture of palmitoylated cysteines, Metabolic labeling of palmitate	0
P62913	RL11_HUMAN	RL11	Reviewed	Homo sapiens	RPL11	60S ribosomal protein L11 (CLL-associated antigen KW-12)	2	4	Yes	Yes	Yes	3 of 8	No	0	0	Chemical modification and capture of palmitoylated cysteines, Metabolic labeling of palmitate	0
P09972	ALDOC_HUMAN	ALDOC	Reviewed	Homo sapiens	ALDOC, ALDC	Fructose-bisphosphate aldolase C (EC 4.1.2.13) (Brain-type aldolase)	1	7	No	No	Yes	2 of 8	No	1	0	Chemical modification and capture of palmitoylated cysteines, Metabolic labeling of palmitate	0
P36873	PP1G_HUMAN	PP1G	Reviewed	Homo sapiens	PPP1CC	Serine/threonine-protein phosphatase PP1-gamma catalytic subunit (PP-1G) (EC 3.1.3.16) (Protein phosphatase 1C catalytic subunit)	2	13	Yes	Yes	Yes	2 of 8	No	1	0	Chemical modification and capture of palmitoylated cysteines, Metabolic labeling of palmitate	0
P27635	RL10_HUMAN	RL10	Reviewed	Homo sapiens	RPL10, DXS648E, QM	60S ribosomal protein L10 (Laminin receptor homolog) (Protein QM) (Tumor suppressor QM)	1	8	Yes	Yes	Yes	4 of 8	No	2	0	Chemical modification and capture of palmitoylated cysteines, Metabolic labeling of palmitate	0
P62258	1433E_HUMAN	1433E	Reviewed	Homo sapiens	YWHAE	14-3-3 protein epsilon (14-3-3E)	2	3	Yes	Yes	Yes	2 of 8	No	1	0	Chemical modification and capture of palmitoylated cysteines, Metabolic labeling of palmitate	0
P21926	CD9_HUMAN	CD9	Reviewed	Homo sapiens	CD9, MIC3, TSPAN29, GIG2	CD9 antigen (5H9 antigen) (Cell growth-inhibiting gene 2 protein) (Leukocyte antigen MIC3) (Motility-related protein) (MRP-1) (Tetraspanin-29) (Tspan-29) (p24) (CD antigen CD9)	1	10	Yes	Yes	Yes	4 of 8	No	2	6	Chemical modification and capture of palmitoylated cysteines	6
P49795	RGS19_HUMAN	RGS19	Reviewed	Homo sapiens	RGS19, GAIP, GNAI3IP	Regulator of G-protein signaling 19 (RGS19) (G-alpha-interacting protein) (GAIP)	1	11	Yes	Yes	Yes	4 of 8	No	1	1	Chemical modification and capture of palmitoylated cysteines, Metabolic labeling of palmitate	0
Q8WTV0	SCRB1_HUMAN	SCRB1	Reviewed	Homo sapiens	SCARB1, CD36L1, CLA1	Scavenger receptor class B member 1 (SRB1) (CD36 and LIMPII analogous 1) (CLA-1) (CD36 antigen-like 1) (Collagen type I receptor, thrombospondin receptor-like 1) (SR-BI) (CD antigen CD36)	4	14	Yes	Yes	Yes	3 of 8	No	2	0	Chemical modification and capture of palmitoylated cysteines	0
P63104	1433Z_HUMAN	1433Z	Reviewed	Homo sapiens	YWHAZ	14-3-3 protein zeta/delta (Protein kinase C inhibitor protein 1) (KCIP-1)	2	3	Yes	Yes	Yes	3 of 8	No	1	0	Chemical modification and capture of palmitoylated cysteines, Metabolic labeling of palmitate	0
P78368	KC1G2_HUMAN	KC1G2	Reviewed	Homo sapiens	CSNK1G2, CK1G2	Casein kinase I isoform gamma-2 (CKI-gamma 2) (EC 2.7.11.1)	1	7	Yes	Yes	Yes	1 of 8	Yes	0	0	Chemical modification and capture of palmitoylated cysteines	0
P62820	RAB1A_HUMAN	RAB1A	Reviewed	Homo sapiens	RAB1A, RAB1	Ras-related protein Rab-1A (YPT1-related protein)	3	4	Yes	Yes	Yes	4 of 8	No	2	0	Chemical modification and capture of palmitoylated cysteines, Metabolic labeling of palmitate	0
P62745	RHOB_HUMAN	RHOB	Reviewed	Homo sapiens	RHOB, ARH6, ARHB	Rho-related GTP-binding protein RhoB (Rho cDNA clone 6) (h6)	1	8	Yes	Yes	Yes	2 of 8	No	1	2	Chemical modification and capture of palmitoylated cysteines	2
Q14160	SCRIB_HUMAN	SCRIB	Reviewed	Homo sapiens	SCRIB, CRIB1, KIAA0147, LAP4, SCRB1, VARTUL	Protein scribble homolog (Scribble) (hScrib) (Protein LAP4)	3	17	Yes	Yes	Yes	3 of 8	No	2	0	Chemical modification and capture of palmitoylated cysteines, Metabolic labeling of palmitate	0
P18124	RL7_HUMAN	RL7	Reviewed	Homo sapiens	RPL7	60S ribosomal protein L7	1	1	No	No	Yes	2 of 8	No	0	0	Chemical modification and capture of palmitoylated cysteines, Metabolic labeling of palmitate	0
P60709	ACTB_HUMAN	ACTB	Reviewed	Homo sapiens	ACTB	Actin, cytoplasmic 1 (Beta-actin) [Cleaved into: Actin, cytoplasmic 1, N-terminally processed]	1	6	Yes	Yes	Yes	3 of 8	No	1	0	Chemical modification and capture of palmitoylated cysteines, Metabolic labeling of palmitate	0
Q99460	PSMD1_HUMAN	PSMD1	Reviewed	Homo sapiens	PSMD1	26S proteasome non-ATPase regulatory subunit 1 (26S proteasome regulatory subunit RPN2) (26S proteasome regulatory subunit S1) (26S proteasome subunit p112)	2	18	Yes	Yes	Yes	2 of 8	No	0	0	Chemical modification and capture of palmitoylated cysteines, Metabolic labeling of palmitate	0
Q9Y4W6	AFG32_HUMAN	AFG32	Reviewed	Homo sapiens	AFG3L2	AFG3-like protein 2 (EC 3.4.24.-) (Paraplegin-like protein)	1	8	Yes	Yes	Yes	2 of 8	No	1	0	Chemical modification and capture of palmitoylated cysteines	0
O00461	GOLI4_HUMAN	GOLI4	Reviewed	Homo sapiens	GOLIM4, GIMPC, GOLPH4, GPP130	Golgi integral membrane protein 4 (Golgi integral membrane protein, cis) (GIMPc) (Golgi phosphoprotein 4) (Golgi-localized phosphoprotein of 130 kDa) (Golgi phosphoprotein of 130 kDa)	1	1	Yes	Yes	Yes	3 of 8	No	1	0	Chemical modification and capture of palmitoylated cysteines	0
P47985	UCRI_HUMAN	UCRI	Reviewed	Homo sapiens	UQCRFS1	Cytochrome b-c1 complex subunit Rieske, mitochondrial (EC 1.10.2.2) (Complex III subunit 5) (Cytochrome b-c1 complex subunit 5) (Rieske iron-sulfur protein) (RISP) (Ubiquinol-cytochrome c reductase iron-sulfur subunit) [Cleaved into: Cytochrome b-c1 complex subunit 11 (Complex III subunit IX) (Ubiquinol-cytochrome c reductase 8 kDa protein)]	1	5	No	No	Yes	3 of 8	No	0	0	Chemical modification and capture of palmitoylated cysteines	0
Q969X5	ERGI1_HUMAN	ERGI1	Reviewed	Homo sapiens	ERGIC1, ERGIC32, KIAA1181, HT034	Endoplasmic reticulum-Golgi intermediate compartment protein 1 (ER-Golgi intermediate compartment 32 kDa protein) (ERGIC-32)	3	7	Yes	Yes	Yes	1 of 8	Yes	0	0	Chemical modification and capture of palmitoylated cysteines	0
P62736	ACTA_HUMAN	ACTA	Reviewed	Homo sapiens	ACTA2, ACTSA, ACTVS, GIG46	Actin, aortic smooth muscle (Alpha-actin-2) (Cell growth-inhibiting gene 46 protein)	1	7	Yes	Yes	Yes	1 of 8	No	1	0	Metabolic labeling of palmitate	0
Q3ZCQ8	TIM50_HUMAN	TIM50	Reviewed	Homo sapiens	TIMM50, TIM50, PRO1512	Mitochondrial import inner membrane translocase subunit TIM50	3	9	Yes	Yes	Yes	3 of 8	No	0	0	Chemical modification and capture of palmitoylated cysteines	0
P38606	VATA_HUMAN	VATA	Reviewed	Homo sapiens	ATP6V1A, ATP6A1, ATP6V1A1, VPP2	V-type proton ATPase catalytic subunit A (V-ATPase subunit A) (EC 3.6.3.14) (V-ATPase 69 kDa subunit) (Vacuolar ATPase isoform VA68) (Vacuolar proton pump subunit alpha)	1	7	No	No	Yes	1 of 8	No	0	0	Chemical modification and capture of palmitoylated cysteines	0
Q4KMQ2	ANO6_HUMAN	ANO6	Reviewed	Homo sapiens	ANO6, TMEM16F	Anoctamin-6 (Small-conductance calcium-activated nonselective cation channel) (SCAN channel) (Transmembrane protein 16F)	4	24	Yes	Yes	Yes	1 of 8	Yes	0	0	Metabolic labeling of palmitate	0
Q14118	DAG1_HUMAN	DAG1	Reviewed	Homo sapiens	DAG1	Dystroglycan (Dystrophin-associated glycoprotein 1) [Cleaved into: Alpha-dystroglycan (Alpha-DG); Beta-dystroglycan (Beta-DG)]	1	6	No	No	Yes	3 of 8	No	0	0	Chemical modification and capture of palmitoylated cysteines	0
P25786	PSA1_HUMAN	PSA1	Reviewed	Homo sapiens	PSMA1, HC2, NU, PROS30, PSC2	Proteasome subunit alpha type-1 (EC 3.4.25.1) (30 kDa prosomal protein) (PROS-30) (Macropain subunit C2) (Multicatalytic endopeptidase complex subunit C2) (Proteasome component C2) (Proteasome nu chain)	2	5	Yes	Yes	Yes	1 of 8	No	0	0	Metabolic labeling of palmitate	0
Q9BVA1	TBB2B_HUMAN	TBB2B	Reviewed	Homo sapiens	TUBB2B	Tubulin beta-2B chain	1	8	Yes	Yes	Yes	1 of 8	No	1	0	Metabolic labeling of palmitate	0
Q9Y287	ITM2B_HUMAN	ITM2B	Reviewed	Homo sapiens	ITM2B, BRI, BRI2	Integral membrane protein 2B (Immature BRI2) (imBRI2) (Protein E25B) (Transmembrane protein BRI) (Bri) [Cleaved into: BRI2, membrane form (Mature BRI2) (mBRI2); BRI2 intracellular domain (BRI2 ICD); BRI2C, soluble form; Bri23 peptide (Bri2-23) (ABri23) (C-terminal peptide) (P23 peptide)]	1	9	No	No	Yes	2 of 8	No	0	0	Chemical modification and capture of palmitoylated cysteines	0
Q14699	RFTN1_HUMAN	RFTN1	Reviewed	Homo sapiens	RFTN1, KIAA0084, MIG2	Raftlin (Cell migration-inducing gene 2 protein) (Raft-linking protein)	1	10	Yes	Yes	Yes	3 of 8	No	0	0	Chemical modification and capture of palmitoylated cysteines, Metabolic labeling of palmitate	0
P07437	TBB5_HUMAN	TBB5	Reviewed	Homo sapiens	TUBB, TUBB5, OK/SW-cl.56	Tubulin beta chain (Tubulin beta-5 chain)	1	8	Yes	Yes	Yes	2 of 8	No	1	0	Chemical modification and capture of palmitoylated cysteines, Metabolic labeling of palmitate	0
P68371	TBB4B_HUMAN	TBB4B	Reviewed	Homo sapiens	TUBB4B, TUBB2C	Tubulin beta-4B chain (Tubulin beta-2 chain) (Tubulin beta-2C chain)	1	8	Yes	Yes	Yes	2 of 8	No	1	0	Chemical modification and capture of palmitoylated cysteines, Metabolic labeling of palmitate	0
O15400	STX7_HUMAN	STX7	Reviewed	Homo sapiens	STX7	Syntaxin-7	2	2	No	No	Yes	3 of 8	No	1	1	Chemical modification and capture of palmitoylated cysteines, Metabolic labeling of palmitate	1
O00299	CLIC1_HUMAN	CLIC1	Reviewed	Homo sapiens	CLIC1, G6, NCC27	Chloride intracellular channel protein 1 (Chloride channel ABP) (Nuclear chloride ion channel 27) (NCC27) (Regulatory nuclear chloride ion channel protein) (hRNCC)	1	6	Yes	Yes	Yes	2 of 8	No	1	0	Chemical modification and capture of palmitoylated cysteines, Metabolic labeling of palmitate	0
O60499	STX10_HUMAN	STX10	Reviewed	Homo sapiens	STX10, SYN10	Syntaxin-10 (Syn10)	2	2	No	No	Yes	5 of 8	No	2	0	Chemical modification and capture of palmitoylated cysteines, Metabolic labeling of palmitate	0
P62879	GBB2_HUMAN	GBB2	Reviewed	Homo sapiens	GNB2	Guanine nucleotide-binding protein G(I)/G(S)/G(T) subunit beta-2 (G protein subunit beta-2) (Transducin beta chain 2)	1	13	Yes	Yes	Yes	1 of 8	No	0	0	Chemical modification and capture of palmitoylated cysteines	0
G1JTE6	G1JTE6_HUMAN	G1JTE6	Unreviewed	Homo sapiens	MICA	MHC class I chain-related protein A	1	8	Yes	Yes	Yes	0 of 8	NA	0	1		2
Q86Y82	STX12_HUMAN	STX12	Reviewed	Homo sapiens	STX12	Syntaxin-12	1	2	No	No	Yes	5 of 8	No	2	0	Chemical modification and capture of palmitoylated cysteines, Metabolic labeling of palmitate	0
P06734	FCER2_HUMAN	FCER2	Reviewed	Homo sapiens	FCER2, CD23A, CLEC4J, FCE2, IGEBF	Low affinity immunoglobulin epsilon Fc receptor (BLAST-2) (C-type lectin domain family 4 member J) (Fc-epsilon-RII) (Immunoglobulin E-binding factor) (Lymphocyte IgE receptor) (CD antigen CD23) [Cleaved into: Low affinity immunoglobulin epsilon Fc receptor membrane-bound form; Low affinity immunoglobulin epsilon Fc receptor soluble form]	1	10	Yes	Yes	Yes	1 of 8	No	1	1	Chemical modification and capture of palmitoylated cysteines	2
O43169	CYB5B_HUMAN	CYB5B	Reviewed	Homo sapiens	CYB5B, CYB5M, OMB5	Cytochrome b5 type B (Cytochrome b5 outer mitochondrial membrane isoform)	1	2	No	No	Yes	6 of 8	No	1	0	Chemical modification and capture of palmitoylated cysteines, Metabolic labeling of palmitate	0
O14828	SCAM3_HUMAN	SCAM3	Reviewed	Homo sapiens	SCAMP3, C1orf3, PROPIN1	Secretory carrier-associated membrane protein 3 (Secretory carrier membrane protein 3)	2	7	Yes	Yes	Yes	6 of 8	No	3	0	Chemical modification and capture of palmitoylated cysteines, Metabolic labeling of palmitate	0
Q86T03	TM55B_HUMAN	TM55B	Reviewed	Homo sapiens	TMEM55B, C14orf9	Type 1 phosphatidylinositol 4,5-bisphosphate 4-phosphatase (Type 1 PtdIns-4,5-P2 4-Ptase) (EC 3.1.3.78) (PtdIns-4,5-P2 4-Ptase I) (Transmembrane protein 55B)	3	19	Yes	Yes	Yes	4 of 8	No	1	0	Chemical modification and capture of palmitoylated cysteines, Metabolic labeling of palmitate	0
Q9NRX5	SERC1_HUMAN	SERC1	Reviewed	Homo sapiens	SERINC1, KIAA1253, TDE1L, TDE2, UNQ396/PRO732	Serine incorporator 1 (Tumor differentially expressed protein 1-like) (Tumor differentially expressed protein 2)	1	18	Yes	Yes	Yes	2 of 8	No	0	0	Chemical modification and capture of palmitoylated cysteines	0
P22314	UBA1_HUMAN	UBA1	Reviewed	Homo sapiens	UBA1, A1S9T, UBE1	Ubiquitin-like modifier-activating enzyme 1 (Protein A1S9) (Ubiquitin-activating enzyme E1)	1	19	Yes	Yes	Yes	2 of 8	No	1	0	Chemical modification and capture of palmitoylated cysteines, Metabolic labeling of palmitate	0
P61129	ZC3H6_HUMAN	ZC3H6	Reviewed	Homo sapiens	ZC3H6, KIAA2035, ZC3HDC6	Zinc finger CCCH domain-containing protein 6	1	12	No	No	Yes	1 of 8	No	0	0	Chemical modification and capture of palmitoylated cysteines	0
Q9Y4J8	DTNA_HUMAN	DTNA	Reviewed	Homo sapiens	DTNA, DRP3	Dystrobrevin alpha (DTN-A) (Alpha-dystrobrevin) (Dystrophin-related protein 3)	13	14	Yes	Yes	Yes	1 of 8	No	0	0	Chemical modification and capture of palmitoylated cysteines	0
P62834	RAP1A_HUMAN	RAP1A	Reviewed	Homo sapiens	RAP1A, KREV1	Ras-related protein Rap-1A (C21KG) (G-22K) (GTP-binding protein smg p21A) (Ras-related protein Krev-1)	1	6	Yes	Yes	Yes	1 of 8	No	0	0	Chemical modification and capture of palmitoylated cysteines	0
O95832	CLD1_HUMAN	CLD1	Reviewed	Homo sapiens	CLDN1, CLD1, SEMP1, UNQ481/PRO944	Claudin-1 (Senescence-associated epithelial membrane protein)	1	8	Yes	Yes	Yes	1 of 8	No	0	0	Chemical modification and capture of palmitoylated cysteines	0
P57729	RAB38_HUMAN	RAB38	Reviewed	Homo sapiens	RAB38	Ras-related protein Rab-38 (Melanoma antigen NY-MEL-1)	1	6	Yes	Yes	Yes	1 of 8	No	1	0	Metabolic labeling of palmitate	0
Q92667	AKAP1_HUMAN	AKAP1	Reviewed	Homo sapiens	AKAP1, AKAP149, PRKA1	A-kinase anchor protein 1, mitochondrial (A-kinase anchor protein 149 kDa) (AKAP 149) (Dual specificity A-kinase-anchoring protein 1) (D-AKAP-1) (Protein kinase A-anchoring protein 1) (PRKA1) (Spermatid A-kinase anchor protein 84) (S-AKAP84)	2	17	Yes	Yes	Yes	1 of 8	No	0	0	Chemical modification and capture of palmitoylated cysteines	0
O75533	SF3B1_HUMAN	SF3B1	Reviewed	Homo sapiens	SF3B1, SAP155	Splicing factor 3B subunit 1 (Pre-mRNA-splicing factor SF3b 155 kDa subunit) (SF3b155) (Spliceosome-associated protein 155) (SAP 155)	2	13	Yes	Yes	Yes	2 of 8	No	0	0	Metabolic labeling of palmitate	0
P27695	APEX1_HUMAN	APEX1	Reviewed	Homo sapiens	APEX1, APE, APE1, APEX, APX, HAP1, REF1	DNA-(apurinic or apyrimidinic site) lyase (EC 3.1.-.-) (EC 4.2.99.18) (APEX nuclease) (APEN) (Apurinic-apyrimidinic endonuclease 1) (AP endonuclease 1) (APE-1) (REF-1) (Redox factor-1) [Cleaved into: DNA-(apurinic or apyrimidinic site) lyase, mitochondrial]	1	7	Yes	Yes	Yes	1 of 8	No	0	0	Metabolic labeling of palmitate	0
Q5JWF2	GNAS1_HUMAN	GNAS1	Reviewed	Homo sapiens	GNAS, GNAS1	Guanine nucleotide-binding protein G(s) subunit alpha isoforms XLas (Adenylate cyclase-stimulating G alpha protein) (Extra large alphas protein) (XLalphas)	3	13	Yes	Yes	Yes	1 of 8	Yes	0	0	Chemical modification and capture of palmitoylated cysteines	0
P61313	RL15_HUMAN	RL15	Reviewed	Homo sapiens	RPL15, EC45, TCBAP0781	60S ribosomal protein L15	2	2	No	No	Yes	2 of 8	No	0	0	Chemical modification and capture of palmitoylated cysteines	0
P52434	RPAB3_HUMAN	RPAB3	Reviewed	Homo sapiens	POLR2H	DNA-directed RNA polymerases I, II, and III subunit RPABC3 (RNA polymerases I, II, and III subunit ABC3) (DNA-directed RNA polymerase II subunit H) (DNA-directed RNA polymerases I, II, and III 17.1 kDa polypeptide) (RPB17) (RPB8 homolog) (hRPB8)	1	1	No	No	Yes	1 of 8	No	0	0	Chemical modification and capture of palmitoylated cysteines	0
P00813	ADA_HUMAN	ADA	Reviewed	Homo sapiens	ADA, ADA1	Adenosine deaminase (EC 3.5.4.4) (Adenosine aminohydrolase)	1	5	Yes	Yes	Yes	1 of 8	No	0	0	Metabolic labeling of palmitate	0
Q9BUF5	TBB6_HUMAN	TBB6	Reviewed	Homo sapiens	TUBB6	Tubulin beta-6 chain (Tubulin beta class V)	1	8	Yes	Yes	Yes	1 of 8	No	1	0	Metabolic labeling of palmitate	0
Q9Y4P3	TBL2_HUMAN	TBL2	Reviewed	Homo sapiens	TBL2, WBSCR13, UNQ563/PRO1125	Transducin beta-like protein 2 (WS beta-transducin repeats protein) (WS-betaTRP) (Williams-Beuren syndrome chromosomal region 13 protein)	1	11	No	No	Yes	1 of 8	No	0	0	Chemical modification and capture of palmitoylated cysteines	0
P08865	RSSA_HUMAN	RSSA	Reviewed	Homo sapiens	RPSA, LAMBR, LAMR1	40S ribosomal protein SA (37 kDa laminin receptor precursor) (37LRP) (37/67 kDa laminin receptor) (LRP/LR) (67 kDa laminin receptor) (67LR) (Colon carcinoma laminin-binding protein) (Laminin receptor 1) (LamR) (Laminin-binding protein precursor p40) (LBP/p40) (Multidrug resistance-associated protein MGr1-Ag) (NEM/1CHD4)	1	2	No	No	Yes	1 of 8	No	0	0	Chemical modification and capture of palmitoylated cysteines	0
Q9NRR8	C42S1_HUMAN	C42S1	Reviewed	Homo sapiens	CDC42SE1, SPEC1	CDC42 small effector protein 1 (CDC42-binding protein SCIP1) (Small effector of CDC42 protein 1)	2	3	Yes	Yes	Yes	1 of 8	No	0	0	Chemical modification and capture of palmitoylated cysteines	0
P46777	RL5_HUMAN	RL5	Reviewed	Homo sapiens	RPL5, MSTP030	60S ribosomal protein L5	1	4	No	No	Yes	5 of 8	No	0	0	Chemical modification and capture of palmitoylated cysteines, Metabolic labeling of palmitate	0
Q96GS6	AB17A_HUMAN	AB17A	Reviewed	Homo sapiens	ABHD17A, C19orf27, FAM108A1	Alpha/beta hydrolase domain-containing protein 17A (EC 3.-.-.-)	4	13	Yes	Yes	Yes	2 of 8	No	0	0	Chemical modification and capture of palmitoylated cysteines, Metabolic labeling of palmitate	0
P07195	LDHB_HUMAN	LDHB	Reviewed	Homo sapiens	LDHB	L-lactate dehydrogenase B chain (LDH-B) (EC 1.1.1.27) (LDH heart subunit) (LDH-H) (Renal carcinoma antigen NY-REN-46)	1	5	No	No	Yes	3 of 8	No	1	0	Chemical modification and capture of palmitoylated cysteines, Metabolic labeling of palmitate	0
P62979	RS27A_HUMAN	RS27A	Reviewed	Homo sapiens	RPS27A, UBA80, UBCEP1	Ubiquitin-40S ribosomal protein S27a (Ubiquitin carboxyl extension protein 80) [Cleaved into: Ubiquitin; 40S ribosomal protein S27a]	1	6	Yes	Yes	Yes	3 of 8	No	0	0	Chemical modification and capture of palmitoylated cysteines, Metabolic labeling of palmitate	0
O00217	NDUS8_HUMAN	NDUS8	Reviewed	Homo sapiens	NDUFS8	NADH dehydrogenase [ubiquinone] iron-sulfur protein 8, mitochondrial (EC 1.6.5.3) (EC 1.6.99.3) (Complex I-23kD) (CI-23kD) (NADH-ubiquinone oxidoreductase 23 kDa subunit) (TYKY subunit)	1	9	Yes	Yes	Yes	1 of 8	No	0	0	Chemical modification and capture of palmitoylated cysteines	0
O15533	TPSN_HUMAN	TPSN	Reviewed	Homo sapiens	TAPBP, NGS17, TAPA	Tapasin (TPN) (TPSN) (NGS-17) (TAP-associated protein) (TAP-binding protein)	4	9	Yes	Yes	Yes	1 of 8	No	0	0	Chemical modification and capture of palmitoylated cysteines	0
O15355	PPM1G_HUMAN	PPM1G	Reviewed	Homo sapiens	PPM1G, PPM1C	Protein phosphatase 1G (EC 3.1.3.16) (Protein phosphatase 1C) (Protein phosphatase 2C isoform gamma) (PP2C-gamma) (Protein phosphatase magnesium-dependent 1 gamma)	1	12	Yes	Yes	Yes	1 of 8	No	1	0	Metabolic labeling of palmitate	0
P30481	1B44_HUMAN	1B44	Reviewed	Homo sapiens	HLA-B, HLAB	HLA class I histocompatibility antigen, B-44 alpha chain (Bw-44) (MHC class I antigen B*44)	1	6	Yes	Yes	Yes	1 of 8	No	0	0	Chemical modification and capture of palmitoylated cysteines	0
Q5SSJ5	HP1B3_HUMAN	HP1B3	Reviewed	Homo sapiens	HP1BP3	Heterochromatin protein 1-binding protein 3 (Protein HP1-BP74)	4	5	Yes	Yes	Yes	1 of 8	No	1	0	Metabolic labeling of palmitate	0
O15484	CAN5_HUMAN	CAN5	Reviewed	Homo sapiens	CAPN5, NCL3	Calpain-5 (EC 3.4.22.-) (Calpain htra-3) (New calpain 3) (nCL-3)	1	17	Yes	Yes	Yes	2 of 8	No	0	0	Chemical modification and capture of palmitoylated cysteines	0
P47756	CAPZB_HUMAN	CAPZB	Reviewed	Homo sapiens	CAPZB	F-actin-capping protein subunit beta (CapZ beta)	2	6	No	No	Yes	2 of 8	No	0	0	Chemical modification and capture of palmitoylated cysteines	0
P08133	ANXA6_HUMAN	ANXA6	Reviewed	Homo sapiens	ANXA6, ANX6	Annexin A6 (67 kDa calelectrin) (Annexin VI) (Annexin-6) (Calphobindin-II) (CPB-II) (Chromobindin-20) (Lipocortin VI) (Protein III) (p68) (p70)	2	6	No	No	Yes	1 of 8	No	1	0	Metabolic labeling of palmitate	0
P31150	GDIA_HUMAN	GDIA	Reviewed	Homo sapiens	GDI1, GDIL, OPHN2, RABGDIA, XAP4	Rab GDP dissociation inhibitor alpha (Rab GDI alpha) (Guanosine diphosphate dissociation inhibitor 1) (GDI-1) (Oligophrenin-2) (Protein XAP-4)	1	11	Yes	Yes	Yes	1 of 8	No	0	0	Metabolic labeling of palmitate	0
P50395	GDIB_HUMAN	GDIB	Reviewed	Homo sapiens	GDI2, RABGDIB	Rab GDP dissociation inhibitor beta (Rab GDI beta) (Guanosine diphosphate dissociation inhibitor 2) (GDI-2)	2	8	Yes	Yes	Yes	1 of 8	No	1	0	Metabolic labeling of palmitate	0
Q9NP72	RAB18_HUMAN	RAB18	Reviewed	Homo sapiens	RAB18	Ras-related protein Rab-18	3	5	No	No	Yes	1 of 8	No	0	0	Chemical modification and capture of palmitoylated cysteines	0
Q5ZPR3	CD276_HUMAN	CD276	Reviewed	Homo sapiens	CD276, B7H3, PSEC0249, UNQ309/PRO352	CD276 antigen (4Ig-B7-H3) (B7 homolog 3) (B7-H3) (Costimulatory molecule) (CD antigen CD276)	4	13	No	No	Yes	2 of 8	No	0	0	Chemical modification and capture of palmitoylated cysteines	0
P84085	ARF5_HUMAN	ARF5	Reviewed	Homo sapiens	ARF5	ADP-ribosylation factor 5	1	2	No	No	Yes	2 of 8	No	1	0	Chemical modification and capture of palmitoylated cysteines, Metabolic labeling of palmitate	0
Q14728	MFS10_HUMAN	MFS10	Reviewed	Homo sapiens	MFSD10, TETRAN	Major facilitator superfamily domain-containing protein 10 (Tetracycline transporter-like protein)	1	7	No	No	Yes	1 of 8	No	0	0	Chemical modification and capture of palmitoylated cysteines	0
P62829	RL23_HUMAN	RL23	Reviewed	Homo sapiens	RPL23	60S ribosomal protein L23 (60S ribosomal protein L17)	1	2	No	No	Yes	3 of 8	No	0	0	Chemical modification and capture of palmitoylated cysteines, Metabolic labeling of palmitate	0
Q9Y3I0	RTCB_HUMAN	RTCB	Reviewed	Homo sapiens	C22orf28, HSPC117, RTCB	tRNA-splicing ligase RtcB homolog (EC 6.5.1.3)	1	9	Yes	Yes	Yes	2 of 8	No	1	0	Chemical modification and capture of palmitoylated cysteines	0
P35232	PHB_HUMAN	PHB	Reviewed	Homo sapiens	PHB	Prohibitin	1	1	No	No	Yes	3 of 8	No	1	0	Chemical modification and capture of palmitoylated cysteines, Metabolic labeling of palmitate	0
Q8N6S5	AR6P6_HUMAN	AR6P6	Reviewed	Homo sapiens	ARL6IP6, PFAAP1	ADP-ribosylation factor-like protein 6-interacting protein 6 (ARL-6-interacting protein 6) (Aip-6) (Phosphonoformate immuno-associated protein 1)	1	5	Yes	Yes	Yes	2 of 8	No	1	0	Chemical modification and capture of palmitoylated cysteines, Metabolic labeling of palmitate	0
Q8N565	MREG_HUMAN	MREG	Reviewed	Homo sapiens	MREG, DSU, HDCGA21P	Melanoregulin (Dilute suppressor protein homolog)	2	9	Yes	Yes	Yes	4 of 8	No	1	1	Chemical modification and capture of palmitoylated cysteines, Metabolic labeling of palmitate	0
P63244	GBLP_HUMAN	GBLP	Reviewed	Homo sapiens	GNB2L1, HLC7, PIG21	Guanine nucleotide-binding protein subunit beta-2-like 1 (Cell proliferation-inducing gene 21 protein) (Guanine nucleotide-binding protein subunit beta-like protein 12.3) (Human lung cancer oncogene 7 protein) (HLC-7) (Receptor for activated C kinase) (Receptor of activated protein kinase C 1) (RACK1) [Cleaved into: Guanine nucleotide-binding protein subunit beta-2-like 1, N-terminally processed]	1	8	No	No	Yes	3 of 8	No	1	0	Chemical modification and capture of palmitoylated cysteines, Metabolic labeling of palmitate	0
P28331	NDUS1_HUMAN	NDUS1	Reviewed	Homo sapiens	NDUFS1	NADH-ubiquinone oxidoreductase 75 kDa subunit, mitochondrial (EC 1.6.5.3) (EC 1.6.99.3) (Complex I-75kD) (CI-75kD)	5	18	Yes	Yes	Yes	2 of 8	No	0	0	Chemical modification and capture of palmitoylated cysteines, Metabolic labeling of palmitate	0
Q99832	TCPH_HUMAN	TCPH	Reviewed	Homo sapiens	CCT7, CCTH, NIP7-1	T-complex protein 1 subunit eta (TCP-1-eta) (CCT-eta) (HIV-1 Nef-interacting protein)	4	9	No	No	Yes	2 of 8	No	1	0	Chemical modification and capture of palmitoylated cysteines, Metabolic labeling of palmitate	0
P50991	TCPD_HUMAN	TCPD	Reviewed	Homo sapiens	CCT4, CCTD, SRB	T-complex protein 1 subunit delta (TCP-1-delta) (CCT-delta) (Stimulator of TAR RNA-binding)	2	9	No	No	Yes	2 of 8	No	1	0	Chemical modification and capture of palmitoylated cysteines, Metabolic labeling of palmitate	0
Q9Y679	AUP1_HUMAN	AUP1	Reviewed	Homo sapiens	AUP1	Ancient ubiquitous protein 1	3	9	Yes	Yes	Yes	4 of 8	No	3	0	Chemical modification and capture of palmitoylated cysteines, Metabolic labeling of palmitate	0
O95870	ABHGA_HUMAN	ABHGA	Reviewed	Homo sapiens	ABHD16A, BAT5, G5, NG26, PP199	Abhydrolase domain-containing protein 16A (EC 3.-.-.-) (HLA-B-associated transcript 5) (Protein G5)	2	11	Yes	Yes	Yes	2 of 8	No	2	1	Chemical modification and capture of palmitoylated cysteines, Metabolic labeling of palmitate	0
Q01082	SPTB2_HUMAN	SPTB2	Reviewed	Homo sapiens	SPTBN1, SPTB2	Spectrin beta chain, non-erythrocytic 1 (Beta-II spectrin) (Fodrin beta chain) (Spectrin, non-erythroid beta chain 1)	3	14	No	No	Yes	1 of 8	No	0	0	Metabolic labeling of palmitate	0
P00367	DHE3_HUMAN	DHE3	Reviewed	Homo sapiens	GLUD1, GLUD	Glutamate dehydrogenase 1, mitochondrial (GDH 1) (EC 1.4.1.3)	1	6	No	No	Yes	1 of 8	No	0	0	Metabolic labeling of palmitate	0
O95772	MENTO_HUMAN	MENTO	Reviewed	Homo sapiens	STARD3NL, MENTHO, UNQ855/PRO1864	MLN64 N-terminal domain homolog (STARD3 N-terminal-like protein)	2	2	No	No	Yes	3 of 8	No	1	0	Chemical modification and capture of palmitoylated cysteines	0
Q10589	BST2_HUMAN	BST2	Reviewed	Homo sapiens	BST2	Bone marrow stromal antigen 2 (BST-2) (HM1.24 antigen) (Tetherin) (CD antigen CD317)	2	5	Yes	Yes	Yes	2 of 8	No	0	0	Chemical modification and capture of palmitoylated cysteines	0
O15194	CTDSL_HUMAN	CTDSL	Reviewed	Homo sapiens	CTDSPL, C3orf8, NIF1, NIFL, SCP3, YA22	CTD small phosphatase-like protein (CTDSP-like) (EC 3.1.3.16) (Carboxy-terminal domain RNA polymerase II polypeptide A small phosphatase 3) (NIF-like protein) (Nuclear LIM interactor-interacting factor 1) (NLI-interacting factor 1) (Protein YA22) (hYA22) (RBSP3) (Small C-terminal domain phosphatase 3) (SCP3) (Small CTD phosphatase 3)	2	7	Yes	Yes	Yes	2 of 8	No	0	0	Chemical modification and capture of palmitoylated cysteines	0
P52209	6PGD_HUMAN	6PGD	Reviewed	Homo sapiens	PGD, PGDH	6-phosphogluconate dehydrogenase, decarboxylating (EC 1.1.1.44)	1	9	Yes	Yes	Yes	1 of 8	No	0	0	Metabolic labeling of palmitate	0
O15155	BET1_HUMAN	BET1	Reviewed	Homo sapiens	BET1	BET1 homolog (hBET1) (Golgi vesicular membrane-trafficking protein p18)	1	2	No	No	Yes	3 of 8	No	1	0	Chemical modification and capture of palmitoylated cysteines	0
Q9P2B2	FPRP_HUMAN	FPRP	Reviewed	Homo sapiens	PTGFRN, CD9P1, EWIF, FPRP, KIAA1436	Prostaglandin F2 receptor negative regulator (CD9 partner 1) (CD9P-1) (Glu-Trp-Ile EWI motif-containing protein F) (EWI-F) (Prostaglandin F2-alpha receptor regulatory protein) (Prostaglandin F2-alpha receptor-associated protein) (CD antigen CD315)	1	17	Yes	Yes	Yes	2 of 8	No	1	0	Chemical modification and capture of palmitoylated cysteines	0
P22670	RFX1_HUMAN	RFX1	Reviewed	Homo sapiens	RFX1	MHC class II regulatory factor RFX1 (Enhancer factor C) (EF-C) (Regulatory factor X 1) (RFX) (Transcription factor RFX1)	1	6	No	No	Yes	2 of 8	No	0	0	Chemical modification and capture of palmitoylated cysteines, Metabolic labeling of palmitate	0
P78371	TCPB_HUMAN	TCPB	Reviewed	Homo sapiens	CCT2, 99D8.1, CCTB	T-complex protein 1 subunit beta (TCP-1-beta) (CCT-beta)	2	6	No	No	Yes	3 of 8	No	2	0	Chemical modification and capture of palmitoylated cysteines, Metabolic labeling of palmitate	0
P18669	PGAM1_HUMAN	PGAM1	Reviewed	Homo sapiens	PGAM1, PGAMA, CDABP0006	Phosphoglycerate mutase 1 (EC 3.1.3.13) (EC 5.4.2.11) (EC 5.4.2.4) (BPG-dependent PGAM 1) (Phosphoglycerate mutase isozyme B) (PGAM-B)	1	2	No	No	Yes	2 of 8	No	1	0	Chemical modification and capture of palmitoylated cysteines, Metabolic labeling of palmitate	0
P30048	PRDX3_HUMAN	PRDX3	Reviewed	Homo sapiens	PRDX3, AOP1	Thioredoxin-dependent peroxide reductase, mitochondrial (EC 1.11.1.15) (Antioxidant protein 1) (AOP-1) (HBC189) (Peroxiredoxin III) (Prx-III) (Peroxiredoxin-3) (Protein MER5 homolog)	1	6	No	No	Yes	2 of 8	No	1	0	Chemical modification and capture of palmitoylated cysteines, Metabolic labeling of palmitate	0
P52597	HNRPF_HUMAN	HNRPF	Reviewed	Homo sapiens	HNRNPF, HNRPF	Heterogeneous nuclear ribonucleoprotein F (hnRNP F) (Nucleolin-like protein mcs94-1) [Cleaved into: Heterogeneous nuclear ribonucleoprotein F, N-terminally processed]	1	6	Yes	Yes	Yes	3 of 8	No	1	0	Chemical modification and capture of palmitoylated cysteines, Metabolic labeling of palmitate	0
Q01581	HMCS1_HUMAN	HMCS1	Reviewed	Homo sapiens	HMGCS1, HMGCS	Hydroxymethylglutaryl-CoA synthase, cytoplasmic (HMG-CoA synthase) (EC 2.3.3.10) (3-hydroxy-3-methylglutaryl coenzyme A synthase)	1	10	Yes	Yes	Yes	1 of 8	No	1	0	Chemical modification and capture of palmitoylated cysteines	0
Q9Y487	VPP2_HUMAN	VPP2	Reviewed	Homo sapiens	ATP6V0A2	V-type proton ATPase 116 kDa subunit a isoform 2 (V-ATPase 116 kDa isoform a2) (Lysosomal H(+)-transporting ATPase V0 subunit a2) (TJ6) (Vacuolar proton translocating ATPase 116 kDa subunit a isoform 2)	1	19	Yes	Yes	Yes	2 of 8	No	0	0	Chemical modification and capture of palmitoylated cysteines, Metabolic labeling of palmitate	0
Q00610	CLH1_HUMAN	CLH1	Reviewed	Homo sapiens	CLTC, CLH17, CLTCL2, KIAA0034	Clathrin heavy chain 1 (Clathrin heavy chain on chromosome 17) (CLH-17)	2	31	No	No	Yes	3 of 8	No	3	0	Chemical modification and capture of palmitoylated cysteines, Metabolic labeling of palmitate	0
Q13445	TMED1_HUMAN	TMED1	Reviewed	Homo sapiens	TMED1, IL1RL1L, IL1RL1LG	Transmembrane emp24 domain-containing protein 1 (Interleukin-1 receptor-like 1 ligand) (Putative T1/ST2 receptor-binding protein) (p24 family protein gamma-1) (Tp24) (p24gamma1)	1	3	No	No	Yes	2 of 8	No	1	0	Chemical modification and capture of palmitoylated cysteines, Metabolic labeling of palmitate	0
P60900	PSA6_HUMAN	PSA6	Reviewed	Homo sapiens	PSMA6, PROS27	Proteasome subunit alpha type-6 (EC 3.4.25.1) (27 kDa prosomal protein) (PROS-27) (p27K) (Macropain iota chain) (Multicatalytic endopeptidase complex iota chain) (Proteasome iota chain)	1	8	Yes	Yes	Yes	3 of 8	No	1	0	Chemical modification and capture of palmitoylated cysteines, Metabolic labeling of palmitate	0
P30044	PRDX5_HUMAN	PRDX5	Reviewed	Homo sapiens	PRDX5, ACR1, SBBI10	Peroxiredoxin-5, mitochondrial (EC 1.11.1.15) (Alu corepressor 1) (Antioxidant enzyme B166) (AOEB166) (Liver tissue 2D-page spot 71B) (PLP) (Peroxiredoxin V) (Prx-V) (Peroxisomal antioxidant enzyme) (TPx type VI) (Thioredoxin peroxidase PMP20) (Thioredoxin reductase)	4	4	Yes	Yes	Yes	2 of 8	No	0	0	Chemical modification and capture of palmitoylated cysteines, Metabolic labeling of palmitate	0
Q9Y6C9	MTCH2_HUMAN	MTCH2	Reviewed	Homo sapiens	MTCH2, MIMP, HSPC032	Mitochondrial carrier homolog 2 (Met-induced mitochondrial protein)	1	11	Yes	Yes	Yes	2 of 8	No	0	0	Chemical modification and capture of palmitoylated cysteines, Metabolic labeling of palmitate	0
P41252	SYIC_HUMAN	SYIC	Reviewed	Homo sapiens	IARS	Isoleucine--tRNA ligase, cytoplasmic (EC 6.1.1.5) (Isoleucyl-tRNA synthetase) (IRS) (IleRS)	1	23	No	No	Yes	3 of 8	No	0	0	Chemical modification and capture of palmitoylated cysteines, Metabolic labeling of palmitate	0
P23396	RS3_HUMAN	RS3	Reviewed	Homo sapiens	RPS3, OK/SW-cl.26	40S ribosomal protein S3	2	3	No	No	Yes	2 of 8	No	1	0	Chemical modification and capture of palmitoylated cysteines, Metabolic labeling of palmitate	0
P11717	MPRI_HUMAN	MPRI	Reviewed	Homo sapiens	IGF2R, MPRI	Cation-independent mannose-6-phosphate receptor (CI Man-6-P receptor) (CI-MPR) (M6PR) (300 kDa mannose 6-phosphate receptor) (MPR 300) (Insulin-like growth factor 2 receptor) (Insulin-like growth factor II receptor) (IGF-II receptor) (M6P/IGF2 receptor) (M6P/IGF2R) (CD antigen CD222)	1	122	Yes	Yes	Yes	3 of 8	No	2	1	Chemical modification and capture of palmitoylated cysteines, Metabolic labeling of palmitate	0
O75558	STX11_HUMAN	STX11	Reviewed	Homo sapiens	STX11	Syntaxin-11	1	8	Yes	Yes	Yes	4 of 8	No	1	0	Chemical modification and capture of palmitoylated cysteines	0
P25788	PSA3_HUMAN	PSA3	Reviewed	Homo sapiens	PSMA3, HC8, PSC8	Proteasome subunit alpha type-3 (EC 3.4.25.1) (Macropain subunit C8) (Multicatalytic endopeptidase complex subunit C8) (Proteasome component C8)	2	4	No	No	Yes	1 of 8	No	0	0	Metabolic labeling of palmitate	0
Q9P0L0	VAPA_HUMAN	VAPA	Reviewed	Homo sapiens	VAPA, VAP33	Vesicle-associated membrane protein-associated protein A (VAMP-A) (VAMP-associated protein A) (VAP-A) (33 kDa VAMP-associated protein) (VAP-33)	2	4	No	No	Yes	2 of 8	No	0	0	Metabolic labeling of palmitate	0
Q12893	TM115_HUMAN	TM115	Reviewed	Homo sapiens	TMEM115, PL6, LUCA11.2	Transmembrane protein 115 (Placental protein 6) (PP6) (Protein PL6)	1	4	No	No	Yes	1 of 8	Yes	0	0	Metabolic labeling of palmitate	0
O00592	PODXL_HUMAN	PODXL	Reviewed	Homo sapiens	PODXL, PCLP, PCLP1	Podocalyxin (GCTM-2 antigen) (Gp200) (Podocalyxin-like protein 1) (PC) (PCLP-1)	2	8	Yes	Yes	Yes	2 of 8	No	0	0	Chemical modification and capture of palmitoylated cysteines	0
O95837	GNA14_HUMAN	GNA14	Reviewed	Homo sapiens	GNA14	Guanine nucleotide-binding protein subunit alpha-14 (G alpha-14) (G-protein subunit alpha-14)	1	8	Yes	Yes	Yes	1 of 8	Yes	0	1	Chemical modification and capture of palmitoylated cysteines	3
P05198	IF2A_HUMAN	IF2A	Reviewed	Homo sapiens	EIF2S1, EIF2A	Eukaryotic translation initiation factor 2 subunit 1 (Eukaryotic translation initiation factor 2 subunit alpha) (eIF-2-alpha) (eIF-2A) (eIF-2alpha)	1	5	Yes	Yes	Yes	2 of 8	No	1	0	Chemical modification and capture of palmitoylated cysteines, Metabolic labeling of palmitate	0
Q99613	EIF3C_HUMAN	EIF3C	Reviewed	Homo sapiens	EIF3C, EIF3S8;, EIF3CL, EIF3S8	Eukaryotic translation initiation factor 3 subunit C (eIF3c) (Eukaryotic translation initiation factor 3 subunit 8) (eIF3 p110)	1	12	No	No	Yes	2 of 8	No	0	0	Chemical modification and capture of palmitoylated cysteines, Metabolic labeling of palmitate	0
P31946	1433B_HUMAN	1433B	Reviewed	Homo sapiens	YWHAB	14-3-3 protein beta/alpha (Protein 1054) (Protein kinase C inhibitor protein 1) (KCIP-1) [Cleaved into: 14-3-3 protein beta/alpha, N-terminally processed]	2	2	No	No	Yes	2 of 8	No	1	0	Chemical modification and capture of palmitoylated cysteines, Metabolic labeling of palmitate	0
P07900	HS90A_HUMAN	HS90A	Reviewed	Homo sapiens	HSP90AA1, HSP90A, HSPC1, HSPCA	Heat shock protein HSP 90-alpha (Heat shock 86 kDa) (HSP 86) (HSP86) (Renal carcinoma antigen NY-REN-38)	2	10	Yes	Yes	Yes	2 of 8	No	1	0	Chemical modification and capture of palmitoylated cysteines, Metabolic labeling of palmitate	0
P40227	TCPZ_HUMAN	TCPZ	Reviewed	Homo sapiens	CCT6A, CCT6, CCTZ	T-complex protein 1 subunit zeta (TCP-1-zeta) (Acute morphine dependence-related protein 2) (CCT-zeta-1) (HTR3) (Tcp20)	2	8	No	No	Yes	3 of 8	No	1	0	Chemical modification and capture of palmitoylated cysteines, Metabolic labeling of palmitate	0
P31948	STIP1_HUMAN	STIP1	Reviewed	Homo sapiens	STIP1	Stress-induced-phosphoprotein 1 (STI1) (Hsc70/Hsp90-organizing protein) (Hop) (Renal carcinoma antigen NY-REN-11) (Transformation-sensitive protein IEF SSP 3521)	1	11	No	No	Yes	2 of 8	No	0	0	Chemical modification and capture of palmitoylated cysteines, Metabolic labeling of palmitate	0
P49411	EFTU_HUMAN	EFTU	Reviewed	Homo sapiens	TUFM	Elongation factor Tu, mitochondrial (EF-Tu) (P43)	1	6	No	No	Yes	2 of 8	No	0	0	Chemical modification and capture of palmitoylated cysteines, Metabolic labeling of palmitate	0
P22392	NDKB_HUMAN	NDKB	Reviewed	Homo sapiens	NME2, NM23B	Nucleoside diphosphate kinase B (NDK B) (NDP kinase B) (EC 2.7.4.6) (C-myc purine-binding transcription factor PUF) (Histidine protein kinase NDKB) (EC 2.7.13.3) (nm23-H2)	2	4	No	No	Yes	1 of 8	No	0	0	Metabolic labeling of palmitate	0
P12931	SRC_HUMAN	SRC	Reviewed	Homo sapiens	SRC, SRC1	Proto-oncogene tyrosine-protein kinase Src (EC 2.7.10.2) (Proto-oncogene c-Src) (pp60c-src) (p60-Src)	2	9	Yes	Yes	Yes	1 of 8	No	0	0	Chemical modification and capture of palmitoylated cysteines	0
Q9Y277	VDAC3_HUMAN	VDAC3	Reviewed	Homo sapiens	VDAC3	Voltage-dependent anion-selective channel protein 3 (VDAC-3) (hVDAC3) (Outer mitochondrial membrane protein porin 3)	2	6	Yes	Yes	Yes	4 of 8	No	1	0	Chemical modification and capture of palmitoylated cysteines, Metabolic labeling of palmitate	0
P62873	GBB1_HUMAN	GBB1	Reviewed	Homo sapiens	GNB1	Guanine nucleotide-binding protein G(I)/G(S)/G(T) subunit beta-1 (Transducin beta chain 1)	1	14	Yes	Yes	Yes	2 of 8	No	0	0	Chemical modification and capture of palmitoylated cysteines, Metabolic labeling of palmitate	0
P61981	1433G_HUMAN	1433G	Reviewed	Homo sapiens	YWHAG	14-3-3 protein gamma (Protein kinase C inhibitor protein 1) (KCIP-1) [Cleaved into: 14-3-3 protein gamma, N-terminally processed]	1	3	No	No	Yes	3 of 8	No	2	0	Chemical modification and capture of palmitoylated cysteines, Metabolic labeling of palmitate	0
Q9UJZ1	STML2_HUMAN	STML2	Reviewed	Homo sapiens	STOML2, SLP2, HSPC108	Stomatin-like protein 2, mitochondrial (SLP-2) (EPB72-like protein 2) (Paraprotein target 7) (Paratarg-7)	1	2	No	No	Yes	2 of 8	No	0	0	Chemical modification and capture of palmitoylated cysteines, Metabolic labeling of palmitate	0
Q9Y289	SC5A6_HUMAN	SC5A6	Reviewed	Homo sapiens	SLC5A6, SMVT	Sodium-dependent multivitamin transporter (Na(+)-dependent multivitamin transporter) (Solute carrier family 5 member 6)	1	16	Yes	Yes	Yes	2 of 8	No	1	0	Chemical modification and capture of palmitoylated cysteines, Metabolic labeling of palmitate	0
P25789	PSA4_HUMAN	PSA4	Reviewed	Homo sapiens	PSMA4, HC9, PSC9	Proteasome subunit alpha type-4 (EC 3.4.25.1) (Macropain subunit C9) (Multicatalytic endopeptidase complex subunit C9) (Proteasome component C9) (Proteasome subunit L)	2	5	No	No	Yes	1 of 8	No	0	0	Metabolic labeling of palmitate	0
P41732	TSN7_HUMAN	TSN7	Reviewed	Homo sapiens	TSPAN7, A15, DXS1692E, MXS1, TM4SF2	Tetraspanin-7 (Tspan-7) (Cell surface glycoprotein A15) (Membrane component chromosome X surface marker 1) (T-cell acute lymphoblastic leukemia-associated antigen 1) (TALLA-1) (Transmembrane 4 superfamily member 2) (CD antigen CD231)	1	11	Yes	Yes	Yes	1 of 8	No	0	0	Metabolic labeling of palmitate	0
P31930	QCR1_HUMAN	QCR1	Reviewed	Homo sapiens	UQCRC1	Cytochrome b-c1 complex subunit 1, mitochondrial (Complex III subunit 1) (Core protein I) (Ubiquinol-cytochrome-c reductase complex core protein 1)	1	12	Yes	Yes	Yes	1 of 8	No	0	0	Metabolic labeling of palmitate	0
O14595	CTDS2_HUMAN	CTDS2	Reviewed	Homo sapiens	CTDSP2, NIF2, OS4, SCP2	Carboxy-terminal domain RNA polymerase II polypeptide A small phosphatase 2 (EC 3.1.3.16) (Nuclear LIM interactor-interacting factor 2) (NLI-interacting factor 2) (Protein OS-4) (Small C-terminal domain phosphatase 2) (Small CTD phosphatase 2) (SCP2)	1	9	Yes	Yes	Yes	1 of 8	No	0	0	Chemical modification and capture of palmitoylated cysteines	0
Q16555	DPYL2_HUMAN	DPYL2	Reviewed	Homo sapiens	DPYSL2, CRMP2, ULIP2	Dihydropyrimidinase-related protein 2 (DRP-2) (Collapsin response mediator protein 2) (CRMP-2) (N2A3) (Unc-33-like phosphoprotein 2) (ULIP-2)	2	8	Yes	Yes	Yes	1 of 8	No	0	0	Chemical modification and capture of palmitoylated cysteines	0
Q9Y256	FACE2_HUMAN	FACE2	Reviewed	Homo sapiens	RCE1, FACE2, RCE1A, RCE1B	CAAX prenyl protease 2 (EC 3.4.22.-) (Farnesylated proteins-converting enzyme 2) (FACE-2) (Prenyl protein-specific endoprotease 2) (RCE1 homolog) (hRCE1)	1	16	Yes	Yes	Yes	1 of 8	Yes	0	0	Chemical modification and capture of palmitoylated cysteines	0
P61221	ABCE1_HUMAN	ABCE1	Reviewed	Homo sapiens	ABCE1, RLI, RNASEL1, RNASELI, RNS4I, OK/SW-cl.40	ATP-binding cassette sub-family E member 1 (2'-5'-oligoadenylate-binding protein) (HuHP68) (RNase L inhibitor) (Ribonuclease 4 inhibitor) (RNS4I)	1	17	Yes	Yes	Yes	1 of 8	No	0	0	Chemical modification and capture of palmitoylated cysteines	0
O14980	XPO1_HUMAN	XPO1	Reviewed	Homo sapiens	XPO1, CRM1	Exportin-1 (Exp1) (Chromosome region maintenance 1 protein homolog)	1	20	Yes	Yes	Yes	2 of 8	No	1	0	Metabolic labeling of palmitate	0
P60174	TPIS_HUMAN	TPIS	Reviewed	Homo sapiens	TPI1, TPI	Triosephosphate isomerase (TIM) (EC 5.3.1.1) (Triose-phosphate isomerase)	3	5	Yes	Yes	Yes	1 of 8	No	1	0	Metabolic labeling of palmitate	0
P30405	PPIF_HUMAN	PPIF	Reviewed	Homo sapiens	PPIF, CYP3	Peptidyl-prolyl cis-trans isomerase F, mitochondrial (PPIase F) (EC 5.2.1.8) (Cyclophilin D) (CyP-D) (CypD) (Cyclophilin F) (Mitochondrial cyclophilin) (CyP-M) (Rotamase F)	1	6	Yes	Yes	Yes	1 of 8	No	1	0	Chemical modification and capture of palmitoylated cysteines	0
P32856	STX2_HUMAN	STX2	Reviewed	Homo sapiens	STX2, EPIM, STX2A, STX2B, STX2C	Syntaxin-2 (Epimorphin)	3	2	Yes	Yes	Yes	1 of 8	No	0	0	Chemical modification and capture of palmitoylated cysteines	0
Q562R1	ACTBL_HUMAN	ACTBL	Reviewed	Homo sapiens	ACTBL2	Beta-actin-like protein 2 (Kappa-actin)	1	6	Yes	Yes	Yes	2 of 8	No	0	0	Chemical modification and capture of palmitoylated cysteines	0
P14923	PLAK_HUMAN	PLAK	Reviewed	Homo sapiens	JUP, CTNNG, DP3	Junction plakoglobin (Catenin gamma) (Desmoplakin III) (Desmoplakin-3)	1	13	No	No	Yes	3 of 8	No	1	0	Chemical modification and capture of palmitoylated cysteines, Metabolic labeling of palmitate	0
P30499	1C01_HUMAN	1C01	Reviewed	Homo sapiens	HLA-C, HLAC	HLA class I histocompatibility antigen, Cw-1 alpha chain (MHC class I antigen Cw*1)	1	8	Yes	No	Yes	4 of 8	No	1	0	Chemical modification and capture of palmitoylated cysteines, Metabolic labeling of palmitate	0
P43007	SATT_HUMAN	SATT	Reviewed	Homo sapiens	SLC1A4, ASCT1, SATT	Neutral amino acid transporter A (Alanine/serine/cysteine/threonine transporter 1) (ASCT-1) (SATT) (Solute carrier family 1 member 4)	2	7	No	No	Yes	2 of 8	No	0	0	Chemical modification and capture of palmitoylated cysteines, Metabolic labeling of palmitate	0
O75071	EFC14_HUMAN	EFC14	Reviewed	Homo sapiens	EFCAB14, KIAA0494	EF-hand calcium-binding domain-containing protein 14	1	6	Yes	Yes	Yes	2 of 8	No	0	1	Chemical modification and capture of palmitoylated cysteines, Metabolic labeling of palmitate	0
O96008	TOM40_HUMAN	TOM40	Reviewed	Homo sapiens	TOMM40, C19orf1, PEREC1, TOM40	Mitochondrial import receptor subunit TOM40 homolog (Protein Haymaker) (Translocase of outer membrane 40 kDa subunit homolog) (p38.5)	2	6	No	No	Yes	3 of 8	No	1	0	Chemical modification and capture of palmitoylated cysteines, Metabolic labeling of palmitate	0
P61224	RAP1B_HUMAN	RAP1B	Reviewed	Homo sapiens	RAP1B, OK/SW-cl.11	Ras-related protein Rap-1b (GTP-binding protein smg p21B)	4	4	No	No	Yes	3 of 8	No	0	0	Chemical modification and capture of palmitoylated cysteines, Metabolic labeling of palmitate	0
P14209	CD99_HUMAN	CD99	Reviewed	Homo sapiens	CD99, MIC2, MIC2X, MIC2Y	CD99 antigen (12E7) (E2 antigen) (Protein MIC2) (T-cell surface glycoprotein E2) (CD antigen CD99)	3	1	No	No	Yes	3 of 8	No	0	0	Chemical modification and capture of palmitoylated cysteines, Metabolic labeling of palmitate	0
O43707	ACTN4_HUMAN	ACTN4	Reviewed	Homo sapiens	ACTN4	Alpha-actinin-4 (F-actin cross-linking protein) (Non-muscle alpha-actinin 4)	3	8	No	No	Yes	2 of 8	No	0	0	Chemical modification and capture of palmitoylated cysteines, Metabolic labeling of palmitate	0
P21579	SYT1_HUMAN	SYT1	Reviewed	Homo sapiens	SYT1, SVP65, SYT	Synaptotagmin-1 (Synaptotagmin I) (SytI) (p65)	1	6	Yes	Yes	Yes	0 of 8	NA	0	1		0
P12814	ACTN1_HUMAN	ACTN1	Reviewed	Homo sapiens	ACTN1	Alpha-actinin-1 (Alpha-actinin cytoskeletal isoform) (F-actin cross-linking protein) (Non-muscle alpha-actinin-1)	4	11	No	No	Yes	2 of 8	No	0	0	Chemical modification and capture of palmitoylated cysteines, Metabolic labeling of palmitate	0
P61006	RAB8A_HUMAN	RAB8A	Reviewed	Homo sapiens	RAB8A, MEL, RAB8	Ras-related protein Rab-8A (Oncogene c-mel)	1	3	No	No	Yes	3 of 8	No	0	0	Chemical modification and capture of palmitoylated cysteines, Metabolic labeling of palmitate	0
O75976	CBPD_HUMAN	CBPD	Reviewed	Homo sapiens	CPD	Carboxypeptidase D (EC 3.4.17.22) (Metallocarboxypeptidase D) (gp180)	2	19	Yes	Yes	Yes	2 of 8	No	1	0	Chemical modification and capture of palmitoylated cysteines, Metabolic labeling of palmitate	0
Q14204	DYHC1_HUMAN	DYHC1	Reviewed	Homo sapiens	DYNC1H1, DHC1, DNCH1, DNCL, DNECL, DYHC, KIAA0325	Cytoplasmic dynein 1 heavy chain 1 (Cytoplasmic dynein heavy chain 1) (Dynein heavy chain, cytosolic)	1	48	Yes	Yes	Yes	1 of 8	No	1	0	Metabolic labeling of palmitate	0
P07814	SYEP_HUMAN	SYEP	Reviewed	Homo sapiens	EPRS, GLNS, PARS, QARS, QPRS, PIG32	Bifunctional glutamate/proline--tRNA ligase (Bifunctional aminoacyl-tRNA synthetase) (Cell proliferation-inducing gene 32 protein) (Glutamatyl-prolyl-tRNA synthetase) [Includes: Glutamate--tRNA ligase (EC 6.1.1.17) (Glutamyl-tRNA synthetase) (GluRS); Proline--tRNA ligase (EC 6.1.1.15) (Prolyl-tRNA synthetase)]	1	28	Yes	Yes	Yes	1 of 8	No	1	0	Metabolic labeling of palmitate	0
Q9NQX7	ITM2C_HUMAN	ITM2C	Reviewed	Homo sapiens	ITM2C, BRI3, hucep-14, NPD018, PSEC0047	Integral membrane protein 2C (Cerebral protein 14) (Transmembrane protein BRI3) [Cleaved into: CT-BRI3]	3	6	No	No	Yes	1 of 8	No	1	0	Chemical modification and capture of palmitoylated cysteines	0
P32119	PRDX2_HUMAN	PRDX2	Reviewed	Homo sapiens	PRDX2, NKEFB, TDPX1	Peroxiredoxin-2 (EC 1.11.1.15) (Natural killer cell-enhancing factor B) (NKEF-B) (PRP) (Thiol-specific antioxidant protein) (TSA) (Thioredoxin peroxidase 1) (Thioredoxin-dependent peroxide reductase 1)	2	3	No	No	Yes	1 of 8	No	1	0	Metabolic labeling of palmitate	0
P54136	SYRC_HUMAN	SYRC	Reviewed	Homo sapiens	RARS	Arginine--tRNA ligase, cytoplasmic (EC 6.1.1.19) (Arginyl-tRNA synthetase) (ArgRS)	2	14	Yes	Yes	Yes	1 of 8	No	0	0	Metabolic labeling of palmitate	0
Q8NCG7	DGLB_HUMAN	DGLB	Reviewed	Homo sapiens	DAGLB	Sn1-specific diacylglycerol lipase beta (DGL-beta) (EC 3.1.1.-) (KCCR13L)	4	21	Yes	Yes	Yes	3 of 8	No	2	0	Chemical modification and capture of palmitoylated cysteines, Metabolic labeling of palmitate	0
P15924	DESP_HUMAN	DESP	Reviewed	Homo sapiens	DSP	Desmoplakin (DP) (250/210 kDa paraneoplastic pemphigus antigen)	3	43	Yes	Yes	Yes	2 of 8	No	0	0	Chemical modification and capture of palmitoylated cysteines	0
P15311	EZRI_HUMAN	EZRI	Reviewed	Homo sapiens	EZR, VIL2	Ezrin (Cytovillin) (Villin-2) (p81)	1	2	No	No	Yes	1 of 8	No	0	0	Metabolic labeling of palmitate	0
P62195	PRS8_HUMAN	PRS8	Reviewed	Homo sapiens	PSMC5, SUG1	26S protease regulatory subunit 8 (26S proteasome AAA-ATPase subunit RPT6) (Proteasome 26S subunit ATPase 5) (Proteasome subunit p45) (Thyroid hormone receptor-interacting protein 1) (TRIP1) (p45/SUG)	2	3	No	No	Yes	1 of 8	No	0	0	Metabolic labeling of palmitate	0
Q9P1U1	ARP3B_HUMAN	ARP3B	Reviewed	Homo sapiens	ACTR3B, ARP11, ARP4	Actin-related protein 3B (ARP3-beta) (Actin-like protein 3B) (Actin-related protein ARP4)	3	9	Yes	Yes	Yes	1 of 8	No	0	0	Chemical modification and capture of palmitoylated cysteines	0
Q9Y696	CLIC4_HUMAN	CLIC4	Reviewed	Homo sapiens	CLIC4	Chloride intracellular channel protein 4 (Intracellular chloride ion channel protein p64H1)	1	4	No	No	Yes	1 of 8	No	0	0	Chemical modification and capture of palmitoylated cysteines	0
Q99805	TM9S2_HUMAN	TM9S2	Reviewed	Homo sapiens	TM9SF2	Transmembrane 9 superfamily member 2 (p76)	1	19	Yes	Yes	Yes	1 of 8	No	0	0	Chemical modification and capture of palmitoylated cysteines	0
Q92598	HS105_HUMAN	HS105	Reviewed	Homo sapiens	HSPH1, HSP105, HSP110, KIAA0201	Heat shock protein 105 kDa (Antigen NY-CO-25) (Heat shock 110 kDa protein)	3	16	No	No	Yes	1 of 8	No	0	0	Metabolic labeling of palmitate	0
Q92900	RENT1_HUMAN	RENT1	Reviewed	Homo sapiens	UPF1, KIAA0221, RENT1	Regulator of nonsense transcripts 1 (EC 3.6.4.-) (ATP-dependent helicase RENT1) (Nonsense mRNA reducing factor 1) (NORF1) (Up-frameshift suppressor 1 homolog) (hUpf1)	2	23	Yes	Yes	Yes	2 of 8	No	1	0	Chemical modification and capture of palmitoylated cysteines	0
P37802	TAGL2_HUMAN	TAGL2	Reviewed	Homo sapiens	TAGLN2, KIAA0120, CDABP0035	Transgelin-2 (Epididymis tissue protein Li 7e) (SM22-alpha homolog)	1	3	No	No	Yes	3 of 8	No	0	0	Chemical modification and capture of palmitoylated cysteines, Metabolic labeling of palmitate	0
P01889	1B07_HUMAN	1B07	Reviewed	Homo sapiens	HLA-B, HLAB	HLA class I histocompatibility antigen, B-7 alpha chain (MHC class I antigen B*7)	1	6	Yes	Yes	Yes	4 of 8	No	1	1	Chemical modification and capture of palmitoylated cysteines, Metabolic labeling of palmitate	2
P60842	IF4A1_HUMAN	IF4A1	Reviewed	Homo sapiens	EIF4A1, DDX2A, EIF4A	Eukaryotic initiation factor 4A-I (eIF-4A-I) (eIF4A-I) (EC 3.6.4.13) (ATP-dependent RNA helicase eIF4A-1)	2	4	No	No	Yes	2 of 8	No	0	0	Chemical modification and capture of palmitoylated cysteines, Metabolic labeling of palmitate	0
P62701	RS4X_HUMAN	RS4X	Reviewed	Homo sapiens	RPS4X, CCG2, RPS4, SCAR	40S ribosomal protein S4, X isoform (SCR10) (Single copy abundant mRNA protein)	1	4	No	No	Yes	2 of 8	No	1	0	Chemical modification and capture of palmitoylated cysteines, Metabolic labeling of palmitate	0
Q9UQ80	PA2G4_HUMAN	PA2G4	Reviewed	Homo sapiens	PA2G4, EBP1	Proliferation-associated protein 2G4 (Cell cycle protein p38-2G4 homolog) (hG4-1) (ErbB3-binding protein 1)	1	6	No	No	Yes	2 of 8	No	1	0	Chemical modification and capture of palmitoylated cysteines, Metabolic labeling of palmitate	0
Q9BT67	NFIP1_HUMAN	NFIP1	Reviewed	Homo sapiens	NDFIP1, N4WBP5, PSEC0192, PSEC0223	NEDD4 family-interacting protein 1 (Breast cancer-associated protein SGA-1M) (NEDD4 WW domain-binding protein 5) (Putative MAPK-activating protein PM13) (Putative NF-kappa-B-activating protein 164) (Putative NFKB and MAPK-activating protein)	2	8	Yes	Yes	Yes	2 of 8	No	0	0	Chemical modification and capture of palmitoylated cysteines, Metabolic labeling of palmitate	0
Q96S97	MYADM_HUMAN	MYADM	Reviewed	Homo sapiens	MYADM, UNQ553/PRO1110	Myeloid-associated differentiation marker (Protein SB135)	1	14	No	No	Yes	2 of 8	No	0	0	Chemical modification and capture of palmitoylated cysteines, Metabolic labeling of palmitate	0
O43396	TXNL1_HUMAN	TXNL1	Reviewed	Homo sapiens	TXNL1, TRP32, TXL, TXNL	Thioredoxin-like protein 1 (32 kDa thioredoxin-related protein)	1	7	No	No	Yes	1 of 8	No	1	0	Chemical modification and capture of palmitoylated cysteines	0
O43175	SERA_HUMAN	SERA	Reviewed	Homo sapiens	PHGDH, PGDH3	D-3-phosphoglycerate dehydrogenase (3-PGDH) (EC 1.1.1.95)	1	13	Yes	Yes	Yes	1 of 8	No	0	0	Metabolic labeling of palmitate	0
Q71UM5	RS27L_HUMAN	RS27L	Reviewed	Homo sapiens	RPS27L	40S ribosomal protein S27-like	1	6	No	No	Yes	1 of 8	No	0	0	Chemical modification and capture of palmitoylated cysteines	0
P61586	RHOA_HUMAN	RHOA	Reviewed	Homo sapiens	RHOA, ARH12, ARHA, RHO12	Transforming protein RhoA (Rho cDNA clone 12) (h12)	1	6	Yes	Yes	Yes	1 of 8	No	1	0	Chemical modification and capture of palmitoylated cysteines	0
P41091	IF2G_HUMAN	IF2G	Reviewed	Homo sapiens	EIF2S3, EIF2G	Eukaryotic translation initiation factor 2 subunit 3 (Eukaryotic translation initiation factor 2 subunit gamma X) (eIF-2-gamma X) (eIF-2gX)	1	10	No	No	Yes	2 of 8	No	0	0	Chemical modification and capture of palmitoylated cysteines	0
Q92692	PVRL2_HUMAN	PVRL2	Reviewed	Homo sapiens	PVRL2, HVEB, PRR2	Poliovirus receptor-related protein 2 (Herpes virus entry mediator B) (Herpesvirus entry mediator B) (HveB) (Nectin-2) (CD antigen CD112)	2	8	No	No	Yes	2 of 8	No	1	0	Chemical modification and capture of palmitoylated cysteines	0
Q92930	RAB8B_HUMAN	RAB8B	Reviewed	Homo sapiens	RAB8B	Ras-related protein Rab-8B	1	3	No	No	Yes	2 of 8	No	0	0	Chemical modification and capture of palmitoylated cysteines	0
Q00341	VIGLN_HUMAN	VIGLN	Reviewed	Homo sapiens	HDLBP, HBP, VGL	Vigilin (High density lipoprotein-binding protein) (HDL-binding protein)	2	12	No	No	Yes	1 of 8	No	0	0	Chemical modification and capture of palmitoylated cysteines	0
Q9NVH1	DJC11_HUMAN	DJC11	Reviewed	Homo sapiens	DNAJC11	DnaJ homolog subfamily C member 11	3	5	No	No	Yes	1 of 8	No	0	0	Metabolic labeling of palmitate	0
O75251	NDUS7_HUMAN	NDUS7	Reviewed	Homo sapiens	NDUFS7	NADH dehydrogenase [ubiquinone] iron-sulfur protein 7, mitochondrial (EC 1.6.5.3) (EC 1.6.99.3) (Complex I-20kD) (CI-20kD) (NADH-ubiquinone oxidoreductase 20 kDa subunit) (PSST subunit)	1	5	Yes	Yes	Yes	1 of 8	No	0	0	Chemical modification and capture of palmitoylated cysteines	0
P21333	FLNA_HUMAN	FLNA	Reviewed	Homo sapiens	FLNA, FLN, FLN1	Filamin-A (FLN-A) (Actin-binding protein 280) (ABP-280) (Alpha-filamin) (Endothelial actin-binding protein) (Filamin-1) (Non-muscle filamin)	2	48	No	No	Yes	2 of 8	No	0	0	Metabolic labeling of palmitate	0
Q9Y262	EIF3L_HUMAN	EIF3L	Reviewed	Homo sapiens	EIF3L, EIF3EIP, EIF3S6IP, HSPC021, HSPC025, MSTP005	Eukaryotic translation initiation factor 3 subunit L (eIF3l) (Eukaryotic translation initiation factor 3 subunit 6-interacting protein) (Eukaryotic translation initiation factor 3 subunit E-interacting protein)	2	4	No	No	Yes	1 of 8	No	0	0	Metabolic labeling of palmitate	0
P50213	IDH3A_HUMAN	IDH3A	Reviewed	Homo sapiens	IDH3A	Isocitrate dehydrogenase [NAD] subunit alpha, mitochondrial (EC 1.1.1.41) (Isocitric dehydrogenase subunit alpha) (NAD(+)-specific ICDH subunit alpha)	2	8	No	No	Yes	1 of 8	No	0	0	Chemical modification and capture of palmitoylated cysteines	0
Q9NTJ5	SAC1_HUMAN	SAC1	Reviewed	Homo sapiens	SACM1L, KIAA0851	Phosphatidylinositide phosphatase SAC1 (EC 3.1.3.-) (Suppressor of actin mutations 1-like protein)	1	9	Yes	Yes	Yes	1 of 8	No	0	0	Metabolic labeling of palmitate	0
P78310	CXAR_HUMAN	CXAR	Reviewed	Homo sapiens	CXADR, CAR	Coxsackievirus and adenovirus receptor (CAR) (hCAR) (CVB3-binding protein) (Coxsackievirus B-adenovirus receptor) (HCVADR)	7	10	Yes	Yes	Yes	1 of 8	Yes	1	0	Chemical modification and capture of palmitoylated cysteines	0
Q9H6X2	ANTR1_HUMAN	ANTR1	Reviewed	Homo sapiens	ANTXR1, ATR, TEM8	Anthrax toxin receptor 1 (Tumor endothelial marker 8)	6	12	Yes	Yes	Yes	2 of 8	No	1	1	Chemical modification and capture of palmitoylated cysteines, Metabolic labeling of palmitate	3
P33993	MCM7_HUMAN	MCM7	Reviewed	Homo sapiens	MCM7, CDC47, MCM2	DNA replication licensing factor MCM7 (EC 3.6.4.12) (CDC47 homolog) (P1.1-MCM3)	3	11	Yes	Yes	Yes	3 of 8	No	0	0	Chemical modification and capture of palmitoylated cysteines, Metabolic labeling of palmitate	0
Q14566	MCM6_HUMAN	MCM6	Reviewed	Homo sapiens	MCM6	DNA replication licensing factor MCM6 (EC 3.6.4.12) (p105MCM)	1	17	Yes	Yes	Yes	3 of 8	No	0	0	Chemical modification and capture of palmitoylated cysteines, Metabolic labeling of palmitate	0
Q9Y2G3	AT11B_HUMAN	AT11B	Reviewed	Homo sapiens	ATP11B, ATPIF, ATPIR, KIAA0956	Probable phospholipid-transporting ATPase IF (EC 3.6.3.1) (ATPase IR) (ATPase class VI type 11B)	1	23	Yes	Yes	Yes	3 of 8	No	1	0	Chemical modification and capture of palmitoylated cysteines, Metabolic labeling of palmitate	0
P12268	IMDH2_HUMAN	IMDH2	Reviewed	Homo sapiens	IMPDH2, IMPD2	Inosine-5'-monophosphate dehydrogenase 2 (IMP dehydrogenase 2) (IMPD 2) (IMPDH 2) (EC 1.1.1.205) (IMPDH-II)	1	8	No	No	Yes	2 of 8	No	0	0	Chemical modification and capture of palmitoylated cysteines, Metabolic labeling of palmitate	0
Q9Y4D1	DAAM1_HUMAN	DAAM1	Reviewed	Homo sapiens	DAAM1, KIAA0666	Disheveled-associated activator of morphogenesis 1	3	11	Yes	Yes	Yes	3 of 8	No	0	0	Chemical modification and capture of palmitoylated cysteines, Metabolic labeling of palmitate	0
Q9BSJ8	ESYT1_HUMAN	ESYT1	Reviewed	Homo sapiens	ESYT1, FAM62A, KIAA0747, MBC2	Extended synaptotagmin-1 (E-Syt1) (Membrane-bound C2 domain-containing protein)	2	9	No	No	Yes	3 of 8	No	0	0	Chemical modification and capture of palmitoylated cysteines, Metabolic labeling of palmitate	0
P62241	RS8_HUMAN	RS8	Reviewed	Homo sapiens	RPS8, OK/SW-cl.83	40S ribosomal protein S8	1	5	Yes	Yes	Yes	2 of 8	No	1	0	Chemical modification and capture of palmitoylated cysteines, Metabolic labeling of palmitate	0
Q14126	DSG2_HUMAN	DSG2	Reviewed	Homo sapiens	DSG2, CDHF5	Desmoglein-2 (Cadherin family member 5) (HDGC)	1	14	Yes	Yes	Yes	2 of 8	No	1	0	Chemical modification and capture of palmitoylated cysteines, Metabolic labeling of palmitate	0
Q99497	PARK7_HUMAN	PARK7	Reviewed	Homo sapiens	PARK7	Protein DJ-1 (EC 3.4.-.-) (Oncogene DJ1) (Parkinson disease protein 7)	1	3	No	No	Yes	1 of 8	No	0	1	Chemical modification and capture of palmitoylated cysteines	3
Q9UMS4	PRP19_HUMAN	PRP19	Reviewed	Homo sapiens	PRPF19, NMP200, PRP19, SNEV	Pre-mRNA-processing factor 19 (Nuclear matrix protein 200) (PRP19/PSO4 homolog) (hPso4) (Senescence evasion factor)	1	8	Yes	Yes	Yes	3 of 8	No	1	0	Chemical modification and capture of palmitoylated cysteines, Metabolic labeling of palmitate	0
Q16891	IMMT_HUMAN	IMMT	Reviewed	Homo sapiens	IMMT, HMP, MINOS2, PIG4, PIG52	Mitochondrial inner membrane protein (Cell proliferation-inducing gene 4/52 protein) (Mitofilin) (p87/89)	4	7	Yes	Yes	Yes	1 of 8	No	0	0	Metabolic labeling of palmitate	0
P48449	ERG7_HUMAN	ERG7	Reviewed	Homo sapiens	LSS, OSC	Lanosterol synthase (EC 5.4.99.7) (2,3-epoxysqualene--lanosterol cyclase) (Oxidosqualene--lanosterol cyclase) (OSC) (hOSC)	3	21	Yes	Yes	Yes	1 of 8	No	0	0	Metabolic labeling of palmitate	0
Q9NY35	CLDN1_HUMAN	CLDN1	Reviewed	Homo sapiens	CLDND1, C3orf4, HSPC174, PSEC0054, UNQ2511/PRO6000	Claudin domain-containing protein 1 (Membrane protein GENX-3745)	3	12	Yes	Yes	Yes	1 of 8	Yes	1	0	Chemical modification and capture of palmitoylated cysteines	0
Q13641	TPBG_HUMAN	TPBG	Reviewed	Homo sapiens	TPBG, 5T4	Trophoblast glycoprotein (5T4 oncofetal antigen) (5T4 oncofetal trophoblast glycoprotein) (5T4 oncotrophoblast glycoprotein) (M6P1)	1	10	Yes	Yes	Yes	2 of 8	No	1	0	Chemical modification and capture of palmitoylated cysteines	0
O43747	AP1G1_HUMAN	AP1G1	Reviewed	Homo sapiens	AP1G1, ADTG, CLAPG1	AP-1 complex subunit gamma-1 (Adapter-related protein complex 1 subunit gamma-1) (Adaptor protein complex AP-1 subunit gamma-1) (Clathrin assembly protein complex 1 gamma-1 large chain) (Gamma1-adaptin) (Golgi adaptor HA1/AP1 adaptin subunit gamma-1)	2	15	Yes	Yes	Yes	1 of 8	No	0	0	Metabolic labeling of palmitate	0
P11586	C1TC_HUMAN	C1TC	Reviewed	Homo sapiens	MTHFD1, MTHFC, MTHFD	C-1-tetrahydrofolate synthase, cytoplasmic (C1-THF synthase) [Cleaved into: C-1-tetrahydrofolate synthase, cytoplasmic, N-terminally processed] [Includes: Methylenetetrahydrofolate dehydrogenase (EC 1.5.1.5); Methenyltetrahydrofolate cyclohydrolase (EC 3.5.4.9); Formyltetrahydrofolate synthetase (EC 6.3.4.3)]	1	12	No	No	Yes	1 of 8	No	0	0	Metabolic labeling of palmitate	0
Q8N357	S35F6_HUMAN	S35F6	Reviewed	Homo sapiens	SLC35F6, C2orf18, UNQ3047/PRO9863	Solute carrier family 35 member F6 (ANT2-binding protein) (ANT2BP) (Transport and Golgi organization 9 homolog)	1	5	No	No	Yes	1 of 8	Yes	1	0	Chemical modification and capture of palmitoylated cysteines	0
Q9UL46	PSME2_HUMAN	PSME2	Reviewed	Homo sapiens	PSME2	Proteasome activator complex subunit 2 (11S regulator complex subunit beta) (REG-beta) (Activator of multicatalytic protease subunit 2) (Proteasome activator 28 subunit beta) (PA28b) (PA28beta)	1	3	Yes	Yes	Yes	2 of 8	No	1	0	Metabolic labeling of palmitate	0
Q13308	PTK7_HUMAN	PTK7	Reviewed	Homo sapiens	PTK7, CCK4	Inactive tyrosine-protein kinase 7 (Colon carcinoma kinase 4) (CCK-4) (Protein-tyrosine kinase 7) (Pseudo tyrosine kinase receptor 7) (Tyrosine-protein kinase-like 7)	6	26	Yes	Yes	Yes	1 of 8	Yes	0	0	Metabolic labeling of palmitate	0
Q9Y320	TMX2_HUMAN	TMX2	Reviewed	Homo sapiens	TMX2, TXNDC14, CGI-31, My009, PIG26, PSEC0045, UNQ237/PRO270	Thioredoxin-related transmembrane protein 2 (Cell proliferation-inducing gene 26 protein) (Thioredoxin domain-containing protein 14)	2	6	Yes	Yes	Yes	1 of 8	No	0	0	Chemical modification and capture of palmitoylated cysteines	0
O00410	IPO5_HUMAN	IPO5	Reviewed	Homo sapiens	IPO5, KPNB3, RANBP5	Importin-5 (Imp5) (Importin subunit beta-3) (Karyopherin beta-3) (Ran-binding protein 5) (RanBP5)	3	26	No	No	Yes	2 of 8	No	1	0	Metabolic labeling of palmitate	0
O95562	SFT2B_HUMAN	SFT2B	Reviewed	Homo sapiens	SFT2D2, UNQ512/PRO1027	Vesicle transport protein SFT2B (SFT2 domain-containing protein 2)	1	7	No	No	Yes	1 of 8	Yes	0	0	Metabolic labeling of palmitate	0
O95164	UBL3_HUMAN	UBL3	Reviewed	Homo sapiens	UBL3, PNSC1	Ubiquitin-like protein 3 (Membrane-anchored ubiquitin-fold protein) (HsMUB) (MUB) (Protein HCG-1)	1	2	Yes	Yes	Yes	1 of 8	No	0	0	Chemical modification and capture of palmitoylated cysteines	0
Q9NWQ8	PHAG1_HUMAN	PHAG1	Reviewed	Homo sapiens	PAG1, CBP, PAG	Phosphoprotein associated with glycosphingolipid-enriched microdomains 1 (Csk-binding protein) (Transmembrane adapter protein PAG) (Transmembrane phosphoprotein Cbp)	1	8	Yes	Yes	Yes	1 of 8	No	0	0	Chemical modification and capture of palmitoylated cysteines	0
Q9H845	ACAD9_HUMAN	ACAD9	Reviewed	Homo sapiens	ACAD9	Acyl-CoA dehydrogenase family member 9, mitochondrial (ACAD-9) (EC 1.3.99.-)	1	11	Yes	Yes	Yes	1 of 8	No	0	0	Metabolic labeling of palmitate	0
Q9H7F0	AT133_HUMAN	AT133	Reviewed	Homo sapiens	ATP13A3, AFURS1	Probable cation-transporting ATPase 13A3 (EC 3.6.3.-) (ATPase family homolog up-regulated in senescence cells 1)	2	32	Yes	Yes	Yes	2 of 8	No	0	0	Chemical modification and capture of palmitoylated cysteines, Metabolic labeling of palmitate	0
Q9BTT6	LRRC1_HUMAN	LRRC1	Reviewed	Homo sapiens	LRRC1, LANO	Leucine-rich repeat-containing protein 1 (LANO adapter protein) (LAP and no PDZ protein)	2	13	Yes	Yes	Yes	3 of 8	No	1	0	Chemical modification and capture of palmitoylated cysteines, Metabolic labeling of palmitate	0
Q6PIU2	NCEH1_HUMAN	NCEH1	Reviewed	Homo sapiens	NCEH1, AADACL1, KIAA1363	Neutral cholesterol ester hydrolase 1 (NCEH) (EC 3.1.1.-) (Arylacetamide deacetylase-like 1)	3	5	Yes	Yes	Yes	2 of 8	No	0	0	Chemical modification and capture of palmitoylated cysteines, Metabolic labeling of palmitate	0
Q00013	EM55_HUMAN	EM55	Reviewed	Homo sapiens	MPP1, DXS552E, EMP55	55 kDa erythrocyte membrane protein (p55) (Membrane protein, palmitoylated 1)	3	4	No	No	Yes	2 of 8	No	0	1	Chemical modification and capture of palmitoylated cysteines	0
O60488	ACSL4_HUMAN	ACSL4	Reviewed	Homo sapiens	ACSL4, ACS4, FACL4, LACS4	Long-chain-fatty-acid--CoA ligase 4 (EC 6.2.1.3) (Long-chain acyl-CoA synthetase 4) (LACS 4)	2	19	Yes	Yes	Yes	1 of 8	No	0	0	Chemical modification and capture of palmitoylated cysteines	0
O15145	ARPC3_HUMAN	ARPC3	Reviewed	Homo sapiens	ARPC3, ARC21	Actin-related protein 2/3 complex subunit 3 (Arp2/3 complex 21 kDa subunit) (p21-ARC)	1	4	No	No	Yes	2 of 8	No	0	0	Chemical modification and capture of palmitoylated cysteines, Metabolic labeling of palmitate	0
P28066	PSA5_HUMAN	PSA5	Reviewed	Homo sapiens	PSMA5	Proteasome subunit alpha type-5 (EC 3.4.25.1) (Macropain zeta chain) (Multicatalytic endopeptidase complex zeta chain) (Proteasome zeta chain)	2	3	No	No	Yes	2 of 8	No	0	0	Chemical modification and capture of palmitoylated cysteines, Metabolic labeling of palmitate	0
P17980	PRS6A_HUMAN	PRS6A	Reviewed	Homo sapiens	PSMC3, TBP1	26S protease regulatory subunit 6A (26S proteasome AAA-ATPase subunit RPT5) (Proteasome 26S subunit ATPase 3) (Proteasome subunit P50) (Tat-binding protein 1) (TBP-1)	1	5	No	No	Yes	2 of 8	No	1	0	Chemical modification and capture of palmitoylated cysteines, Metabolic labeling of palmitate	0
P27348	1433T_HUMAN	1433T	Reviewed	Homo sapiens	YWHAQ	14-3-3 protein theta (14-3-3 protein T-cell) (14-3-3 protein tau) (Protein HS1)	1	5	No	No	Yes	3 of 8	No	1	0	Chemical modification and capture of palmitoylated cysteines, Metabolic labeling of palmitate	0
P28074	PSB5_HUMAN	PSB5	Reviewed	Homo sapiens	PSMB5, LMPX, MB1, X	Proteasome subunit beta type-5 (EC 3.4.25.1) (Macropain epsilon chain) (Multicatalytic endopeptidase complex epsilon chain) (Proteasome chain 6) (Proteasome epsilon chain) (Proteasome subunit MB1) (Proteasome subunit X)	3	6	Yes	Yes	Yes	1 of 8	No	0	0	Metabolic labeling of palmitate	0
Q96D31	CRCM1_HUMAN	CRCM1	Reviewed	Homo sapiens	ORAI1, CRACM1, TMEM142A	Calcium release-activated calcium channel protein 1 (Protein orai-1) (Transmembrane protein 142A)	2	3	No	No	Yes	1 of 8	No	0	0	Chemical modification and capture of palmitoylated cysteines	0
Q12905	ILF2_HUMAN	ILF2	Reviewed	Homo sapiens	ILF2, NF45, PRO3063	Interleukin enhancer-binding factor 2 (Nuclear factor of activated T-cells 45 kDa)	1	4	No	No	Yes	3 of 8	No	0	0	Chemical modification and capture of palmitoylated cysteines, Metabolic labeling of palmitate	0
P17612	KAPCA_HUMAN	KAPCA	Reviewed	Homo sapiens	PRKACA, PKACA	cAMP-dependent protein kinase catalytic subunit alpha (PKA C-alpha) (EC 2.7.11.11)	2	2	No	No	Yes	1 of 8	No	0	0	Metabolic labeling of palmitate	0
Q13162	PRDX4_HUMAN	PRDX4	Reviewed	Homo sapiens	PRDX4	Peroxiredoxin-4 (EC 1.11.1.15) (Antioxidant enzyme AOE372) (AOE37-2) (Peroxiredoxin IV) (Prx-IV) (Thioredoxin peroxidase AO372) (Thioredoxin-dependent peroxide reductase A0372)	1	4	No	No	Yes	1 of 8	No	0	0	Metabolic labeling of palmitate	0
P62244	RS15A_HUMAN	RS15A	Reviewed	Homo sapiens	RPS15A, OK/SW-cl.82	40S ribosomal protein S15a	1	2	No	No	Yes	2 of 8	No	0	0	Chemical modification and capture of palmitoylated cysteines	0
P04083	ANXA1_HUMAN	ANXA1	Reviewed	Homo sapiens	ANXA1, ANX1, LPC1	Annexin A1 (Annexin I) (Annexin-1) (Calpactin II) (Calpactin-2) (Chromobindin-9) (Lipocortin I) (Phospholipase A2 inhibitory protein) (p35)	1	4	No	No	Yes	1 of 8	No	0	0	Metabolic labeling of palmitate	0
Q99880	H2B1L_HUMAN	H2B1L	Reviewed	Homo sapiens	HIST1H2BL, H2BFC	Histone H2B type 1-L (Histone H2B.c) (H2B/c)	1	0	No	No	Yes	1 of 8	No	0	0	Metabolic labeling of palmitate	0
O43561	LAT_HUMAN	LAT	Reviewed	Homo sapiens	LAT	Linker for activation of T-cells family member 1 (36 kDa phospho-tyrosine adapter protein) (pp36) (p36-38)	2	4	Yes	Yes	Yes	2 of 8	No	1	1	Chemical modification and capture of palmitoylated cysteines, Metabolic labeling of palmitate	2
P43243	MATR3_HUMAN	MATR3	Reviewed	Homo sapiens	MATR3, KIAA0723	Matrin-3	2	9	No	No	Yes	2 of 8	No	0	0	Chemical modification and capture of palmitoylated cysteines, Metabolic labeling of palmitate	0
P12004	PCNA_HUMAN	PCNA	Reviewed	Homo sapiens	PCNA	Proliferating cell nuclear antigen (PCNA) (Cyclin)	1	6	No	No	Yes	2 of 8	No	1	0	Chemical modification and capture of palmitoylated cysteines, Metabolic labeling of palmitate	0
Q8NBI5	S43A3_HUMAN	S43A3	Reviewed	Homo sapiens	SLC43A3, PSEC0252	Solute carrier family 43 member 3 (Protein FOAP-13)	1	10	No	No	Yes	2 of 8	No	0	0	Chemical modification and capture of palmitoylated cysteines, Metabolic labeling of palmitate	0
Q99523	SORT_HUMAN	SORT	Reviewed	Homo sapiens	SORT1	Sortilin (100 kDa NT receptor) (Glycoprotein 95) (Gp95) (Neurotensin receptor 3) (NT3) (NTR3)	2	17	No	No	Yes	2 of 8	No	0	1	Chemical modification and capture of palmitoylated cysteines, Metabolic labeling of palmitate	1
Q07020	RL18_HUMAN	RL18	Reviewed	Homo sapiens	RPL18	60S ribosomal protein L18	1	2	No	No	Yes	3 of 8	No	0	0	Chemical modification and capture of palmitoylated cysteines, Metabolic labeling of palmitate	0
P49720	PSB3_HUMAN	PSB3	Reviewed	Homo sapiens	PSMB3	Proteasome subunit beta type-3 (EC 3.4.25.1) (Proteasome chain 13) (Proteasome component C10-II) (Proteasome theta chain)	1	5	Yes	Yes	Yes	2 of 8	No	0	0	Chemical modification and capture of palmitoylated cysteines, Metabolic labeling of palmitate	0
P08670	VIME_HUMAN	VIME	Reviewed	Homo sapiens	VIM	Vimentin	1	1	No	No	Yes	2 of 8	No	1	0	Chemical modification and capture of palmitoylated cysteines, Metabolic labeling of palmitate	0
P26599	PTBP1_HUMAN	PTBP1	Reviewed	Homo sapiens	PTBP1, PTB	Polypyrimidine tract-binding protein 1 (PTB) (57 kDa RNA-binding protein PPTB-1) (Heterogeneous nuclear ribonucleoprotein I) (hnRNP I)	3	3	Yes	Yes	Yes	3 of 8	No	1	1	Chemical modification and capture of palmitoylated cysteines, Metabolic labeling of palmitate	0
Q15365	PCBP1_HUMAN	PCBP1	Reviewed	Homo sapiens	PCBP1	Poly(rC)-binding protein 1 (Alpha-CP1) (Heterogeneous nuclear ribonucleoprotein E1) (hnRNP E1) (Nucleic acid-binding protein SUB2.3)	1	9	No	No	Yes	2 of 8	No	0	0	Chemical modification and capture of palmitoylated cysteines, Metabolic labeling of palmitate	0
O00571	DDX3X_HUMAN	DDX3X	Reviewed	Homo sapiens	DDX3X, DBX, DDX3	ATP-dependent RNA helicase DDX3X (EC 3.6.4.13) (DEAD box protein 3, X-chromosomal) (DEAD box, X isoform) (Helicase-like protein 2) (HLP2)	2	7	No	No	Yes	2 of 8	No	0	0	Chemical modification and capture of palmitoylated cysteines, Metabolic labeling of palmitate	0
Q96QK1	VPS35_HUMAN	VPS35	Reviewed	Homo sapiens	VPS35, MEM3, TCCCTA00141	Vacuolar protein sorting-associated protein 35 (hVPS35) (Maternal-embryonic 3) (Vesicle protein sorting 35)	1	14	No	No	Yes	1 of 8	No	0	0	Metabolic labeling of palmitate	0
Q92581	SL9A6_HUMAN	SL9A6	Reviewed	Homo sapiens	SLC9A6, KIAA0267, NHE6	Sodium/hydrogen exchanger 6 (Na(+)/H(+) exchanger 6) (NHE-6) (Solute carrier family 9 member 6)	3	9	Yes	Yes	Yes	1 of 8	No	1	0	Metabolic labeling of palmitate	0
Q9Y490	TLN1_HUMAN	TLN1	Reviewed	Homo sapiens	TLN1, KIAA1027, TLN	Talin-1	1	38	No	No	Yes	1 of 8	No	1	0	Metabolic labeling of palmitate	0
P48735	IDHP_HUMAN	IDHP	Reviewed	Homo sapiens	IDH2	Isocitrate dehydrogenase [NADP], mitochondrial (IDH) (EC 1.1.1.42) (ICD-M) (IDP) (NADP(+)-specific ICDH) (Oxalosuccinate decarboxylase)	1	8	Yes	Yes	Yes	1 of 8	No	1	0	Metabolic labeling of palmitate	0
Q14697	GANAB_HUMAN	GANAB	Reviewed	Homo sapiens	GANAB, G2AN, KIAA0088	Neutral alpha-glucosidase AB (EC 3.2.1.84) (Alpha-glucosidase 2) (Glucosidase II subunit alpha)	3	8	Yes	Yes	Yes	1 of 8	No	1	0	Metabolic labeling of palmitate	0
P34932	HSP74_HUMAN	HSP74	Reviewed	Homo sapiens	HSPA4, APG2	Heat shock 70 kDa protein 4 (HSP70RY) (Heat shock 70-related protein APG-2)	1	15	Yes	Yes	Yes	1 of 8	No	1	0	Metabolic labeling of palmitate	0
Q14152	EIF3A_HUMAN	EIF3A	Reviewed	Homo sapiens	EIF3A, EIF3S10, KIAA0139	Eukaryotic translation initiation factor 3 subunit A (eIF3a) (Eukaryotic translation initiation factor 3 subunit 10) (eIF-3-theta) (eIF3 p167) (eIF3 p180) (eIF3 p185)	1	7	No	No	Yes	2 of 8	No	1	0	Metabolic labeling of palmitate	0
Q8WZ42	TITIN_HUMAN	TITIN	Reviewed	Homo sapiens	TTN	Titin (EC 2.7.11.1) (Connectin) (Rhabdomyosarcoma antigen MU-RMS-40.14)	13	522	Yes	Yes	Yes	2 of 8	No	0	0	Chemical modification and capture of palmitoylated cysteines, Metabolic labeling of palmitate	0
P14625	ENPL_HUMAN	ENPL	Reviewed	Homo sapiens	HSP90B1, GRP94, TRA1	Endoplasmin (94 kDa glucose-regulated protein) (GRP-94) (Heat shock protein 90 kDa beta member 1) (Tumor rejection antigen 1) (gp96 homolog)	1	5	Yes	Yes	Yes	1 of 8	No	1	0	Metabolic labeling of palmitate	0
P22626	ROA2_HUMAN	ROA2	Reviewed	Homo sapiens	HNRNPA2B1, HNRPA2B1	Heterogeneous nuclear ribonucleoproteins A2/B1 (hnRNP A2/B1)	2	1	No	No	Yes	3 of 8	No	1	0	Chemical modification and capture of palmitoylated cysteines, Metabolic labeling of palmitate	0
P09651	ROA1_HUMAN	ROA1	Reviewed	Homo sapiens	HNRNPA1, HNRPA1	Heterogeneous nuclear ribonucleoprotein A1 (hnRNP A1) (Helix-destabilizing protein) (Single-strand RNA-binding protein) (hnRNP core protein A1) [Cleaved into: Heterogeneous nuclear ribonucleoprotein A1, N-terminally processed]	3	2	No	No	Yes	3 of 8	No	1	0	Chemical modification and capture of palmitoylated cysteines, Metabolic labeling of palmitate	0
Q9NX63	CHCH3_HUMAN	CHCH3	Reviewed	Homo sapiens	CHCHD3, MINOS3	Coiled-coil-helix-coiled-coil-helix domain-containing protein 3, mitochondrial	1	5	No	No	Yes	2 of 8	No	2	0	Chemical modification and capture of palmitoylated cysteines, Metabolic labeling of palmitate	0
Q03518	TAP1_HUMAN	TAP1	Reviewed	Homo sapiens	TAP1, ABCB2, PSF1, RING4, Y3	Antigen peptide transporter 1 (APT1) (ATP-binding cassette sub-family B member 2) (Peptide supply factor 1) (Peptide transporter PSF1) (PSF-1) (Peptide transporter TAP1) (Peptide transporter involved in antigen processing 1) (Really interesting new gene 4 protein)	1	10	No	No	Yes	3 of 8	No	1	0	Chemical modification and capture of palmitoylated cysteines, Metabolic labeling of palmitate	0
P23284	PPIB_HUMAN	PPIB	Reviewed	Homo sapiens	PPIB, CYPB	Peptidyl-prolyl cis-trans isomerase B (PPIase B) (EC 5.2.1.8) (CYP-S1) (Cyclophilin B) (Rotamase B) (S-cyclophilin) (SCYLP)	1	1	No	No	Yes	2 of 8	No	1	0	Chemical modification and capture of palmitoylated cysteines, Metabolic labeling of palmitate	0
P23528	COF1_HUMAN	COF1	Reviewed	Homo sapiens	CFL1, CFL	Cofilin-1 (18 kDa phosphoprotein) (p18) (Cofilin, non-muscle isoform)	1	4	No	No	Yes	3 of 8	No	1	0	Chemical modification and capture of palmitoylated cysteines, Metabolic labeling of palmitate	0
Q8TAA9	VANG1_HUMAN	VANG1	Reviewed	Homo sapiens	VANGL1, STB2	Vang-like protein 1 (Loop-tail protein 2 homolog) (LPP2) (Strabismus 2) (Van Gogh-like protein 1)	2	5	Yes	Yes	Yes	2 of 8	No	2	0	Chemical modification and capture of palmitoylated cysteines, Metabolic labeling of palmitate	0
P62140	PP1B_HUMAN	PP1B	Reviewed	Homo sapiens	PPP1CB	Serine/threonine-protein phosphatase PP1-beta catalytic subunit (PP-1B) (PPP1CD) (EC 3.1.3.16) (EC 3.1.3.53)	1	14	Yes	Yes	Yes	2 of 8	No	1	0	Chemical modification and capture of palmitoylated cysteines, Metabolic labeling of palmitate	0
Q14103	HNRPD_HUMAN	HNRPD	Reviewed	Homo sapiens	HNRNPD, AUF1, HNRPD	Heterogeneous nuclear ribonucleoprotein D0 (hnRNP D0) (AU-rich element RNA-binding protein 1)	4	3	No	No	Yes	2 of 8	No	1	0	Chemical modification and capture of palmitoylated cysteines, Metabolic labeling of palmitate	0
Q15393	SF3B3_HUMAN	SF3B3	Reviewed	Homo sapiens	SF3B3, KIAA0017, SAP130	Splicing factor 3B subunit 3 (Pre-mRNA-splicing factor SF3b 130 kDa subunit) (SF3b130) (STAF130) (Spliceosome-associated protein 130) (SAP 130)	3	19	No	No	Yes	2 of 8	No	1	0	Chemical modification and capture of palmitoylated cysteines, Metabolic labeling of palmitate	0
P30443	1A01_HUMAN	1A01	Reviewed	Homo sapiens	HLA-A, HLAA, HLA	HLA class I histocompatibility antigen, A-1 alpha chain (MHC class I antigen A*1)	1	5	No	No	Yes	2 of 8	No	1	0	Chemical modification and capture of palmitoylated cysteines, Metabolic labeling of palmitate	0
P07237	PDIA1_HUMAN	PDIA1	Reviewed	Homo sapiens	P4HB, ERBA2L, PDI, PDIA1, PO4DB	Protein disulfide-isomerase (PDI) (EC 5.3.4.1) (Cellular thyroid hormone-binding protein) (Prolyl 4-hydroxylase subunit beta) (p55)	1	7	Yes	Yes	Yes	2 of 8	No	1	0	Chemical modification and capture of palmitoylated cysteines, Metabolic labeling of palmitate	0
Q9NUN5	LMBD1_HUMAN	LMBD1	Reviewed	Homo sapiens	LMBRD1, C6orf209, NESI, BM-021, CD001, MSTP044	Probable lysosomal cobalamin transporter (HDAg-L-interacting protein NESI) (LMBR1 domain-containing protein 1) (Nuclear export signal-interacting protein)	4	11	Yes	Yes	Yes	1 of 8	No	0	0	Chemical modification and capture of palmitoylated cysteines	0
Q96PQ0	SORC2_HUMAN	SORC2	Reviewed	Homo sapiens	SORCS2, KIAA1329	VPS10 domain-containing receptor SorCS2	1	18	No	No	Yes	1 of 8	No	0	0	Chemical modification and capture of palmitoylated cysteines	0
O75844	FACE1_HUMAN	FACE1	Reviewed	Homo sapiens	ZMPSTE24, FACE1, STE24	CAAX prenyl protease 1 homolog (EC 3.4.24.84) (Farnesylated proteins-converting enzyme 1) (FACE-1) (Prenyl protein-specific endoprotease 1) (Zinc metalloproteinase Ste24 homolog)	1	5	No	No	Yes	1 of 8	No	0	0	Chemical modification and capture of palmitoylated cysteines	0
P17081	RHOQ_HUMAN	RHOQ	Reviewed	Homo sapiens	RHOQ, ARHQ, RASL7A, TC10	Rho-related GTP-binding protein RhoQ (Ras-like protein TC10) (Ras-like protein family member 7A)	1	10	Yes	Yes	Yes	2 of 8	No	1	0	Chemical modification and capture of palmitoylated cysteines	0
Q16799	RTN1_HUMAN	RTN1	Reviewed	Homo sapiens	RTN1, NSP	Reticulon-1 (Neuroendocrine-specific protein)	3	5	Yes	Yes	Yes	1 of 8	No	0	0	Chemical modification and capture of palmitoylated cysteines	0
P52815	RM12_HUMAN	RM12	Reviewed	Homo sapiens	MRPL12, RPML12	39S ribosomal protein L12, mitochondrial (L12mt) (MRP-L12) (5c5-2)	1	4	Yes	Yes	Yes	2 of 8	No	1	0	Chemical modification and capture of palmitoylated cysteines	0
P09382	LEG1_HUMAN	LEG1	Reviewed	Homo sapiens	LGALS1	Galectin-1 (Gal-1) (14 kDa laminin-binding protein) (HLBP14) (14 kDa lectin) (Beta-galactoside-binding lectin L-14-I) (Galaptin) (HBL) (HPL) (Lactose-binding lectin 1) (Lectin galactoside-binding soluble 1) (Putative MAPK-activating protein PM12) (S-Lac lectin 1)	1	6	Yes	Yes	Yes	2 of 8	No	0	0	Chemical modification and capture of palmitoylated cysteines	0
P16278	BGAL_HUMAN	BGAL	Reviewed	Homo sapiens	GLB1, ELNR1	Beta-galactosidase (EC 3.2.1.23) (Acid beta-galactosidase) (Lactase) (Elastin receptor 1)	3	8	No	No	Yes	1 of 8	Yes	0	0	Chemical modification and capture of palmitoylated cysteines	0
Q96HS1	PGAM5_HUMAN	PGAM5	Reviewed	Homo sapiens	PGAM5	Serine/threonine-protein phosphatase PGAM5, mitochondrial (EC 3.1.3.16) (Bcl-XL-binding protein v68) (Phosphoglycerate mutase family member 5)	2	4	No	No	Yes	1 of 8	No	0	0	Chemical modification and capture of palmitoylated cysteines	0
P35221	CTNA1_HUMAN	CTNA1	Reviewed	Homo sapiens	CTNNA1	Catenin alpha-1 (Alpha E-catenin) (Cadherin-associated protein) (Renal carcinoma antigen NY-REN-13)	3	15	No	No	Yes	1 of 8	No	0	0	Chemical modification and capture of palmitoylated cysteines	0
O00148	DX39A_HUMAN	DX39A	Reviewed	Homo sapiens	DDX39A, DDX39	ATP-dependent RNA helicase DDX39A (EC 3.6.4.13) (DEAD box protein 39) (Nuclear RNA helicase URH49)	2	9	No	No	Yes	1 of 8	No	1	0	Chemical modification and capture of palmitoylated cysteines	0
Q15005	SPCS2_HUMAN	SPCS2	Reviewed	Homo sapiens	SPCS2, KIAA0102, SPC25	Signal peptidase complex subunit 2 (EC 3.4.-.-) (Microsomal signal peptidase 25 kDa subunit) (SPase 25 kDa subunit)	1	5	Yes	Yes	Yes	1 of 8	No	0	0	Chemical modification and capture of palmitoylated cysteines	0
P19338	NUCL_HUMAN	NUCL	Reviewed	Homo sapiens	NCL	Nucleolin (Protein C23)	1	1	No	No	Yes	2 of 8	No	0	0	Chemical modification and capture of palmitoylated cysteines, Metabolic labeling of palmitate	0
Q9Y265	RUVB1_HUMAN	RUVB1	Reviewed	Homo sapiens	RUVBL1, INO80H, NMP238, TIP49, TIP49A	RuvB-like 1 (EC 3.6.4.12) (49 kDa TATA box-binding protein-interacting protein) (49 kDa TBP-interacting protein) (54 kDa erythrocyte cytosolic protein) (ECP-54) (INO80 complex subunit H) (Nuclear matrix protein 238) (NMP 238) (Pontin 52) (TIP49a) (TIP60-associated protein 54-alpha) (TAP54-alpha)	2	7	No	No	Yes	1 of 8	No	0	0	Chemical modification and capture of palmitoylated cysteines	0
P18031	PTN1_HUMAN	PTN1	Reviewed	Homo sapiens	PTPN1, PTP1B	Tyrosine-protein phosphatase non-receptor type 1 (EC 3.1.3.48) (Protein-tyrosine phosphatase 1B) (PTP-1B)	1	10	No	No	Yes	1 of 8	No	0	0	Chemical modification and capture of palmitoylated cysteines	0
P10599	THIO_HUMAN	THIO	Reviewed	Homo sapiens	TXN, TRDX, TRX, TRX1	Thioredoxin (Trx) (ATL-derived factor) (ADF) (Surface-associated sulphydryl protein) (SASP)	2	5	Yes	No	Yes	1 of 8	No	0	0	Chemical modification and capture of palmitoylated cysteines	0
P49721	PSB2_HUMAN	PSB2	Reviewed	Homo sapiens	PSMB2	Proteasome subunit beta type-2 (EC 3.4.25.1) (Macropain subunit C7-I) (Multicatalytic endopeptidase complex subunit C7-I) (Proteasome component C7-I)	1	3	No	No	Yes	1 of 8	No	0	0	Chemical modification and capture of palmitoylated cysteines	0
P19404	NDUV2_HUMAN	NDUV2	Reviewed	Homo sapiens	NDUFV2	NADH dehydrogenase [ubiquinone] flavoprotein 2, mitochondrial (EC 1.6.5.3) (EC 1.6.99.3) (NADH-ubiquinone oxidoreductase 24 kDa subunit)	1	5	No	No	Yes	1 of 8	No	0	0	Chemical modification and capture of palmitoylated cysteines	0
P34931	HS71L_HUMAN	HS71L	Reviewed	Homo sapiens	HSPA1L	Heat shock 70 kDa protein 1-like (Heat shock 70 kDa protein 1L) (Heat shock 70 kDa protein 1-Hom) (HSP70-Hom)	1	7	Yes	Yes	Yes	1 of 8	No	1	0	Metabolic labeling of palmitate	0
Q8NFZ8	CADM4_HUMAN	CADM4	Reviewed	Homo sapiens	CADM4, IGSF4C, NECL4, TSLL2	Cell adhesion molecule 4 (Immunoglobulin superfamily member 4C) (IgSF4C) (Nectin-like protein 4) (NECL-4) (TSLC1-like protein 2)	1	8	No	No	Yes	1 of 8	No	0	0	Chemical modification and capture of palmitoylated cysteines	0
P35222	CTNB1_HUMAN	CTNB1	Reviewed	Homo sapiens	CTNNB1, CTNNB, OK/SW-cl.35, PRO2286	Catenin beta-1 (Beta-catenin)	2	11	Yes	Yes	Yes	1 of 8	No	0	0	Chemical modification and capture of palmitoylated cysteines	0
Q9NZB2	F120A_HUMAN	F120A	Reviewed	Homo sapiens	FAM120A, C9orf10, KIAA0183, OSSA	Constitutive coactivator of PPAR-gamma-like protein 1 (Oxidative stress-associated Src activator) (Protein FAM120A)	5	22	Yes	Yes	Yes	1 of 8	No	0	0	Chemical modification and capture of palmitoylated cysteines	0
Q969V3	NCLN_HUMAN	NCLN	Reviewed	Homo sapiens	NCLN	Nicalin (Nicastrin-like protein)	2	3	No	No	Yes	1 of 8	No	0	0	Chemical modification and capture of palmitoylated cysteines	0
Q92823	NRCAM_HUMAN	NRCAM	Reviewed	Homo sapiens	NRCAM, KIAA0343	Neuronal cell adhesion molecule (Nr-CAM) (Neuronal surface protein Bravo) (hBravo) (NgCAM-related cell adhesion molecule) (Ng-CAM-related)	6	15	Yes	Yes	Yes	1 of 8	No	0	0	Chemical modification and capture of palmitoylated cysteines	0
Q96AQ6	PBIP1_HUMAN	PBIP1	Reviewed	Homo sapiens	PBXIP1, HPIP	Pre-B-cell leukemia transcription factor-interacting protein 1 (Hematopoietic PBX-interacting protein)	3	8	Yes	Yes	Yes	1 of 8	No	0	0	Chemical modification and capture of palmitoylated cysteines	0
P20337	RAB3B_HUMAN	RAB3B	Reviewed	Homo sapiens	RAB3B	Ras-related protein Rab-3B	1	4	No	No	Yes	1 of 8	No	0	0	Chemical modification and capture of palmitoylated cysteines	0
Q96IX5	USMG5_HUMAN	USMG5	Reviewed	Homo sapiens	USMG5, DAPIT, HCVFTP2, PD04912	Up-regulated during skeletal muscle growth protein 5 (Diabetes-associated protein in insulin-sensitive tissues) (HCV F-transactivated protein 2)	1	1	No	No	Yes	1 of 8	No	0	0	Metabolic labeling of palmitate	0
P40429	RL13A_HUMAN	RL13A	Reviewed	Homo sapiens	RPL13A	60S ribosomal protein L13a (23 kDa highly basic protein)	1	1	No	No	Yes	1 of 8	No	0	0	Chemical modification and capture of palmitoylated cysteines	0
P35998	PRS7_HUMAN	PRS7	Reviewed	Homo sapiens	PSMC2, MSS1	26S protease regulatory subunit 7 (26S proteasome AAA-ATPase subunit RPT1) (Proteasome 26S subunit ATPase 2) (Protein MSS1)	1	7	No	No	Yes	1 of 8	No	0	0	Metabolic labeling of palmitate	0
O00264	PGRC1_HUMAN	PGRC1	Reviewed	Homo sapiens	PGRMC1, HPR6.6, PGRMC	Membrane-associated progesterone receptor component 1 (mPR)	1	2	No	No	Yes	1 of 8	No	0	0	Metabolic labeling of palmitate	0
Q9Y224	CN166_HUMAN	CN166	Reviewed	Homo sapiens	C14orf166, CGI-99	UPF0568 protein C14orf166 (CLE7 homolog) (CLE)	1	2	Yes	Yes	Yes	1 of 8	No	1	0	Chemical modification and capture of palmitoylated cysteines	0
Q96B33	CLD23_HUMAN	CLD23	Reviewed	Homo sapiens	CLDN23	Claudin-23	1	10	Yes	Yes	Yes	1 of 8	No	0	0	Chemical modification and capture of palmitoylated cysteines	0
P16403	H12_HUMAN	H12	Reviewed	Homo sapiens	HIST1H1C, H1F2	Histone H1.2 (Histone H1c) (Histone H1d) (Histone H1s-1)	1	0	No	No	Yes	1 of 8	No	1	0	Chemical modification and capture of palmitoylated cysteines	0
Q9NVA4	T184C_HUMAN	T184C	Reviewed	Homo sapiens	TMEM184C, TMEM34, PRO1355	Transmembrane protein 184C (Transmembrane protein 34)	2	14	Yes	Yes	Yes	2 of 8	No	1	0	Chemical modification and capture of palmitoylated cysteines	0
O95500	CLD14_HUMAN	CLD14	Reviewed	Homo sapiens	CLDN14, UNQ777/PRO1571	Claudin-14	1	10	Yes	Yes	Yes	0 of 8	NA	0	1		4
P20290	BTF3_HUMAN	BTF3	Reviewed	Homo sapiens	BTF3, NACB, OK/SW-cl.8	Transcription factor BTF3 (Nascent polypeptide-associated complex subunit beta) (NAC-beta) (RNA polymerase B transcription factor 3)	2	1	No	No	Yes	1 of 8	No	0	0	Chemical modification and capture of palmitoylated cysteines	0
Q8WXI7	MUC16_HUMAN	MUC16	Reviewed	Homo sapiens	MUC16, CA125	Mucin-16 (MUC-16) (Ovarian cancer-related tumor marker CA125) (CA-125) (Ovarian carcinoma antigen CA125)	1	138	No	No	Yes	1 of 8	No	0	0	Metabolic labeling of palmitate	0
P62857	RS28_HUMAN	RS28	Reviewed	Homo sapiens	RPS28	40S ribosomal protein S28	1	1	No	No	Yes	1 of 8	No	0	0	Chemical modification and capture of palmitoylated cysteines	0
P07498	CASK_HUMAN	CASK	Reviewed	Homo sapiens	CSN3, CASK, CSN10, CSNK	Kappa-casein	1	1	No	No	Yes	1 of 8	Yes	1	0	Chemical modification and capture of palmitoylated cysteines	0
P01375	TNFA_HUMAN	TNFA	Reviewed	Homo sapiens	TNF, TNFA, TNFSF2	Tumor necrosis factor (Cachectin) (TNF-alpha) (Tumor necrosis factor ligand superfamily member 2) (TNF-a) [Cleaved into: Tumor necrosis factor, membrane form (N-terminal fragment) (NTF); Intracellular domain 1 (ICD1); Intracellular domain 2 (ICD2); C-domain 1; C-domain 2; Tumor necrosis factor, soluble form]	1	4	No	No	Yes	0 of 8	NA	0	1		1
P55085	PAR2_HUMAN	PAR2	Reviewed	Homo sapiens	F2RL1, GPR11, PAR2	Proteinase-activated receptor 2 (PAR-2) (Coagulation factor II receptor-like 1) (G-protein coupled receptor 11) (Thrombin receptor-like 1) [Cleaved into: Proteinase-activated receptor 2, alternate cleaved 1; Proteinase-activated receptor 2, alternate cleaved 2]	1	9	Yes	Yes	Yes	0 of 8	NA	0	1		1
Q9Y5E2	PCDB7_HUMAN	PCDB7	Reviewed	Homo sapiens	PCDHB7, Pcdhb7	Protocadherin beta-7 (PCDH-beta-7)	1	9	Yes	Yes	Yes	1 of 8	No	0	0	Metabolic labeling of palmitate	0
Q9NXR1	NDE1_HUMAN	NDE1	Reviewed	Homo sapiens	NDE1, NUDE	Nuclear distribution protein nudE homolog 1 (NudE)	2	3	Yes	Yes	Yes	0 of 8	NA	0	1		1
P04114	APOB_HUMAN	APOB	Reviewed	Homo sapiens	APOB	Apolipoprotein B-100 (Apo B-100) [Cleaved into: Apolipoprotein B-48 (Apo B-48)]	1	24	No	No	Yes	0 of 8	NA	0	1		1
Q14165	MLEC_HUMAN	MLEC	Reviewed	Homo sapiens	MLEC, KIAA0152	Malectin	1	3	No	No	Yes	6 of 8	No	3	1	Chemical modification and capture of palmitoylated cysteines, Metabolic labeling of palmitate	0
Q16549	PCSK7_HUMAN	PCSK7	Reviewed	Homo sapiens	PCSK7, LPC, PC7, PC8, SPC7	Proprotein convertase subtilisin/kexin type 7 (EC 3.4.21.-) (Lymphoma proprotein convertase) (Prohormone convertase 7) (Proprotein convertase 7) (PC7) (Proprotein convertase 8) (PC8) (hPC8) (Subtilisin/kexin-like protease PC7)	1	17	Yes	Yes	Yes	0 of 8	NA	0	1		2
P42892	ECE1_HUMAN	ECE1	Reviewed	Homo sapiens	ECE1	Endothelin-converting enzyme 1 (ECE-1) (EC 3.4.24.71)	4	14	Yes	Yes	Yes	4 of 8	No	1	1	Chemical modification and capture of palmitoylated cysteines	3
P16284	PECA1_HUMAN	PECA1	Reviewed	Homo sapiens	PECAM1	Platelet endothelial cell adhesion molecule (PECAM-1) (EndoCAM) (GPIIA') (PECA1) (CD antigen CD31)	6	16	Yes	Yes	Yes	3 of 8	No	1	2	Chemical modification and capture of palmitoylated cysteines	1
Q8IW50	F219A_HUMAN	F219A	Reviewed	Homo sapiens	FAM219A, C9orf25	Protein FAM219A	7	5	Yes	Yes	Yes	1 of 8	No	0	1	Metabolic labeling of palmitate	0
O00220	TR10A_HUMAN	TR10A	Reviewed	Homo sapiens	TNFRSF10A, APO2, DR4, TRAILR1	Tumor necrosis factor receptor superfamily member 10A (Death receptor 4) (TNF-related apoptosis-inducing ligand receptor 1) (TRAIL receptor 1) (TRAIL-R1) (CD antigen CD261)	1	21	Yes	Yes	Yes	1 of 8	Yes	1	1	Chemical modification and capture of palmitoylated cysteines	3
O00168	PLM_HUMAN	PLM	Reviewed	Homo sapiens	FXYD1, PLM	Phospholemman (FXYD domain-containing ion transport regulator 1)	1	3	Yes	Yes	Yes	0 of 8	NA	0	1		2
P51681	CCR5_HUMAN	CCR5	Reviewed	Homo sapiens	CCR5, CMKBR5	C-C chemokine receptor type 5 (C-C CKR-5) (CC-CKR-5) (CCR-5) (CCR5) (CHEMR13) (HIV-1 fusion coreceptor) (CD antigen CD195)	1	12	Yes	Yes	Yes	0 of 8	NA	0	2		3
P08588	ADRB1_HUMAN	ADRB1	Reviewed	Homo sapiens	ADRB1, ADRB1R, B1AR	Beta-1 adrenergic receptor (Beta-1 adrenoreceptor) (Beta-1 adrenoceptor)	1	16	Yes	Yes	Yes	0 of 8	NA	0	1		3
Q13393	PLD1_HUMAN	PLD1	Reviewed	Homo sapiens	PLD1	Phospholipase D1 (PLD 1) (hPLD1) (EC 3.1.4.4) (Choline phosphatase 1) (Phosphatidylcholine-hydrolyzing phospholipase D1)	4	12	Yes	Yes	Yes	0 of 8	NA	0	1		2
P04628	WNT1_HUMAN	WNT1	Reviewed	Homo sapiens	WNT1, INT1	Proto-oncogene Wnt-1 (Proto-oncogene Int-1 homolog)	1	23	Yes	Yes	Yes	0 of 8	NA	0	1		0
P49796	RGS3_HUMAN	RGS3	Reviewed	Homo sapiens	RGS3	Regulator of G-protein signaling 3 (RGP3) (RGS3)	8	33	Yes	Yes	Yes	0 of 8	NA	0	1		0
P02730	B3AT_HUMAN	B3AT	Reviewed	Homo sapiens	SLC4A1, AE1, DI, EPB3	Band 3 anion transport protein (Anion exchange protein 1) (AE 1) (Anion exchanger 1) (Solute carrier family 4 member 1) (CD antigen CD233)	1	5	Yes	Yes	Yes	0 of 8	NA	0	1		1
P07550	ADRB2_HUMAN	ADRB2	Reviewed	Homo sapiens	ADRB2, ADRB2R, B2AR	Beta-2 adrenergic receptor (Beta-2 adrenoreceptor) (Beta-2 adrenoceptor)	1	13	Yes	Yes	Yes	0 of 8	NA	0	1		1
P01135	TGFA_HUMAN	TGFA	Reviewed	Homo sapiens	TGFA	Protransforming growth factor alpha [Cleaved into: Transforming growth factor alpha (TGF-alpha) (EGF-like TGF) (ETGF) (TGF type 1)]	5	16	Yes	Yes	Yes	0 of 8	NA	0	1		2
P45844	ABCG1_HUMAN	ABCG1	Reviewed	Homo sapiens	ABCG1, ABC8, WHT1	ATP-binding cassette sub-family G member 1 (ATP-binding cassette transporter 8) (White protein homolog)	8	21	Yes	Yes	Yes	0 of 8	NA	0	2		5
P21731	TA2R_HUMAN	TA2R	Reviewed	Homo sapiens	TBXA2R	Thromboxane A2 receptor (TXA2-R) (Prostanoid TP receptor)	2	11	Yes	Yes	Yes	1 of 8	No	0	1	Chemical modification and capture of palmitoylated cysteines	3
P00441	SODC_HUMAN	SODC	Reviewed	Homo sapiens	SOD1	Superoxide dismutase [Cu-Zn] (EC 1.15.1.1) (Superoxide dismutase 1) (hSod1)	1	4	Yes	Yes	Yes	1 of 8	No	0	2	Chemical modification and capture of palmitoylated cysteines	1
Q16518	RPE65_HUMAN	RPE65	Reviewed	Homo sapiens	RPE65	Retinoid isomerohydrolase (EC 3.1.1.64) (All-trans-retinyl-palmitate hydrolase) (Retinal pigment epithelium-specific 65 kDa protein) (Retinol isomerase)	1	13	Yes	Yes	Yes	0 of 8	NA	0	2		4
P30518	V2R_HUMAN	V2R	Reviewed	Homo sapiens	AVPR2, ADHR, DIR, DIR3, V2R	Vasopressin V2 receptor (V2R) (AVPR V2) (Antidiuretic hormone receptor) (Renal-type arginine vasopressin receptor)	2	11	Yes	Yes	Yes	0 of 8	NA	0	2		2
Q92542	NICA_HUMAN	NICA	Reviewed	Homo sapiens	NCSTN, KIAA0253, UNQ1874/PRO4317	Nicastrin	2	13	Yes	Yes	Yes	2 of 8	No	0	1	Chemical modification and capture of palmitoylated cysteines	1
P16144	ITB4_HUMAN	ITB4	Reviewed	Homo sapiens	ITGB4	Integrin beta-4 (GP150) (CD antigen CD104)	5	65	Yes	Yes	Yes	1 of 8	No	1	4	Chemical modification and capture of palmitoylated cysteines	7
P35346	SSR5_HUMAN	SSR5	Reviewed	Homo sapiens	SSTR5	Somatostatin receptor type 5 (SS-5-R) (SS5-R) (SS5R)	1	11	Yes	Yes	Yes	0 of 8	NA	0	1		1
P10275	ANDR_HUMAN	ANDR	Reviewed	Homo sapiens	AR, DHTR, NR3C4	Androgen receptor (Dihydrotestosterone receptor) (Nuclear receptor subfamily 3 group C member 4)	2	27	Yes	Yes	Yes	0 of 8	NA	0	1		0
P25116	PAR1_HUMAN	PAR1	Reviewed	Homo sapiens	F2R, CF2R, PAR1, TR	Proteinase-activated receptor 1 (PAR-1) (Coagulation factor II receptor) (Thrombin receptor)	1	18	Yes	Yes	Yes	0 of 8	NA	0	1		2
P42262	GRIA2_HUMAN	GRIA2	Reviewed	Homo sapiens	GRIA2, GLUR2	Glutamate receptor 2 (GluR-2) (AMPA-selective glutamate receptor 2) (GluR-B) (GluR-K2) (Glutamate receptor ionotropic, AMPA 2) (GluA2)	3	11	Yes	Yes	Yes	0 of 8	NA	0	1		0
P35070	BTC_HUMAN	BTC	Reviewed	Homo sapiens	BTC	Probetacellulin [Cleaved into: Betacellulin (BTC)]	1	14	Yes	Yes	Yes	0 of 8	NA	0	1		3
P21728	DRD1_HUMAN	DRD1	Reviewed	Homo sapiens	DRD1	D(1A) dopamine receptor (Dopamine D1 receptor)	1	16	Yes	Yes	Yes	0 of 8	NA	0	1		2
Q7L0Q8	RHOU_HUMAN	RHOU	Reviewed	Homo sapiens	RHOU, ARHU, CDC42L1, G28K, WRCH1, SB128	Rho-related GTP-binding protein RhoU (CDC42-like GTPase 1) (GTP-binding protein-like 1) (Rho GTPase-like protein ARHU) (Ryu GTPase) (Wnt-1 responsive Cdc42 homolog 1) (WRCH-1)	2	12	Yes	Yes	Yes	0 of 8	NA	0	1		1
A6NNB3	IFM5_HUMAN	IFM5	Reviewed	Homo sapiens	IFITM5	Interferon-induced transmembrane protein 5 (Bone-restricted interferon-induced transmembrane protein-like protein) (BRIL) (Dispanin subfamily A member 1) (DSPA1)	1	3	Yes	Yes	Yes	0 of 8	NA	0	1		0
P60468	SC61B_HUMAN	SC61B	Reviewed	Homo sapiens	SEC61B	Protein transport protein Sec61 subunit beta	1	1	No	No	Yes	2 of 8	No	0	1	Chemical modification and capture of palmitoylated cysteines	1
Q96DZ5	CLIP3_HUMAN	CLIP3	Reviewed	Homo sapiens	CLIP3, CLIPR59	CAP-Gly domain-containing linker protein 3 (Cytoplasmic linker protein 170-related 59 kDa protein) (CLIP-170-related 59 kDa protein) (CLIPR-59)	1	12	Yes	Yes	Yes	0 of 8	NA	0	3		2
P78352	DLG4_HUMAN	DLG4	Reviewed	Homo sapiens	DLG4, PSD95	Disks large homolog 4 (Postsynaptic density protein 95) (PSD-95) (Synapse-associated protein 90) (SAP-90) (SAP90)	3	6	Yes	Yes	Yes	0 of 8	NA	0	1		0
Q86VW2	ARHGP_HUMAN	ARHGP	Reviewed	Homo sapiens	ARHGEF25, GEFT	Rho guanine nucleotide exchange factor 25 (Guanine nucleotide exchange factor GEFT) (Rac/Cdc42/Rho exchange factor GEFT) (RhoA/Rac/Cdc42 guanine nucleotide exchange factor GEFT) (p63RhoGEF)	3	14	Yes	Yes	Yes	0 of 8	NA	0	1		3
P16109	LYAM3_HUMAN	LYAM3	Reviewed	Homo sapiens	SELP, GMRP, GRMP	P-selectin (CD62 antigen-like family member P) (Granule membrane protein 140) (GMP-140) (Leukocyte-endothelial cell adhesion molecule 3) (LECAM3) (Platelet activation dependent granule-external membrane protein) (PADGEM) (CD antigen CD62P)	1	67	No	No	Yes	0 of 8	NA	0	1		1
P19397	CD53_HUMAN	CD53	Reviewed	Homo sapiens	CD53, MOX44, TSPAN25	Leukocyte surface antigen CD53 (Cell surface glycoprotein CD53) (Tetraspanin-25) (Tspan-25) (CD antigen CD53)	1	12	Yes	Yes	Yes	1 of 8	No	0	1	Chemical modification and capture of palmitoylated cysteines	0
P43119	PI2R_HUMAN	PI2R	Reviewed	Homo sapiens	PTGIR, PRIPR	Prostacyclin receptor (Prostaglandin I2 receptor) (PGI receptor) (PGI2 receptor) (Prostanoid IP receptor)	1	18	Yes	Yes	Yes	1 of 8	No	0	1	Chemical modification and capture of palmitoylated cysteines	2
O00291	HIP1_HUMAN	HIP1	Reviewed	Homo sapiens	HIP1	Huntingtin-interacting protein 1 (HIP-1) (Huntingtin-interacting protein I) (HIP-I)	2	19	Yes	Yes	Yes	0 of 8	NA	0	1		0
Q96BI3	APH1A_HUMAN	APH1A	Reviewed	Homo sapiens	APH1A, PSF, CGI-78, UNQ579/PRO1141	Gamma-secretase subunit APH-1A (APH-1a) (Aph-1alpha) (Presenilin-stabilization factor)	3	5	Yes	Yes	Yes	0 of 8	NA	0	1		2
Q9Y233	PDE10_HUMAN	PDE10	Reviewed	Homo sapiens	PDE10A	cAMP and cAMP-inhibited cGMP 3',5'-cyclic phosphodiesterase 10A (EC 3.1.4.17) (EC 3.1.4.35)	2	24	Yes	Yes	Yes	0 of 8	NA	0	2		1
P42261	GRIA1_HUMAN	GRIA1	Reviewed	Homo sapiens	GRIA1, GLUH1, GLUR1	Glutamate receptor 1 (GluR-1) (AMPA-selective glutamate receptor 1) (GluR-A) (GluR-K1) (Glutamate receptor ionotropic, AMPA 1) (GluA1)	6	16	Yes	Yes	Yes	0 of 8	NA	0	1		0
P43681	ACHA4_HUMAN	ACHA4	Reviewed	Homo sapiens	CHRNA4, NACRA4	Neuronal acetylcholine receptor subunit alpha-4	1	18	Yes	Yes	Yes	0 of 8	NA	0	1		0
O43581	SYT7_HUMAN	SYT7	Reviewed	Homo sapiens	SYT7, PCANAP7	Synaptotagmin-7 (IPCA-7) (Prostate cancer-associated protein 7) (Synaptotagmin VII) (SytVII)	2	6	No	No	Yes	0 of 8	NA	0	1		3
Q92731	ESR2_HUMAN	ESR2	Reviewed	Homo sapiens	ESR2, ESTRB, NR3A2	Estrogen receptor beta (ER-beta) (Nuclear receptor subfamily 3 group A member 2)	8	21	No	No	Yes	0 of 8	NA	0	1		0
Q8IYC8	Q8IYC8_HUMAN	Q8IYC8	Unreviewed	Homo sapiens	BACE1	Beta-site APP-cleaving enzyme 1	1	11	No	No	Yes	0 of 8	NA	0	1		4
P21453	S1PR1_HUMAN	S1PR1	Reviewed	Homo sapiens	S1PR1, CHEDG1, EDG1	Sphingosine 1-phosphate receptor 1 (S1P receptor 1) (S1P1) (Endothelial differentiation G-protein coupled receptor 1) (Sphingosine 1-phosphate receptor Edg-1) (S1P receptor Edg-1) (CD antigen CD363)	1	13	Yes	Yes	Yes	1 of 8	No	0	1	Chemical modification and capture of palmitoylated cysteines	3
P24530	EDNRB_HUMAN	EDNRB	Reviewed	Homo sapiens	EDNRB, ETRB	Endothelin B receptor (ET-B) (ET-BR) (Endothelin receptor non-selective type)	3	25	Yes	Yes	Yes	0 of 8	NA	0	1		3
P30989	NTR1_HUMAN	NTR1	Reviewed	Homo sapiens	NTSR1, NTRR	Neurotensin receptor type 1 (NT-R-1) (NTR1) (High-affinity levocabastine-insensitive neurotensin receptor) (NTRH)	1	9	No	No	Yes	0 of 8	NA	0	2		2
P29474	NOS3_HUMAN	NOS3	Reviewed	Homo sapiens	NOS3	Nitric oxide synthase, endothelial (EC 1.14.13.39) (Constitutive NOS) (cNOS) (EC-NOS) (Endothelial NOS) (eNOS) (NOS type III) (NOSIII)	3	29	No	No	Yes	1 of 8	No	0	3	Chemical modification and capture of palmitoylated cysteines	2
P03372	ESR1_HUMAN	ESR1	Reviewed	Homo sapiens	ESR1, ESR, NR3A1	Estrogen receptor (ER) (ER-alpha) (Estradiol receptor) (Nuclear receptor subfamily 3 group A member 1)	4	13	Yes	Yes	Yes	0 of 8	NA	0	3		1
P18507	GBRG2_HUMAN	GBRG2	Reviewed	Homo sapiens	GABRG2	Gamma-aminobutyric acid receptor subunit gamma-2 (GABA(A) receptor subunit gamma-2)	3	11	Yes	Yes	Yes	0 of 8	NA	0	1		0
P49798	RGS4_HUMAN	RGS4	Reviewed	Homo sapiens	RGS4	Regulator of G-protein signaling 4 (RGP4) (RGS4)	5	12	Yes	Yes	Yes	0 of 8	NA	0	1		1
Q9GZM8	NDEL1_HUMAN	NDEL1	Reviewed	Homo sapiens	NDEL1, EOPA, MITAP1, NUDEL	Nuclear distribution protein nudE-like 1 (Protein Nudel) (Mitosin-associated protein 1)	3	4	No	No	Yes	0 of 8	NA	0	2		1
P30542	AA1R_HUMAN	AA1R	Reviewed	Homo sapiens	ADORA1	Adenosine receptor A1	2	9	No	No	Yes	0 of 8	NA	0	2		1
B7Z5W8	B7Z5W8_HUMAN	B7Z5W8	Unreviewed	Homo sapiens	DLST	Dihydrolipoyllysine-residue succinyltransferase component of 2-oxoglutarate dehydrogenase complex, mitochondrial (cDNA FLJ55034, highly similar to Dihydrolipoyllysine-residue succinyltransferase component of 2- oxoglutarate dehydrogenase complex, mitochondrial (EC 2.3.1.61))	1	1	No	No	Yes	1 of 8	No	0	0	Chemical modification and capture of palmitoylated cysteines	0
Q96RS2	Q96RS2_HUMAN	Q96RS2	Unreviewed	Homo sapiens	LAMR1P15, RPSA, IPI00411639	40S ribosomal protein SA	1	2	No	No	Yes	1 of 8	No	0	0	Metabolic labeling of palmitate	0
P42766	RL35_HUMAN	RL35	Reviewed	Homo sapiens	RPL35	60S ribosomal protein L35	1	0	No	No	Yes	1 of 8	No	0	0	Chemical modification and capture of palmitoylated cysteines	0
P04234	CD3D_HUMAN	CD3D	Reviewed	Homo sapiens	CD3D, T3D	T-cell surface glycoprotein CD3 delta chain (T-cell receptor T3 delta chain) (CD antigen CD3d)	2	5	No	No	Yes	2 of 8	No	1	0	Metabolic labeling of palmitate	0
Q10570	CPSF1_HUMAN	CPSF1	Reviewed	Homo sapiens	CPSF1, CPSF160	Cleavage and polyadenylation specificity factor subunit 1 (Cleavage and polyadenylation specificity factor 160 kDa subunit) (CPSF 160 kDa subunit)	1	22	Yes	Yes	Yes	1 of 8	No	0	0	Chemical modification and capture of palmitoylated cysteines	0
P03989	1B27_HUMAN	1B27	Reviewed	Homo sapiens	HLA-B, HLAB	HLA class I histocompatibility antigen, B-27 alpha chain (MHC class I antigen B*27)	1	7	Yes	Yes	Yes	1 of 8	No	0	0	Chemical modification and capture of palmitoylated cysteines	0
P55084	ECHB_HUMAN	ECHB	Reviewed	Homo sapiens	HADHB, MSTP029	Trifunctional enzyme subunit beta, mitochondrial (TP-beta) [Includes: 3-ketoacyl-CoA thiolase (EC 2.3.1.16) (Acetyl-CoA acyltransferase) (Beta-ketothiolase)]	1	5	No	No	Yes	3 of 8	No	2	0	Chemical modification and capture of palmitoylated cysteines, Metabolic labeling of palmitate	0
P49327	FAS_HUMAN	FAS	Reviewed	Homo sapiens	FASN, FAS	Fatty acid synthase (EC 2.3.1.85) [Includes: [Acyl-carrier-protein] S-acetyltransferase (EC 2.3.1.38); [Acyl-carrier-protein] S-malonyltransferase (EC 2.3.1.39); 3-oxoacyl-[acyl-carrier-protein] synthase (EC 2.3.1.41); 3-oxoacyl-[acyl-carrier-protein] reductase (EC 1.1.1.100); 3-hydroxyacyl-[acyl-carrier-protein] dehydratase (EC 4.2.1.59); Enoyl-[acyl-carrier-protein] reductase (EC 1.3.1.39); Ole…	1	46	Yes	Yes	Yes	4 of 8	No	0	0	Chemical modification and capture of palmitoylated cysteines	0
P36957	ODO2_HUMAN	ODO2	Reviewed	Homo sapiens	DLST, DLTS	Dihydrolipoyllysine-residue succinyltransferase component of 2-oxoglutarate dehydrogenase complex, mitochondrial (EC 2.3.1.61) (2-oxoglutarate dehydrogenase complex component E2) (OGDC-E2) (Dihydrolipoamide succinyltransferase component of 2-oxoglutarate dehydrogenase complex) (E2K)	1	6	Yes	Yes	Yes	2 of 8	No	0	0	Chemical modification and capture of palmitoylated cysteines	0
P10515	ODP2_HUMAN	ODP2	Reviewed	Homo sapiens	DLAT, DLTA	Dihydrolipoyllysine-residue acetyltransferase component of pyruvate dehydrogenase complex, mitochondrial (EC 2.3.1.12) (70 kDa mitochondrial autoantigen of primary biliary cirrhosis) (PBC) (Dihydrolipoamide acetyltransferase component of pyruvate dehydrogenase complex) (M2 antigen complex 70 kDa subunit) (Pyruvate dehydrogenase complex component E2) (PDC-E2) (PDCE2)	1	9	Yes	Yes	Yes	3 of 8	No	0	0	Chemical modification and capture of palmitoylated cysteines, Metabolic labeling of palmitate	0
P30084	ECHM_HUMAN	ECHM	Reviewed	Homo sapiens	ECHS1	Enoyl-CoA hydratase, mitochondrial (EC 4.2.1.17) (Enoyl-CoA hydratase 1) (Short-chain enoyl-CoA hydratase) (SCEH)	1	8	Yes	Yes	Yes	1 of 8	No	0	0	Chemical modification and capture of palmitoylated cysteines	0
P42126	ECI1_HUMAN	ECI1	Reviewed	Homo sapiens	ECI1, DCI	Enoyl-CoA delta isomerase 1, mitochondrial (EC 5.3.3.8) (3,2-trans-enoyl-CoA isomerase) (Delta(3),Delta(2)-enoyl-CoA isomerase) (D3,D2-enoyl-CoA isomerase) (Dodecenoyl-CoA isomerase)	2	5	No	No	Yes	1 of 8	No	0	0	Chemical modification and capture of palmitoylated cysteines	0
Q9Y478	AAKB1_HUMAN	AAKB1	Reviewed	Homo sapiens	PRKAB1, AMPK, F3 T	5'-AMP-activated protein kinase subunit beta-1 (AMPK subunit beta-1) (AMPKb)	1	3	No	No	Yes	1 of 8	No	1	0	Chemical modification and capture of palmitoylated cysteines	0
P28288	ABCD3_HUMAN	ABCD3	Reviewed	Homo sapiens	ABCD3, PMP70, PXMP1	ATP-binding cassette sub-family D member 3 (70 kDa peroxisomal membrane protein) (PMP70)	3	9	Yes	Yes	Yes	1 of 8	No	0	0	Metabolic labeling of palmitate	0
Q99798	ACON_HUMAN	ACON	Reviewed	Homo sapiens	ACO2	Aconitate hydratase, mitochondrial (Aconitase) (EC 4.2.1.3) (Citrate hydro-lyase)	1	13	No	No	Yes	1 of 8	No	0	0	Metabolic labeling of palmitate	0
O95573	ACSL3_HUMAN	ACSL3	Reviewed	Homo sapiens	ACSL3, ACS3, FACL3, LACS3	Long-chain-fatty-acid--CoA ligase 3 (EC 6.2.1.3) (Long-chain acyl-CoA synthetase 3) (LACS 3)	1	17	Yes	Yes	Yes	1 of 8	No	0	0	Metabolic labeling of palmitate	0
Q9UP65	PA24C_HUMAN	PA24C	Reviewed	Homo sapiens	PLA2G4C	Cytosolic phospholipase A2 gamma (cPLA2-gamma) (EC 3.1.1.4) (Phospholipase A2 group IVC)	3	7	Yes	Yes	Yes	0 of 8	NA	0	1		0
Q16698	DECR_HUMAN	DECR	Reviewed	Homo sapiens	DECR1, DECR	2,4-dienoyl-CoA reductase, mitochondrial (EC 1.3.1.34) (2,4-dienoyl-CoA reductase [NADPH]) (4-enoyl-CoA reductase [NADPH])	1	5	Yes	Yes	Yes	1 of 8	No	0	0	Chemical modification and capture of palmitoylated cysteines	0
P09622	DLDH_HUMAN	DLDH	Reviewed	Homo sapiens	DLD, GCSL, LAD, PHE3	Dihydrolipoyl dehydrogenase, mitochondrial (EC 1.8.1.4) (Dihydrolipoamide dehydrogenase) (Glycine cleavage system L protein)	1	10	Yes	Yes	Yes	1 of 8	No	0	0	Chemical modification and capture of palmitoylated cysteines	0
Q9BW60	ELOV1_HUMAN	ELOV1	Reviewed	Homo sapiens	ELOVL1, SSC1, CGI-88	Elongation of very long chain fatty acids protein 1 (EC 2.3.1.199) (3-keto acyl-CoA synthase ELOVL1) (ELOVL fatty acid elongase 1) (ELOVL FA elongase 1) (Very-long-chain 3-oxoacyl-CoA synthase 1)	2	2	Yes	Yes	Yes	1 of 8	No	1	0	Chemical modification and capture of palmitoylated cysteines	0
P36969	GPX4_HUMAN	GPX4	Reviewed	Homo sapiens	GPX4	Phospholipid hydroperoxide glutathione peroxidase, mitochondrial (PHGPx) (EC 1.11.1.12) (Glutathione peroxidase 4) (GPx-4) (GSHPx-4)	2	9	Yes	Yes	Yes	1 of 8	No	0	0	Chemical modification and capture of palmitoylated cysteines	0
Q9P035	HACD3_HUMAN	HACD3	Reviewed	Homo sapiens	PTPLAD1, BIND1, HACD3	Very-long-chain (3R)-3-hydroxyacyl-[acyl-carrier protein] dehydratase 3 (EC 4.2.1.134) (3-hydroxyacyl-CoA dehydratase 3) (HACD3) (Butyrate-induced protein 1) (B-ind1) (hB-ind1) (Protein tyrosine phosphatase-like protein PTPLAD1) (Protein-tyrosine phosphatase-like A domain-containing protein 1)	1	4	Yes	Yes	Yes	1 of 8	No	0	0	Metabolic labeling of palmitate	0
P04233	HG2A_HUMAN	HG2A	Reviewed	Homo sapiens	CD74, DHLAG	HLA class II histocompatibility antigen gamma chain (HLA-DR antigens-associated invariant chain) (Ia antigen-associated invariant chain) (Ii) (p33) (CD antigen CD74)	3	8	No	No	Yes	1 of 8	No	0	0	Chemical modification and capture of palmitoylated cysteines	0
O75608	LYPA1_HUMAN	LYPA1	Reviewed	Homo sapiens	LYPLA1, APT1, LPL1	Acyl-protein thioesterase 1 (APT-1) (hAPT1) (EC 3.1.2.-) (Lysophospholipase 1) (Lysophospholipase I) (LPL-I) (LysoPLA I)	2	6	Yes	Yes	Yes	1 of 8	No	0	0	Chemical modification and capture of palmitoylated cysteines	0
P40926	MDHM_HUMAN	MDHM	Reviewed	Homo sapiens	MDH2	Malate dehydrogenase, mitochondrial (EC 1.1.1.37)	1	8	No	No	Yes	2 of 8	No	1	0	Chemical modification and capture of palmitoylated cysteines, Metabolic labeling of palmitate	0
Q13423	NNTM_HUMAN	NNTM	Reviewed	Homo sapiens	NNT	NAD(P) transhydrogenase, mitochondrial (EC 1.6.1.2) (Nicotinamide nucleotide transhydrogenase) (Pyridine nucleotide transhydrogenase)	1	13	Yes	Yes	Yes	3 of 8	No	0	0	Chemical modification and capture of palmitoylated cysteines, Metabolic labeling of palmitate	0
Q02218	ODO1_HUMAN	ODO1	Reviewed	Homo sapiens	OGDH	2-oxoglutarate dehydrogenase, mitochondrial (EC 1.2.4.2) (2-oxoglutarate dehydrogenase complex component E1) (OGDC-E1) (Alpha-ketoglutarate dehydrogenase)	3	22	Yes	Yes	Yes	1 of 8	No	0	0	Chemical modification and capture of palmitoylated cysteines	0
P08559	ODPA_HUMAN	ODPA	Reviewed	Homo sapiens	PDHA1, PHE1A	Pyruvate dehydrogenase E1 component subunit alpha, somatic form, mitochondrial (EC 1.2.4.1) (PDHE1-A type I)	4	13	Yes	Yes	Yes	3 of 8	No	0	0	Chemical modification and capture of palmitoylated cysteines	0
P11177	ODPB_HUMAN	ODPB	Reviewed	Homo sapiens	PDHB, PHE1B	Pyruvate dehydrogenase E1 component subunit beta, mitochondrial (PDHE1-B) (EC 1.2.4.1)	3	6	No	No	Yes	2 of 8	No	1	0	Chemical modification and capture of palmitoylated cysteines, Metabolic labeling of palmitate	0
P31040	SDHA_HUMAN	SDHA	Reviewed	Homo sapiens	SDHA, SDH2, SDHF	Succinate dehydrogenase [ubiquinone] flavoprotein subunit, mitochondrial (EC 1.3.5.1) (Flavoprotein subunit of complex II) (Fp)	1	18	Yes	Yes	Yes	2 of 8	No	0	0	Chemical modification and capture of palmitoylated cysteines, Metabolic labeling of palmitate	0
P21912	SDHB_HUMAN	SDHB	Reviewed	Homo sapiens	SDHB, SDH, SDH1	Succinate dehydrogenase [ubiquinone] iron-sulfur subunit, mitochondrial (EC 1.3.5.1) (Iron-sulfur subunit of complex II) (Ip)	1	14	Yes	Yes	Yes	1 of 8	No	0	0	Chemical modification and capture of palmitoylated cysteines	0
P51649	SSDH_HUMAN	SSDH	Reviewed	Homo sapiens	ALDH5A1, SSADH	Succinate-semialdehyde dehydrogenase, mitochondrial (EC 1.2.1.24) (Aldehyde dehydrogenase family 5 member A1) (NAD(+)-dependent succinic semialdehyde dehydrogenase)	2	15	Yes	Yes	Yes	1 of 8	No	0	0	Chemical modification and capture of palmitoylated cysteines	0
D4IH33	D4IH33_HUMAN	D4IH33	Unreviewed	Homo sapiens	HLA-Cw	MHC class I antigen	1	2	No	No	Yes	1 of 8	No	0	0	Chemical modification and capture of palmitoylated cysteines	0
Q9Y3S2	ZN330_HUMAN	ZN330	Reviewed	Homo sapiens	ZNF330, NOA36	Zinc finger protein 330 (Nucleolar autoantigen 36) (Nucleolar cysteine-rich protein)	1	29	Yes	Yes	Yes	1 of 8	No	0	0	Chemical modification and capture of palmitoylated cysteines	0
P15291	B4GT1_HUMAN	B4GT1	Reviewed	Homo sapiens	B4GALT1, GGTB2	Beta-1,4-galactosyltransferase 1 (Beta-1,4-GalTase 1) (Beta4Gal-T1) (b4Gal-T1) (EC 2.4.1.-) (UDP-Gal:beta-GlcNAc beta-1,4-galactosyltransferase 1) (UDP-galactose:beta-N-acetylglucosamine beta-1,4-galactosyltransferase 1) [Cleaved into: Processed beta-1,4-galactosyltransferase 1] [Includes: Lactose synthase A protein (EC 2.4.1.22); N-acetyllactosamine synthase (EC 2.4.1.90) (Nal synthase); Beta-N-…	2	7	Yes	Yes	Yes	4 of 8	No	1	0	Chemical modification and capture of palmitoylated cysteines, Metabolic labeling of palmitate	0
Q96DZ9	CKLF5_HUMAN	CKLF5	Reviewed	Homo sapiens	CMTM5, CKLFSF5	CKLF-like MARVEL transmembrane domain-containing protein 5 (Chemokine-like factor superfamily member 5)	6	4	No	No	Yes	1 of 8	No	0	0	Chemical modification and capture of palmitoylated cysteines	0
Q969H8	CS010_HUMAN	CS010	Reviewed	Homo sapiens	C19orf10, IL25	UPF0556 protein C19orf10 (Interleukin-25) (IL-25) (Stromal cell-derived growth factor SF20)	1	2	No	No	Yes	1 of 8	No	0	0	Chemical modification and capture of palmitoylated cysteines	0
P08575	PTPRC_HUMAN	PTPRC	Reviewed	Homo sapiens	PTPRC, CD45	Receptor-type tyrosine-protein phosphatase C (EC 3.1.3.48) (Leukocyte common antigen) (L-CA) (T200) (CD antigen CD45)	2	26	No	No	Yes	2 of 8	No	1	0	Metabolic labeling of palmitate	0
Q13113	PDZ1I_HUMAN	PDZ1I	Reviewed	Homo sapiens	PDZK1IP1, MAP17	PDZK1-interacting protein 1 (17 kDa membrane-associated protein) (Protein DD96)	1	2	No	No	Yes	1 of 8	No	0	0	Chemical modification and capture of palmitoylated cysteines	0
Q10472	GALT1_HUMAN	GALT1	Reviewed	Homo sapiens	GALNT1	Polypeptide N-acetylgalactosaminyltransferase 1 (EC 2.4.1.41) (Polypeptide GalNAc transferase 1) (GalNAc-T1) (pp-GaNTase 1) (Protein-UDP acetylgalactosaminyltransferase 1) (UDP-GalNAc:polypeptide N-acetylgalactosaminyltransferase 1) [Cleaved into: Polypeptide N-acetylgalactosaminyltransferase 1 soluble form]	2	16	Yes	Yes	Yes	1 of 8	Yes	0	0	Chemical modification and capture of palmitoylated cysteines	0
P0CK97	S35E2_HUMAN	S35E2	Reviewed	Homo sapiens	SLC35E2	Solute carrier family 35 member E2	2	5	Yes	Yes	Yes	1 of 8	No	1	0	Metabolic labeling of palmitate	0
O94832	MYO1D_HUMAN	MYO1D	Reviewed	Homo sapiens	MYO1D, KIAA0727	Unconventional myosin-Id	1	14	No	No	Yes	1 of 8	No	0	0	Chemical modification and capture of palmitoylated cysteines	0
P40222	TXLNA_HUMAN	TXLNA	Reviewed	Homo sapiens	TXLNA, TXLN	Alpha-taxilin	1	6	Yes	Yes	Yes	1 of 8	No	0	0	Chemical modification and capture of palmitoylated cysteines	0
P07858	CATB_HUMAN	CATB	Reviewed	Homo sapiens	CTSB, CPSB	Cathepsin B (EC 3.4.22.1) (APP secretase) (APPS) (Cathepsin B1) [Cleaved into: Cathepsin B light chain; Cathepsin B heavy chain]	1	17	Yes	Yes	Yes	1 of 8	No	0	0	Chemical modification and capture of palmitoylated cysteines	0
Q9Y6M4	KC1G3_HUMAN	KC1G3	Reviewed	Homo sapiens	CSNK1G3	Casein kinase I isoform gamma-3 (CKI-gamma 3) (EC 2.7.11.1)	6	8	Yes	Yes	Yes	3 of 8	No	1	0	Chemical modification and capture of palmitoylated cysteines, Metabolic labeling of palmitate	0
P62341	SELT_HUMAN	SELT	Reviewed	Homo sapiens	SELT, UNQ150/PRO176	Selenoprotein T (SelT)	1	3	No	No	Yes	1 of 8	No	0	0	Chemical modification and capture of palmitoylated cysteines	0
Q03164	KMT2A_HUMAN	KMT2A	Reviewed	Homo sapiens	MLL, ALL1, CXXC7, HRX, HTRX, KMT2A, MLL1, TRX1, Sept11	Histone-lysine N-methyltransferase 2A (Lysine N-methyltransferase 2A) (EC 2.1.1.43) (ALL-1) (CXXC-type zinc finger protein 7) (Myeloid/lymphoid or mixed-lineage leukemia) (Myeloid/lymphoid or mixed-lineage leukemia protein 1) (Trithorax-like protein) (Zinc finger protein HRX) [Cleaved into: MLL cleavage product N320 (N-terminal cleavage product of 320 kDa) (p320); MLL cleavage product C180 (C-ter…	3	80	Yes	Yes	Yes	1 of 8	No	0	0	Metabolic labeling of palmitate	0
O14880	MGST3_HUMAN	MGST3	Reviewed	Homo sapiens	MGST3	Microsomal glutathione S-transferase 3 (Microsomal GST-3) (EC 2.5.1.18) (Microsomal GST-III)	1	4	Yes	Yes	Yes	4 of 8	No	0	1	Chemical modification and capture of palmitoylated cysteines, Metabolic labeling of palmitate	2
P49821	NDUV1_HUMAN	NDUV1	Reviewed	Homo sapiens	NDUFV1, UQOR1	NADH dehydrogenase [ubiquinone] flavoprotein 1, mitochondrial (EC 1.6.5.3) (EC 1.6.99.3) (Complex I-51kD) (CI-51kD) (NADH dehydrogenase flavoprotein 1) (NADH-ubiquinone oxidoreductase 51 kDa subunit)	2	12	No	No	Yes	1 of 8	No	0	0	Chemical modification and capture of palmitoylated cysteines	0
O00330	ODPX_HUMAN	ODPX	Reviewed	Homo sapiens	PDHX, PDX1	Pyruvate dehydrogenase protein X component, mitochondrial (Dihydrolipoamide dehydrogenase-binding protein of pyruvate dehydrogenase complex) (E3-binding protein) (E3BP) (Lipoyl-containing pyruvate dehydrogenase complex component X) (proX)	3	4	No	No	Yes	1 of 8	No	0	0	Chemical modification and capture of palmitoylated cysteines	0
Q8TCG2	P4K2B_HUMAN	P4K2B	Reviewed	Homo sapiens	PI4K2B	Phosphatidylinositol 4-kinase type 2-beta (EC 2.7.1.67) (Phosphatidylinositol 4-kinase type II-beta) (PI4KII-BETA)	1	9	Yes	Yes	Yes	3 of 8	No	2	1	Chemical modification and capture of palmitoylated cysteines, Metabolic labeling of palmitate	4
Q01813	K6PP_HUMAN	K6PP	Reviewed	Homo sapiens	PFKP, PFKF	6-phosphofructokinase type C (EC 2.7.1.11) (6-phosphofructokinase, platelet type) (Phosphofructo-1-kinase isozyme C) (PFK-C) (Phosphofructokinase 1) (Phosphohexokinase)	2	22	Yes	Yes	Yes	2 of 8	No	0	0	Metabolic labeling of palmitate	0
P49768	PSN1_HUMAN	PSN1	Reviewed	Homo sapiens	PSEN1, AD3, PS1, PSNL1	Presenilin-1 (PS-1) (EC 3.4.23.-) (Protein S182) [Cleaved into: Presenilin-1 NTF subunit; Presenilin-1 CTF subunit; Presenilin-1 CTF12 (PS1-CTF12)]	7	5	No	No	Yes	3 of 8	No	2	0	Chemical modification and capture of palmitoylated cysteines, Metabolic labeling of palmitate	0
Q13263	TIF1B_HUMAN	TIF1B	Reviewed	Homo sapiens	TRIM28, KAP1, RNF96, TIF1B	Transcription intermediary factor 1-beta (TIF1-beta) (E3 SUMO-protein ligase TRIM28) (EC 6.3.2.-) (KRAB-associated protein 1) (KAP-1) (KRAB-interacting protein 1) (KRIP-1) (Nuclear corepressor KAP-1) (RING finger protein 96) (Tripartite motif-containing protein 28)	2	31	Yes	Yes	Yes	1 of 8	No	0	0	Chemical modification and capture of palmitoylated cysteines	0
P61081	UBC12_HUMAN	UBC12	Reviewed	Homo sapiens	UBE2M, UBC12	NEDD8-conjugating enzyme Ubc12 (EC 6.3.2.-) (NEDD8 carrier protein) (NEDD8 protein ligase) (Ubiquitin-conjugating enzyme E2 M)	1	5	No	No	Yes	2 of 8	No	0	0	Chemical modification and capture of palmitoylated cysteines	0
Q9BVL4	SELO_HUMAN	SELO	Reviewed	Homo sapiens	SELO	Selenoprotein O (SelO)	1	15	Yes	Yes	Yes	1 of 8	No	0	0	Chemical modification and capture of palmitoylated cysteines	0
Q9BVJ7	DUS23_HUMAN	DUS23	Reviewed	Homo sapiens	DUSP23, LDP3, VHZ	Dual specificity protein phosphatase 23 (EC 3.1.3.16) (EC 3.1.3.48) (Low molecular mass dual specificity phosphatase 3) (LDP-3) (VH1-like phosphatase Z)	1	4	No	No	Yes	1 of 8	No	0	0	Chemical modification and capture of palmitoylated cysteines	0
P30453	1A34_HUMAN	1A34	Reviewed	Homo sapiens	HLA-A, HLAA	HLA class I histocompatibility antigen, A-34 alpha chain (Aw-34) (HLA class I histocompatibility antigen, A-10 alpha chain) (MHC class I antigen A*34)	1	5	No	No	Yes	1 of 8	Yes	0	0	Chemical modification and capture of palmitoylated cysteines	0
Q96EE3	SEH1_HUMAN	SEH1	Reviewed	Homo sapiens	SEH1L, SEC13L, SEH1	Nucleoporin SEH1 (Nup107-160 subcomplex subunit SEH1) (SEC13-like protein)	2	10	No	No	Yes	1 of 8	No	0	0	Chemical modification and capture of palmitoylated cysteines	0
D1MEQ9	D1MEQ9_HUMAN	D1MEQ9	Unreviewed	Homo sapiens	HLA-B	MHC class I antigen	1	3	No	No	Yes	1 of 8	No	0	0	Chemical modification and capture of palmitoylated cysteines	0
P82251	BAT1_HUMAN	BAT1	Reviewed	Homo sapiens	SLC7A9, BAT1	b(0,+)-type amino acid transporter 1 (b(0,+)AT1) (Glycoprotein-associated amino acid transporter b0,+AT1) (Solute carrier family 7 member 9)	1	10	No	No	Yes	1 of 8	No	0	0	Metabolic labeling of palmitate	0
P13929	ENOB_HUMAN	ENOB	Reviewed	Homo sapiens	ENO3	Beta-enolase (EC 4.2.1.11) (2-phospho-D-glycerate hydro-lyase) (Enolase 3) (Muscle-specific enolase) (MSE) (Skeletal muscle enolase)	3	6	No	No	Yes	1 of 8	No	0	0	Chemical modification and capture of palmitoylated cysteines	0
P11940	PABP1_HUMAN	PABP1	Reviewed	Homo sapiens	PABPC1, PAB1, PABP1, PABPC2	Polyadenylate-binding protein 1 (PABP-1) (Poly(A)-binding protein 1)	2	4	No	No	Yes	1 of 8	No	0	0	Chemical modification and capture of palmitoylated cysteines	0
Q7Z4F1	LRP10_HUMAN	LRP10	Reviewed	Homo sapiens	LRP10, MSTP087, SP220, UNQ389/PRO724	Low-density lipoprotein receptor-related protein 10 (LRP-10)	2	33	No	No	Yes	1 of 8	No	0	0	Chemical modification and capture of palmitoylated cysteines	0
Q6F3E1	Q6F3E1_HUMAN	Q6F3E1	Unreviewed	Homo sapiens	HLA-B	MHC class I antigen	1	5	No	No	Yes	1 of 8	No	0	0	Chemical modification and capture of palmitoylated cysteines	0
P52292	IMA1_HUMAN	IMA1	Reviewed	Homo sapiens	KPNA2, RCH1, SRP1	Importin subunit alpha-1 (Karyopherin subunit alpha-2) (RAG cohort protein 1) (SRP1-alpha)	1	6	No	No	Yes	1 of 8	No	0	0	Metabolic labeling of palmitate	0
O60506	HNRPQ_HUMAN	HNRPQ	Reviewed	Homo sapiens	SYNCRIP, HNRPQ, NSAP1	Heterogeneous nuclear ribonucleoprotein Q (hnRNP Q) (Glycine- and tyrosine-rich RNA-binding protein) (GRY-RBP) (NS1-associated protein 1) (Synaptotagmin-binding, cytoplasmic RNA-interacting protein)	5	4	No	No	Yes	1 of 8	No	0	0	Chemical modification and capture of palmitoylated cysteines	0
P51116	FXR2_HUMAN	FXR2	Reviewed	Homo sapiens	FXR2, FMR1L2	Fragile X mental retardation syndrome-related protein 2	1	6	No	No	Yes	1 of 8	No	0	0	Chemical modification and capture of palmitoylated cysteines	0
Q9BQ04	RBM4B_HUMAN	RBM4B	Reviewed	Homo sapiens	RBM4B, RBM30	RNA-binding protein 4B (RNA-binding motif protein 30) (RNA-binding motif protein 4B) (RNA-binding protein 30)	1	6	No	No	Yes	1 of 8	No	1	0	Chemical modification and capture of palmitoylated cysteines	0
Q9UKM9	RALY_HUMAN	RALY	Reviewed	Homo sapiens	RALY, HNRPCL2, P542	RNA-binding protein Raly (Autoantigen p542) (Heterogeneous nuclear ribonucleoprotein C-like 2) (hnRNP core protein C-like 2) (hnRNP associated with lethal yellow protein homolog)	2	1	No	No	Yes	1 of 8	No	0	0	Metabolic labeling of palmitate	0
Q5BJF2	TMM97_HUMAN	TMM97	Reviewed	Homo sapiens	TMEM97, MAC30	Transmembrane protein 97 (Protein MAC30)	1	3	No	No	Yes	1 of 8	No	0	0	Chemical modification and capture of palmitoylated cysteines	0
B2DFZ9	B2DFZ9_HUMAN	B2DFZ9	Unreviewed	Homo sapiens	HLA-B	MHC class I antigen	1	4	No	No	Yes	1 of 8	No	0	0	Chemical modification and capture of palmitoylated cysteines	0
P99999	CYC_HUMAN	CYC	Reviewed	Homo sapiens	CYCS, CYC	Cytochrome c	1	2	Yes	Yes	Yes	2 of 8	No	0	0	Chemical modification and capture of palmitoylated cysteines	0
P01876	IGHA1_HUMAN	IGHA1	Reviewed	Homo sapiens	IGHA1	Ig alpha-1 chain C region	1	15	Yes	No	Yes	1 of 8	No	0	0	Chemical modification and capture of palmitoylated cysteines	0
P63267	ACTH_HUMAN	ACTH	Reviewed	Homo sapiens	ACTG2, ACTA3, ACTL3, ACTSG	Actin, gamma-enteric smooth muscle (Alpha-actin-3) (Gamma-2-actin) (Smooth muscle gamma-actin)	2	7	Yes	Yes	Yes	1 of 8	No	1	0	Metabolic labeling of palmitate	0
Q9BR76	COR1B_HUMAN	COR1B	Reviewed	Homo sapiens	CORO1B	Coronin-1B (Coronin-2)	1	12	Yes	Yes	Yes	1 of 8	No	0	0	Chemical modification and capture of palmitoylated cysteines	0
Q13571	LAPM5_HUMAN	LAPM5	Reviewed	Homo sapiens	LAPTM5, KIAA0085	Lysosomal-associated transmembrane protein 5 (Lysosomal-associated multitransmembrane protein 5) (Retinoic acid-inducible E3 protein)	1	10	Yes	Yes	Yes	2 of 8	No	1	0	Chemical modification and capture of palmitoylated cysteines	0
C7C4Z7	C7C4Z7_HUMAN	C7C4Z7	Unreviewed	Homo sapiens	HLA-C	MHC class I antigen	1	2	No	No	Yes	1 of 8	No	0	0	Chemical modification and capture of palmitoylated cysteines	0
B0I1T2	MYO1G_HUMAN	MYO1G	Reviewed	Homo sapiens	MYO1G, HA2	Unconventional myosin-Ig [Cleaved into: Minor histocompatibility antigen HA-2 (mHag HA-2)]	4	18	No	No	Yes	2 of 8	No	2	0	Metabolic labeling of palmitate	0
Q9HCY8	S10AE_HUMAN	S10AE	Reviewed	Homo sapiens	S100A14, S100A15	Protein S100-A14 (S100 calcium-binding protein A14) (S114)	1	3	Yes	Yes	Yes	1 of 8	No	0	0	Chemical modification and capture of palmitoylated cysteines	0
Q13835	PKP1_HUMAN	PKP1	Reviewed	Homo sapiens	PKP1	Plakophilin-1 (Band 6 protein) (B6P)	2	23	Yes	Yes	Yes	1 of 8	No	0	0	Chemical modification and capture of palmitoylated cysteines	0
P22888	LSHR_HUMAN	LSHR	Reviewed	Homo sapiens	LHCGR, LCGR, LGR2, LHRHR	Lutropin-choriogonadotropic hormone receptor (LH/CG-R) (Luteinizing hormone receptor) (LHR) (LSH-R)	2	25	Yes	Yes	Yes	0 of 8	NA	0	1		2
P36544	ACHA7_HUMAN	ACHA7	Reviewed	Homo sapiens	CHRNA7, NACHRA7	Neuronal acetylcholine receptor subunit alpha-7	3	18	Yes	Yes	Yes	0 of 8	NA	0	1		0
P35250	RFC2_HUMAN	RFC2	Reviewed	Homo sapiens	RFC2	Replication factor C subunit 2 (Activator 1 40 kDa subunit) (A1 40 kDa subunit) (Activator 1 subunit 2) (Replication factor C 40 kDa subunit) (RF-C 40 kDa subunit) (RFC40)	2	8	Yes	Yes	Yes	1 of 8	No	1	0	Chemical modification and capture of palmitoylated cysteines	0
Q16094	Q16094_HUMAN	Q16094	Unreviewed	Homo sapiens		Calnexin (Fragment)	1	4	No	No	Yes	1 of 8	No	0	0	Chemical modification and capture of palmitoylated cysteines	0
Q9HB09	B2L12_HUMAN	B2L12	Reviewed	Homo sapiens	BCL2L12, BPR	Bcl-2-like protein 12 (Bcl2-L-12) (Bcl-2-related proline-rich protein)	3	8	Yes	Yes	Yes	2 of 8	No	0	0	Chemical modification and capture of palmitoylated cysteines	0
Q03169	TNAP2_HUMAN	TNAP2	Reviewed	Homo sapiens	TNFAIP2	Tumor necrosis factor alpha-induced protein 2 (TNF alpha-induced protein 2) (Primary response gene B94 protein)	1	7	No	No	Yes	1 of 8	No	1	0	Chemical modification and capture of palmitoylated cysteines	0
C8CHA4	C8CHA4_HUMAN	C8CHA4	Unreviewed	Homo sapiens	HLA-C	MHC class I antigen	1	2	No	No	Yes	1 of 8	No	0	0	Chemical modification and capture of palmitoylated cysteines	0
Q9NZ45	CISD1_HUMAN	CISD1	Reviewed	Homo sapiens	CISD1, C10orf70, ZCD1, MDS029	CDGSH iron-sulfur domain-containing protein 1 (MitoNEET)	1	3	No	No	Yes	1 of 8	No	0	0	Chemical modification and capture of palmitoylated cysteines	0
P61626	LYSC_HUMAN	LYSC	Reviewed	Homo sapiens	LYZ, LZM	Lysozyme C (EC 3.2.1.17) (1,4-beta-N-acetylmuramidase C)	1	8	No	No	Yes	1 of 8	No	1	0	Chemical modification and capture of palmitoylated cysteines	0
A8E0Y5	A8E0Y5_HUMAN	A8E0Y5	Unreviewed	Homo sapiens	HLA-B	MHC class I antigen	1	5	No	No	Yes	1 of 8	No	0	0	Chemical modification and capture of palmitoylated cysteines	0
Q71RC2	LARP4_HUMAN	LARP4	Reviewed	Homo sapiens	LARP4, PP13296	La-related protein 4 (La ribonucleoprotein domain family member 4)	7	12	No	No	Yes	1 of 8	No	0	0	Chemical modification and capture of palmitoylated cysteines	0
P41440	S19A1_HUMAN	S19A1	Reviewed	Homo sapiens	SLC19A1, FLOT1, RFC1	Folate transporter 1 (FOLT) (Intestinal folate carrier 1) (IFC-1) (Placental folate transporter) (Reduced folate carrier protein) (RFC) (Solute carrier family 19 member 1)	3	11	No	No	Yes	1 of 8	Yes	1	0	Chemical modification and capture of palmitoylated cysteines	0
Q9UBQ7	GRHPR_HUMAN	GRHPR	Reviewed	Homo sapiens	GRHPR, GLXR, MSTP035	Glyoxylate reductase/hydroxypyruvate reductase (EC 1.1.1.79) (EC 1.1.1.81)	1	7	No	No	Yes	1 of 8	No	0	0	Chemical modification and capture of palmitoylated cysteines	0
Q9Y3A3	PHOCN_HUMAN	PHOCN	Reviewed	Homo sapiens	MOB4, MOB3, MOBKL3, PHOCN, PREI3, CGI-95	MOB-like protein phocein (2C4D) (Class II mMOB1) (Mob1 homolog 3) (Mob3) (Mps one binder kinase activator-like 3) (Preimplantation protein 3)	3	9	No	No	Yes	1 of 8	No	0	0	Chemical modification and capture of palmitoylated cysteines	0
Q13247	SRSF6_HUMAN	SRSF6	Reviewed	Homo sapiens	SRSF6, SFRS6, SRP55	Serine/arginine-rich splicing factor 6 (Pre-mRNA-splicing factor SRP55) (Splicing factor, arginine/serine-rich 6)	3	4	No	No	Yes	1 of 8	No	0	0	Metabolic labeling of palmitate	0
P43354	NR4A2_HUMAN	NR4A2	Reviewed	Homo sapiens	NR4A2, NOT, NURR1, TINUR	Nuclear receptor subfamily 4 group A member 2 (Immediate-early response protein NOT) (Orphan nuclear receptor NURR1) (Transcriptionally-inducible nuclear receptor)	1	18	No	No	Yes	1 of 8	No	0	0	Chemical modification and capture of palmitoylated cysteines	0
P50443	S26A2_HUMAN	S26A2	Reviewed	Homo sapiens	SLC26A2, DTD, DTDST	Sulfate transporter (Diastrophic dysplasia protein) (Solute carrier family 26 member 2)	1	18	No	No	Yes	1 of 8	No	1	0	Chemical modification and capture of palmitoylated cysteines	0
O75821	EIF3G_HUMAN	EIF3G	Reviewed	Homo sapiens	EIF3G, EIF3S4	Eukaryotic translation initiation factor 3 subunit G (eIF3g) (Eukaryotic translation initiation factor 3 RNA-binding subunit) (eIF-3 RNA-binding subunit) (Eukaryotic translation initiation factor 3 subunit 4) (eIF-3-delta) (eIF3 p42) (eIF3 p44)	1	5	No	No	Yes	1 of 8	No	0	0	Chemical modification and capture of palmitoylated cysteines	0
P50336	PPOX_HUMAN	PPOX	Reviewed	Homo sapiens	PPOX	Protoporphyrinogen oxidase (PPO) (EC 1.3.3.4)	1	8	No	No	Yes	1 of 8	No	0	0	Chemical modification and capture of palmitoylated cysteines	0
P02792	FRIL_HUMAN	FRIL	Reviewed	Homo sapiens	FTL	Ferritin light chain (Ferritin L subunit)	1	1	No	No	Yes	1 of 8	No	0	0	Chemical modification and capture of palmitoylated cysteines	0
Q9Y5E4	PCDB5_HUMAN	PCDB5	Reviewed	Homo sapiens	PCDHB5, Pcdhb5	Protocadherin beta-5 (PCDH-beta-5)	1	8	No	No	Yes	1 of 8	No	0	0	Metabolic labeling of palmitate	0
Q9UBQ5	EIF3K_HUMAN	EIF3K	Reviewed	Homo sapiens	EIF3K, EIF3S12, ARG134, HSPC029, MSTP001, PTD001	Eukaryotic translation initiation factor 3 subunit K (eIF3k) (Eukaryotic translation initiation factor 3 subunit 12) (Muscle-specific gene M9 protein) (PLAC-24) (eIF-3 p25) (eIF-3 p28)	1	5	No	No	Yes	1 of 8	No	1	0	Chemical modification and capture of palmitoylated cysteines	0
Q9HB71	CYBP_HUMAN	CYBP	Reviewed	Homo sapiens	CACYBP, S100A6BP, SIP, PNAS-107	Calcyclin-binding protein (CacyBP) (hCacyBP) (S100A6-binding protein) (Siah-interacting protein)	3	2	No	No	Yes	1 of 8	No	0	0	Chemical modification and capture of palmitoylated cysteines	0
P62495	ERF1_HUMAN	ERF1	Reviewed	Homo sapiens	ETF1, ERF1, RF1, SUP45L1	Eukaryotic peptide chain release factor subunit 1 (Eukaryotic release factor 1) (eRF1) (Protein Cl1) (TB3-1)	1	4	No	No	Yes	1 of 8	No	0	0	Chemical modification and capture of palmitoylated cysteines	0
Q2M3D2	EX3L2_HUMAN	EX3L2	Reviewed	Homo sapiens	EXOC3L2, XTP7	Exocyst complex component 3-like protein 2 (HBV X-transactivated gene 7 protein) (HBV XAg-transactivated protein 7)	1	9	No	No	Yes	1 of 8	No	0	0	Chemical modification and capture of palmitoylated cysteines	0
P29966	MARCS_HUMAN	MARCS	Reviewed	Homo sapiens	MARCKS, MACS, PRKCSL	Myristoylated alanine-rich C-kinase substrate (MARCKS) (Protein kinase C substrate, 80 kDa protein, light chain) (80K-L protein) (PKCSL)	1	3	No	No	Yes	1 of 8	No	0	0	Chemical modification and capture of palmitoylated cysteines	0
Q8NE86	MCU_HUMAN	MCU	Reviewed	Homo sapiens	MCU, C10orf42, CCDC109A	Calcium uniporter protein, mitochondrial (Coiled-coil domain-containing protein 109A)	3	5	No	No	Yes	2 of 8	No	1	0	Chemical modification and capture of palmitoylated cysteines	0
Q32P51	RA1L2_HUMAN	RA1L2	Reviewed	Homo sapiens	HNRNPA1L2, HNRNPA1L	Heterogeneous nuclear ribonucleoprotein A1-like 2 (hnRNP A1-like 2) (hnRNP core protein A1-like 2)	1	3	No	No	Yes	1 of 8	No	0	0	Chemical modification and capture of palmitoylated cysteines	0
Q92804	RBP56_HUMAN	RBP56	Reviewed	Homo sapiens	TAF15, RBP56, TAF2N	TATA-binding protein-associated factor 2N (68 kDa TATA-binding protein-associated factor) (TAF(II)68) (TAFII68) (RNA-binding protein 56)	2	4	No	No	Yes	1 of 8	No	0	0	Chemical modification and capture of palmitoylated cysteines	0
Q9HCN8	SDF2L_HUMAN	SDF2L	Reviewed	Homo sapiens	SDF2L1, UNQ1941/PRO4424	Stromal cell-derived factor 2-like protein 1 (SDF2-like protein 1) (PWP1-interacting protein 8)	1	4	No	No	Yes	1 of 8	No	0	0	Chemical modification and capture of palmitoylated cysteines	0
B4Z1E1	B4Z1E1_HUMAN	B4Z1E1	Unreviewed	Homo sapiens	HLA-A	MHC class I antigen	1	2	No	No	Yes	1 of 8	No	0	0	Chemical modification and capture of palmitoylated cysteines	0
P62263	RS14_HUMAN	RS14	Reviewed	Homo sapiens	RPS14, PRO2640	40S ribosomal protein S14	1	3	No	No	Yes	1 of 8	No	0	0	Chemical modification and capture of palmitoylated cysteines	0
P30485	1B47_HUMAN	1B47	Reviewed	Homo sapiens	HLA-B, HLAB	HLA class I histocompatibility antigen, B-47 alpha chain (Bw-47) (MHC class I antigen B*47)	1	6	No	No	Yes	1 of 8	No	0	0	Chemical modification and capture of palmitoylated cysteines	0
Q8N1G4	LRC47_HUMAN	LRC47	Reviewed	Homo sapiens	LRRC47, KIAA1185	Leucine-rich repeat-containing protein 47	1	10	No	No	Yes	1 of 8	No	0	0	Chemical modification and capture of palmitoylated cysteines	0
P47929	LEG7_HUMAN	LEG7	Reviewed	Homo sapiens	LGALS7, PIG1;, LGALS7B	Galectin-7 (Gal-7) (HKL-14) (PI7) (p53-induced gene 1 protein)	1	1	No	No	Yes	1 of 8	Yes	0	0	Chemical modification and capture of palmitoylated cysteines	0
P52907	CAZA1_HUMAN	CAZA1	Reviewed	Homo sapiens	CAPZA1	F-actin-capping protein subunit alpha-1 (CapZ alpha-1)	1	3	No	No	Yes	1 of 8	No	0	0	Metabolic labeling of palmitate	0
Q1KMD3	HNRL2_HUMAN	HNRL2	Reviewed	Homo sapiens	HNRNPUL2, HNRPUL2	Heterogeneous nuclear ribonucleoprotein U-like protein 2 (Scaffold-attachment factor A2) (SAF-A2)	1	10	No	No	Yes	1 of 8	No	1	0	Chemical modification and capture of palmitoylated cysteines	0
O43324	MCA3_HUMAN	MCA3	Reviewed	Homo sapiens	EEF1E1, AIMP3, P18	Eukaryotic translation elongation factor 1 epsilon-1 (Aminoacyl tRNA synthetase complex-interacting multifunctional protein 3) (Elongation factor p18) (Multisynthase complex auxiliary component p18)	2	1	No	No	Yes	1 of 8	No	0	0	Chemical modification and capture of palmitoylated cysteines	0
P12956	XRCC6_HUMAN	XRCC6	Reviewed	Homo sapiens	XRCC6, G22P1	X-ray repair cross-complementing protein 6 (EC 3.6.4.-) (EC 4.2.99.-) (5'-deoxyribose-5-phosphate lyase Ku70) (5'-dRP lyase Ku70) (70 kDa subunit of Ku antigen) (ATP-dependent DNA helicase 2 subunit 1) (ATP-dependent DNA helicase II 70 kDa subunit) (CTC box-binding factor 75 kDa subunit) (CTC75) (CTCBF) (DNA repair protein XRCC6) (Lupus Ku autoantigen protein p70) (Ku70) (Thyroid-lupus autoantige…	1	5	No	No	Yes	1 of 8	No	1	0	Metabolic labeling of palmitate	0
Q6ZSS7	MFSD6_HUMAN	MFSD6	Reviewed	Homo sapiens	MFSD6, MMR2	Major facilitator superfamily domain-containing protein 6 (Macrophage MHC class I receptor 2 homolog)	1	13	No	No	Yes	1 of 8	No	0	0	Chemical modification and capture of palmitoylated cysteines	0
A9QUT7	A9QUT7_HUMAN	A9QUT7	Unreviewed	Homo sapiens	HLA-A	MHC class I antigen	1	4	No	No	Yes	1 of 8	No	0	0	Chemical modification and capture of palmitoylated cysteines	0
P33241	LSP1_HUMAN	LSP1	Reviewed	Homo sapiens	LSP1, WP34	Lymphocyte-specific protein 1 (47 kDa actin-binding protein) (52 kDa phosphoprotein) (pp52) (Lymphocyte-specific antigen WP34)	3	13	No	No	Yes	1 of 8	No	0	0	Chemical modification and capture of palmitoylated cysteines	0
Q68D91	MBLC2_HUMAN	MBLC2	Reviewed	Homo sapiens	MBLAC2	Metallo-beta-lactamase domain-containing protein 2 (EC 3.-.-.-)	2	3	No	No	Yes	4 of 8	No	1	0	Chemical modification and capture of palmitoylated cysteines	0
P23381	SYWC_HUMAN	SYWC	Reviewed	Homo sapiens	WARS, IFI53, WRS	Tryptophan--tRNA ligase, cytoplasmic (EC 6.1.1.2) (Interferon-induced protein 53) (IFP53) (Tryptophanyl-tRNA synthetase) (TrpRS) (hWRS) [Cleaved into: T1-TrpRS; T2-TrpRS]	2	6	No	No	Yes	2 of 8	No	1	0	Chemical modification and capture of palmitoylated cysteines	0
P30501	1C02_HUMAN	1C02	Reviewed	Homo sapiens	HLA-C, HLAC	HLA class I histocompatibility antigen, Cw-2 alpha chain (MHC class I antigen Cw*2)	1	7	No	No	Yes	1 of 8	No	0	0	Chemical modification and capture of palmitoylated cysteines	0
P30504	1C04_HUMAN	1C04	Reviewed	Homo sapiens	HLA-C, HLAC	HLA class I histocompatibility antigen, Cw-4 alpha chain (MHC class I antigen Cw*4)	1	7	No	No	Yes	1 of 8	No	0	0	Chemical modification and capture of palmitoylated cysteines	0
Q96A08	H2B1A_HUMAN	H2B1A	Reviewed	Homo sapiens	HIST1H2BA, TSH2B	Histone H2B type 1-A (Histone H2B, testis) (TSH2B.1) (Testis-specific histone H2B)	1	0	No	No	Yes	1 of 8	No	0	0	Chemical modification and capture of palmitoylated cysteines	0
Q6ZT21	TMPPE_HUMAN	TMPPE	Reviewed	Homo sapiens	TMPPE	Transmembrane protein with metallophosphoesterase domain (EC 3.1.-.-)	2	5	No	No	Yes	2 of 8	No	1	0	Chemical modification and capture of palmitoylated cysteines	0
Q6ICL3	TNG2_HUMAN	TNG2	Reviewed	Homo sapiens	TANGO2, C22orf25	Transport and Golgi organization protein 2 homolog	3	5	No	No	Yes	1 of 8	No	0	0	Chemical modification and capture of palmitoylated cysteines	0
Q95604	1C17_HUMAN	1C17	Reviewed	Homo sapiens	HLA-C, D6S204, HLA-JY3, HLAC	HLA class I histocompatibility antigen, Cw-17 alpha chain (MHC class I antigen Cw*17)	1	7	No	No	Yes	2 of 8	No	0	0	Chemical modification and capture of palmitoylated cysteines	0
Q9NRW3	ABC3C_HUMAN	ABC3C	Reviewed	Homo sapiens	APOBEC3C, APOBEC1L, PBI	DNA dC->dU-editing enzyme APOBEC-3C (A3C) (EC 3.5.4.-) (APOBEC1-like) (Phorbolin I)	1	8	No	No	Yes	1 of 8	No	1	0	Chemical modification and capture of palmitoylated cysteines	0
A8K3Q9	A8K3Q9_HUMAN	A8K3Q9	Unreviewed	Homo sapiens		cDNA FLJ76611, highly similar to Homo sapiens ribosomal protein L14 (RPL14), mRNA	1	2	No	No	Yes	1 of 8	No	0	0	Chemical modification and capture of palmitoylated cysteines	0
A4ZX99	A4ZX99_HUMAN	A4ZX99	Unreviewed	Homo sapiens	HLA-B	MHC class I antigen	1	4	No	No	Yes	1 of 8	No	0	0	Chemical modification and capture of palmitoylated cysteines	0
A5A163	A5A163_HUMAN	A5A163	Unreviewed	Homo sapiens	HLA-B	MHC class I antigen	1	4	No	No	Yes	1 of 8	No	0	0	Chemical modification and capture of palmitoylated cysteines	0
B4DE59	B4DE59_HUMAN	B4DE59	Unreviewed	Homo sapiens		cDNA FLJ60424, highly similar to Junction plakoglobin	1	5	No	No	Yes	1 of 8	No	0	0	Chemical modification and capture of palmitoylated cysteines	0
O94925	GLSK_HUMAN	GLSK	Reviewed	Homo sapiens	GLS, GLS1, KIAA0838	Glutaminase kidney isoform, mitochondrial (GLS) (EC 3.5.1.2) (K-glutaminase) (L-glutamine amidohydrolase)	3	15	No	No	Yes	1 of 8	No	0	0	Chemical modification and capture of palmitoylated cysteines	0
Q16666	IF16_HUMAN	IF16	Reviewed	Homo sapiens	IFI16, IFNGIP1	Gamma-interferon-inducible protein 16 (Ifi-16) (Interferon-inducible myeloid differentiation transcriptional activator)	5	8	No	No	Yes	1 of 8	No	0	0	Chemical modification and capture of palmitoylated cysteines	0
Q9HB07	MYG1_HUMAN	MYG1	Reviewed	Homo sapiens	C12orf10	UPF0160 protein MYG1, mitochondrial	1	6	No	No	Yes	1 of 8	No	0	0	Chemical modification and capture of palmitoylated cysteines	0
P08708	RS17_HUMAN	RS17	Reviewed	Homo sapiens	RPS17	40S ribosomal protein S17	1	1	No	No	Yes	2 of 8	No	1	0	Metabolic labeling of palmitate	0
P43686	PRS6B_HUMAN	PRS6B	Reviewed	Homo sapiens	PSMC4, MIP224, TBP7	26S protease regulatory subunit 6B (26S proteasome AAA-ATPase subunit RPT3) (MB67-interacting protein) (MIP224) (Proteasome 26S subunit ATPase 4) (Tat-binding protein 7) (TBP-7)	2	2	No	No	Yes	1 of 8	No	0	0	Metabolic labeling of palmitate	0
Q15637	SF01_HUMAN	SF01	Reviewed	Homo sapiens	SF1, ZFM1, ZNF162	Splicing factor 1 (Mammalian branch point-binding protein) (BBP) (mBBP) (Transcription factor ZFM1) (Zinc finger gene in MEN1 locus) (Zinc finger protein 162)	7	6	No	No	Yes	1 of 8	No	0	0	Chemical modification and capture of palmitoylated cysteines	0
P46778	RL21_HUMAN	RL21	Reviewed	Homo sapiens	RPL21	60S ribosomal protein L21	1	1	No	No	Yes	1 of 8	No	0	0	Metabolic labeling of palmitate	0
P01903	DRA_HUMAN	DRA	Reviewed	Homo sapiens	HLA-DRA, HLA-DRA1	HLA class II histocompatibility antigen, DR alpha chain (MHC class II antigen DRA)	1	3	No	No	Yes	1 of 8	No	0	0	Chemical modification and capture of palmitoylated cysteines	0
P17693	HLAG_HUMAN	HLAG	Reviewed	Homo sapiens	HLA-G, HLA-6.0, HLAG	HLA class I histocompatibility antigen, alpha chain G (HLA G antigen) (MHC class I antigen G)	1	6	No	No	Yes	2 of 8	No	0	0	Chemical modification and capture of palmitoylated cysteines	0
P18077	RL35A_HUMAN	RL35A	Reviewed	Homo sapiens	RPL35A, GIG33	60S ribosomal protein L35a (Cell growth-inhibiting gene 33 protein)	1	1	No	No	Yes	1 of 8	No	0	0	Chemical modification and capture of palmitoylated cysteines	0
Q306J9	Q306J9_HUMAN	Q306J9	Unreviewed	Homo sapiens	HLA-B	MHC class I antigen	1	5	No	No	Yes	1 of 8	No	0	0	Chemical modification and capture of palmitoylated cysteines	0
C8CJE2	C8CJE2_HUMAN	C8CJE2	Unreviewed	Homo sapiens	HLA-B	MHC class I antigen	1	3	No	No	Yes	1 of 8	No	0	0	Chemical modification and capture of palmitoylated cysteines	0
D0VE43	D0VE43_HUMAN	D0VE43	Unreviewed	Homo sapiens	HLA-B	MHC class I antigen	1	2	No	No	Yes	1 of 8	No	0	0	Chemical modification and capture of palmitoylated cysteines	0
Q9H061	T126A_HUMAN	T126A	Reviewed	Homo sapiens	TMEM126A	Transmembrane protein 126A	2	4	No	No	Yes	1 of 8	No	0	0	Chemical modification and capture of palmitoylated cysteines	0
P60866	RS20_HUMAN	RS20	Reviewed	Homo sapiens	RPS20	40S ribosomal protein S20	2	3	No	No	Yes	3 of 8	No	0	0	Chemical modification and capture of palmitoylated cysteines	0
Q5JXB2	UE2NL_HUMAN	UE2NL	Reviewed	Homo sapiens	UBE2NL	Putative ubiquitin-conjugating enzyme E2 N-like (Epididymis tissue protein Li 174)	1	0	No	No	Yes	1 of 8	No	0	0	Chemical modification and capture of palmitoylated cysteines	0
D3U4D3	D3U4D3_HUMAN	D3U4D3	Unreviewed	Homo sapiens	HLA-C	MHC class I antigen	1	2	No	No	Yes	1 of 8	No	0	0	Chemical modification and capture of palmitoylated cysteines	0
Q9Y6E2	BZW2_HUMAN	BZW2	Reviewed	Homo sapiens	BZW2, HSPC028, MSTP017	Basic leucine zipper and W2 domain-containing protein 2	1	4	No	No	Yes	1 of 8	No	0	0	Metabolic labeling of palmitate	0
Q7Z406	MYH14_HUMAN	MYH14	Reviewed	Homo sapiens	MYH14, KIAA2034, FP17425	Myosin-14 (Myosin heavy chain 14) (Myosin heavy chain, non-muscle IIc) (Non-muscle myosin heavy chain IIc) (NMHC II-C)	5	18	No	No	Yes	1 of 8	No	0	0	Metabolic labeling of palmitate	0
Q9Y230	RUVB2_HUMAN	RUVB2	Reviewed	Homo sapiens	RUVBL2, INO80J, TIP48, TIP49B, CGI-46	RuvB-like 2 (EC 3.6.4.12) (48 kDa TATA box-binding protein-interacting protein) (48 kDa TBP-interacting protein) (51 kDa erythrocyte cytosolic protein) (ECP-51) (INO80 complex subunit J) (Repressing pontin 52) (Reptin 52) (TIP49b) (TIP60-associated protein 54-beta) (TAP54-beta)	1	3	No	No	Yes	1 of 8	No	0	0	Metabolic labeling of palmitate	0
P02689	MYP2_HUMAN	MYP2	Reviewed	Homo sapiens	PMP2	Myelin P2 protein (Peripheral myelin protein 2)	1	2	No	No	Yes	1 of 8	No	0	0	Chemical modification and capture of palmitoylated cysteines	0
Q9NY26	S39A1_HUMAN	S39A1	Reviewed	Homo sapiens	SLC39A1, IRT1, ZIP1, ZIRTL, CGI-08, CGI-71	Zinc transporter ZIP1 (Solute carrier family 39 member 1) (Zinc-iron-regulated transporter-like) (Zrt- and Irt-like protein 1) (ZIP-1) (hZIP1)	1	8	No	No	Yes	1 of 8	No	0	0	Chemical modification and capture of palmitoylated cysteines	0
P35268	RL22_HUMAN	RL22	Reviewed	Homo sapiens	RPL22	60S ribosomal protein L22 (EBER-associated protein) (EAP) (Epstein-Barr virus small RNA-associated protein) (Heparin-binding protein HBp15)	1	1	No	No	Yes	1 of 8	No	0	0	Chemical modification and capture of palmitoylated cysteines	0
P53007	TXTP_HUMAN	TXTP	Reviewed	Homo sapiens	SLC25A1, SLC20A3	Tricarboxylate transport protein, mitochondrial (Citrate transport protein) (CTP) (Solute carrier family 25 member 1) (Tricarboxylate carrier protein)	1	6	No	No	Yes	1 of 8	No	0	0	Chemical modification and capture of palmitoylated cysteines	0
Q07666	KHDR1_HUMAN	KHDR1	Reviewed	Homo sapiens	KHDRBS1, SAM68	KH domain-containing, RNA-binding, signal transduction-associated protein 1 (GAP-associated tyrosine phosphoprotein p62) (Src-associated in mitosis 68 kDa protein) (Sam68) (p21 Ras GTPase-activating protein-associated p62) (p68)	3	2	No	No	Yes	1 of 8	No	0	0	Chemical modification and capture of palmitoylated cysteines	0
D2DKJ4	D2DKJ4_HUMAN	D2DKJ4	Unreviewed	Homo sapiens	HLA-C	MHC class I antigen	1	2	No	No	Yes	1 of 8	No	0	0	Chemical modification and capture of palmitoylated cysteines	0
P62841	RS15_HUMAN	RS15	Reviewed	Homo sapiens	RPS15, RIG	40S ribosomal protein S15 (RIG protein)	1	0	No	No	Yes	1 of 8	No	0	0	Chemical modification and capture of palmitoylated cysteines	0
P57053	H2BFS_HUMAN	H2BFS	Reviewed	Homo sapiens	H2BFS	Histone H2B type F-S (Histone H2B.s) (H2B/s)	1	0	No	No	Yes	1 of 8	No	0	0	Metabolic labeling of palmitate	0
Q9Y676	RT18B_HUMAN	RT18B	Reviewed	Homo sapiens	MRPS18B, C6orf14, HSPC183, PTD017	28S ribosomal protein S18b, mitochondrial (MRP-S18-b) (Mrps18-b) (S18mt-b) (28S ribosomal protein S18-2, mitochondrial) (MRP-S18-2)	1	6	No	No	Yes	1 of 8	No	1	0	Chemical modification and capture of palmitoylated cysteines	0
Q96CP7	TLCD1_HUMAN	TLCD1	Reviewed	Homo sapiens	TLCD1	TLC domain-containing protein 1	1	4	No	No	Yes	1 of 8	No	0	0	Chemical modification and capture of palmitoylated cysteines	0
Q13151	ROA0_HUMAN	ROA0	Reviewed	Homo sapiens	HNRNPA0, HNRPA0	Heterogeneous nuclear ribonucleoprotein A0 (hnRNP A0)	1	3	No	No	Yes	2 of 8	No	0	0	Chemical modification and capture of palmitoylated cysteines	0
P04440	DPB1_HUMAN	DPB1	Reviewed	Homo sapiens	HLA-DPB1, HLA-DP1B	HLA class II histocompatibility antigen, DP beta 1 chain (HLA class II histocompatibility antigen, DP(W4) beta chain) (MHC class II antigen DPB1)	1	5	No	No	Yes	1 of 8	No	0	0	Chemical modification and capture of palmitoylated cysteines	0
Q9UBT2	SAE2_HUMAN	SAE2	Reviewed	Homo sapiens	UBA2, SAE2, UBLE1B, HRIHFB2115	SUMO-activating enzyme subunit 2 (EC 6.3.2.-) (Anthracycline-associated resistance ARX) (Ubiquitin-like 1-activating enzyme E1B) (Ubiquitin-like modifier-activating enzyme 2)	1	10	No	No	Yes	1 of 8	No	0	0	Chemical modification and capture of palmitoylated cysteines	0
P29350	PTN6_HUMAN	PTN6	Reviewed	Homo sapiens	PTPN6, HCP, PTP1C	Tyrosine-protein phosphatase non-receptor type 6 (EC 3.1.3.48) (Hematopoietic cell protein-tyrosine phosphatase) (Protein-tyrosine phosphatase 1C) (PTP-1C) (Protein-tyrosine phosphatase SHP-1) (SH-PTP1)	4	9	No	No	Yes	1 of 8	No	0	0	Chemical modification and capture of palmitoylated cysteines	0
C9E846	C9E846_HUMAN	C9E846	Unreviewed	Homo sapiens	HLA-A	MHC class I antigen	1	2	No	No	Yes	1 of 8	No	0	0	Chemical modification and capture of palmitoylated cysteines	0
C9WCY3	C9WCY3_HUMAN	C9WCY3	Unreviewed	Homo sapiens	HLA-B	MHC class I antigen	1	3	No	No	Yes	1 of 8	No	0	0	Chemical modification and capture of palmitoylated cysteines	0
Q16643	DREB_HUMAN	DREB	Reviewed	Homo sapiens	DBN1, D0S117E	Drebrin (Developmentally-regulated brain protein)	3	11	No	No	Yes	1 of 8	No	0	0	Chemical modification and capture of palmitoylated cysteines	0
P01857	IGHG1_HUMAN	IGHG1	Reviewed	Homo sapiens	IGHG1	Ig gamma-1 chain C region	1	9	No	No	Yes	1 of 8	No	0	0	Chemical modification and capture of palmitoylated cysteines	0
Q9HAV7	GRPE1_HUMAN	GRPE1	Reviewed	Homo sapiens	GRPEL1, GREPEL1	GrpE protein homolog 1, mitochondrial (HMGE) (Mt-GrpE#1)	1	4	No	No	Yes	1 of 8	No	0	0	Chemical modification and capture of palmitoylated cysteines	0
Q99536	VAT1_HUMAN	VAT1	Reviewed	Homo sapiens	VAT1	Synaptic vesicle membrane protein VAT-1 homolog (EC 1.-.-.-)	1	4	No	No	Yes	1 of 8	No	1	0	Metabolic labeling of palmitate	0
P06576	ATPB_HUMAN	ATPB	Reviewed	Homo sapiens	ATP5B, ATPMB, ATPSB	ATP synthase subunit beta, mitochondrial (EC 3.6.3.14)	1	0	No	No	Yes	2 of 8	No	0	0	Chemical modification and capture of palmitoylated cysteines	0
O00192	ARVC_HUMAN	ARVC	Reviewed	Homo sapiens	ARVCF	Armadillo repeat protein deleted in velo-cardio-facial syndrome	2	12	No	No	Yes	1 of 8	No	0	0	Chemical modification and capture of palmitoylated cysteines	0
P62861	RS30_HUMAN	RS30	Reviewed	Homo sapiens	FAU	40S ribosomal protein S30	1	0	No	No	Yes	1 of 8	No	0	0	Chemical modification and capture of palmitoylated cysteines	0
B2NJ17	B2NJ17_HUMAN	B2NJ17	Unreviewed	Homo sapiens	HLA-B	MHC class I antigen	1	4	No	No	Yes	1 of 8	No	0	0	Chemical modification and capture of palmitoylated cysteines	0
O43390	HNRPR_HUMAN	HNRPR	Reviewed	Homo sapiens	HNRNPR, HNRPR	Heterogeneous nuclear ribonucleoprotein R (hnRNP R)	3	5	No	No	Yes	1 of 8	No	0	0	Chemical modification and capture of palmitoylated cysteines	0
Q9GZV4	IF5A2_HUMAN	IF5A2	Reviewed	Homo sapiens	EIF5A2	Eukaryotic translation initiation factor 5A-2 (eIF-5A-2) (eIF-5A2) (Eukaryotic initiation factor 5A isoform 2)	1	6	No	No	Yes	1 of 8	No	0	0	Chemical modification and capture of palmitoylated cysteines	0
O75367	H2AY_HUMAN	H2AY	Reviewed	Homo sapiens	H2AFY, MACROH2A1	Core histone macro-H2A.1 (Histone macroH2A1) (mH2A1) (Histone H2A.y) (H2A/y) (Medulloblastoma antigen MU-MB-50.205)	3	3	No	No	Yes	1 of 8	No	1	0	Metabolic labeling of palmitate	0
P13747	HLAE_HUMAN	HLAE	Reviewed	Homo sapiens	HLA-E, HLA-6.2, HLAE	HLA class I histocompatibility antigen, alpha chain E (MHC class I antigen E)	1	4	No	No	Yes	1 of 8	No	1	0	Metabolic labeling of palmitate	0
Q8WXF7	ATLA1_HUMAN	ATLA1	Reviewed	Homo sapiens	ATL1, GBP3, SPG3A	Atlastin-1 (EC 3.6.5.-) (Brain-specific GTP-binding protein) (GTP-binding protein 3) (GBP-3) (hGBP3) (Guanine nucleotide-binding protein 3) (Spastic paraplegia 3 protein A)	2	6	No	No	Yes	1 of 8	No	0	0	Chemical modification and capture of palmitoylated cysteines	0
P01033	TIMP1_HUMAN	TIMP1	Reviewed	Homo sapiens	TIMP1, CLGI, TIMP	Metalloproteinase inhibitor 1 (Erythroid-potentiating activity) (EPA) (Fibroblast collagenase inhibitor) (Collagenase inhibitor) (Tissue inhibitor of metalloproteinases 1) (TIMP-1)	1	12	No	No	Yes	1 of 8	No	0	0	Chemical modification and capture of palmitoylated cysteines	0
P41273	TNFL9_HUMAN	TNFL9	Reviewed	Homo sapiens	TNFSF9	Tumor necrosis factor ligand superfamily member 9 (4-1BB ligand) (4-1BBL)	1	3	No	No	Yes	1 of 8	No	1	0	Chemical modification and capture of palmitoylated cysteines	0
Q9BZZ5	API5_HUMAN	API5	Reviewed	Homo sapiens	API5, MIG8	Apoptosis inhibitor 5 (API-5) (Antiapoptosis clone 11 protein) (AAC-11) (Cell migration-inducing gene 8 protein) (Fibroblast growth factor 2-interacting factor) (FIF) (Protein XAGL)	5	6	No	No	Yes	1 of 8	No	0	0	Metabolic labeling of palmitate	0
Q14203	DCTN1_HUMAN	DCTN1	Reviewed	Homo sapiens	DCTN1	Dynactin subunit 1 (150 kDa dynein-associated polypeptide) (DAP-150) (DP-150) (p135) (p150-glued)	6	13	No	No	Yes	1 of 8	No	0	0	Chemical modification and capture of palmitoylated cysteines	0
Q96HE7	ERO1A_HUMAN	ERO1A	Reviewed	Homo sapiens	ERO1L, UNQ434/PRO865	ERO1-like protein alpha (ERO1-L) (ERO1-L-alpha) (EC 1.8.4.-) (Endoplasmic oxidoreductin-1-like protein) (Oxidoreductin-1-L-alpha)	1	15	No	No	Yes	1 of 8	No	0	0	Chemical modification and capture of palmitoylated cysteines	0
O00757	F16P2_HUMAN	F16P2	Reviewed	Homo sapiens	FBP2	Fructose-1,6-bisphosphatase isozyme 2 (FBPase 2) (EC 3.1.3.11) (D-fructose-1,6-bisphosphate 1-phosphohydrolase 2)	1	6	No	No	Yes	1 of 8	No	0	0	Chemical modification and capture of palmitoylated cysteines	0
Q9Y2H6	FND3A_HUMAN	FND3A	Reviewed	Homo sapiens	FNDC3A, FNDC3, HUGO, KIAA0970	Fibronectin type-III domain-containing protein 3A (Human gene expressed in odontoblasts)	2	35	No	No	Yes	1 of 8	Yes	0	0	Chemical modification and capture of palmitoylated cysteines	0
P16188	1A30_HUMAN	1A30	Reviewed	Homo sapiens	HLA-A, HLAA	HLA class I histocompatibility antigen, A-30 alpha chain (MHC class I antigen A*30)	1	5	No	No	Yes	1 of 8	Yes	0	0	Chemical modification and capture of palmitoylated cysteines	0
P61247	RS3A_HUMAN	RS3A	Reviewed	Homo sapiens	RPS3A, FTE1, MFTL	40S ribosomal protein S3a (v-fos transformation effector protein) (Fte-1)	1	4	No	No	Yes	3 of 8	No	1	0	Chemical modification and capture of palmitoylated cysteines, Metabolic labeling of palmitate	0
Q14166	TTL12_HUMAN	TTL12	Reviewed	Homo sapiens	TTLL12, KIAA0153	Tubulin--tyrosine ligase-like protein 12	1	14	No	No	Yes	1 of 8	No	0	0	Chemical modification and capture of palmitoylated cysteines	0
Q9Y4L1	HYOU1_HUMAN	HYOU1	Reviewed	Homo sapiens	HYOU1, GRP170, ORP150	Hypoxia up-regulated protein 1 (150 kDa oxygen-regulated protein) (ORP-150) (170 kDa glucose-regulated protein) (GRP-170)	1	4	No	No	Yes	1 of 8	No	0	0	Metabolic labeling of palmitate	0
C7FDR3	C7FDR3_HUMAN	C7FDR3	Unreviewed	Homo sapiens	HLA-B	MHC class I antigen	1	2	No	No	Yes	1 of 8	No	0	0	Chemical modification and capture of palmitoylated cysteines	0
C7FFM0	C7FFM0_HUMAN	C7FFM0	Unreviewed	Homo sapiens	HLA-C	MHC class I antigen	1	7	No	No	Yes	1 of 8	No	0	0	Chemical modification and capture of palmitoylated cysteines	0
Q9GJ18	Q9GJ18_HUMAN	Q9GJ18	Unreviewed	Homo sapiens	HLA-B	MHC class I antigen	1	2	No	No	Yes	1 of 8	No	0	0	Chemical modification and capture of palmitoylated cysteines	0
P01036	CYTS_HUMAN	CYTS	Reviewed	Homo sapiens	CST4	Cystatin-S (Cystatin-4) (Cystatin-SA-III) (Salivary acidic protein 1)	1	5	No	No	Yes	1 of 8	No	0	0	Chemical modification and capture of palmitoylated cysteines	0
P26196	DDX6_HUMAN	DDX6	Reviewed	Homo sapiens	DDX6, HLR2, RCK	Probable ATP-dependent RNA helicase DDX6 (EC 3.6.4.13) (ATP-dependent RNA helicase p54) (DEAD box protein 6) (Oncogene RCK)	1	7	No	No	Yes	1 of 8	No	0	0	Chemical modification and capture of palmitoylated cysteines	0
Q8NC51	PAIRB_HUMAN	PAIRB	Reviewed	Homo sapiens	SERBP1, PAIRBP1, CGI-55	Plasminogen activator inhibitor 1 RNA-binding protein (PAI1 RNA-binding protein 1) (PAI-RBP1) (SERPINE1 mRNA-binding protein 1)	4	1	No	No	Yes	2 of 8	No	1	0	Metabolic labeling of palmitate	0
P06753	TPM3_HUMAN	TPM3	Reviewed	Homo sapiens	TPM3	Tropomyosin alpha-3 chain (Gamma-tropomyosin) (Tropomyosin-3) (Tropomyosin-5) (hTM5)	5	4	No	No	Yes	1 of 8	No	0	0	Chemical modification and capture of palmitoylated cysteines	0
Q59F66	Q59F66_HUMAN	Q59F66	Unreviewed	Homo sapiens		DEAD box polypeptide 17 isoform p82 variant (Fragment)	1	12	Yes	Yes	Yes	1 of 8	No	0	0	Chemical modification and capture of palmitoylated cysteines	0
P15559	NQO1_HUMAN	NQO1	Reviewed	Homo sapiens	NQO1, DIA4, NMOR1	NAD(P)H dehydrogenase [quinone] 1 (EC 1.6.5.2) (Azoreductase) (DT-diaphorase) (DTD) (Menadione reductase) (NAD(P)H:quinone oxidoreductase 1) (Phylloquinone reductase) (Quinone reductase 1) (QR1)	3	1	No	No	Yes	1 of 8	No	1	0	Chemical modification and capture of palmitoylated cysteines	0
O15258	RER1_HUMAN	RER1	Reviewed	Homo sapiens	RER1	Protein RER1	1	2	No	No	Yes	1 of 8	No	0	0	Metabolic labeling of palmitate	0
Q15382	RHEB_HUMAN	RHEB	Reviewed	Homo sapiens	RHEB, RHEB2	GTP-binding protein Rheb (Ras homolog enriched in brain)	1	1	No	No	Yes	1 of 8	No	0	0	Chemical modification and capture of palmitoylated cysteines	0
Q56GX9	Q56GX9_HUMAN	Q56GX9	Unreviewed	Homo sapiens	HLA-B	MHC class I antigen	1	2	No	No	Yes	1 of 8	No	0	0	Chemical modification and capture of palmitoylated cysteines	0
O60716	CTND1_HUMAN	CTND1	Reviewed	Homo sapiens	CTNND1, KIAA0384	Catenin delta-1 (Cadherin-associated Src substrate) (CAS) (p120 catenin) (p120(ctn)) (p120(cas))	32	10	No	No	Yes	2 of 8	No	1	0	Chemical modification and capture of palmitoylated cysteines	0
P41219	PERI_HUMAN	PERI	Reviewed	Homo sapiens	PRPH, NEF4, PRPH1	Peripherin (Neurofilament 4)	2	2	No	No	Yes	1 of 8	No	0	0	Chemical modification and capture of palmitoylated cysteines	0
Q3LAF7	Q3LAF7_HUMAN	Q3LAF7	Unreviewed	Homo sapiens	HLA-C	MHC class I antigen	1	2	No	No	Yes	1 of 8	No	0	0	Chemical modification and capture of palmitoylated cysteines	0
P01834	IGKC_HUMAN	IGKC	Reviewed	Homo sapiens	IGKC	Ig kappa chain C region	1	3	No	No	Yes	2 of 8	No	0	0	Chemical modification and capture of palmitoylated cysteines	0
Q9P000	COMD9_HUMAN	COMD9	Reviewed	Homo sapiens	COMMD9, HSPC166	COMM domain-containing protein 9	2	4	No	No	Yes	1 of 8	No	0	0	Chemical modification and capture of palmitoylated cysteines	0
P78536	ADA17_HUMAN	ADA17	Reviewed	Homo sapiens	ADAM17, CSVP, TACE	Disintegrin and metalloproteinase domain-containing protein 17 (ADAM 17) (EC 3.4.24.86) (Snake venom-like protease) (TNF-alpha convertase) (TNF-alpha-converting enzyme) (CD antigen CD156b)	2	35	Yes	No	Yes	2 of 8	No	1	0	Chemical modification and capture of palmitoylated cysteines	0
P07204	TRBM_HUMAN	TRBM	Reviewed	Homo sapiens	THBD, THRM	Thrombomodulin (TM) (Fetomodulin) (CD antigen CD141)	1	49	Yes	No	Yes	1 of 8	No	0	0	Chemical modification and capture of palmitoylated cysteines	0
P46779	RL28_HUMAN	RL28	Reviewed	Homo sapiens	RPL28	60S ribosomal protein L28	5	6	Yes	Yes	Yes	1 of 8	No	1	0	Chemical modification and capture of palmitoylated cysteines	0
O75144	ICOSL_HUMAN	ICOSL	Reviewed	Homo sapiens	ICOSLG, B7H2, B7RP1, ICOSL, KIAA0653	ICOS ligand (B7 homolog 2) (B7-H2) (B7-like protein Gl50) (B7-related protein 1) (B7RP-1) (CD antigen CD275)	2	9	Yes	No	Yes	2 of 8	No	1	0	Chemical modification and capture of palmitoylated cysteines	0
Q8NFJ5	RAI3_HUMAN	RAI3	Reviewed	Homo sapiens	GPRC5A, GPCR5A, RAI3, RAIG1	Retinoic acid-induced protein 3 (G-protein coupled receptor family C group 5 member A) (Orphan G-protein-coupling receptor PEIG-1) (Retinoic acid-induced gene 1 protein) (RAIG-1)	1	7	Yes	No	Yes	3 of 8	No	1	0	Chemical modification and capture of palmitoylated cysteines	0
Q9BUP3	HTAI2_HUMAN	HTAI2	Reviewed	Homo sapiens	HTATIP2, CC3, TIP30	Oxidoreductase HTATIP2 (EC 1.1.1.-) (30 kDa HIV-1 TAT-interacting protein) (HIV-1 TAT-interactive protein 2)	3	6	Yes	Yes	Yes	1 of 8	No	0	0	Chemical modification and capture of palmitoylated cysteines	0
P40189	IL6RB_HUMAN	IL6RB	Reviewed	Homo sapiens	IL6ST	Interleukin-6 receptor subunit beta (IL-6 receptor subunit beta) (IL-6R subunit beta) (IL-6R-beta) (IL-6RB) (CDw130) (Interleukin-6 signal transducer) (Membrane glycoprotein 130) (gp130) (Oncostatin-M receptor subunit alpha) (CD antigen CD130)	3	18	Yes	Yes	Yes	2 of 8	No	0	0	Chemical modification and capture of palmitoylated cysteines	0
O75352	MPU1_HUMAN	MPU1	Reviewed	Homo sapiens	MPDU1	Mannose-P-dolichol utilization defect 1 protein (Suppressor of Lec15 and Lec35 glycosylation mutation homolog) (SL15)	1	5	Yes	Yes	Yes	1 of 8	No	0	0	Chemical modification and capture of palmitoylated cysteines	0
O14618	CCS_HUMAN	CCS	Reviewed	Homo sapiens	CCS	Copper chaperone for superoxide dismutase (Superoxide dismutase copper chaperone)	1	9	Yes	Yes	Yes	1 of 8	No	0	0	Chemical modification and capture of palmitoylated cysteines	0
P04745	AMY1_HUMAN	AMY1	Reviewed	Homo sapiens	AMY1A, AMY1;, AMY1B, AMY1C, AMY1	Alpha-amylase 1 (EC 3.2.1.1) (1,4-alpha-D-glucan glucanohydrolase 1) (Salivary alpha-amylase)	1	12	Yes	Yes	Yes	1 of 8	No	0	0	Chemical modification and capture of palmitoylated cysteines	0
Q8IWA5	CTL2_HUMAN	CTL2	Reviewed	Homo sapiens	SLC44A2, CTL2, PSEC0210	Choline transporter-like protein 2 (Solute carrier family 44 member 2)	3	28	Yes	Yes	Yes	4 of 8	No	1	0	Chemical modification and capture of palmitoylated cysteines	0
Q9NVS2	RT18A_HUMAN	RT18A	Reviewed	Homo sapiens	MRPS18A	28S ribosomal protein S18a, mitochondrial (MRP-S18-a) (Mrps18a) (S18mt-a) (28S ribosomal protein S18-3, mitochondrial) (MRP-S18-3)	3	7	Yes	Yes	Yes	1 of 8	No	0	0	Chemical modification and capture of palmitoylated cysteines	0
Q9Y5E5	PCDB4_HUMAN	PCDB4	Reviewed	Homo sapiens	PCDHB4, Pcdhb4	Protocadherin beta-4 (PCDH-beta-4)	1	7	Yes	Yes	Yes	1 of 8	No	0	0	Metabolic labeling of palmitate	0
Q8IVL0	NAV3_HUMAN	NAV3	Reviewed	Homo sapiens	NAV3, KIAA0938, POMFIL1, STEERIN3	Neuron navigator 3 (Pore membrane and/or filament-interacting-like protein 1) (Steerin-3) (Unc-53 homolog 3) (unc53H3)	3	26	Yes	Yes	Yes	1 of 8	No	0	0	Chemical modification and capture of palmitoylated cysteines	0
O15066	KIF3B_HUMAN	KIF3B	Reviewed	Homo sapiens	KIF3B, KIAA0359	Kinesin-like protein KIF3B (HH0048) (Microtubule plus end-directed kinesin motor 3B) [Cleaved into: Kinesin-like protein KIF3B, N-terminally processed]	1	2	Yes	Yes	Yes	1 of 8	No	0	0	Chemical modification and capture of palmitoylated cysteines	0
C6K6I7	C6K6I7_HUMAN	C6K6I7	Unreviewed	Homo sapiens	HLA-B	MHC class I antigen	1	5	Yes	Yes	Yes	1 of 8	No	0	0	Chemical modification and capture of palmitoylated cysteines	0
O60353	FZD6_HUMAN	FZD6	Reviewed	Homo sapiens	FZD6	Frizzled-6 (Fz-6) (hFz6)	2	30	Yes	Yes	Yes	1 of 8	No	0	0	Chemical modification and capture of palmitoylated cysteines	0
P10768	ESTD_HUMAN	ESTD	Reviewed	Homo sapiens	ESD	S-formylglutathione hydrolase (FGH) (EC 3.1.2.12) (Esterase D) (Methylumbelliferyl-acetate deacetylase) (EC 3.1.1.56)	1	9	Yes	Yes	Yes	1 of 8	No	0	0	Chemical modification and capture of palmitoylated cysteines	0
Q9UGQ3	GTR6_HUMAN	GTR6	Reviewed	Homo sapiens	SLC2A6, GLUT9	Solute carrier family 2, facilitated glucose transporter member 6 (Glucose transporter type 6) (GLUT-6) (Glucose transporter type 9) (GLUT-9)	2	6	Yes	Yes	Yes	1 of 8	No	0	0	Chemical modification and capture of palmitoylated cysteines	0
P15151	PVR_HUMAN	PVR	Reviewed	Homo sapiens	PVR, PVS	Poliovirus receptor (Nectin-like protein 5) (NECL-5) (CD antigen CD155)	4	10	Yes	Yes	Yes	3 of 8	No	1	0	Chemical modification and capture of palmitoylated cysteines	0
Q16658	FSCN1_HUMAN	FSCN1	Reviewed	Homo sapiens	FSCN1, FAN1, HSN, SNL	Fascin (55 kDa actin-bundling protein) (Singed-like protein) (p55)	1	11	Yes	Yes	Yes	1 of 8	No	0	0	Chemical modification and capture of palmitoylated cysteines	0
P13611	CSPG2_HUMAN	CSPG2	Reviewed	Homo sapiens	VCAN, CSPG2	Versican core protein (Chondroitin sulfate proteoglycan core protein 2) (Chondroitin sulfate proteoglycan 2) (Glial hyaluronate-binding protein) (GHAP) (Large fibroblast proteoglycan) (PG-M)	5	36	Yes	Yes	Yes	1 of 8	No	0	0	Chemical modification and capture of palmitoylated cysteines	0
Q9P2D7	DYH1_HUMAN	DYH1	Reviewed	Homo sapiens	DNAH1, DHC7, DNAHC1, KIAA1410	Dynein heavy chain 1, axonemal (Axonemal beta dynein heavy chain 1) (Ciliary dynein heavy chain 1) (Heat shock regulated protein 1) (HSRF-1) (hDHC7)	5	71	Yes	Yes	Yes	1 of 8	No	0	0	Chemical modification and capture of palmitoylated cysteines	0
P62917	RL8_HUMAN	RL8	Reviewed	Homo sapiens	RPL8	60S ribosomal protein L8	1	4	Yes	Yes	Yes	2 of 8	No	0	0	Chemical modification and capture of palmitoylated cysteines	0
Q2NKY5	Q2NKY5_HUMAN	Q2NKY5	Unreviewed	Homo sapiens	TUBB6	TUBB6 protein	1	8	Yes	Yes	Yes	1 of 8	No	0	0	Chemical modification and capture of palmitoylated cysteines	0
Q9NQ84	GPC5C_HUMAN	GPC5C	Reviewed	Homo sapiens	GPRC5C, RAIG3, PSEC0087	G-protein coupled receptor family C group 5 member C (Retinoic acid-induced gene 3 protein) (RAIG-3)	2	10	Yes	Yes	Yes	1 of 8	No	1	0	Chemical modification and capture of palmitoylated cysteines	0
Q14839	CHD4_HUMAN	CHD4	Reviewed	Homo sapiens	CHD4	Chromodomain-helicase-DNA-binding protein 4 (CHD-4) (EC 3.6.4.12) (ATP-dependent helicase CHD4) (Mi-2 autoantigen 218 kDa protein) (Mi2-beta)	2	28	Yes	Yes	Yes	1 of 8	No	0	0	Metabolic labeling of palmitate	0
Q96JM7	LMBL3_HUMAN	LMBL3	Reviewed	Homo sapiens	L3MBTL3, KIAA1798, MBT1	Lethal(3)malignant brain tumor-like protein 3 (H-l(3)mbt-like protein 3) (L(3)mbt-like protein 3) (MBT-1)	2	24	Yes	Yes	Yes	1 of 8	No	0	0	Chemical modification and capture of palmitoylated cysteines	0
P49588	SYAC_HUMAN	SYAC	Reviewed	Homo sapiens	AARS	Alanine--tRNA ligase, cytoplasmic (EC 6.1.1.7) (Alanyl-tRNA synthetase) (AlaRS) (Renal carcinoma antigen NY-REN-42)	1	13	No	No	Yes	1 of 8	No	0	0	Chemical modification and capture of palmitoylated cysteines	0
P30508	1C12_HUMAN	1C12	Reviewed	Homo sapiens	HLA-C, HLAC	HLA class I histocompatibility antigen, Cw-12 alpha chain (MHC class I antigen Cw*12)	1	8	Yes	Yes	Yes	2 of 8	No	0	0	Chemical modification and capture of palmitoylated cysteines	0
A0FGR8	ESYT2_HUMAN	ESYT2	Reviewed	Homo sapiens	ESYT2, FAM62B, KIAA1228	Extended synaptotagmin-2 (E-Syt2) (Chr2Syt)	5	9	Yes	Yes	Yes	2 of 8	No	1	0	Metabolic labeling of palmitate	0
Q96NT5	PCFT_HUMAN	PCFT	Reviewed	Homo sapiens	SLC46A1, HCP1, PCFT	Proton-coupled folate transporter (G21) (Heme carrier protein 1) (PCFT/HCP1) (Solute carrier family 46 member 1)	2	7	Yes	Yes	Yes	1 of 8	No	0	0	Chemical modification and capture of palmitoylated cysteines	0
Q96RQ1	ERGI2_HUMAN	ERGI2	Reviewed	Homo sapiens	ERGIC2, ERV41, PTX1, CDA14	Endoplasmic reticulum-Golgi intermediate compartment protein 2	1	5	Yes	Yes	Yes	1 of 8	No	1	0	Metabolic labeling of palmitate	0
P56557	TM50B_HUMAN	TM50B	Reviewed	Homo sapiens	TMEM50B, C21orf4, UNQ167/PRO193	Transmembrane protein 50B (HCV p7-trans-regulated protein 3)	1	4	Yes	Yes	Yes	1 of 8	Yes	0	0	Chemical modification and capture of palmitoylated cysteines	0
Q96BS2	CHP3_HUMAN	CHP3	Reviewed	Homo sapiens	TESC, CHP3	Calcineurin B homologous protein 3 (Tescalcin) (TSC)	3	2	Yes	Yes	Yes	1 of 8	No	0	0	Chemical modification and capture of palmitoylated cysteines	0
P23470	PTPRG_HUMAN	PTPRG	Reviewed	Homo sapiens	PTPRG, PTPG	Receptor-type tyrosine-protein phosphatase gamma (Protein-tyrosine phosphatase gamma) (R-PTP-gamma) (EC 3.1.3.48)	2	20	Yes	Yes	Yes	1 of 8	No	0	0	Chemical modification and capture of palmitoylated cysteines	0
Q9NRQ2	PLS4_HUMAN	PLS4	Reviewed	Homo sapiens	PLSCR4, GIG43	Phospholipid scramblase 4 (PL scramblase 4) (Ca(2+)-dependent phospholipid scramblase 4) (Cell growth-inhibiting gene 43 protein) (TRA1)	2	14	Yes	Yes	Yes	2 of 8	No	0	0	Chemical modification and capture of palmitoylated cysteines	0
Q9Y5Y7	LYVE1_HUMAN	LYVE1	Reviewed	Homo sapiens	LYVE1, CRSBP1, HAR, XLKD1, UNQ230/PRO263	Lymphatic vessel endothelial hyaluronic acid receptor 1 (LYVE-1) (Cell surface retention sequence-binding protein 1) (CRSBP-1) (Extracellular link domain-containing protein 1) (Hyaluronic acid receptor)	1	10	Yes	Yes	Yes	1 of 8	No	0	0	Chemical modification and capture of palmitoylated cysteines	0
P48444	COPD_HUMAN	COPD	Reviewed	Homo sapiens	ARCN1, COPD	Coatomer subunit delta (Archain) (Delta-coat protein) (Delta-COP)	2	8	Yes	Yes	Yes	2 of 8	No	0	0	Chemical modification and capture of palmitoylated cysteines	0
P51991	ROA3_HUMAN	ROA3	Reviewed	Homo sapiens	HNRNPA3, HNRPA3	Heterogeneous nuclear ribonucleoprotein A3 (hnRNP A3)	2	4	Yes	Yes	Yes	2 of 8	No	0	0	Chemical modification and capture of palmitoylated cysteines	0
P62847	RS24_HUMAN	RS24	Reviewed	Homo sapiens	RPS24	40S ribosomal protein S24	4	8	Yes	Yes	Yes	1 of 8	No	0	0	Chemical modification and capture of palmitoylated cysteines	0
Q86X29	LSR_HUMAN	LSR	Reviewed	Homo sapiens	LSR, LISCH	Lipolysis-stimulated lipoprotein receptor	5	20	Yes	Yes	Yes	1 of 8	No	1	0	Chemical modification and capture of palmitoylated cysteines	0
Q6R742	Q6R742_HUMAN	Q6R742	Unreviewed	Homo sapiens	HLA-Cw	MHC class I antigen	1	9	Yes	Yes	Yes	1 of 8	No	0	0	Chemical modification and capture of palmitoylated cysteines	0
P23458	JAK1_HUMAN	JAK1	Reviewed	Homo sapiens	JAK1, JAK1A, JAK1B	Tyrosine-protein kinase JAK1 (EC 2.7.10.2) (Janus kinase 1) (JAK-1)	1	32	Yes	Yes	Yes	1 of 8	No	0	0	Chemical modification and capture of palmitoylated cysteines	0
Q86T13	CLC14_HUMAN	CLC14	Reviewed	Homo sapiens	CLEC14A, C14orf27, EGFR5, UNQ236/PRO269	C-type lectin domain family 14 member A (Epidermal growth factor receptor 5) (EGFR-5)	1	22	Yes	Yes	Yes	1 of 8	No	0	0	Chemical modification and capture of palmitoylated cysteines	0
P17152	TMM11_HUMAN	TMM11	Reviewed	Homo sapiens	TMEM11, C17orf35, PM1	Transmembrane protein 11, mitochondrial (Protein PM1) (Protein PMI)	1	8	Yes	Yes	Yes	1 of 8	No	0	0	Chemical modification and capture of palmitoylated cysteines	0
P30685	1B35_HUMAN	1B35	Reviewed	Homo sapiens	HLA-B, HLAB	HLA class I histocompatibility antigen, B-35 alpha chain (MHC class I antigen B*35)	1	5	Yes	Yes	Yes	1 of 8	No	0	0	Chemical modification and capture of palmitoylated cysteines	0
P33991	MCM4_HUMAN	MCM4	Reviewed	Homo sapiens	MCM4, CDC21	DNA replication licensing factor MCM4 (EC 3.6.4.12) (CDC21 homolog) (P1-CDC21)	1	10	Yes	Yes	Yes	1 of 8	No	0	0	Metabolic labeling of palmitate	0
P28072	PSB6_HUMAN	PSB6	Reviewed	Homo sapiens	PSMB6, LMPY, Y	Proteasome subunit beta type-6 (EC 3.4.25.1) (Macropain delta chain) (Multicatalytic endopeptidase complex delta chain) (Proteasome delta chain) (Proteasome subunit Y)	1	4	Yes	Yes	Yes	1 of 8	No	0	0	Chemical modification and capture of palmitoylated cysteines	0
Q99571	P2RX4_HUMAN	P2RX4	Reviewed	Homo sapiens	P2RX4	P2X purinoceptor 4	3	15	Yes	Yes	Yes	1 of 8	No	1	0	Chemical modification and capture of palmitoylated cysteines	0
P31944	CASPE_HUMAN	CASPE	Reviewed	Homo sapiens	CASP14	Caspase-14 (CASP-14) (EC 3.4.22.-) [Cleaved into: Caspase-14 subunit p19; Caspase-14 subunit p10]	1	5	Yes	Yes	Yes	1 of 8	Yes	0	0	Chemical modification and capture of palmitoylated cysteines	0
P98196	AT11A_HUMAN	AT11A	Reviewed	Homo sapiens	ATP11A, ATPIH, ATPIS, KIAA1021	Probable phospholipid-transporting ATPase IH (EC 3.6.3.1) (ATPase IS) (ATPase class VI type 11A)	1	26	Yes	Yes	Yes	2 of 8	No	1	0	Chemical modification and capture of palmitoylated cysteines	0
P18464	1B51_HUMAN	1B51	Reviewed	Homo sapiens	HLA-B, HLAB	HLA class I histocompatibility antigen, B-51 alpha chain (MHC class I antigen B*51)	1	5	Yes	Yes	Yes	1 of 8	No	0	0	Chemical modification and capture of palmitoylated cysteines	0
P09429	HMGB1_HUMAN	HMGB1	Reviewed	Homo sapiens	HMGB1, HMG1	High mobility group protein B1 (High mobility group protein 1) (HMG-1)	1	3	Yes	Yes	Yes	1 of 8	No	1	0	Metabolic labeling of palmitate	0
Q8TAV4	STML3_HUMAN	STML3	Reviewed	Homo sapiens	STOML3	Stomatin-like protein 3 (SLP-3)	2	4	Yes	Yes	Yes	1 of 8	No	0	0	Chemical modification and capture of palmitoylated cysteines	0
Q00765	REEP5_HUMAN	REEP5	Reviewed	Homo sapiens	REEP5, C5orf18, DP1, TB2	Receptor expression-enhancing protein 5 (Polyposis locus protein 1) (Protein TB2)	1	4	Yes	Yes	Yes	3 of 8	No	0	0	Chemical modification and capture of palmitoylated cysteines	0
Q8IVF2	AHNK2_HUMAN	AHNK2	Reviewed	Homo sapiens	AHNAK2, C14orf78, KIAA2019	Protein AHNAK2	3	20	Yes	Yes	Yes	1 of 8	No	0	0	Chemical modification and capture of palmitoylated cysteines	0
Q16363	LAMA4_HUMAN	LAMA4	Reviewed	Homo sapiens	LAMA4	Laminin subunit alpha-4 (Laminin-14 subunit alpha) (Laminin-8 subunit alpha) (Laminin-9 subunit alpha)	3	46	Yes	Yes	Yes	1 of 8	No	0	0	Chemical modification and capture of palmitoylated cysteines	0
O75955	FLOT1_HUMAN	FLOT1	Reviewed	Homo sapiens	FLOT1	Flotillin-1	1	4	Yes	Yes	Yes	6 of 8	No	2	0	Chemical modification and capture of palmitoylated cysteines, Metabolic labeling of palmitate	0
P78348	ASIC1_HUMAN	ASIC1	Reviewed	Homo sapiens	ASIC1, ACCN2, BNAC2, STOM E	Acid-sensing ion channel 1 (ASIC1) (Amiloride-sensitive cation channel 2, neuronal) (Brain sodium channel 2) (BNaC2)	3	26	Yes	Yes	Yes	1 of 8	No	1	0	Chemical modification and capture of palmitoylated cysteines	0
O00501	CLD5_HUMAN	CLD5	Reviewed	Homo sapiens	CLDN5, AWAL, TMVCF	Claudin-5 (Transmembrane protein deleted in VCFS) (TMDVCF)	1	12	Yes	Yes	Yes	2 of 8	No	0	0	Chemical modification and capture of palmitoylated cysteines	0
O75508	CLD11_HUMAN	CLD11	Reviewed	Homo sapiens	CLDN11, OSP, OTM	Claudin-11 (Oligodendrocyte-specific protein)	1	13	Yes	Yes	Yes	1 of 8	No	0	0	Chemical modification and capture of palmitoylated cysteines	0
P84103	SRSF3_HUMAN	SRSF3	Reviewed	Homo sapiens	SRSF3, SFRS3, SRP20	Serine/arginine-rich splicing factor 3 (Pre-mRNA-splicing factor SRP20) (Splicing factor, arginine/serine-rich 3)	1	4	Yes	Yes	Yes	1 of 8	No	0	0	Chemical modification and capture of palmitoylated cysteines	0
P20039	2B1B_HUMAN	2B1B	Reviewed	Homo sapiens	HLA-DRB1	HLA class II histocompatibility antigen, DRB1-11 beta chain (DR-5) (DR5) (DRw11) (MHC class II antigen DRB1*11)	1	6	Yes	Yes	Yes	1 of 8	No	1	0	Chemical modification and capture of palmitoylated cysteines	0
A5YKK6	CNOT1_HUMAN	CNOT1	Reviewed	Homo sapiens	CNOT1, CDC39, KIAA1007, NOT1, AD-005	CCR4-NOT transcription complex subunit 1 (CCR4-associated factor 1) (Negative regulator of transcription subunit 1 homolog) (NOT1H) (hNOT1)	4	41	Yes	Yes	Yes	1 of 8	No	0	0	Metabolic labeling of palmitate	0
Q08334	I10R2_HUMAN	I10R2	Reviewed	Homo sapiens	IL10RB, CRFB4, D21S58, D21S66	Interleukin-10 receptor subunit beta (IL-10 receptor subunit beta) (IL-10R subunit beta) (IL-10RB) (Cytokine receptor class-II member 4) (Cytokine receptor family 2 member 4) (CRF2-4) (Interleukin-10 receptor subunit 2) (IL-10R subunit 2) (IL-10R2) (CD antigen CDw210b)	1	10	Yes	Yes	Yes	1 of 8	No	0	0	Chemical modification and capture of palmitoylated cysteines	0

## Sheet: 1747 mouse proteins
UniProt AC	UniProt ID	First part UniProt ID	UniProt status	Organism	Gene names	Description	Number of isoforms	Max number of cysteines	Predicted to be palmitoylated	Predicted to be palmitoylated in cytosolic domains	Protein has hits?	Number of palmitoyl-proteome studies	Only in internal studies	Number of palmitoyl-proteome studies where the protein appears in a high confidence hit list	Number of targeted studies	Technique categories	Number of sites
P97742	CPT1A_MOUSE	CPT1A	Reviewed	Mus musculus	Cpt1a, Cpt-1, Cpt1	Carnitine O-palmitoyltransferase 1, liver isoform (CPT1-L) (EC 2.3.1.21) (Carnitine O-palmitoyltransferase I, liver isoform) (CPT I) (CPTI-L) (Carnitine palmitoyltransferase 1A)	1	13	No	No	Yes	1 of 6	No	0	0	Metabolic labeling of palmitate	0
Q9DC50	OCTC_MOUSE	OCTC	Reviewed	Mus musculus	Crot, Cot	Peroxisomal carnitine O-octanoyltransferase (COT) (EC 2.3.1.137)	1	16	Yes	Yes	Yes	1 of 6	No	0	0	Metabolic labeling of palmitate	0
P51174	ACADL_MOUSE	ACADL	Reviewed	Mus musculus	Acadl	Long-chain specific acyl-CoA dehydrogenase, mitochondrial (LCAD) (EC 1.3.8.8)	1	7	No	No	Yes	2 of 6	No	0	0	Chemical modification and capture of palmitoylated cysteines, Metabolic labeling of palmitate	0
Q9R0H0	ACOX1_MOUSE	ACOX1	Reviewed	Mus musculus	Acox1, Acox, Paox	Peroxisomal acyl-coenzyme A oxidase 1 (AOX) (EC 1.3.3.6) (Palmitoyl-CoA oxidase)	2	7	No	No	Yes	2 of 6	No	0	0	Chemical modification and capture of palmitoylated cysteines, Metabolic labeling of palmitate	0
P51660	DHB4_MOUSE	DHB4	Reviewed	Mus musculus	Hsd17b4, Edh17b4	Peroxisomal multifunctional enzyme type 2 (MFE-2) (17-beta-hydroxysteroid dehydrogenase 4) (17-beta-HSD 4) (D-bifunctional protein) (DBP) (Multifunctional protein 2) (MPF-2) [Cleaved into: (3R)-hydroxyacyl-CoA dehydrogenase (EC 1.1.1.n12); Enoyl-CoA hydratase 2 (EC 4.2.1.107) (EC 4.2.1.119) (3-alpha,7-alpha,12-alpha-trihydroxy-5-beta-cholest-24-enoyl-CoA hydratase)]	1	9	No	No	Yes	2 of 6	No	0	0	Chemical modification and capture of palmitoylated cysteines, Metabolic labeling of palmitate	0
O35459	ECH1_MOUSE	ECH1	Reviewed	Mus musculus	Ech1	Delta(3,5)-Delta(2,4)-dienoyl-CoA isomerase, mitochondrial (EC 5.3.3.-)	1	6	No	No	Yes	1 of 6	No	0	0	Metabolic labeling of palmitate	0
Q8BH95	ECHM_MOUSE	ECHM	Reviewed	Mus musculus	Echs1	Enoyl-CoA hydratase, mitochondrial (EC 4.2.1.17) (Enoyl-CoA hydratase 1) (Short-chain enoyl-CoA hydratase) (SCEH)	1	7	Yes	Yes	Yes	2 of 6	No	0	0	Chemical modification and capture of palmitoylated cysteines, Metabolic labeling of palmitate	0
P42125	ECI1_MOUSE	ECI1	Reviewed	Mus musculus	Eci1, Dci	Enoyl-CoA delta isomerase 1, mitochondrial (EC 5.3.3.8) (3,2-trans-enoyl-CoA isomerase) (Delta(3),Delta(2)-enoyl-CoA isomerase) (D3,D2-enoyl-CoA isomerase) (Dodecenoyl-CoA isomerase)	1	5	Yes	Yes	Yes	2 of 6	No	0	0	Chemical modification and capture of palmitoylated cysteines, Metabolic labeling of palmitate	0
Q9Z0R9	FADS2_MOUSE	FADS2	Reviewed	Mus musculus	Fads2, Fadsd2	Fatty acid desaturase 2 (EC 1.14.19.-) (Delta(6) fatty acid desaturase) (D6D) (Delta(6) desaturase) (Delta-6 desaturase)	1	2	No	No	Yes	1 of 6	No	0	0	Metabolic labeling of palmitate	0
Q8R0Y6	AL1L1_MOUSE	AL1L1	Reviewed	Mus musculus	Aldh1l1, Fthfd	Cytosolic 10-formyltetrahydrofolate dehydrogenase (10-FTHFDH) (FDH) (EC 1.5.1.6) (Aldehyde dehydrogenase family 1 member L1)	1	15	Yes	Yes	Yes	1 of 6	No	0	0	Chemical modification and capture of palmitoylated cysteines	0
P39688	FYN_MOUSE	FYN	Reviewed	Mus musculus	Fyn	Tyrosine-protein kinase Fyn (EC 2.7.10.2) (Proto-oncogene c-Fyn) (p59-Fyn)	2	9	Yes	Yes	Yes	4 of 6	No	2	2	Chemical modification and capture of palmitoylated cysteines, Metabolic labeling of palmitate	2
P22725	WNT5A_MOUSE	WNT5A	Reviewed	Mus musculus	Wnt5a, Wnt-5a	Protein Wnt-5a	2	24	Yes	Yes	Yes	0 of 6	NA	0	1		1
Q9EQG5	BEAN1_MOUSE	BEAN1	Reviewed	Mus musculus	Bean1	Protein BEAN1 (Brain-expressed protein associating with Nedd4) (BEAN)	2	6	Yes	Yes	Yes	1 of 6	No	0	0	Chemical modification and capture of palmitoylated cysteines	0
Q9WUA3	K6PP_MOUSE	K6PP	Reviewed	Mus musculus	Pfkp, Pfkc	6-phosphofructokinase type C (EC 2.7.1.11) (Phosphofructo-1-kinase isozyme C) (PFK-C) (Phosphofructokinase 1) (Phosphohexokinase)	2	18	No	No	Yes	2 of 6	No	0	0	Chemical modification and capture of palmitoylated cysteines	0
P14234	FGR_MOUSE	FGR	Reviewed	Mus musculus	Fgr	Tyrosine-protein kinase Fgr (EC 2.7.10.2) (Proto-oncogene c-Fgr) (p55-Fgr)	1	10	Yes	Yes	Yes	1 of 6	No	1	1	Metabolic labeling of palmitate	0
Q04447	KCRB_MOUSE	KCRB	Reviewed	Mus musculus	Ckb, Ckbb	Creatine kinase B-type (EC 2.7.3.2) (B-CK) (Creatine kinase B chain)	1	5	No	No	Yes	2 of 6	No	0	0	Chemical modification and capture of palmitoylated cysteines, Metabolic labeling of palmitate	0
Q80YE4	LMTK1_MOUSE	LMTK1	Reviewed	Mus musculus	Aatk, Aatyk, Kiaa0641, Lmr1, Lmtk1	Serine/threonine-protein kinase LMTK1 (EC 2.7.11.1) (Apoptosis-associated tyrosine kinase) (AATYK) (Brain apoptosis-associated tyrosine kinase) (Lemur tyrosine kinase 1)	4	30	Yes	Yes	Yes	0 of 6	NA	0	1		3
Q3UHN9	NDST1_MOUSE	NDST1	Reviewed	Mus musculus	Ndst1	Bifunctional heparan sulfate N-deacetylase/N-sulfotransferase 1 (EC 2.8.2.8) (Glucosaminyl N-deacetylase/N-sulfotransferase 1) (NDST-1) (N-heparan sulfate sulfotransferase 1) (N-HSST 1) ([Heparan sulfate]-glucosamine N-sulfotransferase 1) (HSNST 1) [Includes: Heparan sulfate N-deacetylase 1 (EC 3.-.-.-); Heparan sulfate N-sulfotransferase 1 (EC 2.8.2.-)]	3	12	Yes	Yes	Yes	1 of 6	No	0	0	Metabolic labeling of palmitate	0
P09405	NUCL_MOUSE	NUCL	Reviewed	Mus musculus	Ncl, Nuc	Nucleolin (Protein C23)	1	1	No	No	Yes	1 of 6	No	1	0	Metabolic labeling of palmitate	0
Q8CFA2	GCST_MOUSE	GCST	Reviewed	Mus musculus	Amt	Aminomethyltransferase, mitochondrial (EC 2.1.2.10) (Glycine cleavage system T protein) (GCVT)	1	8	No	No	Yes	1 of 6	No	0	0	Metabolic labeling of palmitate	0
Q91ZP6	NFIP2_MOUSE	NFIP2	Reviewed	Mus musculus	Ndfip2, Kiaa1165, N4wbp5A	NEDD4 family-interacting protein 2 (NEDD4 WW domain-binding protein 5A) (Fragment)	2	4	No	No	Yes	1 of 6	No	0	0	Metabolic labeling of palmitate	0
Q9QYC0	ADDA_MOUSE	ADDA	Reviewed	Mus musculus	Add1	Alpha-adducin (Erythrocyte adducin subunit alpha)	2	8	No	No	Yes	1 of 6	No	0	0	Chemical modification and capture of palmitoylated cysteines	0
Q8R1K1	UBAC2_MOUSE	UBAC2	Reviewed	Mus musculus	Ubac2, Phgdhl1	Ubiquitin-associated domain-containing protein 2 (UBA domain-containing protein 2) (Phosphoglycerate dehydrogenase-like protein 1)	1	6	No	No	Yes	1 of 6	No	0	0	Metabolic labeling of palmitate	0
P35505	FAAA_MOUSE	FAAA	Reviewed	Mus musculus	Fah	Fumarylacetoacetase (FAA) (EC 3.7.1.2) (Beta-diketonase) (Fumarylacetoacetate hydrolase)	1	6	No	No	Yes	1 of 6	No	0	0	Chemical modification and capture of palmitoylated cysteines	0
Q9D6Y9	GLGB_MOUSE	GLGB	Reviewed	Mus musculus	Gbe1	1,4-alpha-glucan-branching enzyme (EC 2.4.1.18) (Brancher enzyme) (Glycogen-branching enzyme)	1	8	No	No	Yes	1 of 6	No	0	0	Chemical modification and capture of palmitoylated cysteines	0
Q99KQ4	NAMPT_MOUSE	NAMPT	Reviewed	Mus musculus	Nampt, Pbef1	Nicotinamide phosphoribosyltransferase (NAmPRTase) (Nampt) (EC 2.4.2.12) (Pre-B-cell colony-enhancing factor 1 homolog) (PBEF) (Visfatin)	1	5	No	No	Yes	1 of 6	No	0	0	Chemical modification and capture of palmitoylated cysteines	0
P35330	ICAM2_MOUSE	ICAM2	Reviewed	Mus musculus	Icam2, Icam-2	Intercellular adhesion molecule 2 (ICAM-2) (Lymphocyte function-associated AG-1 counter-receptor) (CD antigen CD102)	1	8	No	No	Yes	1 of 6	No	1	0	Metabolic labeling of palmitate	0
Q9DB25	ALG5_MOUSE	ALG5	Reviewed	Mus musculus	Alg5	Dolichyl-phosphate beta-glucosyltransferase (DolP-glucosyltransferase) (EC 2.4.1.117) (Asparagine-linked glycosylation protein 5 homolog)	1	7	No	No	Yes	1 of 6	No	0	0	Metabolic labeling of palmitate	0
P30999	CTND1_MOUSE	CTND1	Reviewed	Mus musculus	Ctnnd1, Catns, Kiaa0384	Catenin delta-1 (Cadherin-associated Src substrate) (CAS) (p120 catenin) (p120(ctn)) (p120(cas))	3	10	No	No	Yes	2 of 6	No	1	0	Chemical modification and capture of palmitoylated cysteines, Metabolic labeling of palmitate	0
Q9WVL0	MAAI_MOUSE	MAAI	Reviewed	Mus musculus	Gstz1, Maai	Maleylacetoacetate isomerase (MAAI) (EC 5.2.1.2) (GSTZ1-1) (Glutathione S-transferase zeta 1) (EC 2.5.1.18)	1	3	No	No	Yes	1 of 6	No	0	0	Chemical modification and capture of palmitoylated cysteines	0
Q9CPR4	RL17_MOUSE	RL17	Reviewed	Mus musculus	Rpl17	60S ribosomal protein L17	1	4	No	No	Yes	1 of 6	No	1	0	Metabolic labeling of palmitate	0
Q91VS7	MGST1_MOUSE	MGST1	Reviewed	Mus musculus	Mgst1	Microsomal glutathione S-transferase 1 (Microsomal GST-1) (EC 2.5.1.18) (Microsomal GST-I)	1	1	No	No	Yes	1 of 6	No	0	0	Metabolic labeling of palmitate	0
Q9D7G0	PRPS1_MOUSE	PRPS1	Reviewed	Mus musculus	Prps1	Ribose-phosphate pyrophosphokinase 1 (EC 2.7.6.1) (Phosphoribosyl pyrophosphate synthase I) (PRS-I)	1	9	No	No	Yes	1 of 6	No	0	0	Chemical modification and capture of palmitoylated cysteines	0
P14211	CALR_MOUSE	CALR	Reviewed	Mus musculus	Calr	Calreticulin (CRP55) (Calregulin) (Endoplasmic reticulum resident protein 60) (ERp60) (HACBP)	1	3	No	No	Yes	2 of 6	No	0	0	Chemical modification and capture of palmitoylated cysteines	0
[truncated: 1,713 more rows]

## Sheet: 2339 human-mouse proteins
UniProt AC	UniProt ID	Description	Gene names	Ivaldi C et al. (2012)	Yang W et al. (2010)	Forrester MT et al. (2011)	Wei X et al. (2013)	Martin BR et al. (2009)	Wilson JP et al. (2011)	Dowal L et al. (2011)	Marin EP et al. (2012)	Ren W et al. (2013)	Martin BR et al. (2012)	Wan J et al. (2013)	Yount JS et al. (2010)	Merrick BA et al. (2011)	Li Y et al. (2012)	Homologues	# of palmitome studies	# of targeted studies	Technique categories	# of annotated sites	# of cysteines in the main isoform	# of HC hits"
[truncated: 2,339 more rows]

[truncated: 3 more sheets: 2649 orthologs proteins, 891 human orthologs from mouse, Top 20 hits in palmitoyl proteo]
