# Supplementary material for: SwissPalm: Protein Palmitoylation database
Source: F1000Res. 2015 Jul 16;4:261. [Version 1] doi: 10.12688/f1000research.6464.1 (PMC4544385; doi:10.12688/f1000research.6464.1)
Supplement: Supplementary file 4 [file f1000research-4-6936-s0003.tgz › 82d9134a-2b16-4475-a6ce-859582037144.xlsx]

## Sheet: Human palmitoylated proteins
Total	Single-Pass	Multi-Pass	Non-Transmembrane				All uniprot annotated membrane proteins	multipass proteins	Single pass proteins		All palmitoylated proteins
467	79	96	292				IFM5_HUMAN	IFM5_HUMAN	PLM_HUMAN		ZNT1_HUMAN
100	16.9165	20.5567	62.5268				SCAM3_HUMAN	SCAM3_HUMAN	TR10A_HUMAN		CEPT1_HUMAN
							MGST3_HUMAN	MGST3_HUMAN	CLIC1_HUMAN		MTCH2_HUMAN
							NPC1_HUMAN	NPC1_HUMAN	RCAS1_HUMAN		LHFP_HUMAN
							SCAM1_HUMAN	SCAM1_HUMAN	ADA10_HUMAN		AFG32_HUMAN
							SCAM2_HUMAN	SCAM2_HUMAN	CLGN_HUMAN		VPP2_HUMAN
							SURF4_HUMAN	SURF4_HUMAN	PLS1_HUMAN		ZDHC9_HUMAN
							PRAF2_HUMAN	PRAF2_HUMAN	STX7_HUMAN		AT11B_HUMAN
							CSCL1_HUMAN	CSCL1_HUMAN	CYB5B_HUMAN		SC5A6_HUMAN
							ABCA1_HUMAN	ABCA1_HUMAN	LAT_HUMAN		ERGI3_HUMAN
							CLD14_HUMAN	CLD14_HUMAN	STX6_HUMAN		VDAC3_HUMAN
							ABHGA_HUMAN	ABHGA_HUMAN	STX10_HUMAN		FACE2_HUMAN
							COX2_HUMAN	COX2_HUMAN	VAMP4_HUMAN		KDIS_HUMAN
							B3AT_HUMAN	B3AT_HUMAN	LRP6_HUMAN		LAT2_HUMAN
							AT1A1_HUMAN	AT1A1_HUMAN	CBPD_HUMAN		GTR6_HUMAN
							ADT2_HUMAN	ADT2_HUMAN	VAMP5_HUMAN		HACD3_HUMAN
							ADRB2_HUMAN	ADRB2_HUMAN	TGFA_HUMAN		CLDN1_HUMAN
							ADRB1_HUMAN	ADRB1_HUMAN	TNFA_HUMAN		S39A1_HUMAN
							CD63_HUMAN	CD63_HUMAN	CD4_HUMAN		SIDT1_HUMAN
							CD37_HUMAN	CD37_HUMAN	1B07_HUMAN		T184C_HUMAN
							CD20_HUMAN	CD20_HUMAN	TFR1_HUMAN		PLCE_HUMAN
							ADT3_HUMAN	ADT3_HUMAN	RPN1_HUMAN		LMBD1_HUMAN
							CFTR_HUMAN	CFTR_HUMAN	A4_HUMAN		SAC1_HUMAN
							AT2A2_HUMAN	AT2A2_HUMAN	FCER2_HUMAN		SERC1_HUMAN
							CD36_HUMAN	CD36_HUMAN	ASGR1_HUMAN		OSTC_HUMAN
							GBRG2_HUMAN	GBRG2_HUMAN	MPRI_HUMAN		RTN4_HUMAN
							CD53_HUMAN	CD53_HUMAN	CD99_HUMAN		GPC5C_HUMAN
							S1PR1_HUMAN	S1PR1_HUMAN	B4GT1_HUMAN		ABCB6_HUMAN
							CNR1_HUMAN	CNR1_HUMAN	MUC1_HUMAN		SFXN1_HUMAN
							DRD1_HUMAN	DRD1_HUMAN	CD44_HUMAN		TM206_HUMAN
							TA2R_HUMAN	TA2R_HUMAN	LYAM3_HUMAN		AT133_HUMAN
							VDAC1_HUMAN	VDAC1_HUMAN	ITB4_HUMAN		TM134_HUMAN
							CD9_HUMAN	CD9_HUMAN	PECA1_HUMAN		ZDHC6_HUMAN
							LSHR_HUMAN	LSHR_HUMAN	INAR1_HUMAN		PCX3_HUMAN
							AT2B4_HUMAN	AT2B4_HUMAN	SYT1_HUMAN		S38A1_HUMAN
							EDNRB_HUMAN	EDNRB_HUMAN	ITA6_HUMAN		TM222_HUMAN
							PAR1_HUMAN	PAR1_HUMAN	TNR6_HUMAN		T126A_HUMAN
							CD82_HUMAN	CD82_HUMAN	ITA3_HUMAN		NRSN2_HUMAN
							BKRB2_HUMAN	BKRB2_HUMAN	CALX_HUMAN		TTYH3_HUMAN
							V2R_HUMAN	V2R_HUMAN	CD38_HUMAN		ZDHC5_HUMAN
							AA1R_HUMAN	AA1R_HUMAN	1A01_HUMAN		ELOV1_HUMAN
							CTR1_HUMAN	CTR1_HUMAN	1C01_HUMAN		NFIP1_HUMAN
							NTR1_HUMAN	NTR1_HUMAN	BTC_HUMAN		MALD1_HUMAN
							SSR5_HUMAN	SSR5_HUMAN	ECE1_HUMAN		ESYT1_HUMAN
							OPRM_HUMAN	OPRM_HUMAN	TNFL6_HUMAN		PLCA_HUMAN
							ACHA7_HUMAN	ACHA7_HUMAN	MMP14_HUMAN		TM9S2_HUMAN
							GRIA1_HUMAN	GRIA1_HUMAN	VAMP7_HUMAN		P2RX4_HUMAN
							GRIA2_HUMAN	GRIA2_HUMAN	PTTG_HUMAN		MYADM_HUMAN
							SATT_HUMAN	SATT_HUMAN	ANTR2_HUMAN		ERGI2_HUMAN
							PI2R_HUMAN	PI2R_HUMAN	SC61B_HUMAN		S38A2_HUMAN
							ACHA4_HUMAN	ACHA4_HUMAN	VAMP2_HUMAN		PCFT_HUMAN
							ABCG1_HUMAN	ABCG1_HUMAN	OLR1_HUMAN		CKLF3_HUMAN
							VDAC2_HUMAN	VDAC2_HUMAN	IFM3_HUMAN		ZDH12_HUMAN
							CD151_HUMAN	CD151_HUMAN	CKAP4_HUMAN		CERS2_HUMAN
							TRPC1_HUMAN	TRPC1_HUMAN	BAX_HUMAN		CKLF7_HUMAN
							PSN1_HUMAN	PSN1_HUMAN	TMED1_HUMAN		PERP_HUMAN
							ENTP1_HUMAN	ENTP1_HUMAN	DSG2_HUMAN		CKLF5_HUMAN
							CPT1A_HUMAN	CPT1A_HUMAN	MLEC_HUMAN		CRCM1_HUMAN
							CCR5_HUMAN	CCR5_HUMAN	VAMP3_HUMAN		TLCD1_HUMAN
							PAR2_HUMAN	PAR2_HUMAN	PCSK7_HUMAN		APH1A_HUMAN
							CD81_HUMAN	CD81_HUMAN	NCEH1_HUMAN		SO4A1_HUMAN
							MPCP_HUMAN	MPCP_HUMAN	LYRIC_HUMAN		CLD23_HUMAN
							TAP1_HUMAN	TAP1_HUMAN	STX12_HUMAN		ERGI1_HUMAN
							KCNA1_HUMAN	KCNA1_HUMAN	TRML1_HUMAN		LFG3_HUMAN
							NNTM_HUMAN	NNTM_HUMAN	K2013_HUMAN		SCAM4_HUMAN
							AAAT_HUMAN	AAAT_HUMAN	UNC5B_HUMAN		AT2A3_HUMAN
							SFT2C_HUMAN	SFT2C_HUMAN	NICA_HUMAN		SL9A6_HUMAN
							ZDH20_HUMAN	ZDH20_HUMAN	SEM4D_HUMAN		ATLA1_HUMAN
							TM55B_HUMAN	TM55B_HUMAN	GSLG1_HUMAN		CTL1_HUMAN
							KCMB4_HUMAN	KCMB4_HUMAN	IGSF8_HUMAN		SFT2A_HUMAN
							ZDH13_HUMAN	ZDH13_HUMAN	TMX3_HUMAN		SCRB1_HUMAN
							AR6P6_HUMAN	AR6P6_HUMAN	SORT_HUMAN		STT3B_HUMAN
							S43A3_HUMAN	S43A3_HUMAN	TMX4_HUMAN		S22A8_HUMAN
							DGLB_HUMAN	DGLB_HUMAN	TMX1_HUMAN		S35B2_HUMAN
							VANG1_HUMAN	VANG1_HUMAN	ANTR1_HUMAN		VANG1_HUMAN
							S35B2_HUMAN	S35B2_HUMAN	LCAP_HUMAN		TSN14_HUMAN
							APH1A_HUMAN	APH1A_HUMAN	STX8_HUMAN		RAI3_HUMAN
							S38A2_HUMAN	S38A2_HUMAN	T3JAM_HUMAN		MCU_HUMAN
							MYADM_HUMAN	MYADM_HUMAN	AUP1_HUMAN		DGLB_HUMAN
							PLCA_HUMAN	PLCA_HUMAN			S43A3_HUMAN
							ESYT1_HUMAN	ESYT1_HUMAN			AR6P6_HUMAN
							NFIP1_HUMAN	NFIP1_HUMAN			TM55A_HUMAN
							ZDHC5_HUMAN	ZDHC5_HUMAN			S35F6_HUMAN
							TM222_HUMAN	TM222_HUMAN			CTL2_HUMAN
							ZDHC6_HUMAN	ZDHC6_HUMAN			SL9A9_HUMAN
							AT133_HUMAN	AT133_HUMAN			ZDH17_HUMAN
							TM206_HUMAN	TM206_HUMAN			ZDH13_HUMAN
							SFXN1_HUMAN	SFXN1_HUMAN			DOPP1_HUMAN
							RTN4_HUMAN	RTN4_HUMAN			KCMB4_HUMAN
							VDAC3_HUMAN	VDAC3_HUMAN			TSN33_HUMAN
							ERGI3_HUMAN	ERGI3_HUMAN			TM55B_HUMAN
							SC5A6_HUMAN	SC5A6_HUMAN			GP126_HUMAN
							AT11B_HUMAN	AT11B_HUMAN			TMTC3_HUMAN
							ZDHC9_HUMAN	ZDHC9_HUMAN			LHPL2_HUMAN
							VPP2_HUMAN	VPP2_HUMAN			TMPPE_HUMAN
							MTCH2_HUMAN	MTCH2_HUMAN			MFSD6_HUMAN
							PLM_HUMAN				RHBD2_HUMAN
							TR10A_HUMAN				STUM_HUMAN
							CLIC1_HUMAN				STEA3_HUMAN
							RCAS1_HUMAN				LPCT4_HUMAN
							ADA10_HUMAN				ZDH20_HUMAN
							CLGN_HUMAN				UBR4_HUMAN
							PLS1_HUMAN				CSCL2_HUMAN
							STX7_HUMAN				TMM97_HUMAN
							CYB5B_HUMAN				SFT2C_HUMAN
							LAT_HUMAN				ANO6_HUMAN
							STX6_HUMAN				RTN1_HUMAN
							STX10_HUMAN				AAAT_HUMAN
							VAMP4_HUMAN				LAP4A_HUMAN
							LRP6_HUMAN				SPCS2_HUMAN
							CBPD_HUMAN				MFS10_HUMAN
							VAMP5_HUMAN				SCRB2_HUMAN
							TGFA_HUMAN				LAPM5_HUMAN
							TNFA_HUMAN				NNTM_HUMAN
							CD4_HUMAN				GRIK2_HUMAN
							1B07_HUMAN				TM115_HUMAN
							TFR1_HUMAN				KCNA1_HUMAN
							RPN1_HUMAN				PLP2_HUMAN
							A4_HUMAN				TAP1_HUMAN
							FCER2_HUMAN				M2OM_HUMAN
							ASGR1_HUMAN				REEP5_HUMAN
							MPRI_HUMAN				MPCP_HUMAN
							CD99_HUMAN				AT11A_HUMAN
							B4GT1_HUMAN				BAT1_HUMAN
							MUC1_HUMAN				ASIC1_HUMAN
							CD44_HUMAN				DAD1_HUMAN
							LYAM3_HUMAN				S61A1_HUMAN
							ITB4_HUMAN				CXCR4_HUMAN
							PECA1_HUMAN				CD81_HUMAN
							INAR1_HUMAN				TM50B_HUMAN
							SYT1_HUMAN				PAR2_HUMAN
							ITA6_HUMAN				TXTP_HUMAN
							TNR6_HUMAN				CCR5_HUMAN
							ITA3_HUMAN				AT1A2_HUMAN
							CALX_HUMAN				S26A2_HUMAN
							CD38_HUMAN				CPT1A_HUMAN
							1A01_HUMAN				ENTP1_HUMAN
							1C01_HUMAN				PSN1_HUMAN
							BTC_HUMAN				TRPC1_HUMAN
							ECE1_HUMAN				CD151_HUMAN
							TNFL6_HUMAN				STT3A_HUMAN
							MMP14_HUMAN				VDAC2_HUMAN
							VAMP7_HUMAN				ABCG1_HUMAN
							PTTG_HUMAN				ACHA4_HUMAN
							ANTR2_HUMAN				PI2R_HUMAN
							SC61B_HUMAN				SATT_HUMAN
							VAMP2_HUMAN				EAA3_HUMAN
							OLR1_HUMAN				GRIA2_HUMAN
							IFM3_HUMAN				GRIA1_HUMAN
							CKAP4_HUMAN				TSN7_HUMAN
							BAX_HUMAN				S19A1_HUMAN
							TMED1_HUMAN				ACHA7_HUMAN
							DSG2_HUMAN				OPRM_HUMAN
							MLEC_HUMAN				SSR5_HUMAN
							VAMP3_HUMAN				NTR1_HUMAN
							PCSK7_HUMAN				CTR1_HUMAN
							NCEH1_HUMAN				AA1R_HUMAN
							LYRIC_HUMAN				V2R_HUMAN
							STX12_HUMAN				BKRB2_HUMAN
							TRML1_HUMAN				T4S1_HUMAN
							K2013_HUMAN				ABCD3_HUMAN
							UNC5B_HUMAN				CD82_HUMAN
							NICA_HUMAN				PAR1_HUMAN
							SEM4D_HUMAN				EDNRB_HUMAN
							GSLG1_HUMAN				AT2B4_HUMAN
							IGSF8_HUMAN				LSHR_HUMAN
							TMX3_HUMAN				CD9_HUMAN
							SORT_HUMAN				VDAC1_HUMAN
							TMX4_HUMAN				TA2R_HUMAN
							TMX1_HUMAN				DRD1_HUMAN
							ANTR1_HUMAN				CNR1_HUMAN
							LCAP_HUMAN				S1PR1_HUMAN
							STX8_HUMAN				CD53_HUMAN
							T3JAM_HUMAN				GBRG2_HUMAN
							AUP1_HUMAN				TMM11_HUMAN
							G1JTE6_HUMAN				CD36_HUMAN
							SNP23_HUMAN				AT2A2_HUMAN
							HIP1_HUMAN				AT1A3_HUMAN
							DDX3X_HUMAN				CFTR_HUMAN
							ARPC3_HUMAN				ADT3_HUMAN
							GNPAT_HUMAN				ADT1_HUMAN
							EIF3H_HUMAN				CD20_HUMAN
							RGS16_HUMAN				CD37_HUMAN
							YKT6_HUMAN				MGST1_HUMAN
							DHX15_HUMAN				S35E2_HUMAN
							TPPC3_HUMAN				CD63_HUMAN
							RGS10_HUMAN				ADRB1_HUMAN
							ACTN4_HUMAN				ADRB2_HUMAN
							EFC14_HUMAN				ADT2_HUMAN
							WDR1_HUMAN				AT1A1_HUMAN
							FLNB_HUMAN				B3A2_HUMAN
							U520_HUMAN				RPN2_HUMAN
							PALM_HUMAN				CY24B_HUMAN
							FLOT1_HUMAN				B3AT_HUMAN
							GNA14_HUMAN				COX2_HUMAN
							TOM40_HUMAN				ABHGA_HUMAN
							LDHA_HUMAN				TSN15_HUMAN
							NB5R3_HUMAN				CLD1_HUMAN
							SODC_HUMAN				TM50A_HUMAN
							PGK1_HUMAN				MENTO_HUMAN
							RASN_HUMAN				SFT2B_HUMAN
							RASH_HUMAN				CLD14_HUMAN
							RASK_HUMAN				ABCA1_HUMAN
							ALBU_HUMAN				PIGN_HUMAN
							ESR1_HUMAN				CSCL1_HUMAN
							ALDOA_HUMAN				TSN9_HUMAN
							APOB_HUMAN				SOAT2_HUMAN
							G3P_HUMAN				FACE1_HUMAN
							WNT1_HUMAN				CLD11_HUMAN
							GNAI2_HUMAN				MPU1_HUMAN
							IF2A_HUMAN				PRAF2_HUMAN
							RLA0_HUMAN				TSN3_HUMAN
							LCK_HUMAN				FZD6_HUMAN
							FYN_HUMAN				ATP9B_HUMAN
							PRGR_HUMAN				TSN6_HUMAN
							ENOA_HUMAN				ADCY6_HUMAN
							G6PI_HUMAN				CLD3_HUMAN
							NPM_HUMAN				MRP4_HUMAN
							LDHB_HUMAN				MOT4_HUMAN
							PDIA1_HUMAN				SURF4_HUMAN
							TBB5_HUMAN				RER1_HUMAN
							PROF1_HUMAN				OBRG_HUMAN
							HS90A_HUMAN				SCAM2_HUMAN
							HNRPC_HUMAN				SCAM1_HUMAN
							YES_HUMAN				NPC1_HUMAN
							HS90B_HUMAN				MGST3_HUMAN
							VIME_HUMAN				SCAM3_HUMAN
							GNAI3_HUMAN				TSN4_HUMAN
							GSTP1_HUMAN				CLD5_HUMAN
							GNAO_HUMAN				IFM5_HUMAN
							ROA1_HUMAN				ESYT2_HUMAN
							PARP1_HUMAN				CLIC4_HUMAN
							ALDOC_HUMAN				AUP1_HUMAN
							RAP2A_HUMAN				LYVE1_HUMAN
							ANDR_HUMAN				SRPRB_HUMAN
							RRAS_HUMAN				PCDG2_HUMAN
							ODP2_HUMAN				PCDGM_HUMAN
							CH60_HUMAN				PCDBB_HUMAN
							GRP78_HUMAN				PCDBC_HUMAN
							HSP7C_HUMAN				PCDBF_HUMAN
							ODPB_HUMAN				PCDB2_HUMAN
							PSPC_HUMAN				PCDB4_HUMAN
							PRPS2_HUMAN				PCDB5_HUMAN
							PCNA_HUMAN				PCDB7_HUMAN
							IMDH2_HUMAN				PCDB9_HUMAN
							ACTN1_HUMAN				TMX2_HUMAN
							XRCC5_HUMAN				FND3A_HUMAN
							EF2_HUMAN				ITM2B_HUMAN
							PLSL_HUMAN				T3JAM_HUMAN
							GLU2B_HUMAN				EPCR_HUMAN
							KPYM_HUMAN				STX8_HUMAN
							HNRPL_HUMAN				PCDBA_HUMAN
							PLAK_HUMAN				PCDB8_HUMAN
							RAC2_HUMAN				ALK_HUMAN
							RS2_HUMAN				MA1B1_HUMAN
							DDX5_HUMAN				LCAP_HUMAN
							PRS6A_HUMAN				TMEM2_HUMAN
							TCPA_HUMAN				TR10D_HUMAN
							ARF4_HUMAN				FPRP_HUMAN
							RL7_HUMAN				VAPA_HUMAN
							PGAM1_HUMAN				CRIM1_HUMAN
							NUCL_HUMAN				MYOF_HUMAN
							PSB1_HUMAN				CISD1_HUMAN
							LMNB1_HUMAN				BET1L_HUMAN
							PUR6_HUMAN				PHAG1_HUMAN
							UBA1_HUMAN				ATD3A_HUMAN
							ROA2_HUMAN				PLS3_HUMAN
							RFX1_HUMAN				PLS4_HUMAN
							SFPQ_HUMAN				ITM2C_HUMAN
							PPIB_HUMAN				CHSTB_HUMAN
							RS3_HUMAN				TNR12_HUMAN
							SAHH_HUMAN				RN167_HUMAN
							COF1_HUMAN				ANTR1_HUMAN
							AKAP5_HUMAN				CDCP1_HUMAN
							RS12_HUMAN				TMX1_HUMAN
							ATPA_HUMAN				TMX4_HUMAN
							MOES_HUMAN				NTAL_HUMAN
							RL13_HUMAN				TMM59_HUMAN
							PTBP1_HUMAN				JAM3_HUMAN
							EF1G_HUMAN				OSMR_HUMAN
							STOM_HUMAN				SORT_HUMAN
							1433T_HUMAN				SORC2_HUMAN
							RL10_HUMAN				TMX3_HUMAN
							PSB8_HUMAN				USMG5_HUMAN
							PSA5_HUMAN				PGAM5_HUMAN
							NDUS1_HUMAN				F162A_HUMAN
							NOS3_HUMAN				NCLN_HUMAN
							EF1D_HUMAN				IGSF8_HUMAN
							GNA11_HUMAN				1C17_HUMAN
							PRDX5_HUMAN				1B38_HUMAN
							PRDX3_HUMAN				GSLG1_HUMAN
							RL12_HUMAN				SEM4D_HUMAN
							PDIA3_HUMAN				NRCAM_HUMAN
							2AAA_HUMAN				PVRL2_HUMAN
							HMOX2_HUMAN				NICA_HUMAN
							GNA15_HUMAN				MUC16_HUMAN
							SDHA_HUMAN				PO210_HUMAN
							COR1A_HUMAN				GPX8_HUMAN
							HNRH1_HUMAN				C99L2_HUMAN
							1433B_HUMAN				STML3_HUMAN
							STIP1_HUMAN				CADM4_HUMAN
							MCM7_HUMAN				PCAT1_HUMAN
							GLYM_HUMAN				CISD2_HUMAN
							PHB_HUMAN				PLD6_HUMAN
							ATPG_HUMAN				UNC5B_HUMAN
							PP1G_HUMAN				K2013_HUMAN
							TAGL2_HUMAN				GLT12_HUMAN
							GRP75_HUMAN				MIRO2_HUMAN
							IF4A3_HUMAN				RELL1_HUMAN
							RL3_HUMAN				TRML1_HUMAN
							TCPZ_HUMAN				STX12_HUMAN
							MDHM_HUMAN				TM219_HUMAN
							SYIC_HUMAN				LSR_HUMAN
							HD_HUMAN				CMTD1_HUMAN
							MATR3_HUMAN				LYRIC_HUMAN
							GRK6_HUMAN				CLC14_HUMAN
							AL3B1_HUMAN				GLT10_HUMAN
							RL5_HUMAN				DSG4_HUMAN
							RS9_HUMAN				LRP10_HUMAN
							RS5_HUMAN				NFXL1_HUMAN
							ATPO_HUMAN				NCEH1_HUMAN
							TCPE_HUMAN				CD276_HUMAN
							TCPG_HUMAN				CDKAL_HUMAN
							EFTU_HUMAN				F1711_HUMAN
							PSB3_HUMAN				VSIG8_HUMAN
							RGS19_HUMAN				RRP12_HUMAN
							RGS4_HUMAN				TIM50_HUMAN
							RGS7_HUMAN				1B73_HUMAN
							GNAQ_HUMAN				1C06_HUMAN
							TCPQ_HUMAN				1C16_HUMAN
							TCPD_HUMAN				1C18_HUMAN
							RAB5C_HUMAN				1B82_HUMAN
							RAB7A_HUMAN				MIC60_HUMAN
							GDIR2_HUMAN				DDR2_HUMAN
							HNRPF_HUMAN				PCSK7_HUMAN
							MK10_HUMAN				VAMP3_HUMAN
							HMCS2_HUMAN				GOGB1_HUMAN
							TERA_HUMAN				LRC32_HUMAN
							ECHB_HUMAN				FKBP8_HUMAN
							ACTB_HUMAN				MLEC_HUMAN
							IF4A1_HUMAN				SREC_HUMAN
							SNP25_HUMAN				DSG2_HUMAN
							PSA6_HUMAN				DAG1_HUMAN
							CDC42_HUMAN				TPBG_HUMAN
							RAB8A_HUMAN				TMED1_HUMAN
							RAB10_HUMAN				PTK7_HUMAN
							RAP1B_HUMAN				PDZ1I_HUMAN
							RAP2B_HUMAN				LRMP_HUMAN
							RS3A_HUMAN				STX4_HUMAN
							HNRPK_HUMAN				BST2_HUMAN
							1433G_HUMAN				GALT1_HUMAN
							RRAS2_HUMAN				1A80_HUMAN
							PP1B_HUMAN				I10R2_HUMAN
							RS8_HUMAN				BAX_HUMAN
							RS16_HUMAN				CD69_HUMAN
							1433E_HUMAN				CKAP4_HUMAN
							RS23_HUMAN				1C15_HUMAN
							RS11_HUMAN				1B40_HUMAN
							RS4X_HUMAN				DSG1_HUMAN
							RHOB_HUMAN				ROR1_HUMAN
							RS6_HUMAN				IFM2_HUMAN
							RAB1A_HUMAN				IFM3_HUMAN
							RAN_HUMAN				ADA17_HUMAN
							RL23_HUMAN				OLR1_HUMAN
							GBB1_HUMAN				CXAR_HUMAN
							RL11_HUMAN				VAMP2_HUMAN
							PPIA_HUMAN				SC61B_HUMAN
							RS27A_HUMAN				ANTR2_HUMAN
							RAC1_HUMAN				PTTG_HUMAN
							GNAS2_HUMAN				VAMP7_HUMAN
							GNAI1_HUMAN				AL3A2_HUMAN
							1433Z_HUMAN				SSRD_HUMAN
							IF5A1_HUMAN				BCAM_HUMAN
							GBLP_HUMAN				MMP14_HUMAN
							ACTG_HUMAN				TMEDA_HUMAN
							ACTC_HUMAN				TNFL6_HUMAN
							UB2L3_HUMAN				UCRI_HUMAN
							EF1A1_HUMAN				MUC18_HUMAN
							TBA1B_HUMAN				ECE1_HUMAN
							TBB4B_HUMAN				TNFL9_HUMAN
							DLG4_HUMAN				IL6RB_HUMAN
							TCPB_HUMAN				OST48_HUMAN
							GSTO1_HUMAN				BTC_HUMAN
							ARF5_HUMAN				CD70_HUMAN
							RHOG_HUMAN				STX2_HUMAN
							ALEX_HUMAN				1B35_HUMAN
							EM55_HUMAN				1C12_HUMAN
							CLH1_HUMAN				1C04_HUMAN
							HNRPU_HUMAN				1C02_HUMAN
							U2AF1_HUMAN				1C01_HUMAN
							CAP1_HUMAN				1B55_HUMAN
							DCE2_HUMAN				1B54_HUMAN
							PRDX1_HUMAN				1B49_HUMAN
							RL18_HUMAN				1B48_HUMAN
							C1QBP_HUMAN				1B47_HUMAN
							DHX9_HUMAN				1B45_HUMAN
							ILF2_HUMAN				1B44_HUMAN
							PSMD2_HUMAN				1B41_HUMAN
							PLD1_HUMAN				1B18_HUMAN
							TBB3_HUMAN				1B15_HUMAN
							HNRPD_HUMAN				1B08_HUMAN
							SCRIB_HUMAN				1A34_HUMAN
							FLOT2_HUMAN				1A01_HUMAN
							GNA13_HUMAN				TNR8_HUMAN
							MCM6_HUMAN				CD38_HUMAN
							RFTN1_HUMAN				CALX_HUMAN
							IMB1_HUMAN				ITA3_HUMAN
							U5S1_HUMAN				TNR6_HUMAN
							SYK_HUMAN				VAMP1_HUMAN
							TEBP_HUMAN				PTPRG_HUMAN
							NONO_HUMAN				ITA6_HUMAN
							PCBP1_HUMAN				COMT_HUMAN
							PCBP2_HUMAN				SYT1_HUMAN
							SF3B3_HUMAN				MPRD_HUMAN
							ZYX_HUMAN				2B1B_HUMAN
							RPE65_HUMAN				LFA3_HUMAN
							AB17B_HUMAN				1B57_HUMAN
							LTOR1_HUMAN				1B51_HUMAN
							EDC4_HUMAN				1B37_HUMAN
							SND1_HUMAN				EGLN_HUMAN
							RHOU_HUMAN				HLAG_HUMAN
							GOGA7_HUMAN				INAR1_HUMAN
							ARHGP_HUMAN				PECA1_HUMAN
							F219A_HUMAN				1A30_HUMAN
							Q8IYC8_HUMAN				ITB4_HUMAN
							MREG_HUMAN				LYAM3_HUMAN
							CCYL1_HUMAN				CD44_HUMAN
							CCNY_HUMAN				MUC1_HUMAN
							P4K2B_HUMAN				MCP_HUMAN
							TITIN_HUMAN				B4GT1_HUMAN
							DDX1_HUMAN				PVR_HUMAN
							ESR2_HUMAN				CD99_HUMAN
							RSPRY_HUMAN				HLAE_HUMAN
							CLIP3_HUMAN				ICAM2_HUMAN
							AB17A_HUMAN				IFM1_HUMAN
							FUBP3_HUMAN				MPRI_HUMAN
							LAP2_HUMAN				FGFR1_HUMAN
							PSMD1_HUMAN				LAMP1_HUMAN
							PAFA2_HUMAN				PTPRF_HUMAN
							PARK7_HUMAN				1C07_HUMAN
							MPH6_HUMAN				1B58_HUMAN
							EIF3C_HUMAN				1A69_HUMAN
							TCPH_HUMAN				ITA5_HUMAN
							LRRC1_HUMAN				PTPRC_HUMAN
							P4K2A_HUMAN				CY1_HUMAN
							NDEL1_HUMAN				4F2_HUMAN
							CTDS1_HUMAN				ASGR1_HUMAN
							RAB1B_HUMAN				TRBM_HUMAN
							DNJC5_HUMAN				FCER2_HUMAN
							GAPR1_HUMAN				CD5_HUMAN
							KC1G1_HUMAN				CD1A_HUMAN
							PICK1_HUMAN				A4_HUMAN
							C42S2_HUMAN				RPN1_HUMAN
							FA49B_HUMAN				DPB1_HUMAN
							MIC19_HUMAN				CD3D_HUMAN
							NDE1_HUMAN				HG2A_HUMAN
							ARL15_HUMAN				2B11_HUMAN
							SYLC_HUMAN				1C03_HUMAN
							STML2_HUMAN				1B27_HUMAN
							PRP19_HUMAN				TFR1_HUMAN
							PA24C_HUMAN				DRA_HUMAN
							PA2G4_HUMAN				1A02_HUMAN
							PDE10_HUMAN				1B07_HUMAN
							PTH2_HUMAN				CD4_HUMAN
							RAP2C_HUMAN				TNFA_HUMAN
							DAAM1_HUMAN				TGFA_HUMAN
							KC1G3_HUMAN				ACSL3_HUMAN
											LETM1_HUMAN
											VAMP5_HUMAN
											GLCE_HUMAN
											CBPD_HUMAN
											LRP6_HUMAN
											SC22B_HUMAN
											VAMP4_HUMAN
											ICOSL_HUMAN
											STX10_HUMAN
											ACSL4_HUMAN
											NRP2_HUMAN
											SUSD5_HUMAN
											STX6_HUMAN
											ITM2A_HUMAN
											SYT7_HUMAN
											LAT_HUMAN
											B3GN1_HUMAN
											B4GT5_HUMAN
											CYB5B_HUMAN
											TPSN_HUMAN
											STX7_HUMAN
											SPTC1_HUMAN
											LRAD4_HUMAN
											PLS1_HUMAN
											BET1_HUMAN
											PLXB2_HUMAN
											CLGN_HUMAN
											PCD17_HUMAN
											NRP1_HUMAN
											TR10B_HUMAN
											ADA10_HUMAN
											PODXL_HUMAN
											RCAS1_HUMAN
											GOLI4_HUMAN
											CLIC1_HUMAN
											PGRC1_HUMAN
											TR10A_HUMAN
											PLM_HUMAN
											ILVBL_HUMAN
											KC1G3_HUMAN
											TX264_HUMAN
											BZW2_HUMAN
											RT18B_HUMAN
											TRUA_HUMAN
											MOFA1_HUMAN
											TNPO3_HUMAN
											SP16H_HUMAN
											PAL4A_HUMAN
											TTLL3_HUMAN
											TBL2_HUMAN
											HYOU1_HUMAN
											DTNA_HUMAN
											DAAM1_HUMAN
											TLN1_HUMAN
											AAKB1_HUMAN
											ZN330_HUMAN
											RAP2C_HUMAN
											RTCB_HUMAN
											STRAP_HUMAN
											PTH2_HUMAN
											UFC1_HUMAN
											RNF11_HUMAN
											PHOCN_HUMAN
											DLGP4_HUMAN
											COF2_HUMAN
											RUVB1_HUMAN
											EIF3L_HUMAN
											PDE10_HUMAN
											RUVB2_HUMAN
											CN166_HUMAN
											PA2G4_HUMAN
											PA24C_HUMAN
											PSD13_HUMAN
											PRP19_HUMAN
											COR1C_HUMAN
											PSME2_HUMAN
											AGO2_HUMAN
											RALY_HUMAN
											STML2_HUMAN
											SAE2_HUMAN
											CATZ_HUMAN
											GRHPR_HUMAN
											EIF3K_HUMAN
											Q9TQM4_HUMAN
											E2AK4_HUMAN
											SYLC_HUMAN
											DYH1_HUMAN
											ARP3B_HUMAN
											COMD9_HUMAN
											MAT2B_HUMAN
											F120A_HUMAN
											RM39_HUMAN
											DPP3_HUMAN
											ARL15_HUMAN
											NDE1_HUMAN
											MIC19_HUMAN
											NHP2_HUMAN
											OXSM_HUMAN
											RT18A_HUMAN
											ARL8B_HUMAN
											DJC11_HUMAN
											PANK4_HUMAN
											FA49B_HUMAN
											MDN1_HUMAN
											ATG3_HUMAN
											SYFB_HUMAN
											ABC3C_HUMAN
											RAB6B_HUMAN
											C42S1_HUMAN
											C42S2_HUMAN
											PICK1_HUMAN
											RAB18_HUMAN
											TRXR2_HUMAN
											S10AE_HUMAN
											KC1G1_HUMAN
											SDF2L_HUMAN
											CYBP_HUMAN
											B2L12_HUMAN
											MYG1_HUMAN
											GRPE1_HUMAN
											UBTD1_HUMAN
											SYCM_HUMAN
											ANKZ1_HUMAN
											MET7A_HUMAN
											NT5D2_HUMAN
											TBA4B_HUMAN
											ACAD9_HUMAN
											TFB2M_HUMAN
											GAPR1_HUMAN
											RHOJ_HUMAN
											DNJC5_HUMAN
											PININ_HUMAN
											CDIP1_HUMAN
											EPC1_HUMAN
											RAB1B_HUMAN
											FA49A_HUMAN
											NAT10_HUMAN
											IF5A2_HUMAN
											CTDS1_HUMAN
											NDEL1_HUMAN
											Q9GJ24_HUMAN
											Q9GJ18_HUMAN
											API5_HUMAN
											ITPA_HUMAN
											THIC_HUMAN
											SELO_HUMAN
											DUS23_HUMAN
											TBB2B_HUMAN
											ZN426_HUMAN
											HTAI2_HUMAN
											HNRL1_HUMAN
											TBB6_HUMAN
											P4K2A_HUMAN
											LRRC1_HUMAN
											SMAKA_HUMAN
											ERP44_HUMAN
											UQCC2_HUMAN
											COR1B_HUMAN
											RBM4B_HUMAN
											AKAP9_HUMAN
											ANM1_HUMAN
											TCPH_HUMAN
											ACON_HUMAN
											ROAA_HUMAN
											HCD2_HUMAN
											EIF3C_HUMAN
											MPH6_HUMAN
											VAT1_HUMAN
											PARK7_HUMAN
											PAFA2_HUMAN
											PSMD1_HUMAN
											MINT_HUMAN
											LAP2_HUMAN
											Q96RS2_HUMAN
											VPS35_HUMAN
											F193B_HUMAN
											NSUN5_HUMAN
											ZFR_HUMAN
											LMBL3_HUMAN
											FXL20_HUMAN
											FUBP3_HUMAN
											ERO1A_HUMAN
											AB17A_HUMAN
											HMCES_HUMAN
											OTUB1_HUMAN
											MCRS1_HUMAN
											SEH1_HUMAN
											CLIP3_HUMAN
											RSPRY_HUMAN
											CHP3_HUMAN
											PBIP1_HUMAN
											FERM2_HUMAN
											CS010_HUMAN
											FUBP2_HUMAN
											RAB8B_HUMAN
											RAB1C_HUMAN
											RL3L_HUMAN
											RENT1_HUMAN
											DDX17_HUMAN
											NELL1_HUMAN
											RBP56_HUMAN
											ESR2_HUMAN
											AKAP1_HUMAN
											HMHA1_HUMAN
											LAR4B_HUMAN
											HS105_HUMAN
											FIG4_HUMAN
											DDX1_HUMAN
											RFFL_HUMAN
											TITIN_HUMAN
											PSPC1_HUMAN
											FBLI1_HUMAN
											UBTD2_HUMAN
											RAB2B_HUMAN
											NEK9_HUMAN
											P4K2B_HUMAN
											GIMA7_HUMAN
											SVIP_HUMAN
											UBP32_HUMAN
											CCNY_HUMAN
											PAIRB_HUMAN
											SCPDL_HUMAN
											F184A_HUMAN
											TAC2N_HUMAN
											CCYL1_HUMAN
											MYCT1_HUMAN
											MREG_HUMAN
											MPP5_HUMAN
											PLCD3_HUMAN
											LRC47_HUMAN
											CCAR2_HUMAN
											F177A_HUMAN
											Q8IYC8_HUMAN
											PALM2_HUMAN
											DCNL3_HUMAN
											F219A_HUMAN
											NAV3_HUMAN
											AHNK2_HUMAN
											ARHGP_HUMAN
											CAND1_HUMAN
											Q86SW4_HUMAN
											GOGA7_HUMAN
											MYH14_HUMAN
											EEPD1_HUMAN
											CYFP1_HUMAN
											RHOU_HUMAN
											SND1_HUMAN
											RS27L_HUMAN
											TBA1A_HUMAN
											LARP4_HUMAN
											H32_HUMAN
											Q6ZXX1_HUMAN
											MET7B_HUMAN
											C1TM_HUMAN
											Q6R742_HUMAN
											SYDM_HUMAN
											AB17C_HUMAN
											PRP8_HUMAN
											EDC4_HUMAN
											CH082_HUMAN
											TNG2_HUMAN
											Q6IBS5_HUMAN
											LTOR1_HUMAN
											Q6F3E1_HUMAN
											K1C40_HUMAN
											MBLC2_HUMAN
											AP1AR_HUMAN
											SPRY7_HUMAN
											AB17B_HUMAN
											HP1B3_HUMAN
											GNAS1_HUMAN
											FA78A_HUMAN
											GSAML_HUMAN
											Q59F66_HUMAN
											ENPLL_HUMAN
											OCAD2_HUMAN
											Q56H30_HUMAN
											Q56GX9_HUMAN
											ACTBL_HUMAN
											Q52QV7_HUMAN
											Q4W6C4_HUMAN
											Q4L1J3_HUMAN
											ZBED5_HUMAN
											AR13B_HUMAN
											Q3LAF7_HUMAN
											RA1L2_HUMAN
											LRRF1_HUMAN
											Q306J9_HUMAN
											Q2NKY5_HUMAN
											EX3L2_HUMAN
											Q2I7H5_HUMAN
											PDS5A_HUMAN
											INF2_HUMAN
											HNRL2_HUMAN
											EX3L4_HUMAN
											ZN827_HUMAN
											TRXR1_HUMAN
											THTR_HUMAN
											DECR_HUMAN
											IF16_HUMAN
											FSCN1_HUMAN
											DREB_HUMAN
											SRSF7_HUMAN
											DPYL2_HUMAN
											DDB1_HUMAN
											RPE65_HUMAN
											LAMA4_HUMAN
											Q16094_HUMAN
											ZYX_HUMAN
											ELAV1_HUMAN
											SF01_HUMAN
											SF3B3_HUMAN
											RHEB_HUMAN
											PCBP2_HUMAN
											PCBP1_HUMAN
											IRF4_HUMAN
											RAB35_HUMAN
											NONO_HUMAN
											TEBP_HUMAN
											PLEC_HUMAN
											PLCB4_HUMAN
											PA1B3_HUMAN
											SYK_HUMAN
											U5S1_HUMAN
											PSMD6_HUMAN
											FRPD4_HUMAN
											IMB1_HUMAN
											CHD4_HUMAN
											RFTN1_HUMAN
											GANAB_HUMAN
											SMC1A_HUMAN
											MDC1_HUMAN
											I5P1_HUMAN
											MCM6_HUMAN
											CAPR1_HUMAN
											GNA13_HUMAN
											TRI25_HUMAN
											FLOT2_HUMAN
											DYHC1_HUMAN
											DCTN1_HUMAN
											DOC2A_HUMAN
											TTL12_HUMAN
											SCRIB_HUMAN
											EFR3A_HUMAN
											EIF3A_HUMAN
											HNRPD_HUMAN
											EXOS2_HUMAN
											PKP1_HUMAN
											SPTN1_HUMAN
											NACA_HUMAN
											HDAC1_HUMAN
											ASAH1_HUMAN
											TBB3_HUMAN
											UB2V1_HUMAN
											PLD1_HUMAN
											TIF1B_HUMAN
											SRSF6_HUMAN
											SBP1_HUMAN
											PSMD2_HUMAN
											CBX3_HUMAN
											PRDX4_HUMAN
											ROA0_HUMAN
											ECH1_HUMAN
											ILF3_HUMAN
											ILF2_HUMAN
											CHD3_HUMAN
											FBLN3_HUMAN
											CPSF1_HUMAN
											AHNK_HUMAN
											RBBP4_HUMAN
											NSUN2_HUMAN
											SLFN5_HUMAN
											DHX9_HUMAN
											KHDR1_HUMAN
											C1QBP_HUMAN
											RL18_HUMAN
											PRDX1_HUMAN
											GFPT1_HUMAN
											DCE2_HUMAN
											1433F_HUMAN
											TNAP2_HUMAN
											KMT2A_HUMAN
											CAV1_HUMAN
											GNA12_HUMAN
											RL6_HUMAN
											RL18A_HUMAN
											MMSA_HUMAN
											ODO1_HUMAN
											PFKAP_HUMAN
											HMCS1_HUMAN
											CAP1_HUMAN
											FABP5_HUMAN
											SPTB2_HUMAN
											U2AF1_HUMAN
											HNRPU_HUMAN
											CLH1_HUMAN
											VIGLN_HUMAN
											EM55_HUMAN
											CYC_HUMAN
											ALEX_HUMAN
											H33_HUMAN
											SRSF3_HUMAN
											RHOG_HUMAN
											ARF5_HUMAN
											ARF1_HUMAN
											CBX1_HUMAN
											GABT_HUMAN
											PRKDC_HUMAN
											GSTO1_HUMAN
											TCPB_HUMAN
											KC1G2_HUMAN
											DLG4_HUMAN
											H31_HUMAN
											TBB4B_HUMAN
											TBA4A_HUMAN
											TBA1B_HUMAN
											ACTS_HUMAN
											EF1A1_HUMAN
											UB2L3_HUMAN
											ACTC_HUMAN
											ACTH_HUMAN
											ACTG_HUMAN
											GBLP_HUMAN
											IF5A1_HUMAN
											1433Z_HUMAN
											CANB1_HUMAN
											GNAI1_HUMAN
											GNAS2_HUMAN
											RAC1_HUMAN
											TRA2B_HUMAN
											RS27A_HUMAN
											PPIA_HUMAN
											RL8_HUMAN
											RL11_HUMAN
											RL10A_HUMAN
											RL30_HUMAN
											GBB2_HUMAN
											GBB1_HUMAN
											RS28_HUMAN
											RS24_HUMAN
											RAP1A_HUMAN
											RL23_HUMAN
											RAN_HUMAN
											RAB1A_HUMAN
											RS6_HUMAN
											RHOB_HUMAN
											ACTA_HUMAN
											RS4X_HUMAN
											CNBP_HUMAN
											ERF1_HUMAN
											RL7A_HUMAN
											SELT_HUMAN
											PRS10_HUMAN
											RUXG_HUMAN
											RS11_HUMAN
											RS23_HUMAN
											RS14_HUMAN
											1433E_HUMAN
											UB2G1_HUMAN
											RS16_HUMAN
											RS15A_HUMAN
											RS8_HUMAN
											PRS8_HUMAN
											PRS4_HUMAN
											PP1B_HUMAN
											RRAS2_HUMAN
											1433G_HUMAN
											HNRPK_HUMAN
											LYSC_HUMAN
											RHOA_HUMAN
											RL15_HUMAN
											RS3A_HUMAN
											RAP2B_HUMAN
											RAP1B_HUMAN
											ABCE1_HUMAN
											ARF3_HUMAN
											ARP2_HUMAN
											ZC3H6_HUMAN
											RAB14_HUMAN
											UBE2N_HUMAN
											UBE2K_HUMAN
											UBC12_HUMAN
											RAB10_HUMAN
											RAB2A_HUMAN
											RAB4B_HUMAN
											RAB8A_HUMAN
											CDC42_HUMAN
											PSA6_HUMAN
											SNP25_HUMAN
											RS20_HUMAN
											IF4A1_HUMAN
											ACTB_HUMAN
											MYL6_HUMAN
											UB2G2_HUMAN
											NANO3_HUMAN
											EIF3E_HUMAN
											TPIS_HUMAN
											ARPC4_HUMAN
											RAB38_HUMAN
											IF6_HUMAN
											SYMC_HUMAN
											EIF3B_HUMAN
											DSRAD_HUMAN
											NP1L1_HUMAN
											ECHB_HUMAN
											TERA_HUMAN
											XPO2_HUMAN
											IF5_HUMAN
											P5CS_HUMAN
											HMCS2_HUMAN
											ANAG_HUMAN
											SYRC_HUMAN
											MK10_HUMAN
											CCHL_HUMAN
											COPA_HUMAN
											ACLY_HUMAN
											CAZA1_HUMAN
											RM12_HUMAN
											KIF11_HUMAN
											HNRPF_HUMAN
											GDIR2_HUMAN
											RPAB3_HUMAN
											IMA1_HUMAN
											HNRPM_HUMAN
											6PGD_HUMAN
											ROA3_HUMAN
											SSDH_HUMAN
											CAV2_HUMAN
											SMCA4_HUMAN
											RAB7A_HUMAN
											RAB5C_HUMAN
											FXR2_HUMAN
											TCPD_HUMAN
											TCPQ_HUMAN
											MAP2_HUMAN
											SERPH_HUMAN
											GATM_HUMAN
											GDIB_HUMAN
											PPOX_HUMAN
											IDH3A_HUMAN
											GNAQ_HUMAN
											NDUV1_HUMAN
											RGS7_HUMAN
											RGS4_HUMAN
											RGS3_HUMAN
											RGS19_HUMAN
											MCM2_HUMAN
											PSB2_HUMAN
											PSB3_HUMAN
											SYAC_HUMAN
											EFTU_HUMAN
											TCPG_HUMAN
											FAS_HUMAN
											NASP_HUMAN
											MRP_HUMAN
											IDHP_HUMAN
											TCPE_HUMAN
											SPB4_HUMAN
											ERG7_HUMAN
											COPD_HUMAN
											MAOX_HUMAN
											PPCE_HUMAN
											ATPO_HUMAN
											LEG7_HUMAN
											CAPZB_HUMAN
											IQGA1_HUMAN
											RS5_HUMAN
											RS9_HUMAN
											RL28_HUMAN
											RL21_HUMAN
											RL5_HUMAN
											KI67_HUMAN
											PRS6B_HUMAN
											NR4A2_HUMAN
											AL3B1_HUMAN
											GRK6_HUMAN
											MATR3_HUMAN
											HD_HUMAN
											LPPRC_HUMAN
											LAP2A_HUMAN
											ECI1_HUMAN
											SYIC_HUMAN
											PERI_HUMAN
											IF2G_HUMAN
											ECHA_HUMAN
											MDHM_HUMAN
											RL13A_HUMAN
											TCPZ_HUMAN
											TXLNA_HUMAN
											RL3_HUMAN
											IF4A3_HUMAN
											GRP75_HUMAN
											VATA_HUMAN
											TALDO_HUMAN
											TAGL2_HUMAN
											HPCL1_HUMAN
											GPX4_HUMAN
											ODO2_HUMAN
											PP1G_HUMAN
											RL4_HUMAN
											ATPG_HUMAN
											PRS7_HUMAN
											FUS_HUMAN
											MYH10_HUMAN
											MYH9_HUMAN
											RL22_HUMAN
											RFC2_HUMAN
											PHB_HUMAN
											CTNB1_HUMAN
											CTNA1_HUMAN
											HSP74_HUMAN
											HS71L_HUMAN
											GLYM_HUMAN
											MCM7_HUMAN
											MCM4_HUMAN
											DUT_HUMAN
											LSP1_HUMAN
											RL9_HUMAN
											PRDX2_HUMAN
											STIP1_HUMAN
											1433S_HUMAN
											1433B_HUMAN
											CASPE_HUMAN
											HNRH1_HUMAN
											HNRH3_HUMAN
											PUR9_HUMAN
											QCR1_HUMAN
											DNJA1_HUMAN
											GDIA_HUMAN
											COR1A_HUMAN
											SDHA_HUMAN
											AL1B1_HUMAN
											GNA15_HUMAN
											HMOX2_HUMAN
											PPIF_HUMAN
											2AAA_HUMAN
											PDIA3_HUMAN
											ECHM_HUMAN
											RL12_HUMAN
											PRDX3_HUMAN
											PRDX5_HUMAN
											ES1_HUMAN
											PRDX6_HUMAN
											ERP29_HUMAN
											GNA11_HUMAN
											MARCS_HUMAN
											EF1D_HUMAN
											NOS3_HUMAN
											KDM5A_HUMAN
											PTN6_HUMAN
											AMPL_HUMAN
											NDUS1_HUMAN
											ACADL_HUMAN
											PSB5_HUMAN
											PSB6_HUMAN
											PSA5_HUMAN
											PSB9_HUMAN
											PSB8_HUMAN
											MAP4_HUMAN
											PYR1_HUMAN
											APEX1_HUMAN
											RFA1_HUMAN
											RL10_HUMAN
											1433T_HUMAN
											STOM_HUMAN
											EF1G_HUMAN
											PTBP1_HUMAN
											RL13_HUMAN
											DDX6_HUMAN
											MOES_HUMAN
											PSA4_HUMAN
											PSA3_HUMAN
											PSA2_HUMAN
											PSA1_HUMAN
											ATPA_HUMAN
											RS12_HUMAN
											THTM_HUMAN
											MCM3_HUMAN
											THIL_HUMAN
											PPAC_HUMAN
											AKAP5_HUMAN
											AT5F1_HUMAN
											IL32_HUMAN
											RIR1_HUMAN
											COF1_HUMAN
											SAHH_HUMAN
											JAK1_HUMAN
											RS3_HUMAN
											SYWC_HUMAN
											PPIB_HUMAN
											SFPQ_HUMAN
											QCR2_HUMAN
											RFX1_HUMAN
											ROA2_HUMAN
											NDKB_HUMAN
											UBA1_HUMAN
											PUR6_HUMAN
											SDHB_HUMAN
											FLNA_HUMAN
											LMNB1_HUMAN
											PSB1_HUMAN
											MX1_HUMAN
											RAB6A_HUMAN
											RAB3B_HUMAN
											RAB3A_HUMAN
											BTF3_HUMAN
											TYPH_HUMAN
											E2AK2_HUMAN
											NDUV2_HUMAN
											NUCL_HUMAN
											PGAM1_HUMAN
											RL7_HUMAN
											ARF4_HUMAN
											RL35A_HUMAN
											PTN1_HUMAN
											TCPA_HUMAN
											PRS6A_HUMAN
											DDX5_HUMAN
											DESM_HUMAN
											KAPCA_HUMAN
											RHOQ_HUMAN
											HSP76_HUMAN
											BGAL_HUMAN
											DESP_HUMAN
											RS2_HUMAN
											NQO1_HUMAN
											NDKA_HUMAN
											EZRI_HUMAN
											RAC2_HUMAN
											FABP4_HUMAN
											PLAK_HUMAN
											HNRPL_HUMAN
											ENPL_HUMAN
											KPYM_HUMAN
											GLU2B_HUMAN
											DHB1_HUMAN
											ENOB_HUMAN
											PLSL_HUMAN
											EF2_HUMAN
											CSPG2_HUMAN
											RINI_HUMAN
											XRCC5_HUMAN
											XRCC6_HUMAN
											SRC_HUMAN
											ACTN1_HUMAN
											PIP_HUMAN
											IMDH2_HUMAN
											PCNA_HUMAN
											PABP1_HUMAN
											PRPS2_HUMAN
											PSPC_HUMAN
											CETP_HUMAN
											C1TC_HUMAN
											RALB_HUMAN
											RALA_HUMAN
											ODPB_HUMAN
											HSP7C_HUMAN
											GRP78_HUMAN
											CH60_HUMAN
											ESTD_HUMAN
											THIO_HUMAN
											ODP2_HUMAN
											RRAS_HUMAN
											ANDR_HUMAN
											RAP2A_HUMAN
											RGPD1_HUMAN
											ZN806_HUMAN
											ALDOC_HUMAN
											PARP1_HUMAN
											ROA1_HUMAN
											DLDH_HUMAN
											CN37_HUMAN
											ANXA4_HUMAN
											GNAO_HUMAN
											HMGB1_HUMAN
											LEG1_HUMAN
											GROA_HUMAN
											GSTP1_HUMAN
											THIK_HUMAN
											RSSA_HUMAN
											GNAI3_HUMAN
											RS17_HUMAN
											VIME_HUMAN
											CO4A2_HUMAN
											ODPA_HUMAN
											ASNS_HUMAN
											HS90B_HUMAN
											RHOC_HUMAN
											ANXA6_HUMAN
											HSP71_HUMAN
											LYN_HUMAN
											YES_HUMAN
											HNRPC_HUMAN
											HS90A_HUMAN
											CATB_HUMAN
											SYEP_HUMAN
											APT_HUMAN
											PROF1_HUMAN
											CASK_HUMAN
											TBB5_HUMAN
											PDIA1_HUMAN
											GPX1_HUMAN
											LDHB_HUMAN
											TPM3_HUMAN
											NPM_HUMAN
											G6PI_HUMAN
											ENOA_HUMAN
											S10A9_HUMAN
											CDK1_HUMAN
											PRGR_HUMAN
											FYN_HUMAN
											LCK_HUMAN
											RLA0_HUMAN
											RLA1_HUMAN
											IF2A_HUMAN
											GNAI2_HUMAN
											HSPB1_HUMAN
											AMY1_HUMAN
											WNT1_HUMAN
											G3P_HUMAN
											VWF_HUMAN
											SODM_HUMAN
											APOB_HUMAN
											ANXA1_HUMAN
											ALDOA_HUMAN
											ESR1_HUMAN
											FRIL_HUMAN
											ALBU_HUMAN
											MYP2_HUMAN
											CO4A1_HUMAN
											IGHA1_HUMAN
											IGHG1_HUMAN
											IGKC_HUMAN
											RASK_HUMAN
											RASH_HUMAN
											RASN_HUMAN
											CYTS_HUMAN
											TIMP1_HUMAN
											ADA_HUMAN
											PGK1_HUMAN
											AATM_HUMAN
											HPRT_HUMAN
											PNPH_HUMAN
											SODC_HUMAN
											NB5R3_HUMAN
											DHE3_HUMAN
											LDHA_HUMAN
											NAPSA_HUMAN
											TOM40_HUMAN
											GNA14_HUMAN
											BAG2_HUMAN
											RAB3D_HUMAN
											FMNL_HUMAN
											ATG7_HUMAN
											RTN3_HUMAN
											UBL3_HUMAN
											AP2A2_HUMAN
											GLSK_HUMAN
											PCF11_HUMAN
											MYO1D_HUMAN
											RMP_HUMAN
											RGS20_HUMAN
											FLOT1_HUMAN
											CBR3_HUMAN
											EIF3G_HUMAN
											PALM_HUMAN
											XRP2_HUMAN
											U520_HUMAN
											LYPA1_HUMAN
											STX11_HUMAN
											SF3B1_HUMAN
											PSIP1_HUMAN
											FLNB_HUMAN
											H2AY_HUMAN
											NDUS7_HUMAN
											WDR1_HUMAN
											EFC14_HUMAN
											CTND1_HUMAN
											SEP15_HUMAN
											DIAP1_HUMAN
											HNRPQ_HUMAN
											KPRB_HUMAN
											KALRN_HUMAN
											AP1G1_HUMAN
											ACTN4_HUMAN
											BUB3_HUMAN
											RGS10_HUMAN
											TPPC3_HUMAN
											SPY2_HUMAN
											TXNL1_HUMAN
											HNRPR_HUMAN
											MCA3_HUMAN
											SERA_HUMAN
											DHX15_HUMAN
											O19792_HUMAN
											YKT6_HUMAN
											RGS16_HUMAN
											CAN5_HUMAN
											EIF3H_HUMAN
											PPM1G_HUMAN
											GNPAT_HUMAN
											CTDSL_HUMAN
											ARPC3_HUMAN
											KIF3B_HUMAN
											SR140_HUMAN
											XPO1_HUMAN
											HNRDL_HUMAN
											UB2L6_HUMAN
											BCKD_HUMAN
											PSA7_HUMAN
											CCS_HUMAN
											CTDS2_HUMAN
											F16P2_HUMAN
											DDX3X_HUMAN
											IF2B3_HUMAN
											IPO5_HUMAN
											ODPX_HUMAN
											HIP1_HUMAN
											PSD11_HUMAN
											NDUS8_HUMAN
											ARVC_HUMAN
											STXB3_HUMAN
											SNP23_HUMAN
											PDLI1_HUMAN
											DX39A_HUMAN
											G1JTE6_HUMAN
											D4IH33_HUMAN
											D3U6A0_HUMAN
											D3U4D3_HUMAN
											D2DKJ4_HUMAN
											D1MEQ9_HUMAN
											D0VE43_HUMAN
											C9WCY3_HUMAN
											C9E846_HUMAN
											C8CJE2_HUMAN
											C8CHA4_HUMAN
											C7FFM0_HUMAN
											C7FDR3_HUMAN
											C7C4Z7_HUMAN
											C6K6I7_HUMAN
											C5J406_HUMAN
											C1K0X3_HUMAN
											C0KK01_HUMAN
											B6VAW4_HUMAN
											B4Z1E1_HUMAN
											B4DRT3_HUMAN
											B4DMY3_HUMAN
											B4DJ38_HUMAN
											B4DE59_HUMAN
											B3WFC8_HUMAN
											HGB1A_HUMAN
											B2R959_HUMAN
											B2NJ17_HUMAN
											B2DFZ9_HUMAN
											MYO1G_HUMAN
											A9QUT7_HUMAN
											A8K3Q9_HUMAN
											A8E0Y5_HUMAN
											CNOT1_HUMAN
											A5A163_HUMAN
											A4ZX99_HUMAN
											A4PJ10_HUMAN
											A3FG56_HUMAN
											A2TEM8_HUMAN
											A0MNW2_HUMAN

## Sheet: Mouse palmitoylated proteins
Total	Single-Pass	Multi-Pass	Non-Transmembrane
100	12.2449	17.9138	69.8413				All annotated uniprot proteins	Multi pass proteins	Single pass proteins	All palmitolated proteins uniprot
441	54	79	308				GRIA3_MOUSE	GRIA3_MOUSE	CLIC1_MOUSE	MCAT_MOUSE
							GRIA4_MOUSE	GRIA4_MOUSE	SYT7_MOUSE	GRIA3_MOUSE
							P2RX7_MOUSE	P2RX7_MOUSE	CLIC4_MOUSE	GRIA4_MOUSE
							VPP1_MOUSE	VPP1_MOUSE	STX6_MOUSE	ABHGA_MOUSE
							TM115_MOUSE	TM115_MOUSE	PLS1_MOUSE	P2RX7_MOUSE
							SCNNG_MOUSE	SCNNG_MOUSE	PLS3_MOUSE	VPP1_MOUSE
							SCNNB_MOUSE	SCNNB_MOUSE	STX12_MOUSE	LAT1_MOUSE
							AMFR_MOUSE	AMFR_MOUSE	TIM50_MOUSE	TI17B_MOUSE
							SCAM5_MOUSE	SCAM5_MOUSE	APMAP_MOUSE	PRAF1_MOUSE
							PRAF2_MOUSE	PRAF2_MOUSE	TMX2_MOUSE	FADS2_MOUSE
							SCAM2_MOUSE	SCAM2_MOUSE	IFM1_MOUSE	APJ_MOUSE
							SAC1_MOUSE	SAC1_MOUSE	RCAS1_MOUSE	PORED_MOUSE
							ERGI1_MOUSE	ERGI1_MOUSE	TOM70_MOUSE	TM115_MOUSE
							TM38B_MOUSE	TM38B_MOUSE	UCRI_MOUSE	SCNNG_MOUSE
							ZDHC4_MOUSE	ZDHC4_MOUSE	CYB5B_MOUSE	SCNNB_MOUSE
							TTYH1_MOUSE	TTYH1_MOUSE	IFM3_MOUSE	CALRL_MOUSE
							TM55A_MOUSE	TM55A_MOUSE	ABD12_MOUSE	DGKE_MOUSE
							SPCS2_MOUSE	SPCS2_MOUSE	IFM2_MOUSE	MPU1_MOUSE
							TMM33_MOUSE	TMM33_MOUSE	LRC59_MOUSE	AT2B2_MOUSE
							M2OM_MOUSE	M2OM_MOUSE	RPN1_MOUSE	AMFR_MOUSE
							ERGI3_MOUSE	ERGI3_MOUSE	TMX1_MOUSE	SERC1_MOUSE
							CDS2_MOUSE	CDS2_MOUSE	IGSF8_MOUSE	DIC_MOUSE
							LPP3_MOUSE	LPP3_MOUSE	MUC18_MOUSE	PIGQ_MOUSE
							SFXN1_MOUSE	SFXN1_MOUSE	MIC60_MOUSE	TSN3_MOUSE
							SFXN5_MOUSE	SFXN5_MOUSE	CKAP4_MOUSE	CMC2_MOUSE
							CSCL1_MOUSE	CSCL1_MOUSE	LMTK1_MOUSE	LAT2_MOUSE
							TM168_MOUSE	TM168_MOUSE	LYRIC_MOUSE	KCJ10_MOUSE
							SFXN3_MOUSE	SFXN3_MOUSE	DDR2_MOUSE	ELOV1_MOUSE
							MPCP_MOUSE	MPCP_MOUSE	TFR1_MOUSE	SC5A3_MOUSE
							AT1A1_MOUSE	AT1A1_MOUSE	ITA6_MOUSE	SCAM4_MOUSE
							TRPM8_MOUSE	TRPM8_MOUSE	GSLG1_MOUSE	SCAM5_MOUSE
							ZDHC3_MOUSE	ZDHC3_MOUSE	S27A1_MOUSE	FADS3_MOUSE
							TM134_MOUSE	TM134_MOUSE	TMED1_MOUSE	SV2A_MOUSE
							HACD3_MOUSE	HACD3_MOUSE	LY9_MOUSE	PRAF2_MOUSE
							RTN1_MOUSE	RTN1_MOUSE	NEO1_MOUSE	ERG28_MOUSE
							SCAM1_MOUSE	SCAM1_MOUSE	VAMP7_MOUSE	SCAM2_MOUSE
							BRI3B_MOUSE	BRI3B_MOUSE	VAMP3_MOUSE	YIPF5_MOUSE
							CMC1_MOUSE	CMC1_MOUSE	STX1B_MOUSE	ICMT_MOUSE
							ZDH15_MOUSE	ZDH15_MOUSE	B2L13_MOUSE	AT131_MOUSE
							CPT1C_MOUSE	CPT1C_MOUSE	BACE1_MOUSE	SAC1_MOUSE
							S2611_MOUSE	S2611_MOUSE	MMP14_MOUSE	S38A3_MOUSE
							ZDH17_MOUSE	ZDH17_MOUSE	AL3A2_MOUSE	MENTO_MOUSE
							MTCH2_MOUSE	MTCH2_MOUSE	CALX_MOUSE	ABCB6_MOUSE
							5HT1A_MOUSE	5HT1A_MOUSE	TNR6_MOUSE	ERGI1_MOUSE
							SCRB1_MOUSE	SCRB1_MOUSE	MPRD_MOUSE	RPN2_MOUSE
							VDAC1_MOUSE	VDAC1_MOUSE	CD44_MOUSE	GHC2_MOUSE
							VDAC3_MOUSE	VDAC3_MOUSE	AT1B2_MOUSE	TM38B_MOUSE
							VDAC2_MOUSE	VDAC2_MOUSE	NCAM1_MOUSE	SPCS1_MOUSE
							TAPT1_MOUSE	TAPT1_MOUSE	ITM2B_MOUSE	HM13_MOUSE
							ERMP1_MOUSE	ERMP1_MOUSE	STX8_MOUSE	NDUAB_MOUSE
							TM55B_MOUSE	TM55B_MOUSE	ADA10_MOUSE	GHC1_MOUSE
							KCMA1_MOUSE	KCMA1_MOUSE	FKBP8_MOUSE	ZDHC4_MOUSE
							5HT4R_MOUSE	5HT4R_MOUSE	NCAM2_MOUSE	PLCC_MOUSE
							MYPR_MOUSE	MYPR_MOUSE	SC22B_MOUSE	TTYH1_MOUSE
							OX2R_MOUSE	OX2R_MOUSE		PLCE_MOUSE
							EAA1_MOUSE	EAA1_MOUSE		EMC4_MOUSE
							ABCD3_MOUSE	ABCD3_MOUSE		TM55A_MOUSE
							ADT2_MOUSE	ADT2_MOUSE		C560_MOUSE
							MIP_MOUSE	MIP_MOUSE		SPCS2_MOUSE
							ADT1_MOUSE	ADT1_MOUSE		TECR_MOUSE
							CD63_MOUSE	CD63_MOUSE		DHSD_MOUSE
							ABCA1_MOUSE	ABCA1_MOUSE		YIF1B_MOUSE
							GPM6B_MOUSE	GPM6B_MOUSE		ZDH13_MOUSE
							GPM6A_MOUSE	GPM6A_MOUSE		LHPL3_MOUSE
							CD81_MOUSE	CD81_MOUSE		GDPD1_MOUSE
							5HT7R_MOUSE	5HT7R_MOUSE		ERGI2_MOUSE
							5HT3A_MOUSE	5HT3A_MOUSE		TM186_MOUSE
							GRIA2_MOUSE	GRIA2_MOUSE		TMM33_MOUSE
							GRIA1_MOUSE	GRIA1_MOUSE		M2OM_MOUSE
							GBRG2_MOUSE	GBRG2_MOUSE		CLDN1_MOUSE
							TRFR_MOUSE	TRFR_MOUSE		RER1_MOUSE
							GTR1_MOUSE	GTR1_MOUSE		ERGI3_MOUSE
							PMP22_MOUSE	PMP22_MOUSE		ZDHC6_MOUSE
							IFM5_MOUSE	IFM5_MOUSE		MGST3_MOUSE
							S4A4_MOUSE	S4A4_MOUSE		RTN4_MOUSE
							AT2A2_MOUSE	AT2A2_MOUSE		PTSS1_MOUSE
							NPC1_MOUSE	NPC1_MOUSE		CDS2_MOUSE
							CD151_MOUSE	CD151_MOUSE		LPP3_MOUSE
							SCRB2_MOUSE	SCRB2_MOUSE		SFXN1_MOUSE
							CLIC1_MOUSE			DERL1_MOUSE
							SYT7_MOUSE			MCLN1_MOUSE
							CLIC4_MOUSE			SFXN5_MOUSE
							STX6_MOUSE			CERS2_MOUSE
							PLS1_MOUSE			GPC5B_MOUSE
							PLS3_MOUSE			S2536_MOUSE
							STX12_MOUSE			CXG3_MOUSE
							TIM50_MOUSE			FADS1_MOUSE
							APMAP_MOUSE			NFIP2_MOUSE
							TMX2_MOUSE			S35B2_MOUSE
							IFM1_MOUSE			VANG2_MOUSE
							RCAS1_MOUSE			CSCL1_MOUSE
							TOM70_MOUSE			LAP4B_MOUSE
							UCRI_MOUSE			TM168_MOUSE
							CYB5B_MOUSE			MGST1_MOUSE
							IFM3_MOUSE			ADR1_MOUSE
							ABD12_MOUSE			GHITM_MOUSE
							IFM2_MOUSE			SFXN3_MOUSE
							LRC59_MOUSE			S12A5_MOUSE
							RPN1_MOUSE			MBOA5_MOUSE
							TMX1_MOUSE			M17L2_MOUSE
							IGSF8_MOUSE			CCG8_MOUSE
							MUC18_MOUSE			SEC63_MOUSE
							MIC60_MOUSE			MPCP_MOUSE
							CKAP4_MOUSE			RHBD2_MOUSE
							LMTK1_MOUSE			CAHM2_MOUSE
							LYRIC_MOUSE			S35F6_MOUSE
							DDR2_MOUSE			ZDHC5_MOUSE
							TFR1_MOUSE			AT1A1_MOUSE
							ITA6_MOUSE			ALG9_MOUSE
							GSLG1_MOUSE			SFT2B_MOUSE
							S27A1_MOUSE			NRM_MOUSE
							TMED1_MOUSE			CLPT1_MOUSE
							LY9_MOUSE			TRPM8_MOUSE
							NEO1_MOUSE			AT2A1_MOUSE
							VAMP7_MOUSE			UBAC2_MOUSE
							VAMP3_MOUSE			ZDHC3_MOUSE
							STX1B_MOUSE			NFIP1_MOUSE
							B2L13_MOUSE			TM134_MOUSE
							BACE1_MOUSE			VMAT1_MOUSE
							MMP14_MOUSE			TSN14_MOUSE
							AL3A2_MOUSE			PLCD_MOUSE
							CALX_MOUSE			PIGU_MOUSE
							TNR6_MOUSE			HACD3_MOUSE
							MPRD_MOUSE			GPAT4_MOUSE
							CD44_MOUSE			COPT1_MOUSE
							AT1B2_MOUSE			K319L_MOUSE
							NCAM1_MOUSE			RTN1_MOUSE
							ITM2B_MOUSE			LMBD1_MOUSE
							STX8_MOUSE			SCAM1_MOUSE
							ADA10_MOUSE			TXTP_MOUSE
							FKBP8_MOUSE			AFG32_MOUSE
							NCAM2_MOUSE			CKLF4_MOUSE
							SC22B_MOUSE			SIDT2_MOUSE
							DNPEP_MOUSE			STEA3_MOUSE
							DX39B_MOUSE			S38A2_MOUSE
							ECI2_MOUSE			S35E1_MOUSE
							SUCA_MOUSE			GRAM4_MOUSE
							COR1C_MOUSE			TUSC5_MOUSE
							KAD2_MOUSE			LMBD2_MOUSE
							SPY4_MOUSE			LMF2_MOUSE
							PSA1_MOUSE			T120A_MOUSE
							PSB2_MOUSE			BRI3B_MOUSE
							ACOX1_MOUSE			TM87A_MOUSE
							TOLIP_MOUSE			CRCM1_MOUSE
							PSA6_MOUSE			TM222_MOUSE
							TRXR1_MOUSE			TUSC3_MOUSE
							NSMA2_MOUSE			S15A3_MOUSE
							RALB_MOUSE			TSN9_MOUSE
							DYHC1_MOUSE			ZNT6_MOUSE
							Q9ESU7_MOUSE			ELOV5_MOUSE
							RTN3_MOUSE			RHBL4_MOUSE
							NDEL1_MOUSE			ANO10_MOUSE
							VPS35_MOUSE			CMC1_MOUSE
							Q9EQ27_MOUSE			TM251_MOUSE
							XRP2_MOUSE			AR6P6_MOUSE
							ETFB_MOUSE			ZDH15_MOUSE
							NB5R3_MOUSE			CPT1C_MOUSE
							EIF3F_MOUSE			FLOWR_MOUSE
							6PGD_MOUSE			S2611_MOUSE
							NDUS7_MOUSE			FACE1_MOUSE
							NDUA9_MOUSE			ZDH17_MOUSE
							GNAI3_MOUSE			LNP_MOUSE
							PGAM1_MOUSE			ABCG2_MOUSE
							QCR2_MOUSE			MTCH2_MOUSE
							ATPO_MOUSE			MTCH1_MOUSE
							SNAA_MOUSE			OSTC_MOUSE
							EF1G_MOUSE			S39A4_MOUSE
							RL4_MOUSE			MIC27_MOUSE
							MSRA_MOUSE			HIG1C_MOUSE
							IDH3A_MOUSE			CTL1_MOUSE
							NDUV2_MOUSE			DGLA_MOUSE
							TP4A3_MOUSE			VKORL_MOUSE
							AACS_MOUSE			AT1A2_MOUSE
							SYRC_MOUSE			AT1A3_MOUSE
							ODPB_MOUSE			PIGS_MOUSE
							CISY_MOUSE			ANO6_MOUSE
							NDE1_MOUSE			PX11C_MOUSE
							QCR1_MOUSE			TTYH3_MOUSE
							F213A_MOUSE			5HT1A_MOUSE
							MPPB_MOUSE			TSN7_MOUSE
							TBB2B_MOUSE			MOG_MOUSE
							SDHB_MOUSE			SL9A1_MOUSE
							LTOR1_MOUSE			ASTN1_MOUSE
							ACBG1_MOUSE			ABCB7_MOUSE
							GDIR1_MOUSE			SCRB1_MOUSE
							PCCB_MOUSE			LAP4A_MOUSE
							PARK7_MOUSE			VDAC1_MOUSE
							RTCB_MOUSE			VDAC3_MOUSE
							ETFA_MOUSE			VDAC2_MOUSE
							3HIDH_MOUSE			REEP5_MOUSE
							ACON_MOUSE			CLD11_MOUSE
							ARP3_MOUSE			ZDH20_MOUSE
							ECHB_MOUSE			SC5A6_MOUSE
							AB17A_MOUSE			SFT2A_MOUSE
							MYO5A_MOUSE			TM256_MOUSE
							GRIP1_MOUSE			TAPT1_MOUSE
							SPRE1_MOUSE			P5I11_MOUSE
							KCC2G_MOUSE			ERMP1_MOUSE
							PDIA6_MOUSE			LCLT1_MOUSE
							TBB6_MOUSE			HGNAT_MOUSE
							C1TC_MOUSE			LBR_MOUSE
							SYDC_MOUSE			ESYT2_MOUSE
							FA49B_MOUSE			S2533_MOUSE
							ETFD_MOUSE			VGLU1_MOUSE
							TADBP_MOUSE			CNNM2_MOUSE
							PCCA_MOUSE			TM55B_MOUSE
							NDUV1_MOUSE			CSCL2_MOUSE
							DLG2_MOUSE			SPP2B_MOUSE
							NDUS2_MOUSE			STING_MOUSE
							GOGA7_MOUSE			T120B_MOUSE
							NDUS1_MOUSE			MARH5_MOUSE
							KCC1G_MOUSE			CTR1_MOUSE
							ACLY_MOUSE			CD36_MOUSE
							RAB14_MOUSE			KCMA1_MOUSE
							PSMD2_MOUSE			AQP1_MOUSE
							ADPGK_MOUSE			ADCY6_MOUSE
							VIGLN_MOUSE			CPT1A_MOUSE
							ACSF2_MOUSE			5HT4R_MOUSE
							EIF3C_MOUSE			NAC1_MOUSE
							SCPDL_MOUSE			MYPR_MOUSE
							HNRPL_MOUSE			OX2R_MOUSE
							EIF3L_MOUSE			TM9S2_MOUSE
							THIL_MOUSE			FACE2_MOUSE
							HIBCH_MOUSE			EAA1_MOUSE
							NNRE_MOUSE			ABCD3_MOUSE
							SDHA_MOUSE			TM165_MOUSE
							ACAD9_MOUSE			ERG1_MOUSE
							HMCS1_MOUSE			ADT2_MOUSE
							COPA_MOUSE			MIP_MOUSE
							PYGB_MOUSE			PSN1_MOUSE
							SYEP_MOUSE			CAMLG_MOUSE
							P4K2B_MOUSE			ADT1_MOUSE
							KC1G3_MOUSE			EDNRB_MOUSE
							SEP11_MOUSE			CNR1_MOUSE
							THIM_MOUSE			STT3A_MOUSE
							DHPR_MOUSE			EAA2_MOUSE
							RAP2C_MOUSE			CD63_MOUSE
							HSDL1_MOUSE			ABCA1_MOUSE
							KC1G1_MOUSE			CD9_MOUSE
							R7BP_MOUSE			CD82_MOUSE
							NMNA2_MOUSE			GPM6B_MOUSE
							ECHA_MOUSE			GPM6A_MOUSE
							ODP2_MOUSE			CD81_MOUSE
							ERG7_MOUSE			5HT7R_MOUSE
							ODPX_MOUSE			SC6A1_MOUSE
							SGTA_MOUSE			NK1R_MOUSE
							ECHM_MOUSE			SC6A9_MOUSE
							PCKGM_MOUSE			5HT3A_MOUSE
							CCNY_MOUSE			GRIA2_MOUSE
							ALAT2_MOUSE			GRIA1_MOUSE
							ARL15_MOUSE			GBRG2_MOUSE
							C42S2_MOUSE			TRFR_MOUSE
							SAM50_MOUSE			GTR1_MOUSE
							ACTBL_MOUSE			PMP22_MOUSE
							EFTU_MOUSE			VPP2_MOUSE
							RAP2A_MOUSE			GTR4_MOUSE
							MUC2_MOUSE			SURF1_MOUSE
							AL3B1_MOUSE			NU4M_MOUSE
							LAP2_MOUSE			COX2_MOUSE
							AB17B_MOUSE			CYB_MOUSE
							SND1_MOUSE			SOAT2_MOUSE
							2AAA_MOUSE			IFM5_MOUSE
							IF2A_MOUSE			DHCR7_MOUSE
							RL10_MOUSE			S4A4_MOUSE
							RS9_MOUSE			DHB12_MOUSE
							ALEX_MOUSE			CLCN7_MOUSE
							GPDM_MOUSE			TSN6_MOUSE
							TPP2_MOUSE			ATP9A_MOUSE
							DPYL3_MOUSE			AT2A2_MOUSE
							DLG4_MOUSE			SATT_MOUSE
							PICK1_MOUSE			MYADM_MOUSE
							ANFC_MOUSE			VIAAT_MOUSE
							HS105_MOUSE			SCAM3_MOUSE
							GDIB_MOUSE			NPC1_MOUSE
							HCDH_MOUSE			CD151_MOUSE
							RASH_MOUSE			EAA4_MOUSE
							HSP74_MOUSE			MRP1_MOUSE
							PRDX2_MOUSE			SCRB2_MOUSE
							IRGM1_MOUSE			PLCA_MOUSE
							FLOT2_MOUSE			DEGS1_MOUSE
							ODO1_MOUSE			TSN15_MOUSE
							DJC11_MOUSE			PRRT2_MOUSE
							NEUFC_MOUSE			SCMC2_MOUSE
							PSMD1_MOUSE			UBR4_MOUSE
							SPRY7_MOUSE			TM201_MOUSE
							HSDL2_MOUSE			VAMP5_MOUSE
							P4K2A_MOUSE			LETM1_MOUSE
							MA6D1_MOUSE			DPP6_MOUSE
							GRD2I_MOUSE			PX11B_MOUSE
							ACADS_MOUSE			CLIC1_MOUSE
							PYC_MOUSE			TPBG_MOUSE
							YES_MOUSE			FPRP_MOUSE
							KCRB_MOUSE			VAPA_MOUSE
							ATPA_MOUSE			PREB_MOUSE
							TERA_MOUSE			FUT8_MOUSE
							PRDX5_MOUSE			NSDHL_MOUSE
							TBB5_MOUSE			SYT7_MOUSE
							LYPA1_MOUSE			SYT5_MOUSE
							FUMH_MOUSE			SYT11_MOUSE
							DPYL1_MOUSE			PODXL_MOUSE
							RS3A_MOUSE			RDH11_MOUSE
							RL19_MOUSE			CLIC4_MOUSE
							ARF5_MOUSE			PO210_MOUSE
							ARF1_MOUSE			TMM59_MOUSE
							TCPZ_MOUSE			JAG1_MOUSE
							TCPE_MOUSE			ITA2B_MOUSE
							TCPD_MOUSE			STX6_MOUSE
							TCPB_MOUSE			B4GT4_MOUSE
							IMB1_MOUSE			PLS1_MOUSE
							TBB4B_MOUSE			PLS3_MOUSE
							TBA1A_MOUSE			JAM2_MOUSE
							KAPCB_MOUSE			NTAL_MOUSE
							ACTS_MOUSE			DYSF_MOUSE
							GBLP_MOUSE			EXTL2_MOUSE
							ACTC_MOUSE			STX12_MOUSE
							RALA_MOUSE			SYT13_MOUSE
							1433Z_MOUSE			BEAN1_MOUSE
							CH60_MOUSE			TNR21_MOUSE
							HSP7C_MOUSE			SORC2_MOUSE
							RAC1_MOUSE			CHST7_MOUSE
							RS3_MOUSE			MXRA8_MOUSE
							GBB1_MOUSE			ALG2_MOUSE
							RAB1A_MOUSE			ALG5_MOUSE
							VATB2_MOUSE			JAM3_MOUSE
							RS4X_MOUSE			TIM50_MOUSE
							1433E_MOUSE			APMAP_MOUSE
							PRS8_MOUSE			TMX2_MOUSE
							RRAS2_MOUSE			MFA3L_MOUSE
							ARF4_MOUSE			HYEP_MOUSE
							RAP2B_MOUSE			SUSD3_MOUSE
							ABCE1_MOUSE			FXYD6_MOUSE
							ARF3_MOUSE			IFM1_MOUSE
							ARP2_MOUSE			RCAS1_MOUSE
							DNJC5_MOUSE			CY1_MOUSE
							SNP25_MOUSE			ARM10_MOUSE
							IF4A1_MOUSE			ALG14_MOUSE
							CDC42_MOUSE			CCD47_MOUSE
							ACTB_MOUSE			TOM70_MOUSE
							EIF3E_MOUSE			ACSL3_MOUSE
							EF2_MOUSE			NALD2_MOUSE
							IDI1_MOUSE			ANTR1_MOUSE
							STOM_MOUSE			GPI8_MOUSE
							IDHP_MOUSE			UCRI_MOUSE
							KPYM_MOUSE			CYB5B_MOUSE
							DHB4_MOUSE			IFM3_MOUSE
							ACADL_MOUSE			ABD12_MOUSE
							PA2G4_MOUSE			IFM2_MOUSE
							ACADV_MOUSE			DRS7B_MOUSE
							VATA_MOUSE			ATAD3_MOUSE
							GDIA_MOUSE			MFAP3_MOUSE
							CAV1_MOUSE			LRC59_MOUSE
							RL6_MOUSE			FACR1_MOUSE
							CAPZB_MOUSE			RPN1_MOUSE
							ALDH2_MOUSE			PMGT1_MOUSE
							NSF_MOUSE			TMM98_MOUSE
							GSTP2_MOUSE			ACSL6_MOUSE
							ACADM_MOUSE			ITM2C_MOUSE
							TCPQ_MOUSE			CLC2D_MOUSE
							HD_MOUSE			CSPG4_MOUSE
							ECI1_MOUSE			CD276_MOUSE
							CAP1_MOUSE			XYLK_MOUSE
							FYN_MOUSE			NCLN_MOUSE
							GRP75_MOUSE			TMX1_MOUSE
							HMGCL_MOUSE			CADM4_MOUSE
							PTN1_MOUSE			IGSF8_MOUSE
							PRDX1_MOUSE			MUC18_MOUSE
							ODPA_MOUSE			ABHD6_MOUSE
							RAB18_MOUSE			BST2_MOUSE
							RAB5C_MOUSE			PTTG_MOUSE
							RASK_MOUSE			SGPL1_MOUSE
							CTND1_MOUSE			B4GT7_MOUSE
							GNA14_MOUSE			EVA1B_MOUSE
							OAT_MOUSE			RELL1_MOUSE
							NOS2_MOUSE			PLPL8_MOUSE
							ATX10_MOUSE			CP51A_MOUSE
							KCC2B_MOUSE			MIRO2_MOUSE
							RL3_MOUSE			DNER_MOUSE
							GNA13_MOUSE			NRADD_MOUSE
							GNA12_MOUSE			STML1_MOUSE
							WNT3A_MOUSE			CNST_MOUSE
							DHE3_MOUSE			LRP11_MOUSE
							LYN_MOUSE			MIC60_MOUSE
							WNT5A_MOUSE			EMC1_MOUSE
							GNAQ_MOUSE			LCAP_MOUSE
							PRDX3_MOUSE			TMX4_MOUSE
							ESR1_MOUSE			TMX3_MOUSE
							GSTP1_MOUSE			PIGT_MOUSE
							FAS_MOUSE			GOLI4_MOUSE
							TPIS_MOUSE			PGAM5_MOUSE
							HXK1_MOUSE			PGES2_MOUSE
							GLCM_MOUSE			AOFB_MOUSE
							PTBP1_MOUSE			MA2A2_MOUSE
							LDHB_MOUSE			CKAP4_MOUSE
							HMOX1_MOUSE			PTK7_MOUSE
							MAP1B_MOUSE			CP20A_MOUSE
							RLA0_MOUSE			PLPL2_MOUSE
							ANXA6_MOUSE			C99L2_MOUSE
							FGR_MOUSE			F210A_MOUSE
							MDHC_MOUSE			WBP1L_MOUSE
							RL7_MOUSE			GLT12_MOUSE
							GPDA_MOUSE			ERLN2_MOUSE
							CNTN1_MOUSE			XYLT1_MOUSE
							RRAS_MOUSE			NRCAM_MOUSE
							GSTM1_MOUSE			NFASC_MOUSE
							EF1A1_MOUSE			LMTK1_MOUSE
							PGK1_MOUSE			T106B_MOUSE
							GNAI2_MOUSE			CHST2_MOUSE
							MDHM_MOUSE			LYRIC_MOUSE
							HCK_MOUSE			IMPA3_MOUSE
							ANXA2_MOUSE			PGRC2_MOUSE
							NEUM_MOUSE			MOGS_MOUSE
							CATL1_MOUSE			UD17C_MOUSE
							G6PI_MOUSE			MLEC_MOUSE
							LCK_MOUSE			SORT_MOUSE
							LDHA_MOUSE			GALT2_MOUSE
							AATM_MOUSE			TXD15_MOUSE
							ALDOA_MOUSE			SE6L1_MOUSE
							ALDOC_MOUSE			MANEA_MOUSE
							CAH2_MOUSE			NOMO1_MOUSE
							COPE_MOUSE			ANTR2_MOUSE
							IDHC_MOUSE			K1161_MOUSE
							STK16_MOUSE			MYOF_MOUSE
							WDR1_MOUSE			PTCA_MOUSE
							PSA3_MOUSE			EPCR_MOUSE
							EMC8_MOUSE			NPDC1_MOUSE
							EIF3D_MOUSE			AOFA_MOUSE
							DHX9_MOUSE			HECAM_MOUSE
							PSB5_MOUSE			DDR2_MOUSE
							ILK_MOUSE			TFR1_MOUSE
							IF6_MOUSE			DAG1_MOUSE
							COPB2_MOUSE			ITA6_MOUSE
							TPPC3_MOUSE			ITA7_MOUSE
							PSDE_MOUSE			DNJC1_MOUSE
							PSMD4_MOUSE			GSLG1_MOUSE
							PSB1_MOUSE			ITM2A_MOUSE
							SNP23_MOUSE			S27A1_MOUSE
							FLOT1_MOUSE			FUT10_MOUSE
							PRDX4_MOUSE			ECE1_MOUSE
							DLDH_MOUSE			TMED1_MOUSE
							DPYL2_MOUSE			UBP19_MOUSE
							GNAI1_MOUSE			NDST1_MOUSE
										PHAG1_MOUSE
										PCAT1_MOUSE
										EMC10_MOUSE
										PTPRG_MOUSE
										PDCD1_MOUSE
										LY9_MOUSE
										EGFR_MOUSE
										NEO1_MOUSE
										CXAR_MOUSE
										AT1B3_MOUSE
										NRP1_MOUSE
										SGCD_MOUSE
										STX4_MOUSE
										AUP1_MOUSE
										VAMP7_MOUSE
										CHL1_MOUSE
										LRIG1_MOUSE
										VAMP2_MOUSE
										VAMP3_MOUSE
										SNN_MOUSE
										STX1B_MOUSE
										B2L13_MOUSE
										OPA1_MOUSE
										NICA_MOUSE
										BACE1_MOUSE
										EPHB3_MOUSE
										MMP14_MOUSE
										MTX1_MOUSE
										SRPRB_MOUSE
										AL3A2_MOUSE
										SYT2_MOUSE
										SYT1_MOUSE
										ITAV_MOUSE
										ACSL1_MOUSE
										LDLR_MOUSE
										CALX_MOUSE
										ICAM2_MOUSE
										IL2RG_MOUSE
										PVRL2_MOUSE
										CD68_MOUSE
										CD28_MOUSE
										PGFRA_MOUSE
										TNR6_MOUSE
										MPRD_MOUSE
										ITAL_MOUSE
										EMB_MOUSE
										MAG_MOUSE
										FCERG_MOUSE
										TF_MOUSE
										PTPRA_MOUSE
										MET_MOUSE
										B4GT1_MOUSE
										CD44_MOUSE
										AT1B2_MOUSE
										AT1B1_MOUSE
										NCAM1_MOUSE
										CD1D1_MOUSE
										4F2_MOUSE
										ENV1_MOUSE
										CSF1_MOUSE
										CD3D_MOUSE
										ITM2B_MOUSE
										CBPD_MOUSE
										STX8_MOUSE
										DHB7_MOUSE
										VAMP4_MOUSE
										STX7_MOUSE
										I27RA_MOUSE
										PGRC1_MOUSE
										CNTP1_MOUSE
										LAT_MOUSE
										MMP15_MOUSE
										SYT3_MOUSE
										ADA19_MOUSE
										BET1_MOUSE
										ADA10_MOUSE
										STX1A_MOUSE
										FKBP8_MOUSE
										NCAM2_MOUSE
										SEM4D_MOUSE
										NDUBB_MOUSE
										GALT1_MOUSE
										BAK_MOUSE
										SC22B_MOUSE
										PLXB2_MOUSE
										MA1B1_MOUSE
										PROSC_MOUSE
										KEAP1_MOUSE
										HNRPF_MOUSE
										DNPEP_MOUSE
										PSA5_MOUSE
										SEPT5_MOUSE
										UBL3_MOUSE
										SUCB1_MOUSE
										E41L1_MOUSE
										PLD1_MOUSE
										Q9Z257_MOUSE
										STRAP_MOUSE
										SYVC_MOUSE
										DX39B_MOUSE
										SAE2_MOUSE
										GYS1_MOUSE
										EIF3G_MOUSE
										PLCB1_MOUSE
										P5CS_MOUSE
										ADNP_MOUSE
										AIFM1_MOUSE
										BPNT1_MOUSE
										PALM_MOUSE
										IF2H_MOUSE
										IF2G_MOUSE
										NPC2_MOUSE
										NCDN_MOUSE
										MTNB_MOUSE
										MAAI_MOUSE
										PSD13_MOUSE
										CAV2_MOUSE
										TAGL2_MOUSE
										E41L3_MOUSE
										ASAH1_MOUSE
										MPP2_MOUSE
										ARC_MOUSE
										CATZ_MOUSE
										KAD4_MOUSE
										ECI2_MOUSE
										SUCA_MOUSE
										COR1C_MOUSE
										ARL3_MOUSE
										PYGM_MOUSE
										PFKAP_MOUSE
										SYFB_MOUSE
										PROD_MOUSE
										PDC6I_MOUSE
										CAD13_MOUSE
										KAD3_MOUSE
										KAD2_MOUSE
										SPY4_MOUSE
										RUVB2_MOUSE
										LYPA2_MOUSE
										MYO1C_MOUSE
										HEBP1_MOUSE
										SEPT6_MOUSE
										PSA1_MOUSE
										PSB2_MOUSE
										PSB3_MOUSE
										PSA4_MOUSE
										FOXO1_MOUSE
										SQRD_MOUSE
										GUAD_MOUSE
										KAD1_MOUSE
										ACOT9_MOUSE
										ARC1A_MOUSE
										UCHL1_MOUSE
										ESTD_MOUSE
										GALK1_MOUSE
										RAB9A_MOUSE
										ACOX1_MOUSE
										ZEB2_MOUSE
										PLOD1_MOUSE
										TBL2_MOUSE
										AFAD_MOUSE
										GPC1_MOUSE
										COPG1_MOUSE
										EIF3I_MOUSE
										RGS20_MOUSE
										VPS29_MOUSE
										NFU1_MOUSE
										TOLIP_MOUSE
										QKI_MOUSE
										MAP1A_MOUSE
										RNF11_MOUSE
										DNJA2_MOUSE
										NDRG2_MOUSE
										ADDA_MOUSE
										TOM40_MOUSE
										MACF1_MOUSE
										SPY2_MOUSE
										PLEC_MOUSE
										HACL1_MOUSE
										SRCN1_MOUSE
										PPCE_MOUSE
										PSA6_MOUSE
										RHOA_MOUSE
										PRND_MOUSE
										TRXR1_MOUSE
										UBP14_MOUSE
										ARPC3_MOUSE
										AL9A1_MOUSE
										MPP6_MOUSE
										NUDT5_MOUSE
										RM39_MOUSE
										IQGA1_MOUSE
										SHLB1_MOUSE
										NSMA2_MOUSE
										LANC2_MOUSE
										RALB_MOUSE
										AK1A1_MOUSE
										COPB_MOUSE
										ANM1_MOUSE
										INO1_MOUSE
										DYHC1_MOUSE
										LTOR2_MOUSE
										IVD_MOUSE
										AGK_MOUSE
										Q9ESU7_MOUSE
										RTN3_MOUSE
										NDEL1_MOUSE
										XPO2_MOUSE
										RDH14_MOUSE
										TBB3_MOUSE
										TOR1A_MOUSE
										VPS35_MOUSE
										DPYL5_MOUSE
										PESC_MOUSE
										Q9EQ27_MOUSE
										DHB11_MOUSE
										INP4A_MOUSE
										RENT1_MOUSE
										ACOX3_MOUSE
										IPO7_MOUSE
										SIL1_MOUSE
										XRP2_MOUSE
										ETFB_MOUSE
										RM04_MOUSE
										NDUS3_MOUSE
										NB5R3_MOUSE
										GSTK1_MOUSE
										ETHE1_MOUSE
										PUR6_MOUSE
										NDUA8_MOUSE
										EIF3F_MOUSE
										6PGD_MOUSE
										NDUS7_MOUSE
										NDUA9_MOUSE
										GNAI3_MOUSE
										OCTC_MOUSE
										EIF3K_MOUSE
										KCY_MOUSE
										LONP2_MOUSE
										COASY_MOUSE
										Q9DBK7_MOUSE
										PGAM1_MOUSE
										AP2B1_MOUSE
										AL7A1_MOUSE
										TYSD1_MOUSE
										QCR2_MOUSE
										IAH1_MOUSE
										ATPO_MOUSE
										SNAA_MOUSE
										DCPS_MOUSE
										EXOS1_MOUSE
										ECHD1_MOUSE
										GATM_MOUSE
										ATG7_MOUSE
										PSD12_MOUSE
										EF1G_MOUSE
										RL4_MOUSE
										U2AF1_MOUSE
										SOX_MOUSE
										RL37_MOUSE
										IPYR_MOUSE
										PRPS1_MOUSE
										ACAD8_MOUSE
										ARMC1_MOUSE
										NOP56_MOUSE
										GLGB_MOUSE
										MSRA_MOUSE
										IDH3A_MOUSE
										NDUV2_MOUSE
										TBB4A_MOUSE
										SC23B_MOUSE
										TP4A3_MOUSE
										ATAD1_MOUSE
										OXSM_MOUSE
										Q9D3L3_MOUSE
										AACS_MOUSE
										DTNA_MOUSE
										ODO2_MOUSE
										DESI2_MOUSE
										ERP44_MOUSE
										RM53_MOUSE
										Q9D1H3_MOUSE
										LRC57_MOUSE
										RAB1B_MOUSE
										CNDP2_MOUSE
										ES1_MOUSE
										SYTC_MOUSE
										KPRA_MOUSE
										SCOT1_MOUSE
										SYRC_MOUSE
										RT30_MOUSE
										PGM1_MOUSE
										Q9D091_MOUSE
										MMS19_MOUSE
										ODPB_MOUSE
										5NT3A_MOUSE
										CISY_MOUSE
										RAB3B_MOUSE
										RL15_MOUSE
										SYG_MOUSE
										NDE1_MOUSE
										NNRD_MOUSE
										OLA1_MOUSE
										QCR1_MOUSE
										CAP2_MOUSE
										CB072_MOUSE
										GAPR1_MOUSE
										F213A_MOUSE
										ILF2_MOUSE
										RL11_MOUSE
										EIF1B_MOUSE
										MPPB_MOUSE
										DHRS7_MOUSE
										RGS19_MOUSE
										UQCC1_MOUSE
										DDAH1_MOUSE
										PUR9_MOUSE
										TBB2B_MOUSE
										MIC19_MOUSE
										RT14_MOUSE
										NDUB7_MOUSE
										RL14_MOUSE
										ARL8B_MOUSE
										1433B_MOUSE
										RS21_MOUSE
										TRAP1_MOUSE
										GLRX3_MOUSE
										NDUB9_MOUSE
										PCYOX_MOUSE
										CN166_MOUSE
										RAB5A_MOUSE
										SAR1B_MOUSE
										BZW1_MOUSE
										SDHB_MOUSE
										DECR_MOUSE
										LTOR1_MOUSE
										AMPL_MOUSE
										ATG3_MOUSE
										Q9CPX4_MOUSE
										RL17_MOUSE
										DHX30_MOUSE
										ACBG1_MOUSE
										GDIR1_MOUSE
										NTRI_MOUSE
										NU155_MOUSE
										RM43_MOUSE
										MCCA_MOUSE
										PCCB_MOUSE
										SYK_MOUSE
										Q99ML6_MOUSE
										PARK7_MOUSE
										CK5P3_MOUSE
										TNPO2_MOUSE
										RTCB_MOUSE
										ABCF2_MOUSE
										ETFA_MOUSE
										NDUAA_MOUSE
										DHRS4_MOUSE
										IF2B_MOUSE
										3HIDH_MOUSE
										DHRS1_MOUSE
										NAMPT_MOUSE
										PRP19_MOUSE
										ACON_MOUSE
										SERC_MOUSE
										Q99K78_MOUSE
										PLST_MOUSE
										Q99JZ4_MOUSE
										ARP3_MOUSE
										ECHB_MOUSE
										EIF3M_MOUSE
										GORS2_MOUSE
										AB17A_MOUSE
										PACN3_MOUSE
										THTM_MOUSE
										Q99J77_MOUSE
										DCMC_MOUSE
										MYO5A_MOUSE
										GRIP1_MOUSE
										SPRE1_MOUSE
										SPRE2_MOUSE
										KCC2G_MOUSE
										PDE2A_MOUSE
										PDIA6_MOUSE
										P5CR2_MOUSE
										MARC2_MOUSE
										TBB6_MOUSE
										C1TC_MOUSE
										SYDC_MOUSE
										RM37_MOUSE
										DDX27_MOUSE
										FA49B_MOUSE
										SF3B3_MOUSE
										THIKA_MOUSE
										ETFD_MOUSE
										HNRLL_MOUSE
										TADBP_MOUSE
										RAB31_MOUSE
										WDR7_MOUSE
										FPPS_MOUSE
										SP16H_MOUSE
										ASB9_MOUSE
										RAB4B_MOUSE
										TMLH_MOUSE
										PCCA_MOUSE
										GRHPR_MOUSE
										NDUV1_MOUSE
										Q91Y01_MOUSE
										Q91XZ8_MOUSE
										Q91XY7_MOUSE
										DLG2_MOUSE
										NCALD_MOUSE
										Q91X95_MOUSE
										DCXR_MOUSE
										ITFG2_MOUSE
										NDUS2_MOUSE
										UBTD1_MOUSE
										TXND5_MOUSE
										GOGA7_MOUSE
										CBR4_MOUSE
										DDX1_MOUSE
										MIC25_MOUSE
										IPYR2_MOUSE
										BZW2_MOUSE
										RINI_MOUSE
										NDUS1_MOUSE
										KCC1G_MOUSE
										Q91VA7_MOUSE
										ACLY_MOUSE
										Q91V89_MOUSE
										ISOC1_MOUSE
										Q91V48_MOUSE
										RAB14_MOUSE
										BACH_MOUSE
										HNRPU_MOUSE
										ARL8A_MOUSE
										RAB7B_MOUSE
										UBA5_MOUSE
										RCC1_MOUSE
										GD1L1_MOUSE
										RT23_MOUSE
										DX39A_MOUSE
										RM50_MOUSE
										SIR2_MOUSE
										PTGR2_MOUSE
										PSMD2_MOUSE
										ADPGK_MOUSE
										VIGLN_MOUSE
										MYH9_MOUSE
										FYCO1_MOUSE
										HIP1_MOUSE
										ABHD4_MOUSE
										ACSF2_MOUSE
										AMPB_MOUSE
										ABHEB_MOUSE
										THIKB_MOUSE
										KPRB_MOUSE
										RHOQ_MOUSE
										CD109_MOUSE
										QIL1_MOUSE
										FABD_MOUSE
										PTH2_MOUSE
										EIF3C_MOUSE
										BPHL_MOUSE
										ZNFX1_MOUSE
										SCPDL_MOUSE
										AL1L1_MOUSE
										HOT_MOUSE
										HNRPL_MOUSE
										GALE_MOUSE
										BLMH_MOUSE
										EIF3L_MOUSE
										THIL_MOUSE
										HIBCH_MOUSE
										ALAT1_MOUSE
										Q8K596_MOUSE
										NNRE_MOUSE
										PREP_MOUSE
										LGI3_MOUSE
										STXB5_MOUSE
										NDUS8_MOUSE
										CHAP1_MOUSE
										MATR3_MOUSE
										RM38_MOUSE
										SDHA_MOUSE
										Q8K1M3_MOUSE
										PDXK_MOUSE
										HS12A_MOUSE
										AL1L2_MOUSE
										BORG1_MOUSE
										EIF3B_MOUSE
										ACAD9_MOUSE
										HMCS1_MOUSE
										PAK2_MOUSE
										COPA_MOUSE
										FERM2_MOUSE
										PYGB_MOUSE
										RFTN2_MOUSE
										AL4A1_MOUSE
										SEPT8_MOUSE
										SYNJ1_MOUSE
										Q8CH20_MOUSE
										GNAL_MOUSE
										Q8CGF4_MOUSE
										SYEP_MOUSE
										Q8CGB9_MOUSE
										ARK72_MOUSE
										Q8CFX3_MOUSE
										GCST_MOUSE
										TXNL1_MOUSE
										UFL1_MOUSE
										NHLC3_MOUSE
										DCTN4_MOUSE
										P4K2B_MOUSE
										Q8CBB7_MOUSE
										PDE10_MOUSE
										ANK2_MOUSE
										Q8C8M3_MOUSE
										UBA3_MOUSE
										UBA6_MOUSE
										PCYXL_MOUSE
										ENDD1_MOUSE
										KC1G3_MOUSE
										F120C_MOUSE
										SEP11_MOUSE
										FRS2_MOUSE
										CPNE1_MOUSE
										ASGL1_MOUSE
										COAC_MOUSE
										DYN3_MOUSE
										TENR_MOUSE
										TBCD_MOUSE
										VP13C_MOUSE
										CTDS2_MOUSE
										THIM_MOUSE
										SSDH_MOUSE
										Q8BVQ9_MOUSE
										DHPR_MOUSE
										VATH_MOUSE
										Q8BUH3_MOUSE
										RAP2C_MOUSE
										HSDL1_MOUSE
										FLNA_MOUSE
										KC1G1_MOUSE
										CPNE3_MOUSE
										Q8BSN6_MOUSE
										SCFD1_MOUSE
										Q8BRB8_MOUSE
										PALM2_MOUSE
										R7BP_MOUSE
										DMXL2_MOUSE
										DAAM1_MOUSE
										NMNA2_MOUSE
										ECHA_MOUSE
										GCP60_MOUSE
										ODP2_MOUSE
										MAON_MOUSE
										NOP9_MOUSE
										ERG7_MOUSE
										LSAMP_MOUSE
										MBLC2_MOUSE
										Q8BL63_MOUSE
										ODPX_MOUSE
										IPO5_MOUSE
										AHSA1_MOUSE
										RT35_MOUSE
										PSMD5_MOUSE
										EIF2A_MOUSE
										SGTA_MOUSE
										Q8BIX2_MOUSE
										GANAB_MOUSE
										DCAKD_MOUSE
										ECHM_MOUSE
										NU107_MOUSE
										EHD2_MOUSE
										COR2B_MOUSE
										Q8BH40_MOUSE
										PCKGM_MOUSE
										CS052_MOUSE
										CCNY_MOUSE
										PHIPL_MOUSE
										ALAT2_MOUSE
										ARL15_MOUSE
										SYAC_MOUSE
										C42S2_MOUSE
										SAM50_MOUSE
										ZADH2_MOUSE
										EFR3A_MOUSE
										Q8BG37_MOUSE
										PSD11_MOUSE
										ROA3_MOUSE
										ACTBL_MOUSE
										EFTU_MOUSE
										DLG1_MOUSE
										THEM6_MOUSE
										RAP2A_MOUSE
										NEGR1_MOUSE
										MUC2_MOUSE
										L2GL1_MOUSE
										GLRX5_MOUSE
										BDH_MOUSE
										RT07_MOUSE
										VRK1_MOUSE
										AL3B1_MOUSE
										TDRKH_MOUSE
										FA98B_MOUSE
										PUM1_MOUSE
										SCRIB_MOUSE
										PUM2_MOUSE
										DAAM2_MOUSE
										AUXI_MOUSE
										CYLD_MOUSE
										PHF8_MOUSE
										CAPS1_MOUSE
										LAP2_MOUSE
										LRRC7_MOUSE
										SAHH2_MOUSE
										RRAGD_MOUSE
										ATL2_MOUSE
										KPBB_MOUSE
										OTUB1_MOUSE
										2AAB_MOUSE
										Q7TNC9_MOUSE
										HUWE1_MOUSE
										TBB2A_MOUSE
										NDUAC_MOUSE
										CYFP1_MOUSE
										AB17B_MOUSE
										PICAL_MOUSE
										SND1_MOUSE
										Q78JN3_MOUSE
										MSRB2_MOUSE
										2AAA_MOUSE
										TLN2_MOUSE
										RS27L_MOUSE
										IF2A_MOUSE
										RL10_MOUSE
										RS27_MOUSE
										RS9_MOUSE
										EFR3B_MOUSE
										CNOT1_MOUSE
										GNAS1_MOUSE
										ALEX_MOUSE
										KCC2D_MOUSE
										UBTD2_MOUSE
										SNR40_MOUSE
										CHD4_MOUSE
										RGMA_MOUSE
										Q6PCQ6_MOUSE
										LPPRC_MOUSE
										HERC4_MOUSE
										ARHGI_MOUSE
										XPO1_MOUSE
										UGGG1_MOUSE
										SMHD1_MOUSE
										ABCF1_MOUSE
										ODBB_MOUSE
										TNPO3_MOUSE
										2ABA_MOUSE
										Q6NXL1_MOUSE
										MREG_MOUSE
										CPSF6_MOUSE
										PEPL1_MOUSE
										NOL4L_MOUSE
										Q6DFY2_MOUSE
										NOP58_MOUSE
										RHG21_MOUSE
										RFTN1_MOUSE
										F120A_MOUSE
										SYMC_MOUSE
										SAHH3_MOUSE
										PKP4_MOUSE
										Q68FG2_MOUSE
										CLH1_MOUSE
										GPDM_MOUSE
										TPP2_MOUSE
										G3PT_MOUSE
										SYN2_MOUSE
										RAB34_MOUSE
										SDPR_MOUSE
										SBP2_MOUSE
										VAT1_MOUSE
										SH3G2_MOUSE
										DBNL_MOUSE
										THRSP_MOUSE
										SPTB2_MOUSE
										DPYL3_MOUSE
										DDX3X_MOUSE
										RHOC_MOUSE
										DLG4_MOUSE
										PON2_MOUSE
										PICK1_MOUSE
										PCBP2_MOUSE
										MYH10_MOUSE
										ANFC_MOUSE
										A2M_MOUSE
										RANT_MOUSE
										LASP1_MOUSE
										SERA_MOUSE
										HS105_MOUSE
										DDX5_MOUSE
										GDIR2_MOUSE
										GDIB_MOUSE
										FSCN1_MOUSE
										RAD21_MOUSE
										AP180_MOUSE
										CY24A_MOUSE
										HCDH_MOUSE
										RASH_MOUSE
										HSP74_MOUSE
										ARHG1_MOUSE
										PA1B3_MOUSE
										PRDX2_MOUSE
										ASNS_MOUSE
										ADIPO_MOUSE
										Q60977_MOUSE
										DBP_MOUSE
										STIP1_MOUSE
										SPB6_MOUSE
										STXB3_MOUSE
										IRGM1_MOUSE
										P4HA1_MOUSE
										SAMH1_MOUSE
										HNRPD_MOUSE
										CLPB_MOUSE
										FLOT2_MOUSE
										GRB2_MOUSE
										ODO1_MOUSE
										DJC11_MOUSE
										Q5U415_MOUSE
										ACACA_MOUSE
										PSME4_MOUSE
										NEUFC_MOUSE
										DHR13_MOUSE
										IF2B2_MOUSE
										Q5RJV4_MOUSE
										Q5M9J9_MOUSE
										Q5I0X8_MOUSE
										Q5FWI9_MOUSE
										AAPK1_MOUSE
										RASF5_MOUSE
										LRC47_MOUSE
										DDX17_MOUSE
										PDS5B_MOUSE
										TET2_MOUSE
										Q4G0B8_MOUSE
										PR38A_MOUSE
										Q3UXS0_MOUSE
										Q3UXL1_MOUSE
										SC31A_MOUSE
										GRIN1_MOUSE
										Q3UN60_MOUSE
										CLN5_MOUSE
										EDC4_MOUSE
										CAMKV_MOUSE
										LYPL1_MOUSE
										TNKS2_MOUSE
										Q3UEG9_MOUSE
										Q3U5V8_MOUSE
										Q3U429_MOUSE
										Q3U3J1_MOUSE
										DDB1_MOUSE
										Q3U0T9_MOUSE
										F131B_MOUSE
										PSMD1_MOUSE
										PBIP1_MOUSE
										YD021_MOUSE
										SCRN3_MOUSE
										SMCA4_MOUSE
										Q3TJQ2_MOUSE
										SNUT2_MOUSE
										SPRY7_MOUSE
										FAF2_MOUSE
										PLBL2_MOUSE
										CCD69_MOUSE
										OSBP1_MOUSE
										ACO10_MOUSE
										Q2VWQ4_MOUSE
										HSDL2_MOUSE
										P4K2A_MOUSE
										PSD3_MOUSE
										F219B_MOUSE
										Q14DP9_MOUSE
										PTCD3_MOUSE
										MA6D1_MOUSE
										PSA_MOUSE
										GRD2I_MOUSE
										SSRP1_MOUSE
										ACADS_MOUSE
										PYC_MOUSE
										YES_MOUSE
										KCRB_MOUSE
										ATPA_MOUSE
										ANK1_MOUSE
										CTNB1_MOUSE
										UBA1_MOUSE
										TERA_MOUSE
										NDKB_MOUSE
										GAS1_MOUSE
										TOP2A_MOUSE
										HNRL2_MOUSE
										G6PD1_MOUSE
										XDH_MOUSE
										PRDX5_MOUSE
										TBB5_MOUSE
										ARVC_MOUSE
										NFIB_MOUSE
										LYPA1_MOUSE
										FUMH_MOUSE
										GSH1_MOUSE
										ANXA4_MOUSE
										DPYL1_MOUSE
										PSME2_MOUSE
										RS3A_MOUSE
										CSRP1_MOUSE
										MCM2_MOUSE
										RL10L_MOUSE
										ISC2A_MOUSE
										RL19_MOUSE
										AP2M1_MOUSE
										ARF5_MOUSE
										ARF1_MOUSE
										TCPG_MOUSE
										TCPZ_MOUSE
										TCPE_MOUSE
										TCPD_MOUSE
										TCPB_MOUSE
										TCPH_MOUSE
										LYAG_MOUSE
										CASP3_MOUSE
										NHRF1_MOUSE
										USP9X_MOUSE
										ELAV1_MOUSE
										ROCK2_MOUSE
										HNRH2_MOUSE
										PEBP1_MOUSE
										EM55_MOUSE
										CATE_MOUSE
										IMB1_MOUSE
										KPCB_MOUSE
										TBA1C_MOUSE
										TBB4B_MOUSE
										TBA1A_MOUSE
										1433T_MOUSE
										KAPCB_MOUSE
										ACTS_MOUSE
										GBLP_MOUSE
										UB2L3_MOUSE
										ACTC_MOUSE
										PHB_MOUSE
										PP2AA_MOUSE
										PP2BA_MOUSE
										RALA_MOUSE
										KPCG_MOUSE
										UBC9_MOUSE
										RS17_MOUSE
										ACTG_MOUSE
										IF5A1_MOUSE
										1433Z_MOUSE
										GNAS2_MOUSE
										CH60_MOUSE
										TCTP_MOUSE
										HSP7C_MOUSE
										RAB3A_MOUSE
										RAC1_MOUSE
										RL40_MOUSE
										RS27A_MOUSE
										PROF1_MOUSE
										RL8_MOUSE
										RS3_MOUSE
										GBB2_MOUSE
										GBB1_MOUSE
										RS25_MOUSE
										RAN_MOUSE
										RAB1A_MOUSE
										VATB2_MOUSE
										MTPN_MOUSE
										VISL1_MOUSE
										RHOB_MOUSE
										ACTA_MOUSE
										PP2AB_MOUSE
										RS4X_MOUSE
										EF1A2_MOUSE
										PO3F4_MOUSE
										KCAB2_MOUSE
										PRS10_MOUSE
										ARF6_MOUSE
										SMD3_MOUSE
										RS11_MOUSE
										1433E_MOUSE
										RS15A_MOUSE
										RS8_MOUSE
										PRS8_MOUSE
										PRS4_MOUSE
										PP1B_MOUSE
										PP1A_MOUSE
										RRAS2_MOUSE
										1433G_MOUSE
										HNRPK_MOUSE
										GABT_MOUSE
										ARF4_MOUSE
										RAP2B_MOUSE
										ABCE1_MOUSE
										ARL1_MOUSE
										ARF3_MOUSE
										ARP2_MOUSE
										UBE2N_MOUSE
										UBE2K_MOUSE
										RAB10_MOUSE
										RAB5B_MOUSE
										DNJC5_MOUSE
										SNP25_MOUSE
										IF4A1_MOUSE
										CDC42_MOUSE
										MDGA2_MOUSE
										ACTB_MOUSE
										GBRL2_MOUSE
										PCBP1_MOUSE
										NANO2_MOUSE
										EIF3E_MOUSE
										RUVB1_MOUSE
										ARPC4_MOUSE
										PCMD1_MOUSE
										AAAS_MOUSE
										CTDS1_MOUSE
										CTDSL_MOUSE
										UCHL4_MOUSE
										EF2_MOUSE
										ASM3B_MOUSE
										RT21_MOUSE
										IDI1_MOUSE
										ACTN4_MOUSE
										EF1D_MOUSE
										CTBP2_MOUSE
										UBP5_MOUSE
										RAB8A_MOUSE
										IRG1_MOUSE
										PUR8_MOUSE
										PRS6B_MOUSE
										STOM_MOUSE
										DPOG1_MOUSE
										IDHP_MOUSE
										RAB2A_MOUSE
										PIPNB_MOUSE
										CCHL_MOUSE
										ODB2_MOUSE
										CPT2_MOUSE
										KPYM_MOUSE
										FABP7_MOUSE
										VA0D1_MOUSE
										DHB4_MOUSE
										RL9_MOUSE
										ACADL_MOUSE
										RAB7A_MOUSE
										PA2G4_MOUSE
										ACADV_MOUSE
										VATA_MOUSE
										GDIA_MOUSE
										ODBA_MOUSE
										FRIL2_MOUSE
										CAV1_MOUSE
										MCM4_MOUSE
										HCLS1_MOUSE
										PPM1A_MOUSE
										GSTM5_MOUSE
										CBR1_MOUSE
										HS74L_MOUSE
										LMNA_MOUSE
										RFX1_MOUSE
										DCE2_MOUSE
										DCE1_MOUSE
										ANXA5_MOUSE
										EIF1_MOUSE
										RPIA_MOUSE
										RL5_MOUSE
										RL29_MOUSE
										RL6_MOUSE
										PFKAM_MOUSE
										GSHR_MOUSE
										CAPZB_MOUSE
										CAZA2_MOUSE
										ALDH2_MOUSE
										QOR_MOUSE
										MYO1B_MOUSE
										AINX_MOUSE
										PRS7_MOUSE
										NSF_MOUSE
										GSTP2_MOUSE
										ACADM_MOUSE
										ALDR_MOUSE
										TCPQ_MOUSE
										HD_MOUSE
										PURA_MOUSE
										STAT4_MOUSE
										ECI1_MOUSE
										VP26A_MOUSE
										CAP1_MOUSE
										FYN_MOUSE
										DYN1_MOUSE
										GRP75_MOUSE
										HMGCL_MOUSE
										NCPR_MOUSE
										PTN1_MOUSE
										PRDX1_MOUSE
										RFC1_MOUSE
										FBRL_MOUSE
										FAAA_MOUSE
										ODPA_MOUSE
										RAB18_MOUSE
										RAB12_MOUSE
										RAB21_MOUSE
										RAB5C_MOUSE
										UBP4_MOUSE
										HYES_MOUSE
										FAK1_MOUSE
										RANG_MOUSE
										SYWC_MOUSE
										RASK_MOUSE
										AKT1_MOUSE
										PO3F3_MOUSE
										KAP3_MOUSE
										UBA1Y_MOUSE
										CTND1_MOUSE
										GNA14_MOUSE
										PPIC_MOUSE
										KCRU_MOUSE
										TEAD1_MOUSE
										OAT_MOUSE
										NOS2_MOUSE
										HEXA_MOUSE
										FRIL1_MOUSE
										GBB4_MOUSE
										MRP_MOUSE
										ATX10_MOUSE
										KCC2B_MOUSE
										PDIA3_MOUSE
										RL3_MOUSE
										GNA13_MOUSE
										GNA12_MOUSE
										MAP4_MOUSE
										WNT3A_MOUSE
										SYSC_MOUSE
										P85A_MOUSE
										DHE3_MOUSE
										CTNA1_MOUSE
										RADI_MOUSE
										MOES_MOUSE
										EZRI_MOUSE
										TLN1_MOUSE
										LYN_MOUSE
										RS2_MOUSE
										MCM3_MOUSE
										AL1A1_MOUSE
										IMDH2_MOUSE
										LKHA4_MOUSE
										CAPG_MOUSE
										CATA_MOUSE
										BGAL_MOUSE
										PNPH_MOUSE
										WNT5A_MOUSE
										MFGM_MOUSE
										CYTC_MOUSE
										GNAQ_MOUSE
										GNA11_MOUSE
										VIME_MOUSE
										PRDX3_MOUSE
										GRP78_MOUSE
										ESR1_MOUSE
										SERPH_MOUSE
										GSTP1_MOUSE
										FAS_MOUSE
										GNAO_MOUSE
										COF1_MOUSE
										KS6A3_MOUSE
										KS6A1_MOUSE
										CATD_MOUSE
										CD48_MOUSE
										TPIS_MOUSE
										PPIA_MOUSE
										HXK1_MOUSE
										GLCM_MOUSE
										AP2A2_MOUSE
										AP2A1_MOUSE
										PTBP1_MOUSE
										ENOG_MOUSE
										ENOA_MOUSE
										HSP72_MOUSE
										G3P_MOUSE
										HS71L_MOUSE
										SPTN1_MOUSE
										DDX3L_MOUSE
										MUTA_MOUSE
										LDHB_MOUSE
										LEG1_MOUSE
										NDKA_MOUSE
										GLNA_MOUSE
										HMOX1_MOUSE
										MAP1B_MOUSE
										RLA0_MOUSE
										ANXA6_MOUSE
										PSMD3_MOUSE
										FGR_MOUSE
										CALR_MOUSE
										MDHC_MOUSE
										RL7_MOUSE
										C1QB_MOUSE
										GPDA_MOUSE
										GELS_MOUSE
										RL7A_MOUSE
										CNTN1_MOUSE
										PFKAL_MOUSE
										BGLR_MOUSE
										KCC2A_MOUSE
										HS90B_MOUSE
										GPX1_MOUSE
										LIPL_MOUSE
										PARP1_MOUSE
										RRAS_MOUSE
										PERF_MOUSE
										CD14_MOUSE
										GSTM1_MOUSE
										THIO_MOUSE
										CATB_MOUSE
										EF1A1_MOUSE
										ANXA1_MOUSE
										LY6C2_MOUSE
										LY6C1_MOUSE
										UBC_MOUSE
										CHMP6_MOUSE
										SODM_MOUSE
										PGK1_MOUSE
										NUCL_MOUSE
										PDIA1_MOUSE
										PGK2_MOUSE
										GNAI2_MOUSE
										RASN_MOUSE
										NFM_MOUSE
										NFL_MOUSE
										MDHM_MOUSE
										ENPL_MOUSE
										HCK_MOUSE
										PDIA4_MOUSE
										HS90A_MOUSE
										ALBU_MOUSE
										ANXA2_MOUSE
										KCRM_MOUSE
										NEUM_MOUSE
										CATL1_MOUSE
										G6PI_MOUSE
										GCR_MOUSE
										LCK_MOUSE
										LDHA_MOUSE
										SRC_MOUSE
										TBA1B_MOUSE
										AATM_MOUSE
										AATC_MOUSE
										KAPCA_MOUSE
										ALDOA_MOUSE
										ALDOC_MOUSE
										PRIO_MOUSE
										MBP_MOUSE
										HBB1_MOUSE
										HBA_MOUSE
										THY1_MOUSE
										CO4B_MOUSE
										CO3_MOUSE
										CAH2_MOUSE
										COPE_MOUSE
										COR1A_MOUSE
										TPP1_MOUSE
										LGMN_MOUSE
										SYN1_MOUSE
										IDHC_MOUSE
										TOM1_MOUSE
										BIRC6_MOUSE
										BSN_MOUSE
										CTBP1_MOUSE
										STK16_MOUSE
										PRS6A_MOUSE
										LTOR3_MOUSE
										PPT1_MOUSE
										PLIN4_MOUSE
										DC1I1_MOUSE
										WDR1_MOUSE
										O88325_MOUSE
										GNAZ_MOUSE
										PSA3_MOUSE
										EMC8_MOUSE
										GPX41_MOUSE
										E41L2_MOUSE
										NMT1_MOUSE
										HMOX2_MOUSE
										EF1B_MOUSE
										PGAM2_MOUSE
										EIF3D_MOUSE
										DHX9_MOUSE
										PSB5_MOUSE
										ILK_MOUSE
										IF6_MOUSE
										SEPT7_MOUSE
										NIPS2_MOUSE
										AKA7A_MOUSE
										COPB2_MOUSE
										IMPA1_MOUSE
										TPPC3_MOUSE
										ASNA_MOUSE
										SRPK2_MOUSE
										AL1A7_MOUSE
										CTND2_MOUSE
										LSM2_MOUSE
										BCAT2_MOUSE
										HNRH1_MOUSE
										AP1B1_MOUSE
										O35619_MOUSE
										PSDE_MOUSE
										ECH1_MOUSE
										CAN1_MOUSE
										DHX15_MOUSE
										PSMD4_MOUSE
										DPYL4_MOUSE
										GSTO1_MOUSE
										PSB1_MOUSE
										SNP23_MOUSE
										NCOA3_MOUSE
										SDCB1_MOUSE
										FLOT1_MOUSE
										PRDX4_MOUSE
										UBE3A_MOUSE
										HCD2_MOUSE
										DLDH_MOUSE
										PRDX6_MOUSE
										CAN5_MOUSE
										MAP2_MOUSE
										MYH11_MOUSE
										STXB1_MOUSE
										DPYL2_MOUSE
										CAN2_MOUSE
										HXK2_MOUSE
										K9J7B2_MOUSE
										J3QMM7_MOUSE
										ANK3_MOUSE
										TRIPC_MOUSE
										F8VQ05_MOUSE
										F8VPN4_MOUSE
										SYGP1_MOUSE
										E9QKR0_MOUSE
										E9QJT3_MOUSE
										E9Q7L0_MOUSE
										E9Q6R7_MOUSE
										DESP_MOUSE
										ACACB_MOUSE
										E9Q467_MOUSE
										E9Q3E1_MOUSE
										E9PZP8_MOUSE
										E9PYF7_MOUSE
										GLSK_MOUSE
										D3Z5M2_MOUSE
										D3YVW2_MOUSE
										D3YUJ3_MOUSE
										B9EKT6_MOUSE
										B9EKJ3_MOUSE
										B9EKB9_MOUSE
										B9EIA2_MOUSE
										B7ZCT1_MOUSE
										GNAI1_MOUSE
										B2RRH9_MOUSE
										PYR1_MOUSE
										B2RPS1_MOUSE
										B1ASP2_MOUSE
										B1ARB3_MOUSE
										A6ZI47_MOUSE
										FMNL2_MOUSE
										AF9_MOUSE
										A2AGH5_MOUSE
										A2AG68_MOUSE
										A1L3P4_MOUSE

## Sheet: Total protein topology
Total	Cytoplasmic	Single Pass	Multi Pass	TM
16699	12381	1996	2322	4318			Total uniprot annotated membrane proteins	Total single pass membrane proteins	Total multi pass membrane proteins	All cytosolic proteins
							3BHS7_MOUSE	3BHS1_MOUSE	3BHS7_MOUSE	1433B_MOUSE
16699							5HT1A_MOUSE	3BHS2_MOUSE	5HT1A_MOUSE	1433E_MOUSE
							5HT1B_MOUSE	3BHS3_MOUSE	5HT1B_MOUSE	1433F_MOUSE
	Cytoplasmic	Single Pass	Multi Pass				5HT1D_MOUSE	3BHS4_MOUSE	5HT1D_MOUSE	1433G_MOUSE
	74.1422	11.9528	13.905				5HT1F_MOUSE	3BHS5_MOUSE	5HT1F_MOUSE	1433S_MOUSE
							5HT2A_MOUSE	3BHS6_MOUSE	5HT2A_MOUSE	1433T_MOUSE
							5HT2B_MOUSE	4F2_MOUSE	5HT2B_MOUSE	1433Z_MOUSE
							5HT2C_MOUSE	68MP_MOUSE	5HT2C_MOUSE	1A1L1_MOUSE
							5HT3A_MOUSE	A3LT2_MOUSE	5HT3A_MOUSE	1A1L2_MOUSE
							5HT3B_MOUSE	A4GAT_MOUSE	5HT3B_MOUSE	2A5A_MOUSE
							5HT4R_MOUSE	A4_MOUSE	5HT4R_MOUSE	2A5E_MOUSE
							5HT5A_MOUSE	AAAD_MOUSE	5HT5A_MOUSE	2A5G_MOUSE
							5HT5B_MOUSE	ABD12_MOUSE	5HT5B_MOUSE	2AAA_MOUSE
							5HT6R_MOUSE	ABHD1_MOUSE	5HT6R_MOUSE	2AAB_MOUSE
							5HT7R_MOUSE	ABHD2_MOUSE	5HT7R_MOUSE	2ABA_MOUSE
							AA1R_MOUSE	ABHD3_MOUSE	AA1R_MOUSE	2ABB_MOUSE
							AA2AR_MOUSE	ABHD6_MOUSE	AA2AR_MOUSE	2ABD_MOUSE
							AA2BR_MOUSE	ABHDD_MOUSE	AA2BR_MOUSE	2ABG_MOUSE
							AA3R_MOUSE	ABHEA_MOUSE	AA3R_MOUSE	3BP1_MOUSE
							AAA1_MOUSE	ACBD5_MOUSE	AAA1_MOUSE	3BP2_MOUSE
							AAAT_MOUSE	ACE2_MOUSE	AAAT_MOUSE	3BP5L_MOUSE
							ABC8A_MOUSE	ACE_MOUSE	ABC8A_MOUSE	3BP5_MOUSE
							ABC8B_MOUSE	ACSL1_MOUSE	ABC8B_MOUSE	3HAO_MOUSE
							ABCA1_MOUSE	ACSL3_MOUSE	ABCA1_MOUSE	3HIDH_MOUSE
							ABCA2_MOUSE	ACSL4_MOUSE	ABCA2_MOUSE	3MG_MOUSE
							ABCA3_MOUSE	ACSL5_MOUSE	ABCA3_MOUSE	41_MOUSE
							ABCA4_MOUSE	ACSL6_MOUSE	ABCA4_MOUSE	4EBP1_MOUSE
							ABCA5_MOUSE	ACV1B_MOUSE	ABCA5_MOUSE	4EBP2_MOUSE
							ABCA6_MOUSE	ACV1C_MOUSE	ABCA6_MOUSE	4EBP3_MOUSE
							ABCA7_MOUSE	ACVL1_MOUSE	ABCA7_MOUSE	4ET_MOUSE
							ABCA9_MOUSE	ACVR1_MOUSE	ABCA9_MOUSE	5NT1A_MOUSE
							ABCAD_MOUSE	AD26A_MOUSE	ABCAD_MOUSE	5NT1B_MOUSE
							ABCB5_MOUSE	ADA10_MOUSE	ABCB5_MOUSE	5NT3A_MOUSE
							ABCB6_MOUSE	ADA11_MOUSE	ABCB6_MOUSE	5NT3B_MOUSE
							ABCB7_MOUSE	ADA12_MOUSE	ABCB7_MOUSE	5NTC_MOUSE
							ABCB8_MOUSE	ADA15_MOUSE	ABCB8_MOUSE	5NTD_MOUSE
							ABCB9_MOUSE	ADA17_MOUSE	ABCB9_MOUSE	6PGD_MOUSE
							ABCBA_MOUSE	ADA18_MOUSE	ABCBA_MOUSE	6PGL_MOUSE
							ABCBB_MOUSE	ADA19_MOUSE	ABCBB_MOUSE	7B2_MOUSE
							ABCC9_MOUSE	ADA21_MOUSE	ABCC9_MOUSE	8ODP_MOUSE
							ABCD1_MOUSE	ADA22_MOUSE	ABCD1_MOUSE	A14EL_MOUSE
							ABCD2_MOUSE	ADA23_MOUSE	ABCD2_MOUSE	A16A1_MOUSE
							ABCD3_MOUSE	ADA24_MOUSE	ABCD3_MOUSE	A16L1_MOUSE
							ABCD4_MOUSE	ADA25_MOUSE	ABCD4_MOUSE	A16L2_MOUSE
							ABCG1_MOUSE	ADA28_MOUSE	ABCG1_MOUSE	A1AG1_MOUSE
							ABCG2_MOUSE	ADA29_MOUSE	ABCG2_MOUSE	A1AG2_MOUSE
							ABCG3_MOUSE	ADA32_MOUSE	ABCG3_MOUSE	A1AG3_MOUSE
							ABCG5_MOUSE	ADA33_MOUSE	ABCG5_MOUSE	A1AT1_MOUSE
							ABCG8_MOUSE	ADAM2_MOUSE	ABCG8_MOUSE	A1AT2_MOUSE
							ABHGA_MOUSE	ADAM5_MOUSE	ABHGA_MOUSE	A1AT3_MOUSE
							ACATN_MOUSE	ADAM7_MOUSE	ACATN_MOUSE	A1AT4_MOUSE
							ACER1_MOUSE	ADAM8_MOUSE	ACER1_MOUSE	A1AT5_MOUSE
							ACER2_MOUSE	ADAM9_MOUSE	ACER2_MOUSE	A1AT6_MOUSE
							ACER3_MOUSE	ADCK2_MOUSE	ACER3_MOUSE	A1BG_MOUSE
							ACHA2_MOUSE	ADCK4_MOUSE	ACHA2_MOUSE	A1CF_MOUSE
							ACHA3_MOUSE	ADCK5_MOUSE	ACHA3_MOUSE	A2AP_MOUSE
							ACHA4_MOUSE	ADCL4_MOUSE	ACHA4_MOUSE	A2MP_MOUSE
							ACHA5_MOUSE	ADIG_MOUSE	ACHA5_MOUSE	A2M_MOUSE
							ACHA6_MOUSE	ADM1A_MOUSE	ACHA6_MOUSE	A7L3B_MOUSE
							ACHA7_MOUSE	ADM1B_MOUSE	ACHA7_MOUSE	AAAS_MOUSE
							ACHA_MOUSE	AEGP_MOUSE	ACHA_MOUSE	AACS_MOUSE
							ACHB2_MOUSE	AGRIN_MOUSE	ACHB2_MOUSE	AADAT_MOUSE
							ACHB3_MOUSE	AIFM2_MOUSE	ACHB3_MOUSE	AAED1_MOUSE
							ACHB4_MOUSE	AJAP1_MOUSE	ACHB4_MOUSE	AAGAB_MOUSE
							ACHB_MOUSE	AL3A2_MOUSE	ACHB_MOUSE	AAK1_MOUSE
							ACHD_MOUSE	ALG14_MOUSE	ACHD_MOUSE	AAKB1_MOUSE
							ACHE_MOUSE	ALG1_MOUSE	ACHE_MOUSE	AAKB2_MOUSE
							ACHG_MOUSE	ALG2_MOUSE	ACHG_MOUSE	AAKG1_MOUSE
							ACKR1_MOUSE	ALG5_MOUSE	ACKR1_MOUSE	AAKG2_MOUSE
							ACKR2_MOUSE	ALK_MOUSE	ACKR2_MOUSE	AAKG3_MOUSE
							ACKR3_MOUSE	AMD_MOUSE	ACKR3_MOUSE	AAMDC_MOUSE
							ACKR4_MOUSE	AMGO1_MOUSE	ACKR4_MOUSE	AAPK1_MOUSE
							ACM1_MOUSE	AMGO2_MOUSE	ACM1_MOUSE	AAPK2_MOUSE
							ACM2_MOUSE	AMGO3_MOUSE	ACM2_MOUSE	AAR2_MOUSE
							ACM3_MOUSE	AMHR2_MOUSE	ACM3_MOUSE	AARD_MOUSE
							ACM4_MOUSE	AMNLS_MOUSE	ACM4_MOUSE	AASD1_MOUSE
							ACM5_MOUSE	AMPE_MOUSE	ACM5_MOUSE	AASS_MOUSE
							ACOD1_MOUSE	AMPN_MOUSE	ACOD1_MOUSE	AATC2_MOUSE
							ACOD2_MOUSE	AMPQ_MOUSE	ACOD2_MOUSE	AATC_MOUSE
							ACTHR_MOUSE	ANKAR_MOUSE	ACTHR_MOUSE	AATF_MOUSE
							ADA1A_MOUSE	ANKL2_MOUSE	ADA1A_MOUSE	AATM_MOUSE
							ADA1B_MOUSE	ANPRA_MOUSE	ADA1B_MOUSE	AB17A_MOUSE
							ADA1D_MOUSE	ANPRB_MOUSE	ADA1D_MOUSE	AB17B_MOUSE
							ADA2A_MOUSE	ANPRC_MOUSE	ADA2A_MOUSE	AB17C_MOUSE
							ADA2B_MOUSE	ANR46_MOUSE	ADA2B_MOUSE	AB1IP_MOUSE
							ADA2C_MOUSE	ANTR1_MOUSE	ADA2C_MOUSE	ABCE1_MOUSE
							ADCL3_MOUSE	ANTR2_MOUSE	ADCL3_MOUSE	ABCF1_MOUSE
							ADCY1_MOUSE	ANTRL_MOUSE	ADCY1_MOUSE	ABCF2_MOUSE
							ADCY2_MOUSE	AOC3_MOUSE	ADCY2_MOUSE	ABCF3_MOUSE
							ADCY3_MOUSE	AOFA_MOUSE	ADCY3_MOUSE	ABEC1_MOUSE
							ADCY4_MOUSE	AOFB_MOUSE	ADCY4_MOUSE	ABEC2_MOUSE
							ADCY5_MOUSE	APCD1_MOUSE	ADCY5_MOUSE	ABEC3_MOUSE
							ADCY6_MOUSE	APLP1_MOUSE	ADCY6_MOUSE	ABEC4_MOUSE
							ADCY7_MOUSE	APLP2_MOUSE	ADCY7_MOUSE	ABH15_MOUSE
							ADCY8_MOUSE	APMAP_MOUSE	ADCY8_MOUSE	ABHD4_MOUSE
							ADCY9_MOUSE	APOO_MOUSE	ADCY9_MOUSE	ABHD5_MOUSE
							ADR1_MOUSE	APRV1_MOUSE	ADR1_MOUSE	ABHD8_MOUSE
							ADR2_MOUSE	ARAID_MOUSE	ADR2_MOUSE	ABHDA_MOUSE
							ADRB1_MOUSE	AREG_MOUSE	ADRB1_MOUSE	ABHDB_MOUSE
							ADRB2_MOUSE	ARM10_MOUSE	ADRB2_MOUSE	ABHEB_MOUSE
							ADRB3_MOUSE	ARMX1_MOUSE	ADRB3_MOUSE	ABHGB_MOUSE
							ADT1_MOUSE	ARMX2_MOUSE	ADT1_MOUSE	ABI1_MOUSE
							ADT2_MOUSE	ARMX3_MOUSE	ADT2_MOUSE	ABI2_MOUSE
							ADT4_MOUSE	ARMX6_MOUSE	ADT4_MOUSE	ABI3_MOUSE
							ADTRP_MOUSE	ASAH2_MOUSE	ADTRP_MOUSE	ABL1_MOUSE
							AFG31_MOUSE	ASGR1_MOUSE	AFG31_MOUSE	ABL2_MOUSE
							AFG32_MOUSE	ASGR2_MOUSE	AFG32_MOUSE	ABLM1_MOUSE
							AG10B_MOUSE	ASPH1_MOUSE	AG10B_MOUSE	ABLM2_MOUSE
							AGTR2_MOUSE	ASPH2_MOUSE	AGTR2_MOUSE	ABLM3_MOUSE
							AGTRA_MOUSE	ASPH_MOUSE	AGTRA_MOUSE	ABRAL_MOUSE
							AGTRB_MOUSE	AT1B1_MOUSE	AGTRB_MOUSE	ABRA_MOUSE
							AIG1_MOUSE	AT1B2_MOUSE	AIG1_MOUSE	ABR_MOUSE
							AL5AP_MOUSE	AT1B3_MOUSE	AL5AP_MOUSE	ABT1_MOUSE
							ALG11_MOUSE	AT1B4_MOUSE	ALG11_MOUSE	ABTB1_MOUSE
							ALG12_MOUSE	ATAD3_MOUSE	ALG12_MOUSE	ABTB2_MOUSE
							ALG3_MOUSE	ATF6A_MOUSE	ALG3_MOUSE	ACACA_MOUSE
							ALG6_MOUSE	ATF6B_MOUSE	ALG6_MOUSE	ACACB_MOUSE
							ALG8_MOUSE	ATNG_MOUSE	ALG8_MOUSE	ACAD8_MOUSE
							ALG9_MOUSE	ATP4B_MOUSE	ALG9_MOUSE	ACAD9_MOUSE
							ALKMO_MOUSE	ATP8_MOUSE	ALKMO_MOUSE	ACADL_MOUSE
							AMFR_MOUSE	ATPK_MOUSE	AMFR_MOUSE	ACADM_MOUSE
							ANKH_MOUSE	ATRN1_MOUSE	ANKH_MOUSE	ACADS_MOUSE
							ANO10_MOUSE	ATRN_MOUSE	ANO10_MOUSE	ACADV_MOUSE
							ANO1_MOUSE	AUP1_MOUSE	ANO1_MOUSE	ACAP1_MOUSE
							ANO2_MOUSE	AVL9_MOUSE	ANO2_MOUSE	ACAP2_MOUSE
							ANO3_MOUSE	AVR2A_MOUSE	ANO3_MOUSE	ACBD6_MOUSE
							ANO4_MOUSE	AVR2B_MOUSE	ANO4_MOUSE	ACBD7_MOUSE
							ANO5_MOUSE	B2CL1_MOUSE	ANO5_MOUSE	ACBG1_MOUSE
							ANO6_MOUSE	B2L10_MOUSE	ANO6_MOUSE	ACBG2_MOUSE
							ANO7_MOUSE	B2L13_MOUSE	ANO7_MOUSE	ACBP_MOUSE
							ANO8_MOUSE	B3GA1_MOUSE	ANO8_MOUSE	ACD10_MOUSE
							ANO9_MOUSE	B3GA2_MOUSE	ANO9_MOUSE	ACD11_MOUSE
							APH1A_MOUSE	B3GA3_MOUSE	APH1A_MOUSE	ACDSB_MOUSE
							APH1B_MOUSE	B3GL1_MOUSE	APH1B_MOUSE	ACD_MOUSE
							APH1C_MOUSE	B3GL2_MOUSE	APH1C_MOUSE	ACES_MOUSE
							APJ_MOUSE	B3GLT_MOUSE	APJ_MOUSE	ACINU_MOUSE
							AQP11_MOUSE	B3GN2_MOUSE	AQP11_MOUSE	ACK1_MOUSE
							AQP12_MOUSE	B3GN3_MOUSE	AQP12_MOUSE	ACL10_MOUSE
							AQP1_MOUSE	B3GN4_MOUSE	AQP1_MOUSE	ACL6A_MOUSE
							AQP2_MOUSE	B3GN5_MOUSE	AQP2_MOUSE	ACL6B_MOUSE
							AQP3_MOUSE	B3GN6_MOUSE	AQP3_MOUSE	ACL7A_MOUSE
							AQP4_MOUSE	B3GN7_MOUSE	AQP4_MOUSE	ACL7B_MOUSE
							AQP5_MOUSE	B3GN8_MOUSE	AQP5_MOUSE	ACLP_MOUSE
							AQP6_MOUSE	B3GN9_MOUSE	AQP6_MOUSE	ACLY_MOUSE
							AQP7_MOUSE	B3GT1_MOUSE	AQP7_MOUSE	ACMSD_MOUSE
							AQP8_MOUSE	B3GT2_MOUSE	AQP8_MOUSE	ACNT1_MOUSE
							AQP9_MOUSE	B3GT4_MOUSE	AQP9_MOUSE	ACNT2_MOUSE
							AR6P1_MOUSE	B3GT5_MOUSE	AR6P1_MOUSE	ACO10_MOUSE
							AR6P6_MOUSE	B3GT6_MOUSE	AR6P6_MOUSE	ACO11_MOUSE
							ARV1_MOUSE	B4GA1_MOUSE	ARV1_MOUSE	ACO12_MOUSE
							ASIC1_MOUSE	B4GN1_MOUSE	ASIC1_MOUSE	ACO13_MOUSE
							ASIC2_MOUSE	B4GN2_MOUSE	ASIC2_MOUSE	ACO15_MOUSE
							ASIC3_MOUSE	B4GN3_MOUSE	ASIC3_MOUSE	ACOC_MOUSE
							ASIC4_MOUSE	B4GN4_MOUSE	ASIC4_MOUSE	ACON_MOUSE
							ASIC5_MOUSE	B4GT1_MOUSE	ASIC5_MOUSE	ACOT1_MOUSE
							ASTER_MOUSE	B4GT2_MOUSE	ASTER_MOUSE	ACOT2_MOUSE
							ASTN1_MOUSE	B4GT3_MOUSE	ASTN1_MOUSE	ACOT3_MOUSE
							ASTN2_MOUSE	B4GT4_MOUSE	ASTN2_MOUSE	ACOT4_MOUSE
							AT10A_MOUSE	B4GT5_MOUSE	AT10A_MOUSE	ACOT5_MOUSE
							AT10D_MOUSE	B4GT6_MOUSE	AT10D_MOUSE	ACOT6_MOUSE
							AT11A_MOUSE	B4GT7_MOUSE	AT11A_MOUSE	ACOT8_MOUSE
							AT11C_MOUSE	BACE1_MOUSE	AT11C_MOUSE	ACOT9_MOUSE
							AT12A_MOUSE	BACE2_MOUSE	AT12A_MOUSE	ACOX1_MOUSE
							AT131_MOUSE	BAK_MOUSE	AT131_MOUSE	ACOX2_MOUSE
							AT132_MOUSE	BAMBI_MOUSE	AT132_MOUSE	ACOX3_MOUSE
							AT133_MOUSE	BASI_MOUSE	AT133_MOUSE	ACOXL_MOUSE
							AT134_MOUSE	BAX_MOUSE	AT134_MOUSE	ACPM_MOUSE
							AT135_MOUSE	BCAM_MOUSE	AT135_MOUSE	ACRBP_MOUSE
							AT1A1_MOUSE	BCL2_MOUSE	AT1A1_MOUSE	ACRO_MOUSE
							AT1A2_MOUSE	BCS1_MOUSE	AT1A2_MOUSE	ACS2L_MOUSE
							AT1A3_MOUSE	BEAN1_MOUSE	AT1A3_MOUSE	ACSA_MOUSE
							AT1A4_MOUSE	BET1L_MOUSE	AT1A4_MOUSE	ACSF2_MOUSE
							AT2A1_MOUSE	BET1_MOUSE	AT2A1_MOUSE	ACSF3_MOUSE
							AT2A2_MOUSE	BGAT_MOUSE	AT2A2_MOUSE	ACSF4_MOUSE
							AT2B1_MOUSE	BIG3_MOUSE	AT2B1_MOUSE	ACSM1_MOUSE
							AT2A3_MOUSE	BIK_MOUSE	AT2A3_MOUSE	ACSM2_MOUSE
							AT2B2_MOUSE	BINCA_MOUSE	AT2B2_MOUSE	ACSM3_MOUSE
							AT2C1_MOUSE	BMPR2_MOUSE	AT2C1_MOUSE	ACSM4_MOUSE
							AT2C2_MOUSE	BMR1A_MOUSE	AT2C2_MOUSE	ACSM5_MOUSE
							AT5G1_MOUSE	BMR1B_MOUSE	AT5G1_MOUSE	ACSS3_MOUSE
							AT5G2_MOUSE	BNI3L_MOUSE	AT5G2_MOUSE	ACTA_MOUSE
							AT5G3_MOUSE	BNIP3_MOUSE	AT5G3_MOUSE	ACTBL_MOUSE
							AT8A1_MOUSE	BOC_MOUSE	AT8A1_MOUSE	ACTB_MOUSE
							AT8A2_MOUSE	BOK_MOUSE	AT8A2_MOUSE	ACTC_MOUSE
							AT8B1_MOUSE	BST2_MOUSE	AT8B1_MOUSE	ACTG_MOUSE
							AT8B2_MOUSE	BT1A1_MOUSE	AT8B2_MOUSE	ACTH_MOUSE
							AT8B3_MOUSE	BT2A2_MOUSE	AT8B3_MOUSE	ACTL9_MOUSE
							AT8B5_MOUSE	BTBDB_MOUSE	AT8B5_MOUSE	ACTN1_MOUSE
							ATG9A_MOUSE	BTC_MOUSE	ATG9A_MOUSE	ACTN2_MOUSE
							ATG9B_MOUSE	BTLA_MOUSE	ATG9B_MOUSE	ACTN3_MOUSE
							ATLA1_MOUSE	BTNL1_MOUSE	ATLA1_MOUSE	ACTN4_MOUSE
							ATLA2_MOUSE	BTNL2_MOUSE	ATLA2_MOUSE	ACTS_MOUSE
							ATLA3_MOUSE	BTNL9_MOUSE	ATLA3_MOUSE	ACTT1_MOUSE
							ATP4A_MOUSE	BTNLA_MOUSE	ATP4A_MOUSE	ACTT2_MOUSE
							ATP6_MOUSE	C163A_MOUSE	ATP6_MOUSE	ACTT3_MOUSE
							ATP7A_MOUSE	C16L2_MOUSE	ATP7A_MOUSE	ACTY_MOUSE
							ATP7B_MOUSE	C1GLC_MOUSE	ATP7B_MOUSE	ACTZ_MOUSE
							ATP9A_MOUSE	C1GLT_MOUSE	ATP9A_MOUSE	ACY1_MOUSE
							ATP9B_MOUSE	C1QR1_MOUSE	ATP9B_MOUSE	ACY2_MOUSE
							ATRAP_MOUSE	C209A_MOUSE	ATRAP_MOUSE	ACY3_MOUSE
							AWAT1_MOUSE	C209B_MOUSE	AWAT1_MOUSE	ACYP1_MOUSE
							AWAT2_MOUSE	C209D_MOUSE	AWAT2_MOUSE	ACYP2_MOUSE
							B3A2_MOUSE	C209E_MOUSE	B3A2_MOUSE	ADAD1_MOUSE
							B3A3_MOUSE	C2C2L_MOUSE	B3A3_MOUSE	ADAD2_MOUSE
							B3AT_MOUSE	C99L2_MOUSE	B3AT_MOUSE	ADAL_MOUSE
							BAI1_MOUSE	CA043_MOUSE	BAI1_MOUSE	ADAP2_MOUSE
							BAI2_MOUSE	CA115_MOUSE	BAI2_MOUSE	ADAS_MOUSE
							BAI3_MOUSE	CA162_MOUSE	BAI3_MOUSE	ADAT1_MOUSE
							BAP29_MOUSE	CA185_MOUSE	BAP29_MOUSE	ADAT2_MOUSE
							BAP31_MOUSE	CA210_MOUSE	BAP31_MOUSE	ADAT3_MOUSE
							BAT1_MOUSE	CA2D1_MOUSE	BAT1_MOUSE	ADA_MOUSE
							BEST1_MOUSE	CA2D2_MOUSE	BEST1_MOUSE	ADCK1_MOUSE
							BEST2_MOUSE	CA2D3_MOUSE	BEST2_MOUSE	ADCK3_MOUSE
							BEST3_MOUSE	CA2D4_MOUSE	BEST3_MOUSE	ADCYA_MOUSE
							BFAR_MOUSE	CABP7_MOUSE	BFAR_MOUSE	ADDA_MOUSE
							BI1_MOUSE	CABP8_MOUSE	BI1_MOUSE	ADDB_MOUSE
							BKRB1_MOUSE	CAD10_MOUSE	BKRB1_MOUSE	ADDG_MOUSE
							BKRB2_MOUSE	CAD11_MOUSE	BKRB2_MOUSE	ADEC1_MOUSE
							BLCAP_MOUSE	CAD12_MOUSE	BLCAP_MOUSE	ADGB_MOUSE
							BRI3B_MOUSE	CAD15_MOUSE	BRI3B_MOUSE	ADH1_MOUSE
							BRI3_MOUSE	CAD16_MOUSE	BRI3_MOUSE	ADH4_MOUSE
							BRS3_MOUSE	CAD17_MOUSE	BRS3_MOUSE	ADH7_MOUSE
							BSCL2_MOUSE	CAD20_MOUSE	BSCL2_MOUSE	ADHX_MOUSE
							BSND_MOUSE	CAD22_MOUSE	BSND_MOUSE	ADIPL_MOUSE
							C3AR_MOUSE	CAD23_MOUSE	C3AR_MOUSE	ADIPO_MOUSE
							C560_MOUSE	CAD24_MOUSE	C560_MOUSE	ADIP_MOUSE
							C56D1_MOUSE	CAD26_MOUSE	C56D1_MOUSE	ADK_MOUSE
							C56D2_MOUSE	CADH1_MOUSE	C56D2_MOUSE	ADM2_MOUSE
							C5AR1_MOUSE	CADH2_MOUSE	C5AR1_MOUSE	ADML_MOUSE
							C5AR2_MOUSE	CADH3_MOUSE	C5AR2_MOUSE	ADNP2_MOUSE
							CA233_MOUSE	CADH4_MOUSE	CA233_MOUSE	ADNP_MOUSE
							CAC1A_MOUSE	CADH5_MOUSE	CAC1A_MOUSE	ADPGK_MOUSE
							CAC1B_MOUSE	CADH6_MOUSE	CAC1B_MOUSE	ADPPT_MOUSE
							CAC1C_MOUSE	CADH7_MOUSE	CAC1C_MOUSE	ADPRH_MOUSE
							CAC1D_MOUSE	CADH8_MOUSE	CAC1D_MOUSE	ADPRM_MOUSE
							CAC1E_MOUSE	CADH9_MOUSE	CAC1E_MOUSE	ADRM1_MOUSE
							CAC1F_MOUSE	CADM1_MOUSE	CAC1F_MOUSE	ADRO_MOUSE
							CAC1H_MOUSE	CADM2_MOUSE	CAC1H_MOUSE	ADSV_MOUSE
							CAC1S_MOUSE	CADM3_MOUSE	CAC1S_MOUSE	ADXL_MOUSE
							CAHM1_MOUSE	CADM4_MOUSE	CAHM1_MOUSE	ADX_MOUSE
							CAHM2_MOUSE	CAH12_MOUSE	CAHM2_MOUSE	AEBP2_MOUSE
							CALCR_MOUSE	CAH14_MOUSE	CALCR_MOUSE	AEBP1_MOUSE
							CALRL_MOUSE	CAH9_MOUSE	CALRL_MOUSE	AEDO_MOUSE
							CAMLG_MOUSE	CAHD1_MOUSE	CAMLG_MOUSE	AEN_MOUSE
							CASD1_MOUSE	CALX_MOUSE	CASD1_MOUSE	AES_MOUSE
							CASR_MOUSE	CALY_MOUSE	CASR_MOUSE	AF10_MOUSE
							CC1L1_MOUSE	CANT1_MOUSE	CC1L1_MOUSE	AF1L1_MOUSE
							CC50A_MOUSE	CASC4_MOUSE	CC50A_MOUSE	AF1L2_MOUSE
							CC50B_MOUSE	CASP_MOUSE	CC50B_MOUSE	AF1Q_MOUSE
							CC50C_MOUSE	CB074_MOUSE	CC50C_MOUSE	AF9_MOUSE
							CCD51_MOUSE	CB082_MOUSE	CCD51_MOUSE	AFAD_MOUSE
							CCG1_MOUSE	CBPD_MOUSE	CCG1_MOUSE	AFAM_MOUSE
							CCG2_MOUSE	CC018_MOUSE	CCG2_MOUSE	AFAP1_MOUSE
							CCG3_MOUSE	CC020_MOUSE	CCG3_MOUSE	AFF1_MOUSE
							CCG4_MOUSE	CC033_MOUSE	CCG4_MOUSE	AFF2_MOUSE
							CCG5_MOUSE	CC080_MOUSE	CCG5_MOUSE	AFF3_MOUSE
							CCG6_MOUSE	CC107_MOUSE	CCG6_MOUSE	AFF4_MOUSE
							CCG7_MOUSE	CC108_MOUSE	CCG7_MOUSE	AFTIN_MOUSE
							CCG8_MOUSE	CC136_MOUSE	CCG8_MOUSE	AGAL_MOUSE
							CCGL_MOUSE	CC167_MOUSE	CCGL_MOUSE	AGAP1_MOUSE
							CCKAR_MOUSE	CC90B_MOUSE	CCKAR_MOUSE	AGAP2_MOUSE
							CCR10_MOUSE	CCD47_MOUSE	CCR10_MOUSE	AGAP3_MOUSE
							CCR1_MOUSE	CCPG1_MOUSE	CCR1_MOUSE	AGFG1_MOUSE
							CCR2_MOUSE	CD003_MOUSE	CCR2_MOUSE	AGFG2_MOUSE
							CCR3_MOUSE	CD032_MOUSE	CCR3_MOUSE	AGGF1_MOUSE
							CCR4_MOUSE	CD166_MOUSE	CCR4_MOUSE	AGK_MOUSE
							CCR5_MOUSE	CD180_MOUSE	CCR5_MOUSE	AGM1_MOUSE
							CCR6_MOUSE	CD19_MOUSE	CCR6_MOUSE	AGO1_MOUSE
							CCR7_MOUSE	CD1D1_MOUSE	CCR7_MOUSE	AGO2_MOUSE
							CCR8_MOUSE	CD1D2_MOUSE	CCR8_MOUSE	AGO3_MOUSE
							CCR9_MOUSE	CD226_MOUSE	CCR9_MOUSE	AGO4_MOUSE
							CCRL2_MOUSE	CD22_MOUSE	CCRL2_MOUSE	AGR2_MOUSE
							CD151_MOUSE	CD244_MOUSE	CD151_MOUSE	AGR3_MOUSE
							CD20_MOUSE	CD248_MOUSE	CD20_MOUSE	AGRP_MOUSE
							CD36_MOUSE	CD276_MOUSE	CD36_MOUSE	AGT2_MOUSE
							CD37_MOUSE	CD27_MOUSE	CD37_MOUSE	AHDC1_MOUSE
							CD47_MOUSE	CD28_MOUSE	CD47_MOUSE	AHI1_MOUSE
							CD53_MOUSE	CD2_MOUSE	CD53_MOUSE	AHRR_MOUSE
							CD63_MOUSE	CD302_MOUSE	CD63_MOUSE	AHR_MOUSE
							CD82_MOUSE	CD320_MOUSE	CD82_MOUSE	AHSA1_MOUSE
							CD81_MOUSE	CD33_MOUSE	CD81_MOUSE	AHSA2_MOUSE
							CD97_MOUSE	CD34_MOUSE	CD97_MOUSE	AHSP_MOUSE
							CD9_MOUSE	CD38_MOUSE	CD9_MOUSE	AICDA_MOUSE
							CDAN1_MOUSE	CD3D_MOUSE	CDAN1_MOUSE	AIDA_MOUSE
							CDIPT_MOUSE	CD3E_MOUSE	CDIPT_MOUSE	AIF1L_MOUSE
							CDS1_MOUSE	CD3G_MOUSE	CDS1_MOUSE	AIF1_MOUSE
							CDS2_MOUSE	CD3H_MOUSE	CDS2_MOUSE	AIFM1_MOUSE
							CE028_MOUSE	CD3Z_MOUSE	CE028_MOUSE	AIFM3_MOUSE
							CE042_MOUSE	CD40L_MOUSE	CE042_MOUSE	AIM2_MOUSE
							CEGT_MOUSE	CD44_MOUSE	CEGT_MOUSE	AIMP1_MOUSE
							CELR1_MOUSE	CD4_MOUSE	CELR1_MOUSE	AIMP2_MOUSE
							CELR2_MOUSE	CD5_MOUSE	CELR2_MOUSE	AINX_MOUSE
							CELR3_MOUSE	CD68_MOUSE	CELR3_MOUSE	AIPL1_MOUSE
							CEPT1_MOUSE	CD69_MOUSE	CEPT1_MOUSE	AIP_MOUSE
							CERS1_MOUSE	CD6_MOUSE	CERS1_MOUSE	AIRE_MOUSE
							CERS2_MOUSE	CD70_MOUSE	CERS2_MOUSE	AJUBA_MOUSE
							CERS3_MOUSE	CD72_MOUSE	CERS3_MOUSE	AK17B_MOUSE
							CERS4_MOUSE	CD86_MOUSE	CERS4_MOUSE	AK1A1_MOUSE
							CERS5_MOUSE	CD83_MOUSE	CERS5_MOUSE	AK1CD_MOUSE
							CERS6_MOUSE	CD79B_MOUSE	CERS6_MOUSE	AK1CL_MOUSE
							CFTR_MOUSE	CD79A_MOUSE	CFTR_MOUSE	AK1D1_MOUSE
							CH25H_MOUSE	CD7_MOUSE	CH25H_MOUSE	AKA10_MOUSE
							CHPT1_MOUSE	CD80_MOUSE	CHPT1_MOUSE	AKA12_MOUSE
							CI091_MOUSE	CD8A_MOUSE	CI091_MOUSE	AKA7A_MOUSE
							CKLF3_MOUSE	CD8B_MOUSE	CKLF3_MOUSE	AKA7G_MOUSE
							CKLF4_MOUSE	CD99_MOUSE	CKLF4_MOUSE	AKAP1_MOUSE
							CKLF5_MOUSE	CDCP1_MOUSE	CKLF5_MOUSE	AKAP2_MOUSE
							CKLF6_MOUSE	CDHR1_MOUSE	CKLF6_MOUSE	AKAP3_MOUSE
							CKLF7_MOUSE	CDHR3_MOUSE	CKLF7_MOUSE	AKAP4_MOUSE
							CKLF8_MOUSE	CDHR5_MOUSE	CKLF8_MOUSE	AKAP5_MOUSE
							CKLF_MOUSE	CDKAL_MOUSE	CKLF_MOUSE	AKAP8_MOUSE
							CLCC1_MOUSE	CDON_MOUSE	CLCC1_MOUSE	AKAP9_MOUSE
							CLCKA_MOUSE	CEA18_MOUSE	CLCKA_MOUSE	AKC1H_MOUSE
							CLCKB_MOUSE	CEAM1_MOUSE	CLCKB_MOUSE	AKCL2_MOUSE
							CLCN1_MOUSE	CEAM2_MOUSE	CLCN1_MOUSE	AKD1B_MOUSE
							CLCN2_MOUSE	CEND_MOUSE	CLCN2_MOUSE	AKIB1_MOUSE
							CLCN3_MOUSE	CF089_MOUSE	CLCN3_MOUSE	AKIP1_MOUSE
							CLCN4_MOUSE	CGAT1_MOUSE	CLCN4_MOUSE	AKIP_MOUSE
							CLCN5_MOUSE	CGAT2_MOUSE	CLCN5_MOUSE	AKIR1_MOUSE
							CLCN6_MOUSE	CGT_MOUSE	CLCN6_MOUSE	AKIR2_MOUSE
							CLCN7_MOUSE	CHODL_MOUSE	CLCN7_MOUSE	AKNA_MOUSE
							CLD10_MOUSE	CHSS1_MOUSE	CLD10_MOUSE	AKP8L_MOUSE
							CLD11_MOUSE	CHSS2_MOUSE	CLD11_MOUSE	AKT1_MOUSE
							CLD12_MOUSE	CHSS3_MOUSE	CLD12_MOUSE	AKT2_MOUSE
							CLD13_MOUSE	CHST1_MOUSE	CLD13_MOUSE	AKT3_MOUSE
							CLD14_MOUSE	CHST2_MOUSE	CLD14_MOUSE	AKTIP_MOUSE
							CLD15_MOUSE	CHST3_MOUSE	CLD15_MOUSE	AKTS1_MOUSE
							CLD16_MOUSE	CHST4_MOUSE	CLD16_MOUSE	AL14E_MOUSE
							CLD17_MOUSE	CHST5_MOUSE	CLD17_MOUSE	AL1A1_MOUSE
							CLD18_MOUSE	CHST7_MOUSE	CLD18_MOUSE	AL1A2_MOUSE
							CLD19_MOUSE	CHST8_MOUSE	CLD19_MOUSE	AL1A3_MOUSE
							CLD1_MOUSE	CHST9_MOUSE	CLD1_MOUSE	AL1A7_MOUSE
							CLD22_MOUSE	CHSTA_MOUSE	CLD22_MOUSE	AL1B1_MOUSE
							CLD23_MOUSE	CHSTB_MOUSE	CLD23_MOUSE	AL1L1_MOUSE
							CLD2_MOUSE	CHSTC_MOUSE	CLD2_MOUSE	AL1L2_MOUSE
							CLD3_MOUSE	CHSTE_MOUSE	CLD3_MOUSE	AL2CL_MOUSE
							CLD4_MOUSE	CHSTF_MOUSE	CLD4_MOUSE	AL2SB_MOUSE
							CLD5_MOUSE	CI135_MOUSE	CLD5_MOUSE	AL3A1_MOUSE
							CLD6_MOUSE	CIP2A_MOUSE	CLD6_MOUSE	AL3B1_MOUSE
							CLD7_MOUSE	CISD1_MOUSE	CLD7_MOUSE	AL4A1_MOUSE
							CLD8_MOUSE	CISD2_MOUSE	CLD8_MOUSE	AL7A1_MOUSE
							CLD9_MOUSE	CJ035_MOUSE	CLD9_MOUSE	AL8A1_MOUSE
							CLDN1_MOUSE	CJ076_MOUSE	CLDN1_MOUSE	AL9A1_MOUSE
							CLDN2_MOUSE	CK024_MOUSE	CLDN2_MOUSE	ALAT1_MOUSE
							CLF2A_MOUSE	CK087_MOUSE	CLF2A_MOUSE	ALAT2_MOUSE
							CLF2B_MOUSE	CKAP4_MOUSE	CLF2B_MOUSE	ALBU_MOUSE
							CLN3_MOUSE	CL12A_MOUSE	CLN3_MOUSE	ALD1_MOUSE
							CLN8_MOUSE	CL12B_MOUSE	CLN8_MOUSE	ALD2_MOUSE
							CLP1L_MOUSE	CLC10_MOUSE	CLP1L_MOUSE	ALDH2_MOUSE
							CLPT1_MOUSE	CLC14_MOUSE	CLPT1_MOUSE	ALDOA_MOUSE
							CLRN1_MOUSE	CLC1A_MOUSE	CLRN1_MOUSE	ALDOB_MOUSE
							CLRN3_MOUSE	CLC1B_MOUSE	CLRN3_MOUSE	ALDOC_MOUSE
							CLTR1_MOUSE	CLC2D_MOUSE	CLTR1_MOUSE	ALDR_MOUSE
							CLTR2_MOUSE	CLC2E_MOUSE	CLTR2_MOUSE	ALEX_MOUSE
							CMC1_MOUSE	CLC2F_MOUSE	CMC1_MOUSE	ALG13_MOUSE
							CMC2_MOUSE	CLC2G_MOUSE	CMC2_MOUSE	ALKB1_MOUSE
							CML1_MOUSE	CLC2H_MOUSE	CML1_MOUSE	ALKB2_MOUSE
							CMLO2_MOUSE	CLC2I_MOUSE	CMLO2_MOUSE	ALKB3_MOUSE
							CMLO3_MOUSE	CLC2L_MOUSE	CMLO3_MOUSE	ALKB4_MOUSE
							CMLO5_MOUSE	CLC4A_MOUSE	CMLO5_MOUSE	ALKB5_MOUSE
							CNGA1_MOUSE	CLC4D_MOUSE	CNGA1_MOUSE	ALKB6_MOUSE
							CNGA2_MOUSE	CLC4E_MOUSE	CNGA2_MOUSE	ALKB7_MOUSE
							CNGA3_MOUSE	CLC4F_MOUSE	CNGA3_MOUSE	ALKB8_MOUSE
							CNGA4_MOUSE	CLC4G_MOUSE	CNGA4_MOUSE	ALLC_MOUSE
							CNGB3_MOUSE	CLC4K_MOUSE	CNGB3_MOUSE	ALMS1_MOUSE
							CNIH1_MOUSE	CLC5A_MOUSE	CNIH1_MOUSE	ALOX8_MOUSE
							CNIH2_MOUSE	CLC6A_MOUSE	CNIH2_MOUSE	ALPK1_MOUSE
							CNIH3_MOUSE	CLC7A_MOUSE	CNIH3_MOUSE	ALPK2_MOUSE
							CNIH4_MOUSE	CLC9A_MOUSE	CNIH4_MOUSE	ALPK3_MOUSE
							CNNM1_MOUSE	CLCA2_MOUSE	CNNM1_MOUSE	ALRF2_MOUSE
							CNNM2_MOUSE	CLCA4_MOUSE	CNNM2_MOUSE	ALR_MOUSE
							CNNM3_MOUSE	CLGN_MOUSE	CNNM3_MOUSE	ALS2_MOUSE
							CNNM4_MOUSE	CLIC1_MOUSE	CNNM4_MOUSE	ALS_MOUSE
							CNR1_MOUSE	CLIC3_MOUSE	CNR1_MOUSE	ALX1_MOUSE
							CNR2_MOUSE	CLIC4_MOUSE	CNR2_MOUSE	ALX3_MOUSE
							CO027_MOUSE	CLIC5_MOUSE	CO027_MOUSE	ALX4_MOUSE
							CO9_MOUSE	CLIC6_MOUSE	CO9_MOUSE	AMACR_MOUSE
							COPT1_MOUSE	CLM1_MOUSE	COPT1_MOUSE	AMBN_MOUSE
							COPT2_MOUSE	CLM2_MOUSE	COPT2_MOUSE	AMBP_MOUSE
							COQ2_MOUSE	CLM3_MOUSE	COQ2_MOUSE	AMELX_MOUSE
							COX10_MOUSE	CLM5_MOUSE	COX10_MOUSE	AMER1_MOUSE
							COX15_MOUSE	CLM6_MOUSE	COX15_MOUSE	AMER2_MOUSE
							COX18_MOUSE	CLM7_MOUSE	COX18_MOUSE	AMER3_MOUSE
							COX1_MOUSE	CLM8_MOUSE	COX1_MOUSE	AMERL_MOUSE
							COX20_MOUSE	CLM9_MOUSE	COX20_MOUSE	AMMR1_MOUSE
							COX2_MOUSE	CLMN_MOUSE	COX2_MOUSE	AMOL1_MOUSE
							COX3_MOUSE	CLMP_MOUSE	COX3_MOUSE	AMOL2_MOUSE
							CP2U1_MOUSE	CLM_MOUSE	CP2U1_MOUSE	AMOT_MOUSE
							CPT1A_MOUSE	CMLO1_MOUSE	CPT1A_MOUSE	AMPB_MOUSE
							CPT1B_MOUSE	CMTD1_MOUSE	CPT1B_MOUSE	AMPD1_MOUSE
							CPT1C_MOUSE	CMTR2_MOUSE	CPT1C_MOUSE	AMPD2_MOUSE
							CRCM1_MOUSE	CN037_MOUSE	CRCM1_MOUSE	AMPD3_MOUSE
							CREL1_MOUSE	CNEP1_MOUSE	CREL1_MOUSE	AMPH_MOUSE
							CRFR1_MOUSE	CNPD1_MOUSE	CRFR1_MOUSE	AMPL_MOUSE
							CRFR2_MOUSE	CNST_MOUSE	CRFR2_MOUSE	AMPO_MOUSE
							CRLS1_MOUSE	CNTP1_MOUSE	CRLS1_MOUSE	AMRA1_MOUSE
							CSC1_MOUSE	CNTP2_MOUSE	CSC1_MOUSE	AMRP_MOUSE
							CSCL1_MOUSE	CNTP4_MOUSE	CSCL1_MOUSE	AMTN_MOUSE
							CSCL2_MOUSE	COA3_MOUSE	CSCL2_MOUSE	AMY1_MOUSE
							CSMD3_MOUSE	CODA1_MOUSE	CSMD3_MOUSE	AMYP_MOUSE
							CTL1_MOUSE	COHA1_MOUSE	CTL1_MOUSE	AMZ1_MOUSE
							CTL2_MOUSE	COL12_MOUSE	CTL2_MOUSE	AMZ2_MOUSE
							CTL3_MOUSE	COMT_MOUSE	CTL3_MOUSE	AN13A_MOUSE
							CTL4_MOUSE	CONA1_MOUSE	CTL4_MOUSE	AN13B_MOUSE
							CTL5_MOUSE	COPA1_MOUSE	CTL5_MOUSE	AN13C_MOUSE
							CTNS_MOUSE	CORIN_MOUSE	CTNS_MOUSE	AN13D_MOUSE
							CTR1_MOUSE	COX11_MOUSE	CTR1_MOUSE	AN32A_MOUSE
							CTR2_MOUSE	COX14_MOUSE	CTR2_MOUSE	AN32B_MOUSE
							CTR3_MOUSE	COX16_MOUSE	CTR3_MOUSE	AN32C_MOUSE
							CTR4_MOUSE	COX6C_MOUSE	CTR4_MOUSE	AN32E_MOUSE
							CTSR1_MOUSE	COX7B_MOUSE	CTSR1_MOUSE	AN33B_MOUSE
							CTSR2_MOUSE	COX7C_MOUSE	CTSR2_MOUSE	AN34B_MOUSE
							CTSR3_MOUSE	COX8A_MOUSE	CTSR3_MOUSE	AN34C_MOUSE
							CTSR4_MOUSE	COX8B_MOUSE	CTSR4_MOUSE	ANC2_MOUSE
							CTSRB_MOUSE	COX8C_MOUSE	CTSRB_MOUSE	ANCHR_MOUSE
							CX3C1_MOUSE	CP054_MOUSE	CX3C1_MOUSE	ANDR_MOUSE
							CXA10_MOUSE	CP062_MOUSE	CXA10_MOUSE	ANFB_MOUSE
							CXA1_MOUSE	CP20A_MOUSE	CXA1_MOUSE	ANFC_MOUSE
							CXA3_MOUSE	CP46A_MOUSE	CXA3_MOUSE	ANFY1_MOUSE
							CXA4_MOUSE	CP4F3_MOUSE	CXA4_MOUSE	ANF_MOUSE
							CXA5_MOUSE	CP4V2_MOUSE	CXA5_MOUSE	ANG2_MOUSE
							CXA6_MOUSE	CP4X1_MOUSE	CXA6_MOUSE	ANG3_MOUSE
							CXA8_MOUSE	CP51A_MOUSE	CXA8_MOUSE	ANG4_MOUSE
							CXB1_MOUSE	CP8B1_MOUSE	CXB1_MOUSE	ANGE1_MOUSE
							CXB2_MOUSE	CQ062_MOUSE	CXB2_MOUSE	ANGE2_MOUSE
							CXB3_MOUSE	CQ074_MOUSE	CXB3_MOUSE	ANGI_MOUSE
							CXB4_MOUSE	CQ078_MOUSE	CXB4_MOUSE	ANGL1_MOUSE
							CXB5_MOUSE	CQ080_MOUSE	CXB5_MOUSE	ANGL2_MOUSE
							CXB6_MOUSE	CR1L_MOUSE	CXB6_MOUSE	ANGL3_MOUSE
							CXCR1_MOUSE	CR2_MOUSE	CXCR1_MOUSE	ANGL4_MOUSE
							CXCR2_MOUSE	CR3L1_MOUSE	CXCR2_MOUSE	ANGL6_MOUSE
							CXCR3_MOUSE	CR3L2_MOUSE	CXCR3_MOUSE	ANGL7_MOUSE
							CXCR4_MOUSE	CR3L3_MOUSE	CXCR4_MOUSE	ANGP1_MOUSE
							CXCR5_MOUSE	CR3L4_MOUSE	CXCR5_MOUSE	ANGP2_MOUSE
							CXCR6_MOUSE	CREB3_MOUSE	CXCR6_MOUSE	ANGP4_MOUSE
							CXD2_MOUSE	CRIM1_MOUSE	CXD2_MOUSE	ANGT_MOUSE
							CXD3_MOUSE	CRLF2_MOUSE	CXD3_MOUSE	ANK1_MOUSE
							CXD4_MOUSE	CRTAM_MOUSE	CXD4_MOUSE	ANK2_MOUSE
							CXE1_MOUSE	CRUM1_MOUSE	CXE1_MOUSE	ANK3_MOUSE
							CXG1_MOUSE	CRUM2_MOUSE	CXG1_MOUSE	ANKE1_MOUSE
							CXG2_MOUSE	CRUM3_MOUSE	CXG2_MOUSE	ANKK1_MOUSE
							CXG3_MOUSE	CS012_MOUSE	CXG3_MOUSE	ANKR1_MOUSE
							CY24B_MOUSE	CS024_MOUSE	CY24B_MOUSE	ANKR2_MOUSE
							CY561_MOUSE	CSF1R_MOUSE	CY561_MOUSE	ANKR6_MOUSE
							CYAC3_MOUSE	CSF1_MOUSE	CYAC3_MOUSE	ANKR7_MOUSE
							CYBR1_MOUSE	CSF2R_MOUSE	CYBR1_MOUSE	ANKR9_MOUSE
							CYB_MOUSE	CSF3R_MOUSE	CYB_MOUSE	ANKS3_MOUSE
							D19L1_MOUSE	CSMD1_MOUSE	D19L1_MOUSE	ANKS6_MOUSE
							D19L2_MOUSE	CSMT1_MOUSE	D19L2_MOUSE	ANKUB_MOUSE
							D19L3_MOUSE	CSPG4_MOUSE	D19L3_MOUSE	ANKY2_MOUSE
							D19L4_MOUSE	CSPG5_MOUSE	D19L4_MOUSE	ANKZ1_MOUSE
							D42E1_MOUSE	CSTN1_MOUSE	D42E1_MOUSE	ANLN_MOUSE
							DAD1_MOUSE	CSTN2_MOUSE	DAD1_MOUSE	ANM1_MOUSE
							DAF2_MOUSE	CSTN3_MOUSE	DAF2_MOUSE	ANM2_MOUSE
							DCA17_MOUSE	CTGE5_MOUSE	DCA17_MOUSE	ANM3_MOUSE
							DCST1_MOUSE	CTLA4_MOUSE	DCST1_MOUSE	ANM5_MOUSE
							DCSTP_MOUSE	CTP5A_MOUSE	DCSTP_MOUSE	ANM6_MOUSE
							DEGS1_MOUSE	CTP5B_MOUSE	DEGS1_MOUSE	ANM7_MOUSE
							DEGS2_MOUSE	CTP5C_MOUSE	DEGS2_MOUSE	ANM8_MOUSE
							DERL1_MOUSE	CTSG1_MOUSE	DERL1_MOUSE	ANM9_MOUSE
							DERL2_MOUSE	CTSG2_MOUSE	DERL2_MOUSE	ANMY1_MOUSE
							DERL3_MOUSE	CTSRD_MOUSE	DERL3_MOUSE	ANR10_MOUSE
							DG2L6_MOUSE	CTXN1_MOUSE	DG2L6_MOUSE	ANR16_MOUSE
							DGAT1_MOUSE	CTXN2_MOUSE	DGAT1_MOUSE	ANR17_MOUSE
							DGAT2_MOUSE	CTXN3_MOUSE	DGAT2_MOUSE	ANR22_MOUSE
							DGKE_MOUSE	CUZD1_MOUSE	DGKE_MOUSE	ANR23_MOUSE
							DGLA_MOUSE	CX7A1_MOUSE	DGLA_MOUSE	ANR24_MOUSE
							DGLB_MOUSE	CXAR_MOUSE	DGLB_MOUSE	ANR26_MOUSE
							DHB12_MOUSE	CXL16_MOUSE	DHB12_MOUSE	ANR27_MOUSE
							DHCR7_MOUSE	CY1_MOUSE	DHCR7_MOUSE	ANR28_MOUSE
							DHRS3_MOUSE	CYB5B_MOUSE	DHRS3_MOUSE	ANR32_MOUSE
							DHSD_MOUSE	CYB5_MOUSE	DHSD_MOUSE	ANR33_MOUSE
							DIC_MOUSE	CYTM1_MOUSE	DIC_MOUSE	ANR37_MOUSE
							DIRC2_MOUSE	CYYR1_MOUSE	DIRC2_MOUSE	ANR39_MOUSE
							DISP1_MOUSE	DAG1_MOUSE	DISP1_MOUSE	ANR40_MOUSE
							DISP2_MOUSE	DCBD1_MOUSE	DISP2_MOUSE	ANR42_MOUSE
							DJC14_MOUSE	DCBD2_MOUSE	DJC14_MOUSE	ANR44_MOUSE
							DJC22_MOUSE	DCC_MOUSE	DJC22_MOUSE	ANR45_MOUSE
							DJC25_MOUSE	DDR1_MOUSE	DJC25_MOUSE	ANR49_MOUSE
							DOLK_MOUSE	DDR2_MOUSE	DOLK_MOUSE	ANR52_MOUSE
							DOPP1_MOUSE	DEN5B_MOUSE	DOPP1_MOUSE	ANR53_MOUSE
							DOXA1_MOUSE	DHB2_MOUSE	DOXA1_MOUSE	ANR54_MOUSE
							DOXA2_MOUSE	DHB7_MOUSE	DOXA2_MOUSE	ANR55_MOUSE
							DPM2_MOUSE	DHC24_MOUSE	DPM2_MOUSE	ANR61_MOUSE
							DPM3_MOUSE	DHI1_MOUSE	DPM3_MOUSE	ANR63_MOUSE
							DRAM1_MOUSE	DJB12_MOUSE	DRAM1_MOUSE	ANRA2_MOUSE
							DRAM2_MOUSE	DJB14_MOUSE	DRAM2_MOUSE	ANRE_MOUSE
							DRD1_MOUSE	DJC15_MOUSE	DRD1_MOUSE	ANS1A_MOUSE
							DRD2_MOUSE	DJC16_MOUSE	DRD2_MOUSE	ANS1B_MOUSE
							DRD3_MOUSE	DJC18_MOUSE	DRD3_MOUSE	ANS4B_MOUSE
							DRD4_MOUSE	DLK1_MOUSE	DRD4_MOUSE	ANT3_MOUSE
							DRD5_MOUSE	DLK2_MOUSE	DRD5_MOUSE	ANX10_MOUSE
							DSEL_MOUSE	DLL1_MOUSE	DSEL_MOUSE	ANX11_MOUSE
							DSE_MOUSE	DLL3_MOUSE	DSE_MOUSE	ANX13_MOUSE
							EAA1_MOUSE	DLL4_MOUSE	EAA1_MOUSE	ANXA1_MOUSE
							EAA2_MOUSE	DMA_MOUSE	EAA2_MOUSE	ANXA2_MOUSE
							EAA3_MOUSE	DMBT1_MOUSE	EAA3_MOUSE	ANXA3_MOUSE
							EAA4_MOUSE	DMB_MOUSE	EAA4_MOUSE	ANXA4_MOUSE
							EAA5_MOUSE	DMPK_MOUSE	EAA5_MOUSE	ANXA5_MOUSE
							EBPL_MOUSE	DNER_MOUSE	EBPL_MOUSE	ANXA6_MOUSE
							EBP_MOUSE	DNJC1_MOUSE	EBP_MOUSE	ANXA7_MOUSE
							EDNRA_MOUSE	DNJC4_MOUSE	EDNRA_MOUSE	ANXA8_MOUSE
							EDNRB_MOUSE	DOPO_MOUSE	EDNRB_MOUSE	ANXA9_MOUSE
							EI24_MOUSE	DOS_MOUSE	EI24_MOUSE	AOAH_MOUSE
							ELOV1_MOUSE	DPCR1_MOUSE	ELOV1_MOUSE	AOC1_MOUSE
							ELOV2_MOUSE	DPP10_MOUSE	ELOV2_MOUSE	AOC2_MOUSE
							ELOV3_MOUSE	DPP4_MOUSE	ELOV3_MOUSE	AOXA_MOUSE
							ELOV4_MOUSE	DPP6_MOUSE	ELOV4_MOUSE	AOXB_MOUSE
							ELOV5_MOUSE	DRS7B_MOUSE	ELOV5_MOUSE	AOXC_MOUSE
							ELOV6_MOUSE	DSC1_MOUSE	ELOV6_MOUSE	AOXD_MOUSE
							ELOV7_MOUSE	DSC2_MOUSE	ELOV7_MOUSE	AP180_MOUSE
							ELTD1_MOUSE	DSC3_MOUSE	ELTD1_MOUSE	AP1B1_MOUSE
							EMC3_MOUSE	DSCAM_MOUSE	EMC3_MOUSE	AP1G1_MOUSE
							EMC4_MOUSE	DSCL1_MOUSE	EMC4_MOUSE	AP1G2_MOUSE
							EMC6_MOUSE	DSG1A_MOUSE	EMC6_MOUSE	AP1M1_MOUSE
							EMP1_MOUSE	DSG1B_MOUSE	EMP1_MOUSE	AP1M2_MOUSE
							EMP2_MOUSE	DSG1C_MOUSE	EMP2_MOUSE	AP1S1_MOUSE
							EMP3_MOUSE	DSG2_MOUSE	EMP3_MOUSE	AP1S2_MOUSE
							EMR1_MOUSE	DSG3_MOUSE	EMR1_MOUSE	AP1S3_MOUSE
							EMR4_MOUSE	DSG4_MOUSE	EMR4_MOUSE	AP2A1_MOUSE
							ENTP1_MOUSE	DYSF_MOUSE	ENTP1_MOUSE	AP2A2_MOUSE
							ENTP2_MOUSE	E2AK3_MOUSE	ENTP2_MOUSE	AP2A_MOUSE
							ENTP4_MOUSE	ECE1_MOUSE	ENTP4_MOUSE	AP2B1_MOUSE
							ENTP7_MOUSE	ECE2_MOUSE	ENTP7_MOUSE	AP2B_MOUSE
							ENTP8_MOUSE	ECEL1_MOUSE	ENTP8_MOUSE	AP2C_MOUSE
							EPT1_MOUSE	ECSCR_MOUSE	EPT1_MOUSE	AP2D_MOUSE
							ERD21_MOUSE	EDAR_MOUSE	ERD21_MOUSE	AP2E_MOUSE
							ERD22_MOUSE	EDA_MOUSE	ERD22_MOUSE	AP2M1_MOUSE
							ERD23_MOUSE	EDEM1_MOUSE	ERD23_MOUSE	AP2S1_MOUSE
							ERG1_MOUSE	EFNB1_MOUSE	ERG1_MOUSE	AP3B1_MOUSE
							ERG24_MOUSE	EFNB2_MOUSE	ERG24_MOUSE	AP3B2_MOUSE
							ERG28_MOUSE	EFNB3_MOUSE	ERG28_MOUSE	AP3D1_MOUSE
							ERGI1_MOUSE	EGFR_MOUSE	ERGI1_MOUSE	AP3M1_MOUSE
							ERGI2_MOUSE	EGF_MOUSE	ERGI2_MOUSE	AP3M2_MOUSE
							ERGI3_MOUSE	EGLN_MOUSE	ERGI3_MOUSE	AP3S1_MOUSE
							ERMP1_MOUSE	ELFN1_MOUSE	ERMP1_MOUSE	AP3S2_MOUSE
							ESYT1_MOUSE	EMB_MOUSE	ESYT1_MOUSE	AP4AT_MOUSE
							ESYT2_MOUSE	EMC10_MOUSE	ESYT2_MOUSE	AP4A_MOUSE
							ESYT3_MOUSE	EMC1_MOUSE	ESYT3_MOUSE	AP4B1_MOUSE
							ETBR2_MOUSE	EMC7_MOUSE	ETBR2_MOUSE	AP4E1_MOUSE
							F134A_MOUSE	EMD_MOUSE	F134A_MOUSE	AP4M1_MOUSE
							F134C_MOUSE	EMRE_MOUSE	F134C_MOUSE	AP4S1_MOUSE
							F155A_MOUSE	ENPP1_MOUSE	F155A_MOUSE	AP5B1_MOUSE
							F155B_MOUSE	ENPP3_MOUSE	F155B_MOUSE	AP5M1_MOUSE
							F159A_MOUSE	ENPP4_MOUSE	F159A_MOUSE	AP5S1_MOUSE
							F168B_MOUSE	ENPP5_MOUSE	F168B_MOUSE	AP5Z1_MOUSE
							F1891_MOUSE	ENTK_MOUSE	F1891_MOUSE	APAF_MOUSE
							F189B_MOUSE	ENV1_MOUSE	F189B_MOUSE	APBA1_MOUSE
							F210B_MOUSE	EPCAM_MOUSE	F210B_MOUSE	APBA2_MOUSE
							FA26D_MOUSE	EPCR_MOUSE	FA26D_MOUSE	APBA3_MOUSE
							FA26E_MOUSE	EPGN_MOUSE	FA26E_MOUSE	APBB1_MOUSE
							FA26F_MOUSE	EPHA1_MOUSE	FA26F_MOUSE	APBB2_MOUSE
							FA2H_MOUSE	EPHA2_MOUSE	FA2H_MOUSE	APBB3_MOUSE
							FA57A_MOUSE	EPHA3_MOUSE	FA57A_MOUSE	APBP2_MOUSE
							FA57B_MOUSE	EPHA4_MOUSE	FA57B_MOUSE	APC10_MOUSE
							FA73A_MOUSE	EPHA5_MOUSE	FA73A_MOUSE	APC11_MOUSE
							FA73B_MOUSE	EPHA6_MOUSE	FA73B_MOUSE	APC13_MOUSE
							FACE1_MOUSE	EPHA7_MOUSE	FACE1_MOUSE	APC15_MOUSE
							FACE2_MOUSE	EPHA8_MOUSE	FACE2_MOUSE	APC16_MOUSE
							FACR2_MOUSE	EPHAA_MOUSE	FACR2_MOUSE	APC1_MOUSE
							FADS1_MOUSE	EPHB1_MOUSE	FADS1_MOUSE	APC2_MOUSE
							FADS2_MOUSE	EPHB2_MOUSE	FADS2_MOUSE	APC4_MOUSE
							FADS3_MOUSE	EPHB3_MOUSE	FADS3_MOUSE	APC5_MOUSE
							FADS6_MOUSE	EPHB4_MOUSE	FADS6_MOUSE	APC7_MOUSE
							FCERB_MOUSE	EPHB6_MOUSE	FCERB_MOUSE	APC_MOUSE
							FDFT_MOUSE	EPHX4_MOUSE	FDFT_MOUSE	APEH_MOUSE
							FFAR1_MOUSE	EPOR_MOUSE	FFAR1_MOUSE	APEL_MOUSE
							FFAR2_MOUSE	EQTN_MOUSE	FFAR2_MOUSE	APEX1_MOUSE
							FFAR3_MOUSE	ERAP1_MOUSE	FFAR3_MOUSE	APEX2_MOUSE
							FFAR4_MOUSE	ERBB2_MOUSE	FFAR4_MOUSE	API5_MOUSE
							FITM1_MOUSE	ERBB3_MOUSE	FITM1_MOUSE	APLF_MOUSE
							FITM2_MOUSE	ERBB4_MOUSE	FITM2_MOUSE	APOA1_MOUSE
							FLOWR_MOUSE	EREG_MOUSE	FLOWR_MOUSE	APOA2_MOUSE
							FLVC1_MOUSE	ERLN1_MOUSE	FLVC1_MOUSE	APOA4_MOUSE
							FLVC2_MOUSE	ERLN2_MOUSE	FLVC2_MOUSE	APOA5_MOUSE
							FMR1N_MOUSE	ERMAP_MOUSE	FMR1N_MOUSE	APOBR_MOUSE
							FOCAD_MOUSE	ERN1_MOUSE	FOCAD_MOUSE	APOB_MOUSE
							FPR1_MOUSE	ERN2_MOUSE	FPR1_MOUSE	APOC1_MOUSE
							FPR2_MOUSE	ESAM_MOUSE	FPR2_MOUSE	APOC2_MOUSE
							FPRS1_MOUSE	EVA1A_MOUSE	FPRS1_MOUSE	APOC3_MOUSE
							FPRS3_MOUSE	EVA1B_MOUSE	FPRS3_MOUSE	APOC4_MOUSE
							FPRS4_MOUSE	EVA1C_MOUSE	FPRS4_MOUSE	APOD_MOUSE
							FPRS6_MOUSE	EVC_MOUSE	FPRS6_MOUSE	APOE_MOUSE
							FPRS7_MOUSE	EVI2A_MOUSE	FPRS7_MOUSE	APOF_MOUSE
							FRRS1_MOUSE	EVI2B_MOUSE	FRRS1_MOUSE	APOH_MOUSE
							FS2P1_MOUSE	EXT1_MOUSE	FS2P1_MOUSE	APOM_MOUSE
							FSHR_MOUSE	EXT2_MOUSE	FSHR_MOUSE	APOP1_MOUSE
							FUCT1_MOUSE	EXTL1_MOUSE	FUCT1_MOUSE	APR_MOUSE
							FUND1_MOUSE	EXTL2_MOUSE	FUND1_MOUSE	APTX_MOUSE
							FZD10_MOUSE	EXTL3_MOUSE	FZD10_MOUSE	APT_MOUSE
							FZD1_MOUSE	F118A_MOUSE	FZD1_MOUSE	AQR_MOUSE
							FZD2_MOUSE	F134B_MOUSE	FZD2_MOUSE	AR13A_MOUSE
							FZD3_MOUSE	F151A_MOUSE	FZD3_MOUSE	AR13B_MOUSE
							FZD4_MOUSE	F159B_MOUSE	FZD4_MOUSE	AR2BP_MOUSE
							FZD5_MOUSE	F162A_MOUSE	FZD5_MOUSE	AR6P4_MOUSE
							FZD6_MOUSE	F162B_MOUSE	FZD6_MOUSE	ARAF_MOUSE
							FZD7_MOUSE	F163A_MOUSE	FZD7_MOUSE	ARAP1_MOUSE
							FZD8_MOUSE	F163B_MOUSE	FZD8_MOUSE	ARAP2_MOUSE
							FZD9_MOUSE	F1712_MOUSE	FZD9_MOUSE	ARAP3_MOUSE
							G137A_MOUSE	F171B_MOUSE	G137A_MOUSE	ARBK1_MOUSE
							G137B_MOUSE	F173A_MOUSE	G137B_MOUSE	ARBK2_MOUSE
							G6PC2_MOUSE	F173B_MOUSE	G6PC2_MOUSE	ARC1A_MOUSE
							G6PC3_MOUSE	F174A_MOUSE	G6PC3_MOUSE	ARC1B_MOUSE
							G6PC_MOUSE	F174B_MOUSE	G6PC_MOUSE	ARCH_MOUSE
							GABR1_MOUSE	F187A_MOUSE	GABR1_MOUSE	ARC_MOUSE
							GABR2_MOUSE	F187B_MOUSE	GABR2_MOUSE	AREL1_MOUSE
							GALR1_MOUSE	F198B_MOUSE	GALR1_MOUSE	ARF1_MOUSE
							GALR2_MOUSE	F19A5_MOUSE	GALR2_MOUSE	ARF2_MOUSE
							GALR3_MOUSE	F205A_MOUSE	GALR3_MOUSE	ARF3_MOUSE
							GASR_MOUSE	F205C_MOUSE	GASR_MOUSE	ARF4_MOUSE
							GBRA1_MOUSE	F210A_MOUSE	GBRA1_MOUSE	ARF5_MOUSE
							GBRA2_MOUSE	FA69A_MOUSE	GBRA2_MOUSE	ARF6_MOUSE
							GBRA3_MOUSE	FA69B_MOUSE	GBRA3_MOUSE	ARFG1_MOUSE
							GBRA4_MOUSE	FA69C_MOUSE	GBRA4_MOUSE	ARFG2_MOUSE
							GBRA5_MOUSE	FAAH1_MOUSE	GBRA5_MOUSE	ARFG3_MOUSE
							GBRA6_MOUSE	FACR1_MOUSE	GBRA6_MOUSE	ARFP2_MOUSE
							GBRB1_MOUSE	FAIM3_MOUSE	GBRB1_MOUSE	ARFRP_MOUSE
							GBRB2_MOUSE	FAT2_MOUSE	GBRB2_MOUSE	ARG28_MOUSE
							GBRB3_MOUSE	FAT3_MOUSE	GBRB3_MOUSE	ARG33_MOUSE
							GBRD_MOUSE	FAT4_MOUSE	GBRD_MOUSE	ARG39_MOUSE
							GBRG1_MOUSE	FATE1_MOUSE	GBRG1_MOUSE	ARGAL_MOUSE
							GBRG2_MOUSE	FAXC_MOUSE	GBRG2_MOUSE	ARGI1_MOUSE
							GBRG3_MOUSE	FBCD1_MOUSE	GBRG3_MOUSE	ARGI2_MOUSE
							GBRP_MOUSE	FCAMR_MOUSE	GBRP_MOUSE	ARGL1_MOUSE
							GBRR1_MOUSE	FCER2_MOUSE	GBRR1_MOUSE	ARH37_MOUSE
							GBRR2_MOUSE	FCERA_MOUSE	GBRR2_MOUSE	ARH38_MOUSE
							GBRT_MOUSE	FCERG_MOUSE	GBRT_MOUSE	ARH40_MOUSE
							GDAP1_MOUSE	FCGR1_MOUSE	GDAP1_MOUSE	ARHG1_MOUSE
							GDC_MOUSE	FCGR2_MOUSE	GDC_MOUSE	ARHG2_MOUSE
							GDE1_MOUSE	FCGR3_MOUSE	GDE1_MOUSE	ARHG3_MOUSE
							GDPD1_MOUSE	FCGRN_MOUSE	GDPD1_MOUSE	ARHG4_MOUSE
							GDPD2_MOUSE	FCRL1_MOUSE	GDPD2_MOUSE	ARHG6_MOUSE
							GDPD3_MOUSE	FCRL5_MOUSE	GDPD3_MOUSE	ARHG7_MOUSE
							GDPD4_MOUSE	FCRL6_MOUSE	GDPD4_MOUSE	ARHG8_MOUSE
							GDPD5_MOUSE	FGFR1_MOUSE	GDPD5_MOUSE	ARHG9_MOUSE
							GHC1_MOUSE	FGFR2_MOUSE	GHC1_MOUSE	ARHGA_MOUSE
							GHC2_MOUSE	FGFR3_MOUSE	GHC2_MOUSE	ARHGC_MOUSE
							GHITM_MOUSE	FGFR4_MOUSE	GHITM_MOUSE	ARHGF_MOUSE
							GHRHR_MOUSE	FGRL1_MOUSE	GHRHR_MOUSE	ARHGG_MOUSE
							GHSR_MOUSE	FICD_MOUSE	GHSR_MOUSE	ARHGH_MOUSE
							GIPR_MOUSE	FIS1_MOUSE	GIPR_MOUSE	ARHGI_MOUSE
							GLP1R_MOUSE	FKB11_MOUSE	GLP1R_MOUSE	ARHGJ_MOUSE
							GLP2R_MOUSE	FKBP8_MOUSE	GLP2R_MOUSE	ARHGP_MOUSE
							GLRA1_MOUSE	FKRP_MOUSE	GLRA1_MOUSE	ARHL1_MOUSE
							GLRA2_MOUSE	FKTN_MOUSE	GLRA2_MOUSE	ARHL2_MOUSE
							GLRA3_MOUSE	FLT3L_MOUSE	GLRA3_MOUSE	ARH_MOUSE
							GLRA4_MOUSE	FLT3_MOUSE	GLRA4_MOUSE	ARI1A_MOUSE
							GLRB_MOUSE	FMO4_MOUSE	GLRB_MOUSE	ARI1_MOUSE
							GLR_MOUSE	FN3C1_MOUSE	GLR_MOUSE	ARI2_MOUSE
							GNPTA_MOUSE	FND3A_MOUSE	GNPTA_MOUSE	ARI3A_MOUSE
							GNRHR_MOUSE	FND3B_MOUSE	GNRHR_MOUSE	ARI3B_MOUSE
							GOT1A_MOUSE	FNDC4_MOUSE	GOT1A_MOUSE	ARI3C_MOUSE
							GOT1B_MOUSE	FNDC5_MOUSE	GOT1B_MOUSE	ARI4B_MOUSE
							GP101_MOUSE	FNDC9_MOUSE	GP101_MOUSE	ARI5A_MOUSE
							GP107_MOUSE	FOLH1_MOUSE	GP107_MOUSE	ARI5B_MOUSE
							GP108_MOUSE	FPRP_MOUSE	GP108_MOUSE	ARIP4_MOUSE
							GP110_MOUSE	FR1L4_MOUSE	GP110_MOUSE	ARK72_MOUSE
							GP112_MOUSE	FR1L5_MOUSE	GP112_MOUSE	ARL10_MOUSE
							GP113_MOUSE	FRAS1_MOUSE	GP113_MOUSE	ARL11_MOUSE
							GP114_MOUSE	FREM2_MOUSE	GP114_MOUSE	ARL14_MOUSE
							GP115_MOUSE	FRMD3_MOUSE	GP115_MOUSE	ARL15_MOUSE
							GP119_MOUSE	FRS1L_MOUSE	GP119_MOUSE	ARL1_MOUSE
							GP124_MOUSE	FURIN_MOUSE	GP124_MOUSE	ARL2_MOUSE
							GP125_MOUSE	FUT10_MOUSE	GP125_MOUSE	ARL3_MOUSE
							GP126_MOUSE	FUT11_MOUSE	GP126_MOUSE	ARL4A_MOUSE
							GP128_MOUSE	FUT1_MOUSE	GP128_MOUSE	ARL4C_MOUSE
							GP132_MOUSE	FUT2_MOUSE	GP132_MOUSE	ARL4D_MOUSE
							GP133_MOUSE	FUT4_MOUSE	GP133_MOUSE	ARL5A_MOUSE
							GP135_MOUSE	FUT7_MOUSE	GP135_MOUSE	ARL5B_MOUSE
							GP139_MOUSE	FUT8_MOUSE	GP139_MOUSE	ARL5C_MOUSE
							GP141_MOUSE	FUT9_MOUSE	GP141_MOUSE	ARL6_MOUSE
							GP142_MOUSE	FXRD1_MOUSE	GP142_MOUSE	ARL8A_MOUSE
							GP143_MOUSE	FXYD3_MOUSE	GP143_MOUSE	ARL8B_MOUSE
							GP146_MOUSE	FXYD4_MOUSE	GP146_MOUSE	ARLY_MOUSE
							GP149_MOUSE	FXYD5_MOUSE	GP149_MOUSE	ARM12_MOUSE
							GP150_MOUSE	FXYD6_MOUSE	GP150_MOUSE	ARMC1_MOUSE
							GP151_MOUSE	FXYD7_MOUSE	GP151_MOUSE	ARMC2_MOUSE
							GP152_MOUSE	G3ST1_MOUSE	GP152_MOUSE	ARMC3_MOUSE
							GP153_MOUSE	G3ST2_MOUSE	GP153_MOUSE	ARMC4_MOUSE
							GP156_MOUSE	G3ST3_MOUSE	GP156_MOUSE	ARMC5_MOUSE
							GP157_MOUSE	GALT1_MOUSE	GP157_MOUSE	ARMC6_MOUSE
							GP158_MOUSE	GALT2_MOUSE	GP158_MOUSE	ARMC7_MOUSE
							GP160_MOUSE	GALT3_MOUSE	GP160_MOUSE	ARMC8_MOUSE
							GP161_MOUSE	GALT4_MOUSE	GP161_MOUSE	ARMC9_MOUSE
							GP162_MOUSE	GALT5_MOUSE	GP162_MOUSE	ARMX5_MOUSE
							GP171_MOUSE	GALT6_MOUSE	GP171_MOUSE	ARNT2_MOUSE
							GP173_MOUSE	GALT7_MOUSE	GP173_MOUSE	ARNT_MOUSE
							GP174_MOUSE	GAPT_MOUSE	GP174_MOUSE	AROS_MOUSE
							GP176_MOUSE	GBGT1_MOUSE	GP176_MOUSE	ARP10_MOUSE
							GP180_MOUSE	GCAM_MOUSE	GP180_MOUSE	ARP19_MOUSE
							GP182_MOUSE	GCNT1_MOUSE	GP182_MOUSE	ARP21_MOUSE
							GP183_MOUSE	GCNT2_MOUSE	GP183_MOUSE	ARP2_MOUSE
							GPAA1_MOUSE	GCNT3_MOUSE	GPAA1_MOUSE	ARP3B_MOUSE
							GPAT1_MOUSE	GCNT4_MOUSE	GPAT1_MOUSE	ARP3_MOUSE
							GPAT2_MOUSE	GCNT7_MOUSE	GPAT2_MOUSE	ARP5L_MOUSE
							GPAT3_MOUSE	GFRAL_MOUSE	GPAT3_MOUSE	ARP5_MOUSE
							GPAT4_MOUSE	GFY_MOUSE	GPAT4_MOUSE	ARP6_MOUSE
							GPBAR_MOUSE	GGLO_MOUSE	GPBAR_MOUSE	ARP8_MOUSE
							GPC5B_MOUSE	GGT1_MOUSE	GPC5B_MOUSE	ARPC2_MOUSE
							GPC5C_MOUSE	GGT5_MOUSE	GPC5C_MOUSE	ARPC3_MOUSE
							GPC5D_MOUSE	GGT6_MOUSE	GPC5D_MOUSE	ARPC4_MOUSE
							GPC6A_MOUSE	GGT7_MOUSE	GPC6A_MOUSE	ARPC5_MOUSE
							GPER1_MOUSE	GGTA1_MOUSE	GPER1_MOUSE	ARPIN_MOUSE
							GPHR_MOUSE	GHR_MOUSE	GPHR_MOUSE	ARRB1_MOUSE
							GPM6A_MOUSE	GI24_MOUSE	GPM6A_MOUSE	ARRB2_MOUSE
							GPM6B_MOUSE	GIMA1_MOUSE	GPM6B_MOUSE	ARRC_MOUSE
							GPR12_MOUSE	GIMA3_MOUSE	GPR12_MOUSE	ARRD1_MOUSE
							GPR15_MOUSE	GIMA5_MOUSE	GPR15_MOUSE	ARRD2_MOUSE
							GPR17_MOUSE	GINM1_MOUSE	GPR17_MOUSE	ARRD3_MOUSE
							GPR18_MOUSE	GL6D1_MOUSE	GPR18_MOUSE	ARRD5_MOUSE
							GPR19_MOUSE	GL8D1_MOUSE	GPR19_MOUSE	ARRS_MOUSE
							GPR1_MOUSE	GL8D2_MOUSE	GPR1_MOUSE	ARSA_MOUSE
							GPR20_MOUSE	GLCE_MOUSE	GPR20_MOUSE	ARSB_MOUSE
							GPR21_MOUSE	GLDN_MOUSE	GPR21_MOUSE	ARSG_MOUSE
							GPR22_MOUSE	GLIP1_MOUSE	GPR22_MOUSE	ARSI_MOUSE
							GPR25_MOUSE	GLPA_MOUSE	GPR25_MOUSE	ARSJ_MOUSE
							GPR26_MOUSE	GLPC_MOUSE	GPR26_MOUSE	ARSK_MOUSE
							GPR27_MOUSE	GLT10_MOUSE	GPR27_MOUSE	ARTN_MOUSE
							GPR31_MOUSE	GLT11_MOUSE	GPR31_MOUSE	ARVC_MOUSE
							GPR33_MOUSE	GLT12_MOUSE	GPR33_MOUSE	ARX_MOUSE
							GPR34_MOUSE	GLT13_MOUSE	GPR34_MOUSE	ARY1_MOUSE
							GPR35_MOUSE	GLT14_MOUSE	GPR35_MOUSE	ARY2_MOUSE
							GPR37_MOUSE	GLT15_MOUSE	GPR37_MOUSE	ARY3_MOUSE
							GPR39_MOUSE	GLT16_MOUSE	GPR39_MOUSE	AS3MT_MOUSE
							GPR3_MOUSE	GLT18_MOUSE	GPR3_MOUSE	ASAH1_MOUSE
							GPR45_MOUSE	GLTL3_MOUSE	GPR45_MOUSE	ASAP1_MOUSE
							GPR4_MOUSE	GLTL5_MOUSE	GPR4_MOUSE	ASAP2_MOUSE
							GPR52_MOUSE	GOGA5_MOUSE	GPR52_MOUSE	ASAP3_MOUSE
							GPR55_MOUSE	GOLI4_MOUSE	GPR55_MOUSE	ASB10_MOUSE
							GPR56_MOUSE	GOLI_MOUSE	GPR56_MOUSE	ASB11_MOUSE
							GPR61_MOUSE	GOLM1_MOUSE	GPR61_MOUSE	ASB12_MOUSE
							GPR62_MOUSE	GOSR1_MOUSE	GPR62_MOUSE	ASB13_MOUSE
							GPR63_MOUSE	GOSR2_MOUSE	GPR63_MOUSE	ASB14_MOUSE
							GPR64_MOUSE	GP1BA_MOUSE	GPR64_MOUSE	ASB15_MOUSE
							GPR6_MOUSE	GP1BB_MOUSE	GPR6_MOUSE	ASB16_MOUSE
							GPR75_MOUSE	GP49A_MOUSE	GPR75_MOUSE	ASB17_MOUSE
							GPR82_MOUSE	GPA33_MOUSE	GPR82_MOUSE	ASB18_MOUSE
							GPR83_MOUSE	GPI8_MOUSE	GPR83_MOUSE	ASB1_MOUSE
							GPR84_MOUSE	GPIX_MOUSE	GPR84_MOUSE	ASB2_MOUSE
							GPR85_MOUSE	GPNMB_MOUSE	GPR85_MOUSE	ASB3_MOUSE
							GPR87_MOUSE	GPVI_MOUSE	GPR87_MOUSE	ASB4_MOUSE
							GPR88_MOUSE	GPV_MOUSE	GPR88_MOUSE	ASB5_MOUSE
							GPR97_MOUSE	GPX8_MOUSE	GPR97_MOUSE	ASB6_MOUSE
							GPR98_MOUSE	GRAM2_MOUSE	GPR98_MOUSE	ASB7_MOUSE
							GPT_MOUSE	GRB1L_MOUSE	GPT_MOUSE	ASB8_MOUSE
							GRAM4_MOUSE	GREB1_MOUSE	GRAM4_MOUSE	ASB9_MOUSE
							GRIA1_MOUSE	GRM1A_MOUSE	GRIA1_MOUSE	ASCC1_MOUSE
							GRIA2_MOUSE	GRM1B_MOUSE	GRIA2_MOUSE	ASCC2_MOUSE
							GRIA4_MOUSE	GRM1C_MOUSE	GRIA4_MOUSE	ASCC3_MOUSE
							GRID1_MOUSE	GRPL2_MOUSE	GRID1_MOUSE	ASCL1_MOUSE
							GRID2_MOUSE	GSLG1_MOUSE	GRID2_MOUSE	ASCL2_MOUSE
							GRIA3_MOUSE	GTA1L_MOUSE	GRIA3_MOUSE	ASCL3_MOUSE
							GRIK1_MOUSE	GUC2C_MOUSE	GRIK1_MOUSE	ASC_MOUSE
							GRIK2_MOUSE	GUC2E_MOUSE	GRIK2_MOUSE	ASF1A_MOUSE
							GRIK3_MOUSE	GUC2F_MOUSE	GRIK3_MOUSE	ASF1B_MOUSE
							GRIK4_MOUSE	GUC2G_MOUSE	GRIK4_MOUSE	ASGL1_MOUSE
							GRIK5_MOUSE	GXLT1_MOUSE	GRIK5_MOUSE	ASH1L_MOUSE
							GRM1_MOUSE	GXLT2_MOUSE	GRM1_MOUSE	ASH2L_MOUSE
							GRM2_MOUSE	H6ST1_MOUSE	GRM2_MOUSE	ASHWN_MOUSE
							GRM3_MOUSE	H6ST2_MOUSE	GRM3_MOUSE	ASIP_MOUSE
							GRM4_MOUSE	H6ST3_MOUSE	GRM4_MOUSE	ASM3A_MOUSE
							GRM5_MOUSE	HA10_MOUSE	GRM5_MOUSE	ASM3B_MOUSE
							GRM6_MOUSE	HA11_MOUSE	GRM6_MOUSE	ASMT_MOUSE
							GRM7_MOUSE	HA12_MOUSE	GRM7_MOUSE	ASM_MOUSE
							GRM8_MOUSE	HA13_MOUSE	GRM8_MOUSE	ASNA_MOUSE
							GRPR_MOUSE	HA14_MOUSE	GRPR_MOUSE	ASND1_MOUSE
							GSG1L_MOUSE	HA15_MOUSE	GSG1L_MOUSE	ASNS_MOUSE
							GSG1_MOUSE	HA17_MOUSE	GSG1_MOUSE	ASPC1_MOUSE
							GTR10_MOUSE	HA18_MOUSE	GTR10_MOUSE	ASPD_MOUSE
							GTR12_MOUSE	HA1B_MOUSE	GTR12_MOUSE	ASPG_MOUSE
							GTR1_MOUSE	HA1D_MOUSE	GTR1_MOUSE	ASPM_MOUSE
							GTR2_MOUSE	HA1K_MOUSE	GTR2_MOUSE	ASPN_MOUSE
							GTR3_MOUSE	HA1L_MOUSE	GTR3_MOUSE	ASPP1_MOUSE
							GTR4_MOUSE	HA1Q_MOUSE	GTR4_MOUSE	ASPP2_MOUSE
							GTR5_MOUSE	HA1T_MOUSE	GTR5_MOUSE	ASPX_MOUSE
							GTR7_MOUSE	HA1W_MOUSE	GTR7_MOUSE	ASSY_MOUSE
							GTR8_MOUSE	HA1Y_MOUSE	GTR8_MOUSE	ASTE1_MOUSE
							HACD1_MOUSE	HA1Z_MOUSE	HACD1_MOUSE	ASTL_MOUSE
							HACD2_MOUSE	HA21_MOUSE	HACD2_MOUSE	ASUN_MOUSE
							HACD3_MOUSE	HA22_MOUSE	HACD3_MOUSE	ASXL1_MOUSE
							HACD4_MOUSE	HA23_MOUSE	HACD4_MOUSE	ASXL2_MOUSE
							HCAR1_MOUSE	HA2B_MOUSE	HCAR1_MOUSE	ASXL3_MOUSE
							HCAR2_MOUSE	HA2D_MOUSE	HCAR2_MOUSE	ASZ1_MOUSE
							HCN1_MOUSE	HA2F_MOUSE	HCN1_MOUSE	AT2L1_MOUSE
							HCN2_MOUSE	HA2J_MOUSE	HCN2_MOUSE	AT2L2_MOUSE
							HCN3_MOUSE	HA2K_MOUSE	HCN3_MOUSE	AT5F1_MOUSE
							HCN4_MOUSE	HA2Q_MOUSE	HCN4_MOUSE	AT5SL_MOUSE
							HERP1_MOUSE	HA2R_MOUSE	HERP1_MOUSE	AT7L1_MOUSE
							HGNAT_MOUSE	HA2S_MOUSE	HGNAT_MOUSE	AT7L3_MOUSE
							HHATL_MOUSE	HA2U_MOUSE	HHATL_MOUSE	ATAD1_MOUSE
							HHAT_MOUSE	HAVR1_MOUSE	HHAT_MOUSE	ATAD2_MOUSE
							HIAL1_MOUSE	HAVR2_MOUSE	HIAL1_MOUSE	ATAD5_MOUSE
							HIAT1_MOUSE	HB21_MOUSE	HIAT1_MOUSE	ATAT_MOUSE
							HIG1A_MOUSE	HB22_MOUSE	HIG1A_MOUSE	ATCAY_MOUSE
							HIG1B_MOUSE	HB23_MOUSE	HIG1B_MOUSE	ATE1_MOUSE
							HIG1C_MOUSE	HB24_MOUSE	HIG1C_MOUSE	ATF1_MOUSE
							HIG2A_MOUSE	HB2A_MOUSE	HIG2A_MOUSE	ATF2_MOUSE
							HM13_MOUSE	HB2D_MOUSE	HM13_MOUSE	ATF3_MOUSE
							HMDH_MOUSE	HB2F_MOUSE	HMDH_MOUSE	ATF4_MOUSE
							HRG1_MOUSE	HB2I_MOUSE	HRG1_MOUSE	ATF5_MOUSE
							HRH1_MOUSE	HB2J_MOUSE	HRH1_MOUSE	ATF7_MOUSE
							HRH2_MOUSE	HB2K_MOUSE	HRH2_MOUSE	ATG10_MOUSE
							HRH3_MOUSE	HB2Q_MOUSE	HRH3_MOUSE	ATG12_MOUSE
							HRH4_MOUSE	HB2S_MOUSE	HRH4_MOUSE	ATG13_MOUSE
							HVCN1_MOUSE	HB2U_MOUSE	HVCN1_MOUSE	ATG2A_MOUSE
							HYAL4_MOUSE	HBEGF_MOUSE	HYAL4_MOUSE	ATG2B_MOUSE
							HYAS1_MOUSE	HCST_MOUSE	HYAS1_MOUSE	ATG3_MOUSE
							HYAS2_MOUSE	HECA2_MOUSE	HYAS2_MOUSE	ATG4A_MOUSE
							HYAS3_MOUSE	HECAM_MOUSE	HYAS3_MOUSE	ATG4B_MOUSE
							ICMT_MOUSE	HEG1_MOUSE	ICMT_MOUSE	ATG4C_MOUSE
							IF27A_MOUSE	HEPH_MOUSE	IF27A_MOUSE	ATG4D_MOUSE
							IF27B_MOUSE	HEPS_MOUSE	IF27B_MOUSE	ATG5_MOUSE
							IFM10_MOUSE	HERP2_MOUSE	IFM10_MOUSE	ATG7_MOUSE
							IFM5_MOUSE	HFE_MOUSE	IFM5_MOUSE	ATGA1_MOUSE
							IGSF1_MOUSE	HG2A_MOUSE	IGSF1_MOUSE	ATHL1_MOUSE
							INSI1_MOUSE	HIDE1_MOUSE	INSI1_MOUSE	ATIF1_MOUSE
							INSI2_MOUSE	HLPDA_MOUSE	INSI2_MOUSE	ATL1_MOUSE
							INT5_MOUSE	HMR1_MOUSE	INT5_MOUSE	ATL2_MOUSE
							IR3IP_MOUSE	HPHL1_MOUSE	IR3IP_MOUSE	ATL4_MOUSE
							ISK10_MOUSE	HRCT1_MOUSE	ISK10_MOUSE	ATMIN_MOUSE
							ITPR1_MOUSE	HRK_MOUSE	ITPR1_MOUSE	ATM_MOUSE
							ITPR2_MOUSE	HRSL1_MOUSE	ITPR2_MOUSE	ATN1_MOUSE
							ITPR3_MOUSE	HRSL3_MOUSE	ITPR3_MOUSE	ATOH1_MOUSE
							JAGN1_MOUSE	HS2ST_MOUSE	JAGN1_MOUSE	ATOH7_MOUSE
							JKAMP_MOUSE	HS3S2_MOUSE	JKAMP_MOUSE	ATOH8_MOUSE
							K0195_MOUSE	HS3S5_MOUSE	K0195_MOUSE	ATOX1_MOUSE
							K1549_MOUSE	HS3S6_MOUSE	K1549_MOUSE	ATP23_MOUSE
							K319L_MOUSE	HS3SA_MOUSE	K319L_MOUSE	ATP5E_MOUSE
							KCJ10_MOUSE	HS3SB_MOUSE	KCJ10_MOUSE	ATP5H_MOUSE
							KCJ11_MOUSE	HTRA2_MOUSE	KCJ11_MOUSE	ATP5I_MOUSE
							KCJ12_MOUSE	HUMMR_MOUSE	KCJ12_MOUSE	ATP5J_MOUSE
							KCJ13_MOUSE	HYEP_MOUSE	KCJ13_MOUSE	ATP5L_MOUSE
							KCJ14_MOUSE	I10R1_MOUSE	KCJ14_MOUSE	ATP5S_MOUSE
							KCJ15_MOUSE	I10R2_MOUSE	KCJ15_MOUSE	ATPA_MOUSE
							KCJ16_MOUSE	I11RA_MOUSE	KCJ16_MOUSE	ATPB_MOUSE
							KCMA1_MOUSE	I11RB_MOUSE	KCMA1_MOUSE	ATPD_MOUSE
							KCMB1_MOUSE	I12R1_MOUSE	KCMB1_MOUSE	ATPF1_MOUSE
							KCMB2_MOUSE	I12R2_MOUSE	KCMB2_MOUSE	ATPF2_MOUSE
							KCMB4_MOUSE	I13R1_MOUSE	KCMB4_MOUSE	ATPG_MOUSE
							KCNA1_MOUSE	I13R2_MOUSE	KCNA1_MOUSE	ATPO_MOUSE
							KCNA2_MOUSE	I15RA_MOUSE	KCNA2_MOUSE	ATRIP_MOUSE
							KCNA3_MOUSE	I17RA_MOUSE	KCNA3_MOUSE	ATRX_MOUSE
							KCNA4_MOUSE	I17RB_MOUSE	KCNA4_MOUSE	ATR_MOUSE
							KCNA5_MOUSE	I17RC_MOUSE	KCNA5_MOUSE	ATS10_MOUSE
							KCNA6_MOUSE	I17RD_MOUSE	KCNA6_MOUSE	ATS12_MOUSE
							KCNA7_MOUSE	I17RE_MOUSE	KCNA7_MOUSE	ATS13_MOUSE
							KCNB1_MOUSE	I18RA_MOUSE	KCNB1_MOUSE	ATS15_MOUSE
							KCNB2_MOUSE	I20RA_MOUSE	KCNB2_MOUSE	ATS16_MOUSE
							KCNC1_MOUSE	I22R1_MOUSE	KCNC1_MOUSE	ATS18_MOUSE
							KCNC2_MOUSE	I27RA_MOUSE	KCNC2_MOUSE	ATS19_MOUSE
							KCNC3_MOUSE	ICAM1_MOUSE	KCNC3_MOUSE	ATS1_MOUSE
							KCNC4_MOUSE	ICAM2_MOUSE	KCNC4_MOUSE	ATS20_MOUSE
							KCND1_MOUSE	ICAM4_MOUSE	KCND1_MOUSE	ATS2_MOUSE
							KCND2_MOUSE	ICAM5_MOUSE	KCND2_MOUSE	ATS4_MOUSE
							KCND3_MOUSE	ICOSL_MOUSE	KCND3_MOUSE	ATS5_MOUSE
							KCNF1_MOUSE	ICOS_MOUSE	KCNF1_MOUSE	ATS7_MOUSE
							KCNG1_MOUSE	IDD_MOUSE	KCNG1_MOUSE	ATS8_MOUSE
							KCNG3_MOUSE	IEX1_MOUSE	KCNG3_MOUSE	ATTY_MOUSE
							KCNG4_MOUSE	IFM1_MOUSE	KCNG4_MOUSE	ATX10_MOUSE
							KCNH1_MOUSE	IFM2_MOUSE	KCNH1_MOUSE	ATX1L_MOUSE
							KCNH2_MOUSE	IFM3_MOUSE	KCNH2_MOUSE	ATX1_MOUSE
							KCNH3_MOUSE	IGDC3_MOUSE	KCNH3_MOUSE	ATX2L_MOUSE
							KCNH5_MOUSE	IGDC4_MOUSE	KCNH5_MOUSE	ATX2_MOUSE
							KCNH7_MOUSE	IGF1R_MOUSE	KCNH7_MOUSE	ATX3_MOUSE
							KCNH8_MOUSE	IGFR1_MOUSE	KCNH8_MOUSE	ATX7_MOUSE
							KCNJ1_MOUSE	IGG2B_MOUSE	KCNJ1_MOUSE	AUHM_MOUSE
							KCNJ2_MOUSE	IGH1M_MOUSE	KCNJ2_MOUSE	AUGN_MOUSE
							KCNJ3_MOUSE	IGHDM_MOUSE	KCNJ3_MOUSE	AUNIP_MOUSE
							KCNJ4_MOUSE	IGHG3_MOUSE	KCNJ4_MOUSE	AURKA_MOUSE
							KCNJ5_MOUSE	IGS11_MOUSE	KCNJ5_MOUSE	AURKB_MOUSE
							KCNJ6_MOUSE	IGSF2_MOUSE	KCNJ6_MOUSE	AURKC_MOUSE
							KCNJ8_MOUSE	IGSF3_MOUSE	KCNJ8_MOUSE	AUXI_MOUSE
							KCNJ9_MOUSE	IGSF5_MOUSE	KCNJ9_MOUSE	AVEN_MOUSE
							KCNK1_MOUSE	IGSF6_MOUSE	KCNK1_MOUSE	AVIL_MOUSE
							KCNK2_MOUSE	IGSF8_MOUSE	KCNK2_MOUSE	AVPI1_MOUSE
							KCNK3_MOUSE	IKIP_MOUSE	KCNK3_MOUSE	AXDN1_MOUSE
							KCNK4_MOUSE	IL18R_MOUSE	KCNK4_MOUSE	AXIN1_MOUSE
							KCNK7_MOUSE	IL1AP_MOUSE	KCNK7_MOUSE	AXIN2_MOUSE
							KCNK9_MOUSE	IL1R1_MOUSE	KCNK9_MOUSE	AZI2_MOUSE
							KCNKD_MOUSE	IL1R2_MOUSE	KCNKD_MOUSE	AZIN1_MOUSE
							KCNKI_MOUSE	IL21R_MOUSE	KCNKI_MOUSE	AZIN2_MOUSE
							KCNN1_MOUSE	IL23R_MOUSE	KCNN1_MOUSE	B2CL2_MOUSE
							KCNN2_MOUSE	IL2RA_MOUSE	KCNN2_MOUSE	B2L11_MOUSE
							KCNN3_MOUSE	IL2RB_MOUSE	KCNN3_MOUSE	B2L14_MOUSE
							KCNN4_MOUSE	IL2RG_MOUSE	KCNN4_MOUSE	B2L15_MOUSE
							KCNQ1_MOUSE	IL31R_MOUSE	KCNQ1_MOUSE	B2LA1_MOUSE
							KCNQ2_MOUSE	IL3B2_MOUSE	KCNQ2_MOUSE	B2MG_MOUSE
							KCNQ3_MOUSE	IL3RA_MOUSE	KCNQ3_MOUSE	B3GNL_MOUSE
							KCNQ4_MOUSE	IL3RB_MOUSE	KCNQ4_MOUSE	B9D1_MOUSE
							KCNQ5_MOUSE	IL4RA_MOUSE	KCNQ5_MOUSE	B9D2_MOUSE
							KCNS1_MOUSE	IL5RA_MOUSE	KCNS1_MOUSE	BAALC_MOUSE
							KCNS2_MOUSE	IL6RA_MOUSE	KCNS2_MOUSE	BAAT_MOUSE
							KCNS3_MOUSE	IL6RB_MOUSE	KCNS3_MOUSE	BABA1_MOUSE
							KCNT1_MOUSE	IL7RA_MOUSE	KCNT1_MOUSE	BACD1_MOUSE
							KCNU1_MOUSE	IL9R_MOUSE	KCNU1_MOUSE	BACD2_MOUSE
							KCNV1_MOUSE	ILDR1_MOUSE	KCNV1_MOUSE	BACD3_MOUSE
							KCNV2_MOUSE	ILDR2_MOUSE	KCNV2_MOUSE	BACH1_MOUSE
							KCP3_MOUSE	ILRL1_MOUSE	KCP3_MOUSE	BACH2_MOUSE
							KDSR_MOUSE	ILRL2_MOUSE	KDSR_MOUSE	BACH_MOUSE
							KISSR_MOUSE	ILVBL_MOUSE	KISSR_MOUSE	BAD_MOUSE
							KMCP1_MOUSE	IMP2L_MOUSE	KMCP1_MOUSE	BAFL_MOUSE
							KMO_MOUSE	IMPA3_MOUSE	KMO_MOUSE	BAF_MOUSE
							KNCN_MOUSE	IMPG2_MOUSE	KNCN_MOUSE	BAG1_MOUSE
							KTAP2_MOUSE	INAR1_MOUSE	KTAP2_MOUSE	BAG2_MOUSE
							LAAT1_MOUSE	INAR2_MOUSE	LAAT1_MOUSE	BAG3_MOUSE
							LAP4A_MOUSE	INGR1_MOUSE	LAP4A_MOUSE	BAG4_MOUSE
							LAP4B_MOUSE	INLR1_MOUSE	LAP4B_MOUSE	BAG5_MOUSE
							LAPM5_MOUSE	INSRR_MOUSE	LAPM5_MOUSE	BAG6_MOUSE
							LAT1_MOUSE	INSR_MOUSE	LAT1_MOUSE	BAHC1_MOUSE
							LAT2_MOUSE	INT1_MOUSE	LAT2_MOUSE	BAHD1_MOUSE
							LAT3_MOUSE	INT2_MOUSE	LAT3_MOUSE	BAIP2_MOUSE
							LAT4_MOUSE	IOD1_MOUSE	LAT4_MOUSE	BAIP3_MOUSE
							LBR_MOUSE	IOD2_MOUSE	LBR_MOUSE	BAKOR_MOUSE
							LCLT1_MOUSE	IOD3_MOUSE	LCLT1_MOUSE	BANK1_MOUSE
							LEMD2_MOUSE	IPIL1_MOUSE	LEMD2_MOUSE	BANP_MOUSE
							LERL1_MOUSE	IPIL2_MOUSE	LERL1_MOUSE	BAP18_MOUSE
							LFG1_MOUSE	IRPL1_MOUSE	LFG1_MOUSE	BAP1_MOUSE
							LFG2_MOUSE	IRPL2_MOUSE	LFG2_MOUSE	BARD1_MOUSE
							LFG3_MOUSE	ISLR2_MOUSE	LFG3_MOUSE	BARH1_MOUSE
							LFG4_MOUSE	ITA11_MOUSE	LFG4_MOUSE	BARH2_MOUSE
							LGAT1_MOUSE	ITA1_MOUSE	LGAT1_MOUSE	BARX1_MOUSE
							LGR4_MOUSE	ITA2B_MOUSE	LGR4_MOUSE	BARX2_MOUSE
							LGR5_MOUSE	ITA2_MOUSE	LGR5_MOUSE	BASP1_MOUSE
							LGR6_MOUSE	ITA3_MOUSE	LGR6_MOUSE	BATF2_MOUSE
							LHFP_MOUSE	ITA4_MOUSE	LHFP_MOUSE	BATF3_MOUSE
							LHPL1_MOUSE	ITA5_MOUSE	LHPL1_MOUSE	BATF_MOUSE
							LHPL2_MOUSE	ITA6_MOUSE	LHPL2_MOUSE	BAZ1A_MOUSE
							LHPL3_MOUSE	ITA7_MOUSE	LHPL3_MOUSE	BAZ1B_MOUSE
							LHPL4_MOUSE	ITA8_MOUSE	LHPL4_MOUSE	BAZ2A_MOUSE
							LMBD1_MOUSE	ITA9_MOUSE	LMBD1_MOUSE	BBC3_MOUSE
							LMBD2_MOUSE	ITAD_MOUSE	LMBD2_MOUSE	BBOF1_MOUSE
							LMBR1_MOUSE	ITAE_MOUSE	LMBR1_MOUSE	BBS10_MOUSE
							LMBRL_MOUSE	ITAL_MOUSE	LMBRL_MOUSE	BBS12_MOUSE
							LMF1_MOUSE	ITAM_MOUSE	LMF1_MOUSE	BBS2_MOUSE
							LMF2_MOUSE	ITAV_MOUSE	LMF2_MOUSE	BBS4_MOUSE
							LMIP_MOUSE	ITAX_MOUSE	LMIP_MOUSE	BBS5_MOUSE
							LMTK2_MOUSE	ITB1_MOUSE	LMTK2_MOUSE	BBS7_MOUSE
							LNP_MOUSE	ITB2L_MOUSE	LNP_MOUSE	BBX_MOUSE
							LPAR1_MOUSE	ITB2_MOUSE	LPAR1_MOUSE	BC11A_MOUSE
							LPAR2_MOUSE	ITB3_MOUSE	LPAR2_MOUSE	BC11B_MOUSE
							LPAR3_MOUSE	ITB4_MOUSE	LPAR3_MOUSE	BCAP_MOUSE
							LPAR4_MOUSE	ITB5_MOUSE	LPAR4_MOUSE	BCAR1_MOUSE
							LPAR5_MOUSE	ITB6_MOUSE	LPAR5_MOUSE	BCAR3_MOUSE
							LPAR6_MOUSE	ITB7_MOUSE	LPAR6_MOUSE	BCAS1_MOUSE
							LPCT4_MOUSE	ITFG3_MOUSE	LPCT4_MOUSE	BCAS3_MOUSE
							LPHN1_MOUSE	ITM2A_MOUSE	LPHN1_MOUSE	BCAT1_MOUSE
							LPHN2_MOUSE	ITM2B_MOUSE	LPHN2_MOUSE	BCAT2_MOUSE
							LPHN3_MOUSE	ITM2C_MOUSE	LPHN3_MOUSE	BCCIP_MOUSE
							LPP1_MOUSE	IYD1_MOUSE	LPP1_MOUSE	BCD1_MOUSE
							LPP2_MOUSE	IZUM1_MOUSE	LPP2_MOUSE	BCDO1_MOUSE
							LPP3_MOUSE	IZUM2_MOUSE	LPP3_MOUSE	BCDO2_MOUSE
							LPPR1_MOUSE	IZUM3_MOUSE	LPPR1_MOUSE	BCKD_MOUSE
							LPPR2_MOUSE	JAG1_MOUSE	LPPR2_MOUSE	BCL10_MOUSE
							LPPR3_MOUSE	JAG2_MOUSE	LPPR3_MOUSE	BCL3_MOUSE
							LPPR4_MOUSE	JAM1_MOUSE	LPPR4_MOUSE	BCL6B_MOUSE
							LPPR5_MOUSE	JAM2_MOUSE	LPPR5_MOUSE	BCL6_MOUSE
							LRC66_MOUSE	JAM3_MOUSE	LRC66_MOUSE	BCL7A_MOUSE
							LRC8A_MOUSE	JAML1_MOUSE	LRC8A_MOUSE	BCL7B_MOUSE
							LRC8B_MOUSE	JPH1_MOUSE	LRC8B_MOUSE	BCL7C_MOUSE
							LRC8C_MOUSE	JPH2_MOUSE	LRC8C_MOUSE	BCL9L_MOUSE
							LRC8D_MOUSE	JPH3_MOUSE	LRC8D_MOUSE	BCL9_MOUSE
							LRC8E_MOUSE	JPH4_MOUSE	LRC8E_MOUSE	BCLF1_MOUSE
							LSHR_MOUSE	JTB_MOUSE	LSHR_MOUSE	BCORL_MOUSE
							LT4R1_MOUSE	K0319_MOUSE	LT4R1_MOUSE	BCOR_MOUSE
							LT4R2_MOUSE	K1024_MOUSE	LT4R2_MOUSE	BCR_MOUSE
							LTC4S_MOUSE	K102L_MOUSE	LTC4S_MOUSE	BDH2_MOUSE
							M17L2_MOUSE	K1109_MOUSE	M17L2_MOUSE	BDH_MOUSE
							M2OM_MOUSE	K1161_MOUSE	M2OM_MOUSE	BDNF_MOUSE
							M4A10_MOUSE	K1324_MOUSE	M4A10_MOUSE	BDP1_MOUSE
							M4A13_MOUSE	K132L_MOUSE	M4A13_MOUSE	BECN1_MOUSE
							M4A15_MOUSE	K1467_MOUSE	M4A15_MOUSE	BECN2_MOUSE
							M4A4D_MOUSE	K1644_MOUSE	M4A4D_MOUSE	BEGIN_MOUSE
							M4A6C_MOUSE	K2013_MOUSE	M4A6C_MOUSE	BEND3_MOUSE
							M4A6D_MOUSE	KASH5_MOUSE	M4A6D_MOUSE	BEND4_MOUSE
							M4A6B_MOUSE	KCE1L_MOUSE	M4A6B_MOUSE	BEND5_MOUSE
							M4A8_MOUSE	KCNE1_MOUSE	M4A8_MOUSE	BEND6_MOUSE
							MACOI_MOUSE	KCNE2_MOUSE	MACOI_MOUSE	BEND7_MOUSE
							MADL2_MOUSE	KCNE3_MOUSE	MADL2_MOUSE	BETAT_MOUSE
							MAGT1_MOUSE	KCNE4_MOUSE	MAGT1_MOUSE	BEX1_MOUSE
							MAL2_MOUSE	KCT2_MOUSE	MAL2_MOUSE	BEX2_MOUSE
							MALD1_MOUSE	KELL_MOUSE	MALD1_MOUSE	BEX3_MOUSE
							MALD2_MOUSE	KI3L1_MOUSE	MALD2_MOUSE	BEX4_MOUSE
							MALD3_MOUSE	KIRR1_MOUSE	MALD3_MOUSE	BEX6_MOUSE
							MALL_MOUSE	KIRR2_MOUSE	MALL_MOUSE	BFSP1_MOUSE
							MAL_MOUSE	KIRR3_MOUSE	MAL_MOUSE	BFSP2_MOUSE
							MAN1_MOUSE	KISHA_MOUSE	MAN1_MOUSE	BGAL_MOUSE
							MARH1_MOUSE	KISHB_MOUSE	MARH1_MOUSE	BGH3_MOUSE
							MARH2_MOUSE	KIT_MOUSE	MARH2_MOUSE	BGLR_MOUSE
							MARH3_MOUSE	KLD7A_MOUSE	MARH3_MOUSE	BHA09_MOUSE
							MARH4_MOUSE	KLOTB_MOUSE	MARH4_MOUSE	BHA15_MOUSE
							MARH5_MOUSE	KLOT_MOUSE	MARH5_MOUSE	BHE22_MOUSE
							MARH6_MOUSE	KLRA1_MOUSE	MARH6_MOUSE	BHE23_MOUSE
							MARH8_MOUSE	KLRA2_MOUSE	MARH8_MOUSE	BHE40_MOUSE
							MARH9_MOUSE	KLRA3_MOUSE	MARH9_MOUSE	BHE41_MOUSE
							MARHB_MOUSE	KLRA4_MOUSE	MARHB_MOUSE	BHLH9_MOUSE
							MAS_MOUSE	KLRA5_MOUSE	MAS_MOUSE	BHMT1_MOUSE
							MBOA1_MOUSE	KLRA6_MOUSE	MBOA1_MOUSE	BHMT2_MOUSE
							MBOA2_MOUSE	KLRA7_MOUSE	MBOA2_MOUSE	BI2L1_MOUSE
							MBOA4_MOUSE	KLRA8_MOUSE	MBOA4_MOUSE	BI2L2_MOUSE
							MBOA5_MOUSE	KLRB1_MOUSE	MBOA5_MOUSE	BICC1_MOUSE
							MBOA7_MOUSE	KLRBA_MOUSE	MBOA7_MOUSE	BICD1_MOUSE
							MBRL_MOUSE	KLRBC_MOUSE	MBRL_MOUSE	BICD2_MOUSE
							MBTP2_MOUSE	KLRBF_MOUSE	MBTP2_MOUSE	BICR1_MOUSE
							MC3R_MOUSE	KLRD1_MOUSE	MC3R_MOUSE	BICR2_MOUSE
							MC4R_MOUSE	KLRG1_MOUSE	MC4R_MOUSE	BID_MOUSE
							MC5R_MOUSE	KLRG2_MOUSE	MC5R_MOUSE	BIEA_MOUSE
							MCATL_MOUSE	KRBBA_MOUSE	MCATL_MOUSE	BIG1_MOUSE
							MCAT_MOUSE	KRBBB_MOUSE	MCAT_MOUSE	BIG2_MOUSE
							MCHR1_MOUSE	KREM1_MOUSE	MCHR1_MOUSE	BIN1_MOUSE
							MCLN1_MOUSE	KREM2_MOUSE	MCLN1_MOUSE	BIN2_MOUSE
							MCLN2_MOUSE	KTN1_MOUSE	MCLN2_MOUSE	BIN3_MOUSE
							MCLN3_MOUSE	L1CAM_MOUSE	MCLN3_MOUSE	BIR1A_MOUSE
							MCTP2_MOUSE	LAG3_MOUSE	MCTP2_MOUSE	BIR1B_MOUSE
							MCUB_MOUSE	LAIR1_MOUSE	MCUB_MOUSE	BIR1E_MOUSE
							MCUR1_MOUSE	LAMP1_MOUSE	MCUR1_MOUSE	BIR1F_MOUSE
							MCU_MOUSE	LAMP2_MOUSE	MCU_MOUSE	BIR1G_MOUSE
							MDR1A_MOUSE	LAMP3_MOUSE	MDR1A_MOUSE	BIRC2_MOUSE
							MDR1B_MOUSE	LAMP5_MOUSE	MDR1B_MOUSE	BIRC3_MOUSE
							MDR3_MOUSE	LAP2B_MOUSE	MDR3_MOUSE	BIRC5_MOUSE
							MENTO_MOUSE	LARG2_MOUSE	MENTO_MOUSE	BIRC6_MOUSE
							MEST_MOUSE	LARGE_MOUSE	MEST_MOUSE	BIRC7_MOUSE
							MFN1_MOUSE	LAT_MOUSE	MFN1_MOUSE	BIVM_MOUSE
							MFN2_MOUSE	LAX1_MOUSE	MFN2_MOUSE	BL1S1_MOUSE
							MFRN1_MOUSE	LAYN_MOUSE	MFRN1_MOUSE	BL1S2_MOUSE
							MFRN2_MOUSE	LBN_MOUSE	MFRN2_MOUSE	BL1S3_MOUSE
							MFS10_MOUSE	LCAP_MOUSE	MFS10_MOUSE	BL1S4_MOUSE
							MFS11_MOUSE	LCTL_MOUSE	MFS11_MOUSE	BL1S5_MOUSE
							MFS12_MOUSE	LDLR_MOUSE	MFS12_MOUSE	BL1S6_MOUSE
							MFS2B_MOUSE	LECT1_MOUSE	MFS2B_MOUSE	BLK_MOUSE
							MFS6L_MOUSE	LEPR_MOUSE	MFS6L_MOUSE	BLMH_MOUSE
							MFSD1_MOUSE	LETM1_MOUSE	MFSD1_MOUSE	BLM_MOUSE
							MFSD3_MOUSE	LETM2_MOUSE	MFSD3_MOUSE	BLNK_MOUSE
							MFSD4_MOUSE	LEUK_MOUSE	MFSD4_MOUSE	BLVRB_MOUSE
							MFSD5_MOUSE	LFNG_MOUSE	MFSD5_MOUSE	BMAL1_MOUSE
							MFSD6_MOUSE	LIFR_MOUSE	MFSD6_MOUSE	BMAL2_MOUSE
							MFSD7_MOUSE	LIGO1_MOUSE	MFSD7_MOUSE	BMF_MOUSE
							MFSD8_MOUSE	LIGO2_MOUSE	MFSD8_MOUSE	BMI1_MOUSE
							MFSD9_MOUSE	LIGO3_MOUSE	MFSD9_MOUSE	BMP10_MOUSE
							MFTC_MOUSE	LIGO4_MOUSE	MFTC_MOUSE	BMP15_MOUSE
							MGST1_MOUSE	LIME1_MOUSE	MGST1_MOUSE	BMP1_MOUSE
							MGST3_MOUSE	LIRB3_MOUSE	MGST3_MOUSE	BMP2K_MOUSE
							MIC27_MOUSE	LIRB4_MOUSE	MIC27_MOUSE	BMP2_MOUSE
							MIP_MOUSE	LMA1L_MOUSE	MIP_MOUSE	BMP3B_MOUSE
							MKS3_MOUSE	LMA2L_MOUSE	MKS3_MOUSE	BMP3_MOUSE
							MLC1_MOUSE	LMAN1_MOUSE	MLC1_MOUSE	BMP4_MOUSE
							MOGT1_MOUSE	LMAN2_MOUSE	MOGT1_MOUSE	BMP5_MOUSE
							MOGT2_MOUSE	LMTK1_MOUSE	MOGT2_MOUSE	BMP6_MOUSE
							MOG_MOUSE	LMTK3_MOUSE	MOG_MOUSE	BMP7_MOUSE
							MOT10_MOUSE	LRAD3_MOUSE	MOT10_MOUSE	BMP8A_MOUSE
							MOT11_MOUSE	LRAD4_MOUSE	MOT11_MOUSE	BMP8B_MOUSE
							MOT12_MOUSE	LRAT_MOUSE	MOT12_MOUSE	BMPER_MOUSE
							MOT13_MOUSE	LRBA_MOUSE	MOT13_MOUSE	BMT2_MOUSE
							MOT14_MOUSE	LRC15_MOUSE	MOT14_MOUSE	BMX_MOUSE
							MOT1_MOUSE	LRC19_MOUSE	MOT1_MOUSE	BN3D2_MOUSE
							MOT2_MOUSE	LRC24_MOUSE	MOT2_MOUSE	BNC1_MOUSE
							MOT3_MOUSE	LRC25_MOUSE	MOT3_MOUSE	BNC2_MOUSE
							MOT4_MOUSE	LRC26_MOUSE	MOT4_MOUSE	BNIP2_MOUSE
							MOT5_MOUSE	LRC38_MOUSE	MOT5_MOUSE	BNIPL_MOUSE
							MOT6_MOUSE	LRC3B_MOUSE	MOT6_MOUSE	BOD1_MOUSE
							MOT7_MOUSE	LRC4B_MOUSE	MOT7_MOUSE	BODG_MOUSE
							MOT8_MOUSE	LRC4C_MOUSE	MOT8_MOUSE	BOLA1_MOUSE
							MOT9_MOUSE	LRC52_MOUSE	MOT9_MOUSE	BOLA2_MOUSE
							MP17L_MOUSE	LRC55_MOUSE	MP17L_MOUSE	BOLA3_MOUSE
							MPC1_MOUSE	LRC59_MOUSE	MPC1_MOUSE	BOLL_MOUSE
							MPC2_MOUSE	LRFN1_MOUSE	MPC2_MOUSE	BOP1_MOUSE
							MPCP_MOUSE	LRFN2_MOUSE	MPCP_MOUSE	BORA_MOUSE
							MPPE1_MOUSE	LRFN3_MOUSE	MPPE1_MOUSE	BOREA_MOUSE
							MPRA_MOUSE	LRFN4_MOUSE	MPRA_MOUSE	BORG1_MOUSE
							MPRB_MOUSE	LRFN5_MOUSE	MPRB_MOUSE	BORG2_MOUSE
							MPRG_MOUSE	LRIG1_MOUSE	MPRG_MOUSE	BORG3_MOUSE
							MPU1_MOUSE	LRIG2_MOUSE	MPU1_MOUSE	BORG4_MOUSE
							MPV17_MOUSE	LRIG3_MOUSE	MPV17_MOUSE	BORG5_MOUSE
							MRGA1_MOUSE	LRIT1_MOUSE	MRGA1_MOUSE	BPHL_MOUSE
							MRGA2_MOUSE	LRIT2_MOUSE	MRGA2_MOUSE	BPIA1_MOUSE
							MRGA3_MOUSE	LRMP_MOUSE	MRGA3_MOUSE	BPIA2_MOUSE
							MRGA4_MOUSE	LRN4L_MOUSE	MRGA4_MOUSE	BPIA3_MOUSE
							MRGA5_MOUSE	LRP10_MOUSE	MRGA5_MOUSE	BPIA5_MOUSE
							MRGA6_MOUSE	LRP11_MOUSE	MRGA6_MOUSE	BPIB1_MOUSE
							MRGA8_MOUSE	LRP12_MOUSE	MRGA8_MOUSE	BPIB2_MOUSE
							MRGA7_MOUSE	LRP1B_MOUSE	MRGA7_MOUSE	BPIB3_MOUSE
							MRGB1_MOUSE	LRP1_MOUSE	MRGB1_MOUSE	BPIB4_MOUSE
							MRGB2_MOUSE	LRP2_MOUSE	MRGB2_MOUSE	BPIB6_MOUSE
							MRGB3_MOUSE	LRP4_MOUSE	MRGB3_MOUSE	BPIFC_MOUSE
							MRGB4_MOUSE	LRP5_MOUSE	MRGB4_MOUSE	BPI_MOUSE
							MRGB5_MOUSE	LRP6_MOUSE	MRGB5_MOUSE	BPL1_MOUSE
							MRGB8_MOUSE	LRP8_MOUSE	MRGB8_MOUSE	BPNT1_MOUSE
							MRGRD_MOUSE	LRRC3_MOUSE	MRGRD_MOUSE	BRAC_MOUSE
							MRGRE_MOUSE	LRRC4_MOUSE	MRGRE_MOUSE	BRAF_MOUSE
							MRGRF_MOUSE	LRRN1_MOUSE	MRGRF_MOUSE	BRAP_MOUSE
							MRGRG_MOUSE	LRRN3_MOUSE	MRGRG_MOUSE	BRAT1_MOUSE
							MRGRH_MOUSE	LRRN4_MOUSE	MRGRH_MOUSE	BRC3L_MOUSE
							MRGX1_MOUSE	LRRT1_MOUSE	MRGX1_MOUSE	BRCA1_MOUSE
							MRGX2_MOUSE	LRRT2_MOUSE	MRGX2_MOUSE	BRCA2_MOUSE
							MROH7_MOUSE	LRRT3_MOUSE	MROH7_MOUSE	BRCC3_MOUSE
							MRP1_MOUSE	LRRT4_MOUSE	MRP1_MOUSE	BRD2_MOUSE
							MRP2_MOUSE	LRTM1_MOUSE	MRP2_MOUSE	BRD3_MOUSE
							MRP3_MOUSE	LRTM2_MOUSE	MRP3_MOUSE	BRD4_MOUSE
							MRP5_MOUSE	LSME1_MOUSE	MRP5_MOUSE	BRD7_MOUSE
							MRP6_MOUSE	LSR_MOUSE	MRP6_MOUSE	BRD8_MOUSE
							MRP7_MOUSE	LST1_MOUSE	MRP7_MOUSE	BRD9_MOUSE
							MRP9_MOUSE	LTK_MOUSE	MRP9_MOUSE	BRDT_MOUSE
							MRS2_MOUSE	LTMD1_MOUSE	MRS2_MOUSE	BRE1A_MOUSE
							MS4A3_MOUSE	LY75_MOUSE	MS4A3_MOUSE	BRE1B_MOUSE
							MSHR_MOUSE	LY9_MOUSE	MSHR_MOUSE	BRE_MOUSE
							MSMO1_MOUSE	LYAM1_MOUSE	MSMO1_MOUSE	BRF2_MOUSE
							MSPD1_MOUSE	LYAM2_MOUSE	MSPD1_MOUSE	BRK1_MOUSE
							MSPD3_MOUSE	LYAM3_MOUSE	MSPD3_MOUSE	BRM1L_MOUSE
							MTCH1_MOUSE	LYRIC_MOUSE	MTCH1_MOUSE	BRMS1_MOUSE
							MTCH2_MOUSE	LYSM3_MOUSE	MTCH2_MOUSE	BRNP3_MOUSE
							MTFP1_MOUSE	LYSM4_MOUSE	MTFP1_MOUSE	BRNP1_MOUSE
							MTR1A_MOUSE	LYVE1_MOUSE	MTR1A_MOUSE	BRNP2_MOUSE
							MTR1B_MOUSE	MA1A1_MOUSE	MTR1B_MOUSE	BROMI_MOUSE
							MTR1L_MOUSE	MA1A2_MOUSE	MTR1L_MOUSE	BROX_MOUSE
							MUL1_MOUSE	MA1B1_MOUSE	MUL1_MOUSE	BRSK1_MOUSE
							MYADM_MOUSE	MA2A1_MOUSE	MYADM_MOUSE	BRSK2_MOUSE
							MYCT_MOUSE	MA2A2_MOUSE	MYCT_MOUSE	BRWD1_MOUSE
							MYPR_MOUSE	MADCA_MOUSE	MYPR_MOUSE	BRWD3_MOUSE
							NAC1_MOUSE	MAG_MOUSE	NAC1_MOUSE	BRX1_MOUSE
							NAGTA_MOUSE	MANBL_MOUSE	NAGTA_MOUSE	BSDC1_MOUSE
							NAGTB_MOUSE	MANEA_MOUSE	NAGTB_MOUSE	BSH_MOUSE
							NAGTC_MOUSE	MANEL_MOUSE	NAGTC_MOUSE	BSN_MOUSE
							NALCN_MOUSE	MANS1_MOUSE	NALCN_MOUSE	BSPH1_MOUSE
							NCKX3_MOUSE	MANS4_MOUSE	NCKX3_MOUSE	BSPRY_MOUSE
							NCKX4_MOUSE	MARC1_MOUSE	NCKX4_MOUSE	BSSP4_MOUSE
							NCKX5_MOUSE	MARCO_MOUSE	NCKX5_MOUSE	BST1_MOUSE
							NCKX6_MOUSE	MAVS_MOUSE	NCKX6_MOUSE	BT3L4_MOUSE
							NDC1_MOUSE	MBTP1_MOUSE	NDC1_MOUSE	BTBD1_MOUSE
							NDUAB_MOUSE	MCEM1_MOUSE	NDUAB_MOUSE	BTBD3_MOUSE
							NEPR1_MOUSE	MCL1_MOUSE	NEPR1_MOUSE	BTBD6_MOUSE
							NFIP1_MOUSE	MCP_MOUSE	NFIP1_MOUSE	BTBD7_MOUSE
							NFIP2_MOUSE	MEG10_MOUSE	NFIP2_MOUSE	BTBD8_MOUSE
							NGBR_MOUSE	MEG11_MOUSE	NGBR_MOUSE	BTBD9_MOUSE
							NINJ1_MOUSE	MEGF8_MOUSE	NINJ1_MOUSE	BTBDA_MOUSE
							NINJ2_MOUSE	MEGF9_MOUSE	NINJ2_MOUSE	BTBDG_MOUSE
							NIPA1_MOUSE	MEP1A_MOUSE	NIPA1_MOUSE	BTBDH_MOUSE
							NIPA2_MOUSE	MEP1B_MOUSE	NIPA2_MOUSE	BTD_MOUSE
							NIPA3_MOUSE	MERTK_MOUSE	NIPA3_MOUSE	BTF3_MOUSE
							NIPA4_MOUSE	MET23_MOUSE	NIPA4_MOUSE	BTG1_MOUSE
							NK1R_MOUSE	MET_MOUSE	NK1R_MOUSE	BTG2_MOUSE
							NK2R_MOUSE	MFA3L_MOUSE	NK2R_MOUSE	BTG3_MOUSE
							NK3R_MOUSE	MFAP3_MOUSE	NK3R_MOUSE	BTG4_MOUSE
							NKAI1_MOUSE	MFF_MOUSE	NKAI1_MOUSE	BTK_MOUSE
							NKAI2_MOUSE	MFNG_MOUSE	NKAI2_MOUSE	BUB1B_MOUSE
							NKAI3_MOUSE	MFRP_MOUSE	NKAI3_MOUSE	BUB1_MOUSE
							NKAI4_MOUSE	MGAT1_MOUSE	NKAI4_MOUSE	BUB3_MOUSE
							NKG7_MOUSE	MGAT2_MOUSE	NKG7_MOUSE	BUD13_MOUSE
							NKPD1_MOUSE	MGAT3_MOUSE	NKPD1_MOUSE	BUD31_MOUSE
							NLS1_MOUSE	MGT4A_MOUSE	NLS1_MOUSE	BUP1_MOUSE
							NMBR_MOUSE	MGT4B_MOUSE	NMBR_MOUSE	BY55_MOUSE
							NMD3B_MOUSE	MGT4C_MOUSE	NMD3B_MOUSE	BYST_MOUSE
							NMDE1_MOUSE	MGT5A_MOUSE	NMDE1_MOUSE	BZW1_MOUSE
							NMDE2_MOUSE	MGT5B_MOUSE	NMDE2_MOUSE	BZW2_MOUSE
							NMDE3_MOUSE	MIA3_MOUSE	NMDE3_MOUSE	C102A_MOUSE
							NMDE4_MOUSE	MIC10_MOUSE	NMDE4_MOUSE	C10_MOUSE
							NMDZ1_MOUSE	MIC60_MOUSE	NMDZ1_MOUSE	C11B2_MOUSE
							NMUR1_MOUSE	MICU3_MOUSE	NMUR1_MOUSE	C170B_MOUSE
							NMUR2_MOUSE	MID49_MOUSE	NMUR2_MOUSE	C19L1_MOUSE
							NNTM_MOUSE	MID51_MOUSE	NNTM_MOUSE	C19L2_MOUSE
							NOC4L_MOUSE	MILR1_MOUSE	NOC4L_MOUSE	C1D_MOUSE
							NOX1_MOUSE	MIRO1_MOUSE	NOX1_MOUSE	C1QA_MOUSE
							NOX3_MOUSE	MIRO2_MOUSE	NOX3_MOUSE	C1QBP_MOUSE
							NOX4_MOUSE	MLEC_MOUSE	NOX4_MOUSE	C1QB_MOUSE
							NPAL2_MOUSE	MMEL1_MOUSE	NPAL2_MOUSE	C1QC_MOUSE
							NPAL3_MOUSE	MMGT1_MOUSE	NPAL3_MOUSE	C1QL2_MOUSE
							NPBW1_MOUSE	MMGT2_MOUSE	NPBW1_MOUSE	C1QL3_MOUSE
							NPC1_MOUSE	MMP14_MOUSE	NPC1_MOUSE	C1QL4_MOUSE
							NPCL1_MOUSE	MMP15_MOUSE	NPCL1_MOUSE	C1QRF_MOUSE
							NPFF2_MOUSE	MMP16_MOUSE	NPFF2_MOUSE	C1QT1_MOUSE
							NPSR1_MOUSE	MMP23_MOUSE	NPSR1_MOUSE	C1QT2_MOUSE
							NPT1_MOUSE	MMP24_MOUSE	NPT1_MOUSE	C1QT3_MOUSE
							NPT2A_MOUSE	MMP25_MOUSE	NPT2A_MOUSE	C1QT4_MOUSE
							NPT2B_MOUSE	MO2R1_MOUSE	NPT2B_MOUSE	C1QT5_MOUSE
							NPT2C_MOUSE	MO2R2_MOUSE	NPT2C_MOUSE	C1QT6_MOUSE
							NPT3_MOUSE	MO2R3_MOUSE	NPT3_MOUSE	C1QT7_MOUSE
							NPY1R_MOUSE	MO2R4_MOUSE	NPY1R_MOUSE	C1QT9_MOUSE
							NPY2R_MOUSE	MO2R5_MOUSE	NPY2R_MOUSE	C1RA_MOUSE
							NPY4R_MOUSE	MOGS_MOUSE	NPY4R_MOUSE	C1RB_MOUSE
							NPY5R_MOUSE	MOXD1_MOUSE	NPY5R_MOUSE	C1RL_MOUSE
							NPY6R_MOUSE	MOXD2_MOUSE	NPY6R_MOUSE	C1TC_MOUSE
							NRAM1_MOUSE	MPEG1_MOUSE	NRAM1_MOUSE	C1TM_MOUSE
							NRAM2_MOUSE	MPRD_MOUSE	NRAM2_MOUSE	C209C_MOUSE
							NRM_MOUSE	MPRI_MOUSE	NRM_MOUSE	C2AIL_MOUSE
							NRSN1_MOUSE	MPZL1_MOUSE	NRSN1_MOUSE	C2C4C_MOUSE
							NRSN2_MOUSE	MPZL2_MOUSE	NRSN2_MOUSE	C2C4D_MOUSE
							NSMA_MOUSE	MPZL3_MOUSE	NSMA_MOUSE	C2CD3_MOUSE
							NTCP2_MOUSE	MRAP2_MOUSE	NTCP2_MOUSE	C2CD5_MOUSE
							NTCP4_MOUSE	MRAP_MOUSE	NTCP4_MOUSE	C2D1A_MOUSE
							NTCP5_MOUSE	MRC1_MOUSE	NTCP5_MOUSE	C2D1B_MOUSE
							NTCP7_MOUSE	MRC2_MOUSE	NTCP7_MOUSE	C2D2A_MOUSE
							NTCP_MOUSE	MRFL_MOUSE	NTCP_MOUSE	C2TA_MOUSE
							NTR1_MOUSE	MRF_MOUSE	NTR1_MOUSE	C42S1_MOUSE
							NTR2_MOUSE	MRVI1_MOUSE	NTR2_MOUSE	C42S2_MOUSE
							NU1M_MOUSE	MSLNL_MOUSE	NU1M_MOUSE	C43BP_MOUSE
							NU2M_MOUSE	MSPD2_MOUSE	NU2M_MOUSE	C4BPA_MOUSE
							NU3M_MOUSE	MSRE_MOUSE	NU3M_MOUSE	C8AP2_MOUSE
							NU4LM_MOUSE	MTX1_MOUSE	NU4LM_MOUSE	CA021_MOUSE
							NU4M_MOUSE	MUC13_MOUSE	NU4M_MOUSE	CA050_MOUSE
							NU5M_MOUSE	MUC15_MOUSE	NU5M_MOUSE	CA052_MOUSE
							NU6M_MOUSE	MUC18_MOUSE	NU6M_MOUSE	CA054_MOUSE
							NYNRI_MOUSE	MUC1_MOUSE	NYNRI_MOUSE	CA074_MOUSE
							O1002_MOUSE	MUC24_MOUSE	O1002_MOUSE	CA087_MOUSE
							O1009_MOUSE	MUC4_MOUSE	O1009_MOUSE	CA100_MOUSE
							O1013_MOUSE	MUCEN_MOUSE	O1013_MOUSE	CA106_MOUSE
							O1019_MOUSE	MUSK_MOUSE	O1019_MOUSE	CA109_MOUSE
							O1020_MOUSE	MXRA7_MOUSE	O1020_MOUSE	CA110_MOUSE
							O1030_MOUSE	MXRA8_MOUSE	O1030_MOUSE	CA111_MOUSE
							O1038_MOUSE	MYCT1_MOUSE	O1038_MOUSE	CA112_MOUSE
							O1044_MOUSE	MYO9A_MOUSE	O1044_MOUSE	CA122_MOUSE
							O1052_MOUSE	MYOF_MOUSE	O1052_MOUSE	CA123_MOUSE
							O1086_MOUSE	MYP0_MOUSE	O1086_MOUSE	CA131_MOUSE
							O1094_MOUSE	NAGPA_MOUSE	O1094_MOUSE	CA141_MOUSE
							O1102_MOUSE	NALD2_MOUSE	O1102_MOUSE	CA146_MOUSE
							O1440_MOUSE	NALDL_MOUSE	O1440_MOUSE	CA158_MOUSE
							O1444_MOUSE	NAR4_MOUSE	O1444_MOUSE	CA168_MOUSE
							O1537_MOUSE	NAT14_MOUSE	O1537_MOUSE	CA174_MOUSE
							O51E2_MOUSE	NAT8B_MOUSE	O51E2_MOUSE	CA177_MOUSE
							OBRG_MOUSE	NAT8L_MOUSE	OBRG_MOUSE	CA189_MOUSE
							OCLN_MOUSE	NAT8_MOUSE	OCLN_MOUSE	CA194_MOUSE
							OCSTP_MOUSE	NB5R1_MOUSE	OCSTP_MOUSE	CA198_MOUSE
							ODC_MOUSE	NCAM1_MOUSE	ODC_MOUSE	CA216_MOUSE
							ODFP4_MOUSE	NCAM2_MOUSE	ODFP4_MOUSE	CAAP1_MOUSE
							ODR4_MOUSE	NCEH1_MOUSE	ODR4_MOUSE	CAB39_MOUSE
							OGR1_MOUSE	NCHL1_MOUSE	OGR1_MOUSE	CAB45_MOUSE
							OL139_MOUSE	NCKP1_MOUSE	OL139_MOUSE	CABL1_MOUSE
							OL140_MOUSE	NCLN_MOUSE	OL140_MOUSE	CABL2_MOUSE
							OL141_MOUSE	NCMAP_MOUSE	OL141_MOUSE	CABP1_MOUSE
							OL142_MOUSE	NCTR1_MOUSE	OL142_MOUSE	CABP2_MOUSE
							OL143_MOUSE	NCUG1_MOUSE	OL143_MOUSE	CABP4_MOUSE
							OL145_MOUSE	NDST1_MOUSE	OL145_MOUSE	CABP5_MOUSE
							OL146_MOUSE	NDST2_MOUSE	OL146_MOUSE	CABS1_MOUSE
							OL147_MOUSE	NDST3_MOUSE	OL147_MOUSE	CABYR_MOUSE
							OL148_MOUSE	NDST4_MOUSE	OL148_MOUSE	CACB1_MOUSE
							OL149_MOUSE	NDUA1_MOUSE	OL149_MOUSE	CACB2_MOUSE
							OL150_MOUSE	NDUA3_MOUSE	OL150_MOUSE	CACB3_MOUSE
							OL151_MOUSE	NDUAD_MOUSE	OL151_MOUSE	CACB4_MOUSE
							OL154_MOUSE	NDUB3_MOUSE	OL154_MOUSE	CACL1_MOUSE
							OL180_MOUSE	NDUB4_MOUSE	OL180_MOUSE	CACO1_MOUSE
							OL181_MOUSE	NDUB5_MOUSE	OL181_MOUSE	CACO2_MOUSE
							OL183_MOUSE	NDUB6_MOUSE	OL183_MOUSE	CACP_MOUSE
							OL186_MOUSE	NDUB8_MOUSE	OL186_MOUSE	CAD13_MOUSE
							OL187_MOUSE	NDUBB_MOUSE	OL187_MOUSE	CAF17_MOUSE
							OL469_MOUSE	NDUC1_MOUSE	OL469_MOUSE	CAF1A_MOUSE
							OL470_MOUSE	NDUC2_MOUSE	OL470_MOUSE	CAF1B_MOUSE
							OL472_MOUSE	NEO1_MOUSE	OL472_MOUSE	CAGE1_MOUSE
							OL473_MOUSE	NEP_MOUSE	OL473_MOUSE	CAH10_MOUSE
							OL474_MOUSE	NETO1_MOUSE	OL474_MOUSE	CAH11_MOUSE
							OL476_MOUSE	NETO2_MOUSE	OL476_MOUSE	CAH13_MOUSE
							OL477_MOUSE	NF2L1_MOUSE	OL477_MOUSE	CAH15_MOUSE
							OL478_MOUSE	NFAM1_MOUSE	OL478_MOUSE	CAH1_MOUSE
							OL480_MOUSE	NFASC_MOUSE	OL480_MOUSE	CAH2_MOUSE
							OL481_MOUSE	NICA_MOUSE	OL481_MOUSE	CAH3_MOUSE
							OL482_MOUSE	NKG2D_MOUSE	OL482_MOUSE	CAH4_MOUSE
							OL483_MOUSE	NLGN1_MOUSE	OL483_MOUSE	CAH5A_MOUSE
							OL484_MOUSE	NLGN2_MOUSE	OL484_MOUSE	CAH5B_MOUSE
							OL486_MOUSE	NLGN3_MOUSE	OL486_MOUSE	CAH6_MOUSE
							OL488_MOUSE	NLGN4_MOUSE	OL488_MOUSE	CAH7_MOUSE
							OL490_MOUSE	NOMO1_MOUSE	OL490_MOUSE	CAH8_MOUSE
							OL491_MOUSE	NOTC1_MOUSE	OL491_MOUSE	CALB1_MOUSE
							OL492_MOUSE	NOTC2_MOUSE	OL492_MOUSE	CALB2_MOUSE
							OL493_MOUSE	NOTC3_MOUSE	OL493_MOUSE	CALCA_MOUSE
							OL494_MOUSE	NOTC4_MOUSE	OL494_MOUSE	CALCB_MOUSE
							OL495_MOUSE	NPDC1_MOUSE	OL495_MOUSE	CALC_MOUSE
							OL497_MOUSE	NPHN_MOUSE	OL497_MOUSE	CALI_MOUSE
							OL498_MOUSE	NPTN_MOUSE	OL498_MOUSE	CALL3_MOUSE
							OL502_MOUSE	NPTXR_MOUSE	OL502_MOUSE	CALL4_MOUSE
							OL507_MOUSE	NRAC_MOUSE	OL507_MOUSE	CALM4_MOUSE
							OL508_MOUSE	NRADD_MOUSE	OL508_MOUSE	CALM_MOUSE
							OL510_MOUSE	NRCAM_MOUSE	OL510_MOUSE	CALR3_MOUSE
							OL688_MOUSE	NRG2_MOUSE	OL688_MOUSE	CALR_MOUSE
							OL867_MOUSE	NRG3_MOUSE	OL867_MOUSE	CALU_MOUSE
							OL958_MOUSE	NRG4_MOUSE	OL958_MOUSE	CAMKV_MOUSE
							OL998_MOUSE	NRP2_MOUSE	OL998_MOUSE	CAMP1_MOUSE
							OLF10_MOUSE	NRP1_MOUSE	OLF10_MOUSE	CAMP2_MOUSE
							OLF11_MOUSE	NRROS_MOUSE	OLF11_MOUSE	CAMP3_MOUSE
							OLF12_MOUSE	NRX1A_MOUSE	OLF12_MOUSE	CAN10_MOUSE
							OLF13_MOUSE	NRX1B_MOUSE	OLF13_MOUSE	CAN11_MOUSE
							OLF15_MOUSE	NRX3A_MOUSE	OLF15_MOUSE	CAN12_MOUSE
							OLF18_MOUSE	NRX3B_MOUSE	OLF18_MOUSE	CAN13_MOUSE
							OLF19_MOUSE	NSDHL_MOUSE	OLF19_MOUSE	CAN15_MOUSE
							OLF1_MOUSE	NSG1_MOUSE	OLF1_MOUSE	CAN1_MOUSE
							OLF24_MOUSE	NSG2_MOUSE	OLF24_MOUSE	CAN2_MOUSE
							OLF3_MOUSE	NSMA3_MOUSE	OLF3_MOUSE	CAN3_MOUSE
							OLF49_MOUSE	NTAL_MOUSE	OLF49_MOUSE	CAN5_MOUSE
							OLF50_MOUSE	NTRK1_MOUSE	OLF50_MOUSE	CAN6_MOUSE
							OLF56_MOUSE	NTRK2_MOUSE	OLF56_MOUSE	CAN7_MOUSE
							OLF5_MOUSE	NTRK3_MOUSE	OLF5_MOUSE	CAN8_MOUSE
							OLF63_MOUSE	NXPE2_MOUSE	OLF63_MOUSE	CAN9_MOUSE
							OLF6_MOUSE	OAS1B_MOUSE	OLF6_MOUSE	CANB1_MOUSE
							OLF8_MOUSE	OGFD3_MOUSE	OLF8_MOUSE	CANB2_MOUSE
							OLF9_MOUSE	OLR1_MOUSE	OLF9_MOUSE	CAND1_MOUSE
							OMA1_MOUSE	OPA1_MOUSE	OMA1_MOUSE	CAND2_MOUSE
							OPN3_MOUSE	OPALI_MOUSE	OPN3_MOUSE	CAP1_MOUSE
							OPN4_MOUSE	OSBL5_MOUSE	OPN4_MOUSE	CAP2_MOUSE
							OPN5_MOUSE	OSCAR_MOUSE	OPN5_MOUSE	CAPG_MOUSE
							OPRD_MOUSE	OSMR_MOUSE	OPRD_MOUSE	CAPON_MOUSE
							OPRK_MOUSE	OST48_MOUSE	OPRK_MOUSE	CAPR1_MOUSE
							OPRM_MOUSE	OST4_MOUSE	OPRM_MOUSE	CAPR2_MOUSE
							OPRX_MOUSE	OSTB_MOUSE	OPRX_MOUSE	CAPS1_MOUSE
							OPSB_MOUSE	OSTM1_MOUSE	OPSB_MOUSE	CAPS2_MOUSE
							OPSD_MOUSE	OTOF_MOUSE	OPSD_MOUSE	CAPSL_MOUSE
							OPSG_MOUSE	OX2G_MOUSE	OPSG_MOUSE	CAPZB_MOUSE
							OPSX_MOUSE	P210L_MOUSE	OPSX_MOUSE	CAR10_MOUSE
							ORAI2_MOUSE	P3IP1_MOUSE	ORAI2_MOUSE	CAR11_MOUSE
							ORAI3_MOUSE	P4HTM_MOUSE	ORAI3_MOUSE	CAR14_MOUSE
							ORML1_MOUSE	P5I13_MOUSE	ORML1_MOUSE	CARD9_MOUSE
							ORML2_MOUSE	PAR16_MOUSE	ORML2_MOUSE	CARF_MOUSE
							ORML3_MOUSE	PARM1_MOUSE	ORML3_MOUSE	CARM1_MOUSE
							ORNT1_MOUSE	PCAT1_MOUSE	ORNT1_MOUSE	CARTF_MOUSE
							OSTA_MOUSE	PCAT2_MOUSE	OSTA_MOUSE	CART_MOUSE
							OSTC_MOUSE	PCD12_MOUSE	OSTC_MOUSE	CASA1_MOUSE
							OTOP1_MOUSE	PCD15_MOUSE	OTOP1_MOUSE	CASB_MOUSE
							OTOP2_MOUSE	PCD16_MOUSE	OTOP2_MOUSE	CASC1_MOUSE
							OTOP3_MOUSE	PCD18_MOUSE	OTOP3_MOUSE	CASC3_MOUSE
							OX1R_MOUSE	PCD19_MOUSE	OX1R_MOUSE	CASC5_MOUSE
							OX2R_MOUSE	PCD20_MOUSE	OX2R_MOUSE	CASK_MOUSE
							OXA1L_MOUSE	PCDA4_MOUSE	OXA1L_MOUSE	CASL_MOUSE
							OXGR1_MOUSE	PCDA9_MOUSE	OXGR1_MOUSE	CASP1_MOUSE
							OXYR_MOUSE	PCDAA_MOUSE	OXYR_MOUSE	CASP2_MOUSE
							P2RX1_MOUSE	PCDBE_MOUSE	P2RX1_MOUSE	CASP3_MOUSE
							P2RX2_MOUSE	PCDG4_MOUSE	P2RX2_MOUSE	CASP4_MOUSE
							P2RX3_MOUSE	PCDH8_MOUSE	P2RX3_MOUSE	CASP6_MOUSE
							P2RX4_MOUSE	PCSK5_MOUSE	P2RX4_MOUSE	CASP7_MOUSE
							P2RX6_MOUSE	PCSK7_MOUSE	P2RX6_MOUSE	CASP8_MOUSE
							P2RX7_MOUSE	PD1L1_MOUSE	P2RX7_MOUSE	CASP9_MOUSE
							P2RY1_MOUSE	PD1L2_MOUSE	P2RY1_MOUSE	CASPC_MOUSE
							P2RY2_MOUSE	PDCD1_MOUSE	P2RY2_MOUSE	CASPE_MOUSE
							P2RY4_MOUSE	PDPN_MOUSE	P2RY4_MOUSE	CASPG_MOUSE
							P2RY6_MOUSE	PDXL2_MOUSE	P2RY6_MOUSE	CASQ1_MOUSE
							P2Y10_MOUSE	PDZ1I_MOUSE	P2Y10_MOUSE	CASQ2_MOUSE
							P2Y12_MOUSE	PEAR1_MOUSE	P2Y12_MOUSE	CASS4_MOUSE
							P2Y13_MOUSE	PECA1_MOUSE	P2Y13_MOUSE	CASZ1_MOUSE
							P2Y14_MOUSE	PERT_MOUSE	P2Y14_MOUSE	CAT7_MOUSE
							P3_MOUSE	PEX13_MOUSE	P3_MOUSE	CATA_MOUSE
							P5I11_MOUSE	PEX26_MOUSE	P5I11_MOUSE	CATB_MOUSE
							PACR_MOUSE	PGAM5_MOUSE	PACR_MOUSE	CATC_MOUSE
							PANX1_MOUSE	PGES2_MOUSE	PANX1_MOUSE	CATD_MOUSE
							PANX2_MOUSE	PGFRA_MOUSE	PANX2_MOUSE	CATE_MOUSE
							PANX3_MOUSE	PGFRB_MOUSE	PANX3_MOUSE	CATF_MOUSE
							PAQR3_MOUSE	PGRC1_MOUSE	PAQR3_MOUSE	CATG_MOUSE
							PAQR4_MOUSE	PGRC2_MOUSE	PAQR4_MOUSE	CATH_MOUSE
							PAQR6_MOUSE	PHAG1_MOUSE	PAQR6_MOUSE	CATIN_MOUSE
							PAQR9_MOUSE	PHEX_MOUSE	PAQR9_MOUSE	CATIP_MOUSE
							PAQRA_MOUSE	PI16_MOUSE	PAQRA_MOUSE	CATJ_MOUSE
							PAQRB_MOUSE	PIANP_MOUSE	PAQRB_MOUSE	CATK_MOUSE
							PAR1_MOUSE	PIGA_MOUSE	PAR1_MOUSE	CATL1_MOUSE
							PAR2_MOUSE	PIGL_MOUSE	PAR2_MOUSE	CATM_MOUSE
							PAR3_MOUSE	PIGR_MOUSE	PAR3_MOUSE	CATO_MOUSE
							PAR4_MOUSE	PIGT_MOUSE	PAR4_MOUSE	CATR_MOUSE
							PARL_MOUSE	PIGX_MOUSE	PARL_MOUSE	CATS_MOUSE
							PCFT_MOUSE	PILB2_MOUSE	PCFT_MOUSE	CATW_MOUSE
							PCT2B_MOUSE	PILRA_MOUSE	PCT2B_MOUSE	CATZ_MOUSE
							PCX1_MOUSE	PILRB_MOUSE	PCX1_MOUSE	CAV1_MOUSE
							PCX2_MOUSE	PINK1_MOUSE	PCX2_MOUSE	CAV2_MOUSE
							PCX3_MOUSE	PKHL1_MOUSE	PCX3_MOUSE	CAV3_MOUSE
							PCX4_MOUSE	PLA2R_MOUSE	PCX4_MOUSE	CAYP2_MOUSE
							PD2R2_MOUSE	PLB1_MOUSE	PD2R2_MOUSE	CAZA1_MOUSE
							PD2R_MOUSE	PLD3_MOUSE	PD2R_MOUSE	CAZA2_MOUSE
							PDE3A_MOUSE	PLD4_MOUSE	PDE3A_MOUSE	CAZA3_MOUSE
							PDE3B_MOUSE	PLD5_MOUSE	PDE3B_MOUSE	CB042_MOUSE
							PE2R1_MOUSE	PLD6_MOUSE	PE2R1_MOUSE	CB043_MOUSE
							PE2R2_MOUSE	PLDX1_MOUSE	PE2R2_MOUSE	CB044_MOUSE
							PE2R3_MOUSE	PLM_MOUSE	PE2R3_MOUSE	CB047_MOUSE
							PE2R4_MOUSE	PLPL2_MOUSE	PE2R4_MOUSE	CB054_MOUSE
							PEMT_MOUSE	PLPL3_MOUSE	PEMT_MOUSE	CB057_MOUSE
							PEN2_MOUSE	PLPL6_MOUSE	PEN2_MOUSE	CB061_MOUSE
							PERP_MOUSE	PLPL7_MOUSE	PERP_MOUSE	CB068_MOUSE
							PEX12_MOUSE	PLPL8_MOUSE	PEX12_MOUSE	CB069_MOUSE
							PEX16_MOUSE	PLS1_MOUSE	PEX16_MOUSE	CB070_MOUSE
							PEX2_MOUSE	PLS2_MOUSE	PEX2_MOUSE	CB071_MOUSE
							PEX3_MOUSE	PLS3_MOUSE	PEX3_MOUSE	CB072_MOUSE
							PF2R_MOUSE	PLS4_MOUSE	PF2R_MOUSE	CB073_MOUSE
							PG2IP_MOUSE	PLVAP_MOUSE	PG2IP_MOUSE	CB076_MOUSE
							PGAP1_MOUSE	PLXA1_MOUSE	PGAP1_MOUSE	CB078_MOUSE
							PGAP2_MOUSE	PLXA2_MOUSE	PGAP2_MOUSE	CB080_MOUSE
							PGAP3_MOUSE	PLXA3_MOUSE	PGAP3_MOUSE	CB081_MOUSE
							PI2R_MOUSE	PLXA4_MOUSE	PI2R_MOUSE	CB39L_MOUSE
							PIEZ1_MOUSE	PLXB1_MOUSE	PIEZ1_MOUSE	CB5D1_MOUSE
							PIEZ2_MOUSE	PLXB2_MOUSE	PIEZ2_MOUSE	CBG_MOUSE
							PIGB_MOUSE	PLXB3_MOUSE	PIGB_MOUSE	CBLB_MOUSE
							PIGC_MOUSE	PLXC1_MOUSE	PIGC_MOUSE	CBLC_MOUSE
							PIGF_MOUSE	PLXD1_MOUSE	PIGF_MOUSE	CBLN1_MOUSE
							PIGM_MOUSE	PMEL_MOUSE	PIGM_MOUSE	CBLN2_MOUSE
							PIGN_MOUSE	PMEPA_MOUSE	PIGN_MOUSE	CBLN3_MOUSE
							PIGO_MOUSE	PMGT1_MOUSE	PIGO_MOUSE	CBLN4_MOUSE
							PIGP_MOUSE	PMGT2_MOUSE	PIGP_MOUSE	CBL_MOUSE
							PIGQ_MOUSE	PO121_MOUSE	PIGQ_MOUSE	CBPA1_MOUSE
							PIGS_MOUSE	PO210_MOUSE	PIGS_MOUSE	CBPA2_MOUSE
							PIGU_MOUSE	PODO_MOUSE	PIGU_MOUSE	CBPA3_MOUSE
							PIGV_MOUSE	PODXL_MOUSE	PIGV_MOUSE	CBPA4_MOUSE
							PIGW_MOUSE	PORIM_MOUSE	PIGW_MOUSE	CBPA5_MOUSE
							PIGY_MOUSE	PPAL_MOUSE	PIGY_MOUSE	CBPA6_MOUSE
							PIGZ_MOUSE	PPLA_MOUSE	PIGZ_MOUSE	CBPB2_MOUSE
							PIRT_MOUSE	PPM1L_MOUSE	PIRT_MOUSE	CBPC1_MOUSE
							PK1L1_MOUSE	PPR29_MOUSE	PK1L1_MOUSE	CBPC2_MOUSE
							PK1L2_MOUSE	PPR3A_MOUSE	PK1L2_MOUSE	CBPC3_MOUSE
							PK1L3_MOUSE	PPR3F_MOUSE	PK1L3_MOUSE	CBPC4_MOUSE
							PK2L1_MOUSE	PRCD_MOUSE	PK2L1_MOUSE	CBPC5_MOUSE
							PK2L2_MOUSE	PREB_MOUSE	PK2L2_MOUSE	CBPC6_MOUSE
							PKD1_MOUSE	PRIMA_MOUSE	PKD1_MOUSE	CBPE_MOUSE
							PKD2_MOUSE	PRLR_MOUSE	PKD2_MOUSE	CBPM_MOUSE
							PKDRE_MOUSE	PRPTZ_MOUSE	PKDRE_MOUSE	CBPN_MOUSE
							PKR1_MOUSE	PRR7_MOUSE	PKR1_MOUSE	CBPQ_MOUSE
							PKR2_MOUSE	PRS44_MOUSE	PKR2_MOUSE	CBPZ_MOUSE
							PLCA_MOUSE	PRS46_MOUSE	PLCA_MOUSE	CBP_MOUSE
							PLCB_MOUSE	PRS52_MOUSE	PLCB_MOUSE	CBR1_MOUSE
							PLCC_MOUSE	PRS55_MOUSE	PLCC_MOUSE	CBR2_MOUSE
							PLCD_MOUSE	PRSS8_MOUSE	PLCD_MOUSE	CBR3_MOUSE
							PLCE_MOUSE	PRTG_MOUSE	PLCE_MOUSE	CBR4_MOUSE
							PLLP_MOUSE	PSD2_MOUSE	PLLP_MOUSE	CBS_MOUSE
							PLP2_MOUSE	PT100_MOUSE	PLP2_MOUSE	CBWD1_MOUSE
							PLRKT_MOUSE	PTCA_MOUSE	PLRKT_MOUSE	CBX1_MOUSE
							PM34_MOUSE	PTCRA_MOUSE	PM34_MOUSE	CBX2_MOUSE
							PMP22_MOUSE	PTGIS_MOUSE	PMP22_MOUSE	CBX3_MOUSE
							POMT1_MOUSE	PTK7_MOUSE	POMT1_MOUSE	CBX4_MOUSE
							POMT2_MOUSE	PTPR2_MOUSE	POMT2_MOUSE	CBX5_MOUSE
							POPD1_MOUSE	PTPRA_MOUSE	POPD1_MOUSE	CBX6_MOUSE
							POPD2_MOUSE	PTPRB_MOUSE	POPD2_MOUSE	CBX7_MOUSE
							POPD3_MOUSE	PTPRC_MOUSE	POPD3_MOUSE	CBX8_MOUSE
							PORCN_MOUSE	PTPRD_MOUSE	PORCN_MOUSE	CBY1_MOUSE
							PORED_MOUSE	PTPRE_MOUSE	PORED_MOUSE	CBY3_MOUSE
							PPAC2_MOUSE	PTPRF_MOUSE	PPAC2_MOUSE	CC014_MOUSE
							PPAC3_MOUSE	PTPRG_MOUSE	PPAC3_MOUSE	CC022_MOUSE
							PPC1A_MOUSE	PTPRJ_MOUSE	PPC1A_MOUSE	CC038_MOUSE
							PPC1B_MOUSE	PTPRK_MOUSE	PPC1B_MOUSE	CC062_MOUSE
							PQLC1_MOUSE	PTPRM_MOUSE	PQLC1_MOUSE	CC067_MOUSE
							PQLC3_MOUSE	PTPRN_MOUSE	PQLC3_MOUSE	CC070_MOUSE
							PRAF1_MOUSE	PTPRO_MOUSE	PRAF1_MOUSE	CC103_MOUSE
							PRAF2_MOUSE	PTPRQ_MOUSE	PRAF2_MOUSE	CC105_MOUSE
							PRAF3_MOUSE	PTPRR_MOUSE	PRAF3_MOUSE	CC106_MOUSE
							PRLHR_MOUSE	PTPRS_MOUSE	PRLHR_MOUSE	CC110_MOUSE
							PROM1_MOUSE	PTPRT_MOUSE	PROM1_MOUSE	CC112_MOUSE
							PROM2_MOUSE	PTPRU_MOUSE	PROM2_MOUSE	CC113_MOUSE
							PRPH2_MOUSE	PTPRV_MOUSE	PRPH2_MOUSE	CC114_MOUSE
							PRRT1_MOUSE	PTTG_MOUSE	PRRT1_MOUSE	CC115_MOUSE
							PRRT2_MOUSE	PVRL1_MOUSE	PRRT2_MOUSE	CC116_MOUSE
							PRRT3_MOUSE	PVRL2_MOUSE	PRRT3_MOUSE	CC117_MOUSE
							PRRT4_MOUSE	PVRL3_MOUSE	PRRT4_MOUSE	CC122_MOUSE
							PSN1_MOUSE	PVRL4_MOUSE	PSN1_MOUSE	CC124_MOUSE
							PSN2_MOUSE	PX11B_MOUSE	PSN2_MOUSE	CC125_MOUSE
							PSYR_MOUSE	PXDC2_MOUSE	PSYR_MOUSE	CC126_MOUSE
							PTAFR_MOUSE	PXYP1_MOUSE	PTAFR_MOUSE	CC127_MOUSE
							PTC1_MOUSE	PYRD_MOUSE	PTC1_MOUSE	CC129_MOUSE
							PTC2_MOUSE	Q300_MOUSE	PTC2_MOUSE	CC130_MOUSE
							PTGES_MOUSE	QCR10_MOUSE	PTGES_MOUSE	CC132_MOUSE
							PTH1R_MOUSE	QPCTL_MOUSE	PTH1R_MOUSE	CC134_MOUSE
							PTH2R_MOUSE	QSOX1_MOUSE	PTH2R_MOUSE	CC135_MOUSE
							PTHD1_MOUSE	QSOX2_MOUSE	PTHD1_MOUSE	CC137_MOUSE
							PTHD2_MOUSE	R144A_MOUSE	PTHD2_MOUSE	CC138_MOUSE
							PTHD3_MOUSE	R144B_MOUSE	PTHD3_MOUSE	CC142_MOUSE
							PTHD4_MOUSE	R4RL1_MOUSE	PTHD4_MOUSE	CC148_MOUSE
							PTN5_MOUSE	R9BP_MOUSE	PTN5_MOUSE	CC14A_MOUSE
							PTSS1_MOUSE	RAGE_MOUSE	PTSS1_MOUSE	CC14B_MOUSE
							PTSS2_MOUSE	RAMP1_MOUSE	PTSS2_MOUSE	CC150_MOUSE
							PX11A_MOUSE	RAMP2_MOUSE	PX11A_MOUSE	CC151_MOUSE
							PX11C_MOUSE	RAMP3_MOUSE	PX11C_MOUSE	CC153_MOUSE
							PXMP2_MOUSE	RCAS1_MOUSE	PXMP2_MOUSE	CC154_MOUSE
							PXMP4_MOUSE	RDH10_MOUSE	PXMP4_MOUSE	CC157_MOUSE
							P_MOUSE	RDH11_MOUSE	P_MOUSE	CC159_MOUSE
							QRFPR_MOUSE	RELL1_MOUSE	QRFPR_MOUSE	CC160_MOUSE
							RAI3_MOUSE	RELL2_MOUSE	RAI3_MOUSE	CC162_MOUSE
							RDHE2_MOUSE	RENR_MOUSE	RDHE2_MOUSE	CC169_MOUSE
							REEP1_MOUSE	RET_MOUSE	REEP1_MOUSE	CC171_MOUSE
							REEP2_MOUSE	RFNG_MOUSE	REEP2_MOUSE	CC172_MOUSE
							REEP3_MOUSE	RIC1_MOUSE	REEP3_MOUSE	CC173_MOUSE
							REEP4_MOUSE	RIC3_MOUSE	REEP4_MOUSE	CC174_MOUSE
							REEP5_MOUSE	RMD2_MOUSE	REEP5_MOUSE	CC175_MOUSE
							REEP6_MOUSE	RMD3_MOUSE	REEP6_MOUSE	CC177_MOUSE
							RER1_MOUSE	RN122_MOUSE	RER1_MOUSE	CC178_MOUSE
							RFT1_MOUSE	RN128_MOUSE	RFT1_MOUSE	CC179_MOUSE
							RGR_MOUSE	RN133_MOUSE	RGR_MOUSE	CC181_MOUSE
							RHAG_MOUSE	RN149_MOUSE	RHAG_MOUSE	CC182_MOUSE
							RHBD2_MOUSE	RN150_MOUSE	RHBD2_MOUSE	CC183_MOUSE
							RHBD3_MOUSE	RN152_MOUSE	RHBD3_MOUSE	CC184_MOUSE
							RHBG_MOUSE	RN167_MOUSE	RHBG_MOUSE	CC186_MOUSE
							RHBL1_MOUSE	RN180_MOUSE	RHBL1_MOUSE	CC21A_MOUSE
							RHBL2_MOUSE	RN183_MOUSE	RHBL2_MOUSE	CC21B_MOUSE
							RHBL3_MOUSE	RN217_MOUSE	RHBL3_MOUSE	CC21C_MOUSE
							RHBL4_MOUSE	RN222_MOUSE	RHBL4_MOUSE	CC28B_MOUSE
							RHCG_MOUSE	RN223_MOUSE	RHCG_MOUSE	CC85A_MOUSE
							RHDF1_MOUSE	RN225_MOUSE	RHDF1_MOUSE	CC85B_MOUSE
							RHDF2_MOUSE	RNF13_MOUSE	RHDF2_MOUSE	CC85C_MOUSE
							RHD_MOUSE	RNF24_MOUSE	RHD_MOUSE	CC88B_MOUSE
							RL3R1_MOUSE	RNF43_MOUSE	RL3R1_MOUSE	CCAR1_MOUSE
							RL3R2_MOUSE	ROBO1_MOUSE	RL3R2_MOUSE	CCAR2_MOUSE
							RN103_MOUSE	ROBO2_MOUSE	RN103_MOUSE	CCBE1_MOUSE
							RN112_MOUSE	ROBO3_MOUSE	RN112_MOUSE	CCD12_MOUSE
							RN121_MOUSE	ROMO1_MOUSE	RN121_MOUSE	CCD13_MOUSE
							RN139_MOUSE	RON_MOUSE	RN139_MOUSE	CCD14_MOUSE
							RN145_MOUSE	ROR1_MOUSE	RN145_MOUSE	CCD15_MOUSE
							RN148_MOUSE	ROR2_MOUSE	RN148_MOUSE	CCD17_MOUSE
							RN170_MOUSE	ROS1_MOUSE	RN170_MOUSE	CCD18_MOUSE
							RN182_MOUSE	RPN1_MOUSE	RN182_MOUSE	CCD22_MOUSE
							RN185_MOUSE	RPRML_MOUSE	RN185_MOUSE	CCD23_MOUSE
							RN186_MOUSE	RPRM_MOUSE	RN186_MOUSE	CCD25_MOUSE
							RN19A_MOUSE	RRBP1_MOUSE	RN19A_MOUSE	CCD27_MOUSE
							RN19B_MOUSE	RRNAD_MOUSE	RN19B_MOUSE	CCD30_MOUSE
							RN215_MOUSE	RRP12_MOUSE	RN215_MOUSE	CCD33_MOUSE
							RNF26_MOUSE	RTP1_MOUSE	RNF26_MOUSE	CCD34_MOUSE
							RNF5_MOUSE	RTP2_MOUSE	RNF5_MOUSE	CCD36_MOUSE
							RNFT1_MOUSE	RTP3_MOUSE	RNFT1_MOUSE	CCD38_MOUSE
							RNFT2_MOUSE	RTP4_MOUSE	RNFT2_MOUSE	CCD37_MOUSE
							RNK_MOUSE	RUS1_MOUSE	RNK_MOUSE	CCD39_MOUSE
							ROM1_MOUSE	RYK_MOUSE	ROM1_MOUSE	CCD40_MOUSE
							RPN2_MOUSE	S27A1_MOUSE	RPN2_MOUSE	CCD42_MOUSE
							RTL1_MOUSE	SACA1_MOUSE	RTL1_MOUSE	CCD43_MOUSE
							RTN1_MOUSE	SACA3_MOUSE	RTN1_MOUSE	CCD50_MOUSE
							RTN2_MOUSE	SARAF_MOUSE	RTN2_MOUSE	CCD53_MOUSE
							RTN4_MOUSE	SARCO_MOUSE	RTN4_MOUSE	CCD54_MOUSE
							RXFP1_MOUSE	SC11A_MOUSE	RXFP1_MOUSE	CCD57_MOUSE
							RXFP2_MOUSE	SC11C_MOUSE	RXFP2_MOUSE	CCD58_MOUSE
							RYR1_MOUSE	SC22B_MOUSE	RYR1_MOUSE	CCD60_MOUSE
							RYR2_MOUSE	SC61B_MOUSE	RYR2_MOUSE	CCD61_MOUSE
							RYR3_MOUSE	SC61G_MOUSE	RYR3_MOUSE	CCD62_MOUSE
							S12A1_MOUSE	SCAI_MOUSE	S12A1_MOUSE	CCD63_MOUSE
							S12A2_MOUSE	SCAR3_MOUSE	S12A2_MOUSE	CCD65_MOUSE
							S12A3_MOUSE	SCAR5_MOUSE	S12A3_MOUSE	CCD66_MOUSE
							S12A4_MOUSE	SCF_MOUSE	S12A4_MOUSE	CCD68_MOUSE
							S12A5_MOUSE	SCIMP_MOUSE	S12A5_MOUSE	CCD69_MOUSE
							S12A6_MOUSE	SCN1B_MOUSE	S12A6_MOUSE	CCD70_MOUSE
							S12A7_MOUSE	SCN2B_MOUSE	S12A7_MOUSE	CCD71_MOUSE
							S12A8_MOUSE	SCN3B_MOUSE	S12A8_MOUSE	CCD73_MOUSE
							S12A9_MOUSE	SCN4B_MOUSE	S12A9_MOUSE	CCD77_MOUSE
							S13A1_MOUSE	SCT1B_MOUSE	S13A1_MOUSE	CCD78_MOUSE
							S13A2_MOUSE	SCT1A_MOUSE	S13A2_MOUSE	CCD80_MOUSE
							S13A3_MOUSE	SDC1_MOUSE	S13A3_MOUSE	CCD81_MOUSE
							S13A5_MOUSE	SDC2_MOUSE	S13A5_MOUSE	CCD82_MOUSE
							S15A1_MOUSE	SDC3_MOUSE	S15A1_MOUSE	CCD83_MOUSE
							S15A2_MOUSE	SDC4_MOUSE	S15A2_MOUSE	CCD84_MOUSE
							S15A3_MOUSE	SDK1_MOUSE	S15A3_MOUSE	CCD86_MOUSE
							S15A4_MOUSE	SDK2_MOUSE	S15A4_MOUSE	CCD87_MOUSE
							S15A5_MOUSE	SE1L1_MOUSE	S15A5_MOUSE	CCD89_MOUSE
							S17A4_MOUSE	SE1L2_MOUSE	S17A4_MOUSE	CCD91_MOUSE
							S17A5_MOUSE	SE1L3_MOUSE	S17A5_MOUSE	CCD92_MOUSE
							S17A9_MOUSE	SE6L1_MOUSE	S17A9_MOUSE	CCD93_MOUSE
							S18B1_MOUSE	SE6L2_MOUSE	S18B1_MOUSE	CCD94_MOUSE
							S19A1_MOUSE	SEC1_MOUSE	S19A1_MOUSE	CCD96_MOUSE
							S19A3_MOUSE	SEC20_MOUSE	S19A3_MOUSE	CCD97_MOUSE
							S1PR1_MOUSE	SELK_MOUSE	S1PR1_MOUSE	CCDB1_MOUSE
							S1PR2_MOUSE	SELPL_MOUSE	S1PR2_MOUSE	CCDC3_MOUSE
							S1PR3_MOUSE	SELS_MOUSE	S1PR3_MOUSE	CCDC6_MOUSE
							S1PR4_MOUSE	SEM4A_MOUSE	S1PR4_MOUSE	CCDC7_MOUSE
							S1PR5_MOUSE	SEM4B_MOUSE	S1PR5_MOUSE	CCDC8_MOUSE
							S20A1_MOUSE	SEM4C_MOUSE	S20A1_MOUSE	CCDC9_MOUSE
							S20A2_MOUSE	SEM4D_MOUSE	S20A2_MOUSE	CCER1_MOUSE
							S22A1_MOUSE	SEM4F_MOUSE	S22A1_MOUSE	CCHCR_MOUSE
							S22A2_MOUSE	SEM4G_MOUSE	S22A2_MOUSE	CCHL_MOUSE
							S22A3_MOUSE	SEM5A_MOUSE	S22A3_MOUSE	CCKN_MOUSE
							S22A4_MOUSE	SEM5B_MOUSE	S22A4_MOUSE	CCL11_MOUSE
							S22A5_MOUSE	SEM6A_MOUSE	S22A5_MOUSE	CCL12_MOUSE
							S22A6_MOUSE	SEM6B_MOUSE	S22A6_MOUSE	CCL19_MOUSE
							S22A7_MOUSE	SEM6C_MOUSE	S22A7_MOUSE	CCL1_MOUSE
							S22A8_MOUSE	SEM6D_MOUSE	S22A8_MOUSE	CCL20_MOUSE
							S22AC_MOUSE	SEPR_MOUSE	S22AC_MOUSE	CCL22_MOUSE
							S22AD_MOUSE	SERP1_MOUSE	S22AD_MOUSE	CCL24_MOUSE
							S22AF_MOUSE	SERP2_MOUSE	S22AF_MOUSE	CCL25_MOUSE
							S22AG_MOUSE	SEZ6_MOUSE	S22AG_MOUSE	CCL27_MOUSE
							S22AH_MOUSE	SG196_MOUSE	S22AH_MOUSE	CCL28_MOUSE
							S22AI_MOUSE	SGCA_MOUSE	S22AI_MOUSE	CCL2_MOUSE
							S22AK_MOUSE	SGCB_MOUSE	S22AK_MOUSE	CCL3_MOUSE
							S22AL_MOUSE	SGCD_MOUSE	S22AL_MOUSE	CCL4_MOUSE
							S22AN_MOUSE	SGCE_MOUSE	S22AN_MOUSE	CCL5_MOUSE
							S23A1_MOUSE	SGCG_MOUSE	S23A1_MOUSE	CCL6_MOUSE
							S23A2_MOUSE	SGCZ_MOUSE	S23A2_MOUSE	CCL7_MOUSE
							S23A3_MOUSE	SGPL1_MOUSE	S23A3_MOUSE	CCL8_MOUSE
							S2533_MOUSE	SHPS1_MOUSE	S2533_MOUSE	CCL9_MOUSE
							S2534_MOUSE	SHSA2_MOUSE	S2534_MOUSE	CCM2L_MOUSE
							S2535_MOUSE	SHSA3_MOUSE	S2535_MOUSE	CCM2_MOUSE
							S2536_MOUSE	SHSA4_MOUSE	S2536_MOUSE	CCNA1_MOUSE
							S2538_MOUSE	SHSA5_MOUSE	S2538_MOUSE	CCNA2_MOUSE
							S2539_MOUSE	SHSA6_MOUSE	S2539_MOUSE	CCNB1_MOUSE
							S2540_MOUSE	SHSA7_MOUSE	S2540_MOUSE	CCNB2_MOUSE
							S2541_MOUSE	SHSA9_MOUSE	S2541_MOUSE	CCNB3_MOUSE
							S2542_MOUSE	SIA10_MOUSE	S2542_MOUSE	CCNC_MOUSE
							S2543_MOUSE	SIA4A_MOUSE	S2543_MOUSE	CCND1_MOUSE
							S2544_MOUSE	SIA4B_MOUSE	S2544_MOUSE	CCND2_MOUSE
							S2545_MOUSE	SIA4C_MOUSE	S2545_MOUSE	CCND3_MOUSE
							S2546_MOUSE	SIA7A_MOUSE	S2546_MOUSE	CCNE1_MOUSE
							S2547_MOUSE	SIA7B_MOUSE	S2547_MOUSE	CCNE2_MOUSE
							S2548_MOUSE	SIA7C_MOUSE	S2548_MOUSE	CCNF_MOUSE
							S2551_MOUSE	SIA7D_MOUSE	S2551_MOUSE	CCNG1_MOUSE
							S2610_MOUSE	SIA7E_MOUSE	S2610_MOUSE	CCNG2_MOUSE
							S2611_MOUSE	SIA7F_MOUSE	S2611_MOUSE	CCNH_MOUSE
							S26A1_MOUSE	SIA8A_MOUSE	S26A1_MOUSE	CCNI_MOUSE
							S26A2_MOUSE	SIA8B_MOUSE	S26A2_MOUSE	CCNJL_MOUSE
							S26A3_MOUSE	SIA8C_MOUSE	S26A3_MOUSE	CCNJ_MOUSE
							S26A4_MOUSE	SIA8D_MOUSE	S26A4_MOUSE	CCNK_MOUSE
							S26A5_MOUSE	SIA8E_MOUSE	S26A5_MOUSE	CCNL1_MOUSE
							S26A6_MOUSE	SIA8F_MOUSE	S26A6_MOUSE	CCNL2_MOUSE
							S26A7_MOUSE	SIAT1_MOUSE	S26A7_MOUSE	CCNO_MOUSE
							S26A8_MOUSE	SIAT2_MOUSE	S26A8_MOUSE	CCNT1_MOUSE
							S26A9_MOUSE	SIAT6_MOUSE	S26A9_MOUSE	CCNY_MOUSE
							S27A2_MOUSE	SIAT9_MOUSE	S27A2_MOUSE	CCSAP_MOUSE
							S27A3_MOUSE	SIG12_MOUSE	S27A3_MOUSE	CCSE1_MOUSE
							S27A4_MOUSE	SIGIR_MOUSE	S27A4_MOUSE	CCSE2_MOUSE
							S27A5_MOUSE	SIGL5_MOUSE	S27A5_MOUSE	CCS_MOUSE
							S28A2_MOUSE	SIM11_MOUSE	S28A2_MOUSE	CCZ1_MOUSE
							S28A3_MOUSE	SIM12_MOUSE	S28A3_MOUSE	CD019_MOUSE
							S29A1_MOUSE	SIM13_MOUSE	S29A1_MOUSE	CD022_MOUSE
							S29A2_MOUSE	SIM14_MOUSE	S29A2_MOUSE	CD027_MOUSE
							S29A3_MOUSE	SIM15_MOUSE	S29A3_MOUSE	CD029_MOUSE
							S29A4_MOUSE	SIM23_MOUSE	S29A4_MOUSE	CD033_MOUSE
							S35A1_MOUSE	SIM24_MOUSE	S35A1_MOUSE	CD036_MOUSE
							S35A2_MOUSE	SLAF1_MOUSE	S35A2_MOUSE	CD046_MOUSE
							S35A3_MOUSE	SLAF5_MOUSE	S35A3_MOUSE	CD047_MOUSE
							S35A4_MOUSE	SLAF6_MOUSE	S35A4_MOUSE	CD048_MOUSE
							S35A5_MOUSE	SLAF7_MOUSE	S35A5_MOUSE	CD051_MOUSE
							S35B1_MOUSE	SLAF8_MOUSE	S35B1_MOUSE	CD109_MOUSE
							S35B2_MOUSE	SLAF9_MOUSE	S35B2_MOUSE	CD11B_MOUSE
							S35B3_MOUSE	SLC31_MOUSE	S35B3_MOUSE	CD123_MOUSE
							S35B4_MOUSE	SLIK1_MOUSE	S35B4_MOUSE	CD14_MOUSE
							S35C2_MOUSE	SLIK2_MOUSE	S35C2_MOUSE	CD158_MOUSE
							S35D2_MOUSE	SLIK3_MOUSE	S35D2_MOUSE	CD177_MOUSE
							S35D3_MOUSE	SLIK4_MOUSE	S35D3_MOUSE	CD24_MOUSE
							S35E1_MOUSE	SLIK5_MOUSE	S35E1_MOUSE	CD2A1_MOUSE
							S35E2_MOUSE	SLIK6_MOUSE	S35E2_MOUSE	CD2A2_MOUSE
							S35E3_MOUSE	SLMAP_MOUSE	S35E3_MOUSE	CD2AP_MOUSE
							S35E4_MOUSE	SMAGP_MOUSE	S35E4_MOUSE	CD2B2_MOUSE
							S35F1_MOUSE	SMCO1_MOUSE	S35F1_MOUSE	CD37L_MOUSE
							S35F2_MOUSE	SMCO2_MOUSE	S35F2_MOUSE	CD48_MOUSE
							S35F3_MOUSE	SMCO3_MOUSE	S35F3_MOUSE	CD52_MOUSE
							S35F4_MOUSE	SMCO4_MOUSE	S35F4_MOUSE	CD59A_MOUSE
							S35F5_MOUSE	SMDC1_MOUSE	S35F5_MOUSE	CD59B_MOUSE
							S35F6_MOUSE	SMI19_MOUSE	S35F6_MOUSE	CD5L_MOUSE
							S35G1_MOUSE	SMIM1_MOUSE	S35G1_MOUSE	CD5R1_MOUSE
							S35G2_MOUSE	SMIM3_MOUSE	S35G2_MOUSE	CD5R2_MOUSE
							S35G3_MOUSE	SMIM4_MOUSE	S35G3_MOUSE	CDA7L_MOUSE
							S36A1_MOUSE	SMIM5_MOUSE	S36A1_MOUSE	CDAC1_MOUSE
							S36A2_MOUSE	SMIM7_MOUSE	S36A2_MOUSE	CDC16_MOUSE
							S36A3_MOUSE	SMIM8_MOUSE	S36A3_MOUSE	CDC20_MOUSE
							S36A4_MOUSE	SMIM9_MOUSE	S36A4_MOUSE	CDC23_MOUSE
							S38A1_MOUSE	SNN_MOUSE	S38A1_MOUSE	CDC26_MOUSE
							S38A2_MOUSE	SNPH_MOUSE	S38A2_MOUSE	CDC27_MOUSE
							S38A3_MOUSE	SN_MOUSE	S38A3_MOUSE	CDC37_MOUSE
							S38A4_MOUSE	SOGA3_MOUSE	S38A4_MOUSE	CDC42_MOUSE
							S38A5_MOUSE	SORC1_MOUSE	S38A5_MOUSE	CDC45_MOUSE
							S38A7_MOUSE	SORC2_MOUSE	S38A7_MOUSE	CDC5L_MOUSE
							S38A8_MOUSE	SORC3_MOUSE	S38A8_MOUSE	CDC6_MOUSE
							S38A9_MOUSE	SORL_MOUSE	S38A9_MOUSE	CDC73_MOUSE
							S38AA_MOUSE	SORT_MOUSE	S38AA_MOUSE	CDC7_MOUSE
							S38AB_MOUSE	SPAST_MOUSE	S38AB_MOUSE	CDCA2_MOUSE
							S39A1_MOUSE	SPAT9_MOUSE	S39A1_MOUSE	CDCA3_MOUSE
							S39A3_MOUSE	SPCS3_MOUSE	S39A3_MOUSE	CDCA4_MOUSE
							S39A4_MOUSE	SPEM1_MOUSE	S39A4_MOUSE	CDCA5_MOUSE
							S39A5_MOUSE	SPIT2_MOUSE	S39A5_MOUSE	CDCA7_MOUSE
							S39A6_MOUSE	SPT25_MOUSE	S39A6_MOUSE	CDCP2_MOUSE
							S39A7_MOUSE	SPT31_MOUSE	S39A7_MOUSE	CDD_MOUSE
							S39A8_MOUSE	SPTC1_MOUSE	S39A8_MOUSE	CDIP1_MOUSE
							S39A9_MOUSE	SPTC2_MOUSE	S39A9_MOUSE	CDK10_MOUSE
							S39AA_MOUSE	SPTC3_MOUSE	S39AA_MOUSE	CDK12_MOUSE
							S39AB_MOUSE	SRAC1_MOUSE	S39AB_MOUSE	CDK13_MOUSE
							S39AC_MOUSE	SREC2_MOUSE	S39AC_MOUSE	CDK14_MOUSE
							S39AD_MOUSE	SREC_MOUSE	S39AD_MOUSE	CDK15_MOUSE
							S39AE_MOUSE	SRPRB_MOUSE	S39AE_MOUSE	CDK16_MOUSE
							S40A1_MOUSE	SRTM1_MOUSE	S40A1_MOUSE	CDK17_MOUSE
							S41A1_MOUSE	SSRA_MOUSE	S41A1_MOUSE	CDK18_MOUSE
							S41A2_MOUSE	SSRB_MOUSE	S41A2_MOUSE	CDK19_MOUSE
							S41A3_MOUSE	SSRD_MOUSE	S41A3_MOUSE	CDK1_MOUSE
							S43A3_MOUSE	ST14_MOUSE	S43A3_MOUSE	CDK20_MOUSE
							S45A1_MOUSE	STAB1_MOUSE	S45A1_MOUSE	CDK2_MOUSE
							S45A2_MOUSE	STAB2_MOUSE	S45A2_MOUSE	CDK3_MOUSE
							S45A3_MOUSE	STBD1_MOUSE	S45A3_MOUSE	CDK4_MOUSE
							S45A4_MOUSE	STIM1_MOUSE	S45A4_MOUSE	CDK5_MOUSE
							S46A3_MOUSE	STIM2_MOUSE	S46A3_MOUSE	CDK6_MOUSE
							S47A1_MOUSE	STML1_MOUSE	S47A1_MOUSE	CDK7_MOUSE
							S47A2_MOUSE	STML3_MOUSE	S47A2_MOUSE	CDK8_MOUSE
							S4A10_MOUSE	STX12_MOUSE	S4A10_MOUSE	CDK9_MOUSE
							S4A11_MOUSE	STX16_MOUSE	S4A11_MOUSE	CDKA1_MOUSE
							S4A4_MOUSE	STX18_MOUSE	S4A4_MOUSE	CDKA2_MOUSE
							S4A7_MOUSE	STX1A_MOUSE	S4A7_MOUSE	CDKL1_MOUSE
							S4A8_MOUSE	STX1B_MOUSE	S4A8_MOUSE	CDKL2_MOUSE
							S52A2_MOUSE	STX2_MOUSE	S52A2_MOUSE	CDKL3_MOUSE
							S52A3_MOUSE	STX3_MOUSE	S52A3_MOUSE	CDKL4_MOUSE
							S5A1_MOUSE	STX4_MOUSE	S5A1_MOUSE	CDKL5_MOUSE
							S5A2_MOUSE	STX5_MOUSE	S5A2_MOUSE	CDKN3_MOUSE
							S61A1_MOUSE	STX6_MOUSE	S61A1_MOUSE	CDN1A_MOUSE
							S61A2_MOUSE	STX7_MOUSE	S61A2_MOUSE	CDN1B_MOUSE
							S620A_MOUSE	STX8_MOUSE	S620A_MOUSE	CDN1C_MOUSE
							S620B_MOUSE	STYK1_MOUSE	S620B_MOUSE	CDN2B_MOUSE
							S6A11_MOUSE	SUCO_MOUSE	S6A11_MOUSE	CDN2C_MOUSE
							S6A12_MOUSE	SUN1_MOUSE	S6A12_MOUSE	CDN2D_MOUSE
							S6A13_MOUSE	SUN2_MOUSE	S6A13_MOUSE	CDNF_MOUSE
							S6A14_MOUSE	SUN3_MOUSE	S6A14_MOUSE	CDO1_MOUSE
							S6A15_MOUSE	SUN5_MOUSE	S6A15_MOUSE	CDPF1_MOUSE
							S6A17_MOUSE	SUSD2_MOUSE	S6A17_MOUSE	CDR2L_MOUSE
							S6A18_MOUSE	SUSD3_MOUSE	S6A18_MOUSE	CDR2_MOUSE
							S6A19_MOUSE	SUSD4_MOUSE	S6A19_MOUSE	CDRT4_MOUSE
							S7A13_MOUSE	SYBU_MOUSE	S7A13_MOUSE	CDSN_MOUSE
							S7A14_MOUSE	SYJ2B_MOUSE	S7A14_MOUSE	CDT1_MOUSE
							SAC1_MOUSE	SYNE1_MOUSE	SAC1_MOUSE	CDV3_MOUSE
							SAMC_MOUSE	SYNE2_MOUSE	SAMC_MOUSE	CDX1_MOUSE
							SAMD8_MOUSE	SYNE3_MOUSE	SAMD8_MOUSE	CDX2_MOUSE
							SATT_MOUSE	SYNE4_MOUSE	SATT_MOUSE	CDX4_MOUSE
							SC22A_MOUSE	SYNG1_MOUSE	SC22A_MOUSE	CDYL2_MOUSE
							SC22C_MOUSE	SYT10_MOUSE	SC22C_MOUSE	CDYL_MOUSE
							SC5A1_MOUSE	SYT11_MOUSE	SC5A1_MOUSE	CE022_MOUSE
							SC5A2_MOUSE	SYT12_MOUSE	SC5A2_MOUSE	CE024_MOUSE
							SC5A3_MOUSE	SYT13_MOUSE	SC5A3_MOUSE	CE030_MOUSE
							SC5A4_MOUSE	SYT14_MOUSE	SC5A4_MOUSE	CE034_MOUSE
							SC5A5_MOUSE	SYT15_MOUSE	SC5A5_MOUSE	CE045_MOUSE
							SC5A6_MOUSE	SYT1_MOUSE	SC5A6_MOUSE	CE046_MOUSE
							SC5A7_MOUSE	SYT2_MOUSE	SC5A7_MOUSE	CE047_MOUSE
							SC5A8_MOUSE	SYT3_MOUSE	SC5A8_MOUSE	CE049_MOUSE
							SC5A9_MOUSE	SYT4_MOUSE	SC5A9_MOUSE	CE051_MOUSE
							SC5AA_MOUSE	SYT5_MOUSE	SC5AA_MOUSE	CE052_MOUSE
							SC5AB_MOUSE	SYT6_MOUSE	SC5AB_MOUSE	CE104_MOUSE
							SC5AC_MOUSE	SYT7_MOUSE	SC5AC_MOUSE	CE112_MOUSE
							SC5D_MOUSE	SYT8_MOUSE	SC5D_MOUSE	CE120_MOUSE
							SC6A1_MOUSE	SYT9_MOUSE	SC6A1_MOUSE	CE128_MOUSE
							SC6A2_MOUSE	T106A_MOUSE	SC6A2_MOUSE	CE152_MOUSE
							SC6A3_MOUSE	T106B_MOUSE	SC6A3_MOUSE	CE162_MOUSE
							SC6A4_MOUSE	T131L_MOUSE	SC6A4_MOUSE	CE164_MOUSE
							SC6A5_MOUSE	T132A_MOUSE	SC6A5_MOUSE	CE170_MOUSE
							SC6A6_MOUSE	T132C_MOUSE	SC6A6_MOUSE	CE290_MOUSE
							SC6A7_MOUSE	T132D_MOUSE	SC6A7_MOUSE	CE295_MOUSE
							SC6A8_MOUSE	T132E_MOUSE	SC6A8_MOUSE	CE57L_MOUSE
							SC6A9_MOUSE	T191C_MOUSE	SC6A9_MOUSE	CEA16_MOUSE
							SCAM1_MOUSE	T3JAM_MOUSE	SCAM1_MOUSE	CEAM5_MOUSE
							SCAM2_MOUSE	TACD2_MOUSE	SCAM2_MOUSE	CEAMA_MOUSE
							SCAM3_MOUSE	TACT_MOUSE	SCAM3_MOUSE	CEBPA_MOUSE
							SCAM4_MOUSE	TARM1_MOUSE	SCAM4_MOUSE	CEBPB_MOUSE
							SCAM5_MOUSE	TBC9B_MOUSE	SCAM5_MOUSE	CEBPD_MOUSE
							SCAP_MOUSE	TCA_MOUSE	SCAP_MOUSE	CEBPE_MOUSE
							SCMC1_MOUSE	TCB1_MOUSE	SCMC1_MOUSE	CEBPG_MOUSE
							SCMC2_MOUSE	TCB2_MOUSE	SCMC2_MOUSE	CEBPZ_MOUSE
							SCMC3_MOUSE	TCC2_MOUSE	SCMC3_MOUSE	CECR5_MOUSE
							SCN4A_MOUSE	TCC1_MOUSE	SCN4A_MOUSE	CECR6_MOUSE
							SCN5A_MOUSE	TCC3_MOUSE	SCN5A_MOUSE	CEL2A_MOUSE
							SCN8A_MOUSE	TCC4_MOUSE	SCN8A_MOUSE	CEL3B_MOUSE
							SCN9A_MOUSE	TCP11_MOUSE	SCN9A_MOUSE	CELA1_MOUSE
							SCNAA_MOUSE	TECT2_MOUSE	SCNAA_MOUSE	CELF1_MOUSE
							SCNBA_MOUSE	TECT3_MOUSE	SCNBA_MOUSE	CELF2_MOUSE
							SCNNA_MOUSE	TEFF1_MOUSE	SCNNA_MOUSE	CELF3_MOUSE
							SCNNB_MOUSE	TEFF2_MOUSE	SCNNB_MOUSE	CELF4_MOUSE
							SCNNG_MOUSE	TEN1_MOUSE	SCNNG_MOUSE	CELF6_MOUSE
							SCRB1_MOUSE	TEN2_MOUSE	SCRB1_MOUSE	CEL_MOUSE
							SCRB2_MOUSE	TEN3_MOUSE	SCRB2_MOUSE	CEMIP_MOUSE
							SCTR_MOUSE	TEN4_MOUSE	SCTR_MOUSE	CENPA_MOUSE
							SEC62_MOUSE	TEX29_MOUSE	SEC62_MOUSE	CENPB_MOUSE
							SEC63_MOUSE	TEX38_MOUSE	SEC63_MOUSE	CENPC_MOUSE
							SERC1_MOUSE	TFR1_MOUSE	SERC1_MOUSE	CENPE_MOUSE
							SERC2_MOUSE	TFR2_MOUSE	SERC2_MOUSE	CENPH_MOUSE
							SERC3_MOUSE	TF_MOUSE	SERC3_MOUSE	CENPI_MOUSE
							SERC4_MOUSE	TGBR3_MOUSE	SERC4_MOUSE	CENPJ_MOUSE
							SERC5_MOUSE	TGFA_MOUSE	SERC5_MOUSE	CENPK_MOUSE
							SFT2A_MOUSE	TGFR1_MOUSE	SFT2A_MOUSE	CENPL_MOUSE
							SFT2B_MOUSE	TGFR2_MOUSE	SFT2B_MOUSE	CENPM_MOUSE
							SFT2C_MOUSE	TGON1_MOUSE	SFT2C_MOUSE	CENPN_MOUSE
							SFXN1_MOUSE	TGON2_MOUSE	SFXN1_MOUSE	CENPO_MOUSE
							SFXN2_MOUSE	THS7A_MOUSE	SFXN2_MOUSE	CENPP_MOUSE
							SFXN3_MOUSE	THS7B_MOUSE	SFXN3_MOUSE	CENPQ_MOUSE
							SFXN4_MOUSE	THSD1_MOUSE	SFXN4_MOUSE	CENPR_MOUSE
							SFXN5_MOUSE	TIE1_MOUSE	SFXN5_MOUSE	CENPS_MOUSE
							SGMR1_MOUSE	TIE2_MOUSE	SGMR1_MOUSE	CENPT_MOUSE
							SGPP1_MOUSE	TIGIT_MOUSE	SGPP1_MOUSE	CENPU_MOUSE
							SGPP2_MOUSE	TIKI2_MOUSE	SGPP2_MOUSE	CENPV_MOUSE
							SIDT1_MOUSE	TIM14_MOUSE	SIDT1_MOUSE	CENPW_MOUSE
							SIDT2_MOUSE	TIM21_MOUSE	SIDT2_MOUSE	CENPX_MOUSE
							SIT1_MOUSE	TIM50_MOUSE	SIT1_MOUSE	CEP19_MOUSE
							SKI10_MOUSE	TIMD2_MOUSE	SKI10_MOUSE	CEP41_MOUSE
							SKI11_MOUSE	TIMD4_MOUSE	SKI11_MOUSE	CEP44_MOUSE
							SKIT1_MOUSE	TIP_MOUSE	SKIT1_MOUSE	CEP55_MOUSE
							SKIT2_MOUSE	TLR11_MOUSE	SKIT2_MOUSE	CEP57_MOUSE
							SKIT3_MOUSE	TLR12_MOUSE	SKIT3_MOUSE	CEP63_MOUSE
							SKIT4_MOUSE	TLR13_MOUSE	SKIT4_MOUSE	CEP68_MOUSE
							SKIT5_MOUSE	TLR1_MOUSE	SKIT5_MOUSE	CEP70_MOUSE
							SKIT6_MOUSE	TLR2_MOUSE	SKIT6_MOUSE	CEP72_MOUSE
							SKIT7_MOUSE	TLR3_MOUSE	SKIT7_MOUSE	CEP76_MOUSE
							SKIT8_MOUSE	TLR4_MOUSE	SKIT8_MOUSE	CEP78_MOUSE
							SKIT9_MOUSE	TLR5_MOUSE	SKIT9_MOUSE	CEP83_MOUSE
							SL9A1_MOUSE	TLR6_MOUSE	SL9A1_MOUSE	CEP85_MOUSE
							SL9A4_MOUSE	TLR7_MOUSE	SL9A4_MOUSE	CEP89_MOUSE
							SL9A7_MOUSE	TLR8_MOUSE	SL9A7_MOUSE	CEP95_MOUSE
							SL9A8_MOUSE	TLR9_MOUSE	SL9A8_MOUSE	CEP97_MOUSE
							SL9A9_MOUSE	TM102_MOUSE	SL9A9_MOUSE	CER1_MOUSE
							SL9B1_MOUSE	TM108_MOUSE	SL9B1_MOUSE	CERK1_MOUSE
							SL9B2_MOUSE	TM119_MOUSE	SL9B2_MOUSE	CERU_MOUSE
							SL9C1_MOUSE	TM11A_MOUSE	SL9C1_MOUSE	CES1D_MOUSE
							SMO_MOUSE	TM11B_MOUSE	SMO_MOUSE	CETN1_MOUSE
							SMS1_MOUSE	TM11D_MOUSE	SMS1_MOUSE	CETN2_MOUSE
							SMS2_MOUSE	TM11E_MOUSE	SMS2_MOUSE	CETN3_MOUSE
							SNG1_MOUSE	TM11F_MOUSE	SNG1_MOUSE	CETN4_MOUSE
							SNG2_MOUSE	TM11G_MOUSE	SNG2_MOUSE	CF001_MOUSE
							SNG3_MOUSE	TM130_MOUSE	SNG3_MOUSE	CF015_MOUSE
							SNG4_MOUSE	TM154_MOUSE	SNG4_MOUSE	CF047_MOUSE
							SNX14_MOUSE	TM183_MOUSE	SNX14_MOUSE	CF058_MOUSE
							SO1A1_MOUSE	TM190_MOUSE	SO1A1_MOUSE	CF062_MOUSE
							SO1A4_MOUSE	TM207_MOUSE	SO1A4_MOUSE	CF106_MOUSE
							SO1A5_MOUSE	TM210_MOUSE	SO1A5_MOUSE	CF120_MOUSE
							SO1A6_MOUSE	TM213_MOUSE	SO1A6_MOUSE	CF132_MOUSE
							SO1B2_MOUSE	TM219_MOUSE	SO1B2_MOUSE	CF163_MOUSE
							SO1C1_MOUSE	TM232_MOUSE	SO1C1_MOUSE	CF165_MOUSE
							SO2A1_MOUSE	TM52B_MOUSE	SO2A1_MOUSE	CF201_MOUSE
							SO2B1_MOUSE	TM59L_MOUSE	SO2B1_MOUSE	CF203_MOUSE
							SO3A1_MOUSE	TMC5A_MOUSE	SO3A1_MOUSE	CF211_MOUSE
							SO4A1_MOUSE	TMC5B_MOUSE	SO4A1_MOUSE	CF222_MOUSE
							SO4C1_MOUSE	TMCC3_MOUSE	SO4C1_MOUSE	CF226_MOUSE
							SOAT1_MOUSE	TMCO2_MOUSE	SOAT1_MOUSE	CFA20_MOUSE
							SOAT2_MOUSE	TMD11_MOUSE	SOAT2_MOUSE	CFA36_MOUSE
							SOAT_MOUSE	TMED1_MOUSE	SOAT_MOUSE	CFA53_MOUSE
							SPAG4_MOUSE	TMED2_MOUSE	SPAG4_MOUSE	CFA54_MOUSE
							SPCS1_MOUSE	TMED3_MOUSE	SPCS1_MOUSE	CFA57_MOUSE
							SPCS2_MOUSE	TMED4_MOUSE	SPCS2_MOUSE	CFA61_MOUSE
							SPG7_MOUSE	TMED5_MOUSE	SPG7_MOUSE	CFA69_MOUSE
							SPNS1_MOUSE	TMED6_MOUSE	SPNS1_MOUSE	CFA74_MOUSE
							SPNS2_MOUSE	TMED9_MOUSE	SPNS2_MOUSE	CFA97_MOUSE
							SPNS3_MOUSE	TMEDA_MOUSE	SPNS3_MOUSE	CFAB_MOUSE
							SPP2A_MOUSE	TMEM2_MOUSE	SPP2A_MOUSE	CFAD_MOUSE
							SPP2B_MOUSE	TMEM5_MOUSE	SPP2B_MOUSE	CFAH_MOUSE
							SPP2C_MOUSE	TMEM9_MOUSE	SPP2C_MOUSE	CFAI_MOUSE
							SPPL3_MOUSE	TMG2_MOUSE	SPPL3_MOUSE	CFC1_MOUSE
							SPTCS_MOUSE	TMG3_MOUSE	SPTCS_MOUSE	CFDP1_MOUSE
							SPTSA_MOUSE	TMG4_MOUSE	SPTSA_MOUSE	CFLAR_MOUSE
							SPTSB_MOUSE	TMIE_MOUSE	SPTSB_MOUSE	CG025_MOUSE
							SPX2_MOUSE	TMIG1_MOUSE	SPX2_MOUSE	CG026_MOUSE
							SPX3_MOUSE	TMM25_MOUSE	SPX3_MOUSE	CG031_MOUSE
							SRBP1_MOUSE	TMM27_MOUSE	SRBP1_MOUSE	CG034_MOUSE
							SRBP2_MOUSE	TMM52_MOUSE	SRBP2_MOUSE	CG043_MOUSE
							SSPN_MOUSE	TMM53_MOUSE	SSPN_MOUSE	CG050_MOUSE
							SSR1_MOUSE	TMM59_MOUSE	SSR1_MOUSE	CG055_MOUSE
							SSR2_MOUSE	TMM81_MOUSE	SSR2_MOUSE	CG057_MOUSE
							SSR3_MOUSE	TMM89_MOUSE	SSR3_MOUSE	CG062_MOUSE
							SSR4_MOUSE	TMM92_MOUSE	SSR4_MOUSE	CG072_MOUSE
							SSR5_MOUSE	TMM95_MOUSE	SSR5_MOUSE	CGAS_MOUSE
							SSRG_MOUSE	TMM98_MOUSE	SSRG_MOUSE	CGBP1_MOUSE
							ST7L_MOUSE	TMM9B_MOUSE	ST7L_MOUSE	CGL_MOUSE
							ST7_MOUSE	TMPS2_MOUSE	ST7_MOUSE	CGNL1_MOUSE
							STAR3_MOUSE	TMPS3_MOUSE	STAR3_MOUSE	CGRE1_MOUSE
							STEA1_MOUSE	TMPS4_MOUSE	STEA1_MOUSE	CGRF1_MOUSE
							STEA2_MOUSE	TMPS5_MOUSE	STEA2_MOUSE	CH004_MOUSE
							STEA3_MOUSE	TMPS6_MOUSE	STEA3_MOUSE	CH033_MOUSE
							STEA4_MOUSE	TMPS7_MOUSE	STEA4_MOUSE	CH034_MOUSE
							STING_MOUSE	TMPS9_MOUSE	STING_MOUSE	CH037_MOUSE
							STRA6_MOUSE	TMPSC_MOUSE	STRA6_MOUSE	CH046_MOUSE
							STS_MOUSE	TMPSD_MOUSE	STS_MOUSE	CH048_MOUSE
							STT3A_MOUSE	TMX1_MOUSE	STT3A_MOUSE	CH058_MOUSE
							STT3B_MOUSE	TMX2_MOUSE	STT3B_MOUSE	CH059_MOUSE
							STUM_MOUSE	TMX3_MOUSE	STUM_MOUSE	CH074_MOUSE
							STX17_MOUSE	TMX4_MOUSE	STX17_MOUSE	CH076_MOUSE
							SUCR1_MOUSE	TN13B_MOUSE	SUCR1_MOUSE	CH082_MOUSE
							SURF1_MOUSE	TNF10_MOUSE	SURF1_MOUSE	CH10_MOUSE
							SURF4_MOUSE	TNF11_MOUSE	SURF4_MOUSE	CH1B1_MOUSE
							SV2A_MOUSE	TNF12_MOUSE	SV2A_MOUSE	CH1B2_MOUSE
							SV2B_MOUSE	TNF14_MOUSE	SV2B_MOUSE	CH3L1_MOUSE
							SV2C_MOUSE	TNF15_MOUSE	SV2C_MOUSE	CH60_MOUSE
							SVOPL_MOUSE	TNF18_MOUSE	SVOPL_MOUSE	CHAC1_MOUSE
							SVOP_MOUSE	TNFA_MOUSE	SVOP_MOUSE	CHAC2_MOUSE
							SWET1_MOUSE	TNFC_MOUSE	SWET1_MOUSE	CHAD_MOUSE
							SYN1L_MOUSE	TNFL4_MOUSE	SYN1L_MOUSE	CHAP1_MOUSE
							SYNPR_MOUSE	TNFL6_MOUSE	SYNPR_MOUSE	CHCH1_MOUSE
							SYPH_MOUSE	TNFL8_MOUSE	SYPH_MOUSE	CHCH2_MOUSE
							SYPL1_MOUSE	TNFL9_MOUSE	SYPL1_MOUSE	CHCH5_MOUSE
							SYPL2_MOUSE	TNG6_MOUSE	SYPL2_MOUSE	CHCH7_MOUSE
							SYS1_MOUSE	TNMD_MOUSE	SYS1_MOUSE	CHD1L_MOUSE
							SYVN1_MOUSE	TNR11_MOUSE	SYVN1_MOUSE	CHD1_MOUSE
							T106C_MOUSE	TNR12_MOUSE	T106C_MOUSE	CHD2_MOUSE
							T120A_MOUSE	TNR16_MOUSE	T120A_MOUSE	CHD4_MOUSE
							T120B_MOUSE	TNR17_MOUSE	T120B_MOUSE	CHD5_MOUSE
							T126A_MOUSE	TNR18_MOUSE	T126A_MOUSE	CHD6_MOUSE
							T126B_MOUSE	TNR19_MOUSE	T126B_MOUSE	CHD7_MOUSE
							T150A_MOUSE	TNR1A_MOUSE	T150A_MOUSE	CHD8_MOUSE
							T150B_MOUSE	TNR1B_MOUSE	T150B_MOUSE	CHD9_MOUSE
							T150C_MOUSE	TNR21_MOUSE	T150C_MOUSE	CHDH_MOUSE
							T151A_MOUSE	TNR22_MOUSE	T151A_MOUSE	CHERP_MOUSE
							T151B_MOUSE	TNR26_MOUSE	T151B_MOUSE	CHFR_MOUSE
							T161A_MOUSE	TNR27_MOUSE	T161A_MOUSE	CHIA_MOUSE
							T161B_MOUSE	TNR3_MOUSE	T161B_MOUSE	CHIC1_MOUSE
							T170A_MOUSE	TNR4_MOUSE	T170A_MOUSE	CHIC2_MOUSE
							T170B_MOUSE	TNR5_MOUSE	T170B_MOUSE	CHID1_MOUSE
							T176A_MOUSE	TNR6_MOUSE	T176A_MOUSE	CHIL3_MOUSE
							T176B_MOUSE	TNR8_MOUSE	T176B_MOUSE	CHIL4_MOUSE
							T178A_MOUSE	TNR9_MOUSE	T178A_MOUSE	CHIN_MOUSE
							T179A_MOUSE	TO20L_MOUSE	T179A_MOUSE	CHIO_MOUSE
							T179B_MOUSE	TOIP1_MOUSE	T179B_MOUSE	CHIP_MOUSE
							T184A_MOUSE	TOIP2_MOUSE	T184A_MOUSE	CHIT1_MOUSE
							T184B_MOUSE	TOM20_MOUSE	T184B_MOUSE	CHK1_MOUSE
							T184C_MOUSE	TOM22_MOUSE	T184C_MOUSE	CHK2_MOUSE
							T185A_MOUSE	TOM5_MOUSE	T185A_MOUSE	CHKA_MOUSE
							T185B_MOUSE	TOM70_MOUSE	T185B_MOUSE	CHKB_MOUSE
							T194A_MOUSE	TOM7_MOUSE	T194A_MOUSE	CHLE_MOUSE
							T194B_MOUSE	TOR4A_MOUSE	T194B_MOUSE	CHM1A_MOUSE
							T200A_MOUSE	TPBGL_MOUSE	T200A_MOUSE	CHM2A_MOUSE
							T229A_MOUSE	TPBG_MOUSE	T229A_MOUSE	CHM2B_MOUSE
							T229B_MOUSE	TPOR_MOUSE	T229B_MOUSE	CHM4B_MOUSE
							T255A_MOUSE	TPSNR_MOUSE	T255A_MOUSE	CHM4C_MOUSE
							T255B_MOUSE	TPSN_MOUSE	T255B_MOUSE	CHMP3_MOUSE
							T2R13_MOUSE	TPST1_MOUSE	T2R13_MOUSE	CHMP5_MOUSE
							T2R16_MOUSE	TPST2_MOUSE	T2R16_MOUSE	CHMP6_MOUSE
							T2R38_MOUSE	TR10B_MOUSE	T2R38_MOUSE	CHMP7_MOUSE
							T2R39_MOUSE	TR13B_MOUSE	T2R39_MOUSE	CHP1_MOUSE
							T2R40_MOUSE	TR13C_MOUSE	T2R40_MOUSE	CHP2_MOUSE
							T2R41_MOUSE	TR19L_MOUSE	T2R41_MOUSE	CHP3_MOUSE
							T4S1_MOUSE	TRAT1_MOUSE	T4S1_MOUSE	CHRC1_MOUSE
							T4S20_MOUSE	TRBM_MOUSE	T4S20_MOUSE	CHRD1_MOUSE
							T4S4_MOUSE	TRDN_MOUSE	T4S4_MOUSE	CHRD_MOUSE
							TA2R3_MOUSE	TREM1_MOUSE	TA2R3_MOUSE	CHSP1_MOUSE
							TA2R4_MOUSE	TREM2_MOUSE	TA2R4_MOUSE	CHTOP_MOUSE
							TA2R7_MOUSE	TRHDE_MOUSE	TA2R7_MOUSE	CHUR_MOUSE
							TA2R_MOUSE	TRI13_MOUSE	TA2R_MOUSE	CI009_MOUSE
							TAA7A_MOUSE	TRI59_MOUSE	TAA7A_MOUSE	CI016_MOUSE
							TAA7B_MOUSE	TRIL_MOUSE	TAA7B_MOUSE	CI040_MOUSE
							TAA7D_MOUSE	TRIQK_MOUSE	TAA7D_MOUSE	CI041_MOUSE
							TAA7E_MOUSE	TRML1_MOUSE	TAA7E_MOUSE	CI072_MOUSE
							TAA7F_MOUSE	TRML2_MOUSE	TAA7F_MOUSE	CI078_MOUSE
							TAA8A_MOUSE	TRML4_MOUSE	TAA8A_MOUSE	CI085_MOUSE
							TAA8B_MOUSE	TRYG1_MOUSE	TAA8B_MOUSE	CI114_MOUSE
							TAA8C_MOUSE	TSP50_MOUSE	TAA8C_MOUSE	CI116_MOUSE
							TAAR1_MOUSE	TTMP_MOUSE	TAAR1_MOUSE	CI117_MOUSE
							TAAR2_MOUSE	TUTLA_MOUSE	TAAR2_MOUSE	CI131_MOUSE
							TAAR3_MOUSE	TXD11_MOUSE	TAAR3_MOUSE	CI142_MOUSE
							TAAR4_MOUSE	TXD15_MOUSE	TAAR4_MOUSE	CI172_MOUSE
							TAAR5_MOUSE	TYRO3_MOUSE	TAAR5_MOUSE	CIA30_MOUSE
							TAAR6_MOUSE	TYRO_MOUSE	TAAR6_MOUSE	CIAO1_MOUSE
							TAAR9_MOUSE	TYRP1_MOUSE	TAAR9_MOUSE	CIART_MOUSE
							TAOK2_MOUSE	TYRP2_MOUSE	TAOK2_MOUSE	CIB1_MOUSE
							TAP1_MOUSE	UB2J1_MOUSE	TAP1_MOUSE	CIB2_MOUSE
							TAP2_MOUSE	UB2J2_MOUSE	TAP2_MOUSE	CIB3_MOUSE
							TAPT1_MOUSE	UBP19_MOUSE	TAPT1_MOUSE	CIB4_MOUSE
							TBC20_MOUSE	UBP30_MOUSE	TBC20_MOUSE	CIC_MOUSE
							TCTA_MOUSE	UCRI_MOUSE	TCTA_MOUSE	CIDEA_MOUSE
							TDM1A_MOUSE	UD11_MOUSE	TDM1A_MOUSE	CIDEB_MOUSE
							TECRL_MOUSE	UD12_MOUSE	TECRL_MOUSE	CIDEC_MOUSE
							TECR_MOUSE	UD16_MOUSE	TECR_MOUSE	CILP1_MOUSE
							TEX10_MOUSE	UD17C_MOUSE	TEX10_MOUSE	CING_MOUSE
							TEX2_MOUSE	UD19_MOUSE	TEX2_MOUSE	CINP_MOUSE
							THAS_MOUSE	UD2A2_MOUSE	THAS_MOUSE	CIP1_MOUSE
							TI17A_MOUSE	UD2A1_MOUSE	TI17A_MOUSE	CIP4_MOUSE
							TI17B_MOUSE	UD2A3_MOUSE	TI17B_MOUSE	CIPC_MOUSE
							TIDC1_MOUSE	UD3A1_MOUSE	TIDC1_MOUSE	CIR1A_MOUSE
							TIM22_MOUSE	UD3A2_MOUSE	TIM22_MOUSE	CIR1_MOUSE
							TIM23_MOUSE	UDB17_MOUSE	TIM23_MOUSE	CIRBP_MOUSE
							TLCD1_MOUSE	UFO_MOUSE	TLCD1_MOUSE	CISD3_MOUSE
							TLCD2_MOUSE	UN5CL_MOUSE	TLCD2_MOUSE	CISH_MOUSE
							TM101_MOUSE	UNC5A_MOUSE	TM101_MOUSE	CISY_MOUSE
							TM100_MOUSE	UNC5B_MOUSE	TM100_MOUSE	CITE1_MOUSE
							TM104_MOUSE	UNC5C_MOUSE	TM104_MOUSE	CITE2_MOUSE
							TM107_MOUSE	UNC5D_MOUSE	TM107_MOUSE	CITE4_MOUSE
							TM109_MOUSE	UPK2_MOUSE	TM109_MOUSE	CJ011_MOUSE
							TM110_MOUSE	UPK3A_MOUSE	TM110_MOUSE	CJ032_MOUSE
							TM114_MOUSE	UPK3B_MOUSE	TM114_MOUSE	CJ088_MOUSE
							TM115_MOUSE	UPK3L_MOUSE	TM115_MOUSE	CJ082_MOUSE
							TM117_MOUSE	UQCC3_MOUSE	TM117_MOUSE	CJ053_MOUSE
							TM121_MOUSE	UROL1_MOUSE	TM121_MOUSE	CJ062_MOUSE
							TM125_MOUSE	USE1_MOUSE	TM125_MOUSE	CJ090_MOUSE
							TM127_MOUSE	USH2A_MOUSE	TM127_MOUSE	CJ107_MOUSE
							TM128_MOUSE	USMG5_MOUSE	TM128_MOUSE	CK001_MOUSE
							TM129_MOUSE	UST_MOUSE	TM129_MOUSE	CK016_MOUSE
							TM131_MOUSE	UXS1_MOUSE	TM131_MOUSE	CK049_MOUSE
							TM134_MOUSE	VAMP1_MOUSE	TM134_MOUSE	CK052_MOUSE
							TM135_MOUSE	VAMP2_MOUSE	TM135_MOUSE	CK053_MOUSE
							TM136_MOUSE	VAMP3_MOUSE	TM136_MOUSE	CK054_MOUSE
							TM138_MOUSE	VAMP4_MOUSE	TM138_MOUSE	CK065_MOUSE
							TM140_MOUSE	VAMP5_MOUSE	TM140_MOUSE	CK068_MOUSE
							TM141_MOUSE	VAMP7_MOUSE	TM141_MOUSE	CK071_MOUSE
							TM143_MOUSE	VAMP8_MOUSE	TM143_MOUSE	CK074_MOUSE
							TM144_MOUSE	VAPA_MOUSE	TM144_MOUSE	CK084_MOUSE
							TM145_MOUSE	VAPB_MOUSE	TM145_MOUSE	CK085_MOUSE
							TM147_MOUSE	VAS1_MOUSE	TM147_MOUSE	CK086_MOUSE
							TM14A_MOUSE	VASN_MOUSE	TM14A_MOUSE	CK088_MOUSE
							TM14C_MOUSE	VCAM1_MOUSE	TM14C_MOUSE	CK091_MOUSE
							TM158_MOUSE	VGFR1_MOUSE	TM158_MOUSE	CK094_MOUSE
							TM159_MOUSE	VGFR2_MOUSE	TM159_MOUSE	CK095_MOUSE
							TM160_MOUSE	VGFR3_MOUSE	TM160_MOUSE	CK096_MOUSE
							TM163_MOUSE	VLDLR_MOUSE	TM163_MOUSE	CK2N1_MOUSE
							TM164_MOUSE	VOPP1_MOUSE	TM164_MOUSE	CK2N2_MOUSE
							TM165_MOUSE	VRK2_MOUSE	TM165_MOUSE	CK5P1_MOUSE
							TM168_MOUSE	VS10L_MOUSE	TM168_MOUSE	CK5P2_MOUSE
							TM169_MOUSE	VSI10_MOUSE	TM169_MOUSE	CK5P3_MOUSE
							TM171_MOUSE	VSIG1_MOUSE	TM171_MOUSE	CKAP2_MOUSE
							TM174_MOUSE	VSIG2_MOUSE	TM174_MOUSE	CKAP5_MOUSE
							TM175_MOUSE	VSIG8_MOUSE	TM175_MOUSE	CKP2L_MOUSE
							TM177_MOUSE	VSTM4_MOUSE	TM177_MOUSE	CKS1_MOUSE
							TM180_MOUSE	VSTM5_MOUSE	TM180_MOUSE	CKS2_MOUSE
							TM182_MOUSE	VTI1A_MOUSE	TM182_MOUSE	CL004_MOUSE
							TM186_MOUSE	VTI1B_MOUSE	TM186_MOUSE	CL029_MOUSE
							TM189_MOUSE	VTM2B_MOUSE	TM189_MOUSE	CL043_MOUSE
							TM192_MOUSE	WBP1L_MOUSE	TM192_MOUSE	CL045_MOUSE
							TM198_MOUSE	WDR11_MOUSE	TM198_MOUSE	CL049_MOUSE
							TM199_MOUSE	WFDC8_MOUSE	TM199_MOUSE	CL056_MOUSE
							TM201_MOUSE	WSCD1_MOUSE	TM201_MOUSE	CL060_MOUSE
							TM202_MOUSE	WSCD2_MOUSE	TM202_MOUSE	CL065_MOUSE
							TM203_MOUSE	X3CL1_MOUSE	TM203_MOUSE	CL066_MOUSE
							TM204_MOUSE	XBP1_MOUSE	TM204_MOUSE	CL071_MOUSE
							TM205_MOUSE	XXLT1_MOUSE	TM205_MOUSE	CL073_MOUSE
							TM206_MOUSE	XYLK_MOUSE	TM206_MOUSE	CL16A_MOUSE
							TM208_MOUSE	XYLT1_MOUSE	TM208_MOUSE	CL18A_MOUSE
							TM209_MOUSE	XYLT2_MOUSE	TM209_MOUSE	CLAP1_MOUSE
							TM211_MOUSE	YB039_MOUSE	TM211_MOUSE	CLAP2_MOUSE
							TM212_MOUSE	YMEL1_MOUSE	TM212_MOUSE	CLASR_MOUSE
							TM214_MOUSE	ZAN_MOUSE	TM214_MOUSE	CLAT_MOUSE
							TM215_MOUSE	ZFPL1_MOUSE	TM215_MOUSE	CLC11_MOUSE
							TM216_MOUSE	ZGRF1_MOUSE	TM216_MOUSE	CLC3A_MOUSE
							TM218_MOUSE	ZNRF3_MOUSE	TM218_MOUSE	CLCA1_MOUSE
							TM220_MOUSE	ZP1_MOUSE	TM220_MOUSE	CLCA_MOUSE
							TM221_MOUSE	ZP2_MOUSE	TM221_MOUSE	CLCB_MOUSE
							TM222_MOUSE	ZP3_MOUSE	TM222_MOUSE	CLCF1_MOUSE
							TM223_MOUSE	ZPLD1_MOUSE	TM223_MOUSE	CLH1_MOUSE
							TM225_MOUSE		TM225_MOUSE	CLHC1_MOUSE
							TM230_MOUSE		TM230_MOUSE	CLIP1_MOUSE
[truncated: 10,383 more rows]
