# Supplementary material for: SwissPalm: Protein Palmitoylation database
Source: F1000Res. 2015 Jul 16;4:261. [Version 1] doi: 10.12688/f1000research.6464.1 (PMC4544385; doi:10.12688/f1000research.6464.1)
Supplement: Supplementary file 5 [file f1000research-4-6936-s0004.tgz › e893f471-1101-4c38-a84f-ba3605df95b0.xlsx]

## Sheet: Translation
GO: Ribosomes
	UniProt AC	UniProt ID	Organism	Description	Number of isoforms	Max number of cysteines	Predicted to be palmitoylated in cytosolic domains	Number of palmitoyl-proteome studies	Potential false positive
	P27635	RL10_HUMAN	Homo sapiens	60S ribosomal protein L10 (Laminin receptor homolog) (Protein QM) (Tumor suppressor QM)	1	8	Yes	4 of 8	Chemical modification and capture of palmitoylated cysteines, Metabolic labeling of palmitate
	P86048	RL10L_MOUSE	Mus musculus	60S ribosomal protein L10-like	1	8	Yes	1 of 6	Chemical modification and capture of palmitoylated cysteines
	P62913	RL11_HUMAN	Homo sapiens	60S ribosomal protein L11 (CLL-associated antigen KW-12)	2	4	Yes	3 of 8	Chemical modification and capture of palmitoylated cysteines, Metabolic labeling of palmitate
	Q9CXW4	RL11_MOUSE	Mus musculus	60S ribosomal protein L11	1	4	Yes	1 of 6	Metabolic labeling of palmitate
	P26373	RL13_HUMAN	Homo sapiens	60S ribosomal protein L13 (Breast basic conserved protein 1)	2	1	No	2 of 8	Chemical modification and capture of palmitoylated cysteines, Metabolic labeling of palmitate
	P40429	RL13A_HUMAN	Homo sapiens	60S ribosomal protein L13a (23 kDa highly basic protein)	1	1	No	1 of 8	Chemical modification and capture of palmitoylated cysteines
	Q9CR57	RL14_MOUSE	Mus musculus	60S ribosomal protein L14	1	2	No	1 of 6	Metabolic labeling of palmitate
	Q63507	RL14_RAT	Rattus norvegicus	60S ribosomal protein L14	1	2	No	1 of 1	Chemical modification and capture of palmitoylated cysteines
	P61313	RL15_HUMAN	Homo sapiens	60S ribosomal protein L15	2	2	No	2 of 8	Chemical modification and capture of palmitoylated cysteines
	Q9CZM2	RL15_MOUSE	Mus musculus	60S ribosomal protein L15	1	2	No	1 of 6	Chemical modification and capture of palmitoylated cysteines
	P61314	RL15_RAT	Rattus norvegicus	60S ribosomal protein L15	1	2	No	1 of 1	Chemical modification and capture of palmitoylated cysteines
	Q9CPR4	RL17_MOUSE	Mus musculus	60S ribosomal protein L17	1	4	No	1 of 6	Metabolic labeling of palmitate
	Q07020	RL18_HUMAN	Homo sapiens	60S ribosomal protein L18	1	2	No	3 of 8	Chemical modification and capture of palmitoylated cysteines, Metabolic labeling of palmitate
	Q02543	RL18A_HUMAN	Homo sapiens	60S ribosomal protein L18a	1	5	Yes	1 of 8	Metabolic labeling of palmitate
	P84099	RL19_MOUSE	Mus musculus	60S ribosomal protein L19	1	2	Yes	2 of 6	Chemical modification and capture of palmitoylated cysteines, Metabolic labeling of palmitate
	P0CX82	RL19A_YEAST	Saccharomyces cerevisiae	60S ribosomal protein L19-A (L23) (RP15L) (RP33) (YL14)	1	0	No	1 of 1	Chemical modification and capture of palmitoylated cysteines
	P0CX83	RL19B_YEAST	Saccharomyces cerevisiae	60S ribosomal protein L19-B (L23) (RP15L) (RP33) (YL14)	1	0	No	1 of 1	Chemical modification and capture of palmitoylated cysteines
	P46778	RL21_HUMAN	Homo sapiens	60S ribosomal protein L21	1	1	No	1 of 8	Metabolic labeling of palmitate
	P20280	RL21_RAT	Rattus norvegicus	60S ribosomal protein L21	1	1	No	1 of 1	Chemical modification and capture of palmitoylated cysteines
	P35268	RL22_HUMAN	Homo sapiens	60S ribosomal protein L22 (EBER-associated protein) (EAP) (Epstein-Barr virus small RNA-associated protein) (Heparin-binding protein HBp15)	1	1	No	1 of 8	Chemical modification and capture of palmitoylated cysteines
	P62829	RL23_HUMAN	Homo sapiens	60S ribosomal protein L23 (60S ribosomal protein L17)	1	2	No	3 of 8	Chemical modification and capture of palmitoylated cysteines, Metabolic labeling of palmitate
	P24000	RL24B_YEAST	Saccharomyces cerevisiae	60S ribosomal protein L24-B (L30) (RP29) (YL21)	1	0	No	1 of 1	Chemical modification and capture of palmitoylated cysteines
	P05743	RL26A_YEAST	Saccharomyces cerevisiae	60S ribosomal protein L26-A (L33) (YL33)	1	0	No	1 of 1	Chemical modification and capture of palmitoylated cysteines
	P53221	RL26B_YEAST	Saccharomyces cerevisiae	60S ribosomal protein L26-B (L33) (YL33)	1	0	No	1 of 1	Chemical modification and capture of palmitoylated cysteines
	P61354	RL27_RAT	Rattus norvegicus	60S ribosomal protein L27	1	0	No	1 of 1	Chemical modification and capture of palmitoylated cysteines
	P46779	RL28_HUMAN	Homo sapiens	60S ribosomal protein L28	5	6	Yes	1 of 8	Chemical modification and capture of palmitoylated cysteines
	P47915	RL29_MOUSE	Mus musculus	60S ribosomal protein L29	1	1	No	1 of 6	Metabolic labeling of palmitate
	P39023	RL3_HUMAN	Homo sapiens	60S ribosomal protein L3 (HIV-1 TAR RNA-binding protein B) (TARBP-B)	1	5	No	3 of 8	Chemical modification and capture of palmitoylated cysteines, Metabolic labeling of palmitate
	P27659	RL3_MOUSE	Mus musculus	60S ribosomal protein L3 (J1 protein)	1	5	No	4 of 6	Chemical modification and capture of palmitoylated cysteines, Metabolic labeling of palmitate
	P21531	RL3_RAT	Rattus norvegicus	60S ribosomal protein L3 (L4)	1	5	No	1 of 1	Chemical modification and capture of palmitoylated cysteines
	P62888	RL30_HUMAN	Homo sapiens	60S ribosomal protein L30	1	3	No	2 of 8	Chemical modification and capture of palmitoylated cysteines
	P0C2H9	RL31B_YEAST	Saccharomyces cerevisiae	60S ribosomal protein L31-B (L34) (YL28)	1	0	No	1 of 1	Chemical modification and capture of palmitoylated cysteines
	P42766	RL35_HUMAN	Homo sapiens	60S ribosomal protein L35	1	0	No	1 of 8	Chemical modification and capture of palmitoylated cysteines
	P18077	RL35A_HUMAN	Homo sapiens	60S ribosomal protein L35a (Cell growth-inhibiting gene 33 protein)	1	1	No	1 of 8	Chemical modification and capture of palmitoylated cysteines
	Q92901	RL3L_HUMAN	Homo sapiens	60S ribosomal protein L3-like	1	6	No	1 of 8	Chemical modification and capture of palmitoylated cysteines
	P36578	RL4_HUMAN	Homo sapiens	60S ribosomal protein L4 (60S ribosomal protein L1)	1	5	Yes	1 of 8	Chemical modification and capture of palmitoylated cysteines
	Q9D8E6	RL4_MOUSE	Mus musculus	60S ribosomal protein L4	1	5	Yes	2 of 6	Chemical modification and capture of palmitoylated cysteines, Metabolic labeling of palmitate
	P46777	RL5_HUMAN	Homo sapiens	60S ribosomal protein L5	1	4	No	5 of 8	Chemical modification and capture of palmitoylated cysteines, Metabolic labeling of palmitate
	P47962	RL5_MOUSE	Mus musculus	60S ribosomal protein L5	1	4	No	1 of 6	Metabolic labeling of palmitate
	P09895	RL5_RAT	Rattus norvegicus	60S ribosomal protein L5	1	4	No	1 of 1	Chemical modification and capture of palmitoylated cysteines
	P26321	RL5_YEAST	Saccharomyces cerevisiae	60S ribosomal protein L5 (L1) (L1a) (Ribosomal 5S RNA-binding protein) (YL3)	1	1	No	1 of 1	Chemical modification and capture of palmitoylated cysteines
	Q02878	RL6_HUMAN	Homo sapiens	60S ribosomal protein L6 (Neoplasm-related protein C140) (Tax-responsive enhancer element-binding protein 107) (TaxREB107)	1	1	No	1 of 8	Metabolic labeling of palmitate
	P47911	RL6_MOUSE	Mus musculus	60S ribosomal protein L6 (TAX-responsive enhancer element-binding protein 107) (TAXREB107)	1	1	No	3 of 6	Chemical modification and capture of palmitoylated cysteines, Metabolic labeling of palmitate
	P21533	RL6_RAT	Rattus norvegicus	60S ribosomal protein L6 (Neoplasm-related protein C140)	1	1	No	1 of 1	Chemical modification and capture of palmitoylated cysteines
	P14148	RL7_MOUSE	Mus musculus	60S ribosomal protein L7	1	1	No	2 of 6	Chemical modification and capture of palmitoylated cysteines, Metabolic labeling of palmitate
	P62424	RL7A_HUMAN	Homo sapiens	60S ribosomal protein L7a (PLA-X polypeptide) (Surfeit locus protein 3)	1	3	No	1 of 8	Chemical modification and capture of palmitoylated cysteines
	P12970	RL7A_MOUSE	Mus musculus	60S ribosomal protein L7a (Surfeit locus protein 3)	1	3	No	1 of 6	Metabolic labeling of palmitate
	P62917	RL8_HUMAN	Homo sapiens	60S ribosomal protein L8	1	4	Yes	2 of 8	Chemical modification and capture of palmitoylated cysteines
	P62918	RL8_MOUSE	Mus musculus	60S ribosomal protein L8	1	4	Yes	1 of 6	Chemical modification and capture of palmitoylated cysteines
	P32969	RL9_HUMAN	Homo sapiens	60S ribosomal protein L9	1	2	No	3 of 8	Chemical modification and capture of palmitoylated cysteines
	P51410	RL9_MOUSE	Mus musculus	60S ribosomal protein L9	1	2	No	1 of 6	Chemical modification and capture of palmitoylated cysteines
	P05388	RLA0_HUMAN	Homo sapiens	60S acidic ribosomal protein P0 (60S ribosomal protein L10E)	1	3	No	2 of 8	Chemical modification and capture of palmitoylated cysteines, Metabolic labeling of palmitate
	P14869	RLA0_MOUSE	Mus musculus	60S acidic ribosomal protein P0 (60S ribosomal protein L10E)	1	3	No	3 of 6	Chemical modification and capture of palmitoylated cysteines, Metabolic labeling of palmitate
	P05317	RLA0_YEAST	Saccharomyces cerevisiae	60S acidic ribosomal protein P0 (A0) (L10E)	1	0	No	1 of 1	Chemical modification and capture of palmitoylated cysteines
	Q9DCU6	RM04_MOUSE	Mus musculus	39S ribosomal protein L4, mitochondrial (L4mt) (MRP-L4)	1	1	No	1 of 6	Metabolic labeling of palmitate
	Q921S7	RM37_MOUSE	Mus musculus	39S ribosomal protein L37, mitochondrial (L37mt) (MRP-L37)	1	7	No	1 of 6	Metabolic labeling of palmitate
	Q8K2M0	RM38_MOUSE	Mus musculus	39S ribosomal protein L38, mitochondrial (L38mt) (MRP-L38)	2	5	Yes	1 of 6	Metabolic labeling of palmitate
	Q9NYK5	RM39_HUMAN	Homo sapiens	39S ribosomal protein L39, mitochondrial (L39mt) (MRP-L39) (39S ribosomal protein L5, mitochondrial) (L5mt) (MRP-L5)	2	9	No	1 of 8	Chemical modification and capture of palmitoylated cysteines
	Q9JKF7	RM39_MOUSE	Mus musculus	39S ribosomal protein L39, mitochondrial (L39mt) (MRP-L39)	1	7	No	1 of 6	Metabolic labeling of palmitate
	Q99N89	RM43_MOUSE	Mus musculus	39S ribosomal protein L43, mitochondrial (L43mt) (MRP-L43) (Mitochondrial ribosomal protein bMRP36a)	1	3	No	1 of 6	Metabolic labeling of palmitate
	Q8VDT9	RM50_MOUSE	Mus musculus	39S ribosomal protein L50, mitochondrial (L50mt) (MRP-L50)	1	2	No	1 of 6	Metabolic labeling of palmitate
	Q9D1H8	RM53_MOUSE	Mus musculus	39S ribosomal protein L53, mitochondrial (L53mt) (MRP-L53)	1	3	Yes	1 of 6	Metabolic labeling of palmitate
	Q12754	RRP12_YEAST	Saccharomyces cerevisiae	Ribosomal RNA-processing protein 12	1	15	No	1 of 1	Chemical modification and capture of palmitoylated cysteines
	P63325	RS10_MOUSE	Mus musculus	40S ribosomal protein S10	1	0	No	1 of 6	Metabolic labeling of palmitate
	P62280	RS11_HUMAN	Homo sapiens	40S ribosomal protein S11	1	3	No	5 of 8	Chemical modification and capture of palmitoylated cysteines, Metabolic labeling of palmitate
	P62281	RS11_MOUSE	Mus musculus	40S ribosomal protein S11	1	3	No	1 of 6	Metabolic labeling of palmitate
	P48589	RS12_YEAST	Saccharomyces cerevisiae	40S ribosomal protein S12	1	0	No	1 of 1	Chemical modification and capture of palmitoylated cysteines
	P05756	RS13_YEAST	Saccharomyces cerevisiae	40S ribosomal protein S13 (S27a) (YS15)	1	0	No	1 of 1	Chemical modification and capture of palmitoylated cysteines
	P62263	RS14_HUMAN	Homo sapiens	40S ribosomal protein S14	1	3	No	1 of 8	Chemical modification and capture of palmitoylated cysteines
	P62841	RS15_HUMAN	Homo sapiens	40S ribosomal protein S15 (RIG protein)	1	0	No	1 of 8	Chemical modification and capture of palmitoylated cysteines
	P62244	RS15A_HUMAN	Homo sapiens	40S ribosomal protein S15a	1	2	No	2 of 8	Chemical modification and capture of palmitoylated cysteines
	P62249	RS16_HUMAN	Homo sapiens	40S ribosomal protein S16	1	2	Yes	4 of 8	Chemical modification and capture of palmitoylated cysteines, Metabolic labeling of palmitate
	P0CX51	RS16A_YEAST	Saccharomyces cerevisiae	40S ribosomal protein S16-A (RP61R)	1	0	No	1 of 1	Chemical modification and capture of palmitoylated cysteines
	P0CX52	RS16B_YEAST	Saccharomyces cerevisiae	40S ribosomal protein S16-B (RP61R)	1	0	No	1 of 1	Chemical modification and capture of palmitoylated cysteines
	P08708	RS17_HUMAN	Homo sapiens	40S ribosomal protein S17	1	1	No	2 of 8	Metabolic labeling of palmitate
	P63276	RS17_MOUSE	Mus musculus	40S ribosomal protein S17	1	1	No	1 of 6	Metabolic labeling of palmitate
	Q9CZX8	RS19_MOUSE	Mus musculus	40S ribosomal protein S19	1	0	No	1 of 6	Metabolic labeling of palmitate
	P15880	RS2_HUMAN	Homo sapiens	40S ribosomal protein S2 (40S ribosomal protein S4) (Protein LLRep3)	1	5	No	2 of 8	Chemical modification and capture of palmitoylated cysteines, Metabolic labeling of palmitate
	P60866	RS20_HUMAN	Homo sapiens	40S ribosomal protein S20	2	3	No	3 of 8	Chemical modification and capture of palmitoylated cysteines
	Q9CQR2	RS21_MOUSE	Mus musculus	40S ribosomal protein S21	1	2	Yes	1 of 6	Metabolic labeling of palmitate
	P62266	RS23_HUMAN	Homo sapiens	40S ribosomal protein S23	1	3	Yes	3 of 8	Chemical modification and capture of palmitoylated cysteines, Metabolic labeling of palmitate
	P62268	RS23_RAT	Rattus norvegicus	40S ribosomal protein S23	1	3	Yes	1 of 1	Chemical modification and capture of palmitoylated cysteines
	P62847	RS24_HUMAN	Homo sapiens	40S ribosomal protein S24	4	8	Yes	1 of 8	Chemical modification and capture of palmitoylated cysteines
	P62850	RS24_RAT	Rattus norvegicus	40S ribosomal protein S24	3	0	No	1 of 1	Chemical modification and capture of palmitoylated cysteines
	P62852	RS25_MOUSE	Mus musculus	40S ribosomal protein S25	1	1	Yes	1 of 6	Metabolic labeling of palmitate
	P62983	RS27A_MOUSE	Mus musculus	Ubiquitin-40S ribosomal protein S27a (Ubiquitin carboxyl extension protein 80) [Cleaved into: Ubiquitin; 40S ribosomal protein S27a]	1	6	Yes	2 of 6	Metabolic labeling of palmitate
	Q71UM5	RS27L_HUMAN	Homo sapiens	40S ribosomal protein S27-like	1	6	No	1 of 8	Chemical modification and capture of palmitoylated cysteines
	Q6ZWY3	RS27L_MOUSE	Mus musculus	40S ribosomal protein S27-like	1	6	No	1 of 6	Metabolic labeling of palmitate
	P23396	RS3_HUMAN	Homo sapiens	40S ribosomal protein S3	2	3	No	2 of 8	Chemical modification and capture of palmitoylated cysteines, Metabolic labeling of palmitate
	P62908	RS3_MOUSE	Mus musculus	40S ribosomal protein S3	1	3	No	2 of 6	Chemical modification and capture of palmitoylated cysteines, Metabolic labeling of palmitate
	P61247	RS3A_HUMAN	Homo sapiens	40S ribosomal protein S3a (v-fos transformation effector protein) (Fte-1)	1	4	No	3 of 8	Chemical modification and capture of palmitoylated cysteines, Metabolic labeling of palmitate
	P97351	RS3A_MOUSE	Mus musculus	40S ribosomal protein S3a (Protein TU-11)	1	4	No	2 of 6	Chemical modification and capture of palmitoylated cysteines, Metabolic labeling of palmitate
	P0CX36	RS4B_YEAST	Saccharomyces cerevisiae	40S ribosomal protein S4-B (RP5) (S7) (YS6)	1	1	No	1 of 1	Chemical modification and capture of palmitoylated cysteines
	P62701	RS4X_HUMAN	Homo sapiens	40S ribosomal protein S4, X isoform (SCR10) (Single copy abundant mRNA protein)	1	4	No	2 of 8	Chemical modification and capture of palmitoylated cysteines, Metabolic labeling of palmitate
	P62702	RS4X_MOUSE	Mus musculus	40S ribosomal protein S4, X isoform	1	4	No	2 of 6	Chemical modification and capture of palmitoylated cysteines, Metabolic labeling of palmitate
	P62753	RS6_HUMAN	Homo sapiens	40S ribosomal protein S6 (Phosphoprotein NP33)	1	3	No	3 of 8	Chemical modification and capture of palmitoylated cysteines, Metabolic labeling of palmitate
	P62082	RS7_MOUSE	Mus musculus	40S ribosomal protein S7	1	0	No	2 of 6	Chemical modification and capture of palmitoylated cysteines, Metabolic labeling of palmitate
	P62083	RS7_RAT	Rattus norvegicus	40S ribosomal protein S7 (S8)	1	0	No	1 of 1	Chemical modification and capture of palmitoylated cysteines
	P62241	RS8_HUMAN	Homo sapiens	40S ribosomal protein S8	1	5	Yes	2 of 8	Chemical modification and capture of palmitoylated cysteines, Metabolic labeling of palmitate
	P46781	RS9_HUMAN	Homo sapiens	40S ribosomal protein S9	1	1	Yes	4 of 8	Chemical modification and capture of palmitoylated cysteines, Metabolic labeling of palmitate
	Q6ZWN5	RS9_MOUSE	Mus musculus	40S ribosomal protein S9	1	1	Yes	2 of 6	Chemical modification and capture of palmitoylated cysteines, Metabolic labeling of palmitate
	O13516	RS9A_YEAST	Saccharomyces cerevisiae	40S ribosomal protein S9-A (RP21) (S13) (YP28) (YS11)	1	0	No	1 of 1	Chemical modification and capture of palmitoylated cysteines
	P05755	RS9B_YEAST	Saccharomyces cerevisiae	40S ribosomal protein S9-B (RP21) (S13) (YP28) (YS11)	1	0	No	1 of 1	Chemical modification and capture of palmitoylated cysteines
	Q80X85	RT07_MOUSE	Mus musculus	28S ribosomal protein S7, mitochondrial (MRP-S7) (S7mt)	1	3	Yes	1 of 6	Metabolic labeling of palmitate
	Q9CR88	RT14_MOUSE	Mus musculus	28S ribosomal protein S14, mitochondrial (MRP-S14) (S14mt)	1	2	No	1 of 6	Metabolic labeling of palmitate
	Q9NVS2	RT18A_HUMAN	Homo sapiens	28S ribosomal protein S18a, mitochondrial (MRP-S18-a) (Mrps18a) (S18mt-a) (28S ribosomal protein S18-3, mitochondrial) (MRP-S18-3)	3	7	Yes	1 of 8	Chemical modification and capture of palmitoylated cysteines
	Q9Y676	RT18B_HUMAN	Homo sapiens	28S ribosomal protein S18b, mitochondrial (MRP-S18-b) (Mrps18-b) (S18mt-b) (28S ribosomal protein S18-2, mitochondrial) (MRP-S18-2)	1	6	No	1 of 8	Chemical modification and capture of palmitoylated cysteines
	P58059	RT21_MOUSE	Mus musculus	28S ribosomal protein S21, mitochondrial (MRP-S21) (S21mt)	1	3	No	1 of 6	Metabolic labeling of palmitate
	Q8VE22	RT23_MOUSE	Mus musculus	28S ribosomal protein S23, mitochondrial (MRP-S23) (S23mt)	1	1	No	1 of 6	Metabolic labeling of palmitate
	Q9D0G0	RT30_MOUSE	Mus musculus	28S ribosomal protein S30, mitochondrial (MRP-S30) (S30mt)	1	8	Yes	1 of 6	Metabolic labeling of palmitate
	Q8BJZ4	RT35_MOUSE	Mus musculus	28S ribosomal protein S35, mitochondrial (MRP-S35) (S35mt)	1	7	Yes	1 of 6	Metabolic labeling of palmitate
	Q9CQX8	RT36_MOUSE	Mus musculus	28S ribosomal protein S36, mitochondrial (MRP-S36) (S36mt)	1	0	No	1 of 6	Metabolic labeling of palmitate
GO_initiation_factors
	UniProt AC	UniProt ID	Organism	Description	Number of isoforms	Max number of cysteines	Predicted to be palmitoylated in cytosolic domains	Number of palmitoyl-proteome studies	Potential false positive
	P48024	EIF1_MOUSE	Mus musculus	Eukaryotic translation initiation factor 1 (eIF1) (Protein translation factor SUI1 homolog)	1	2	No	1 of 6	Metabolic labeling of palmitate
	Q9CXU9	EIF1B_MOUSE	Mus musculus	Eukaryotic translation initiation factor 1b (eIF1b)	1	2	No	1 of 6	Metabolic labeling of palmitate
	P53235	EIF2A_YEAST	Saccharomyces cerevisiae	Eukaryotic translation initiation factor 2A (eIF-2A)	1	9	No	1 of 1	Chemical modification and capture of palmitoylated cysteines
	P55884	EIF3B_HUMAN	Homo sapiens	Eukaryotic translation initiation factor 3 subunit B (eIF3b) (Eukaryotic translation initiation factor 3 subunit 9) (Prt1 homolog) (hPrt1) (eIF-3-eta) (eIF3 p110) (eIF3 p116)	2	13	Yes	2 of 8	Metabolic labeling of palmitate
	Q8JZQ9	EIF3B_MOUSE	Mus musculus	Eukaryotic translation initiation factor 3 subunit B (eIF3b) (Eukaryotic translation initiation factor 3 subunit 9) (eIF-3-eta) (eIF3 p116)	1	7	Yes	1 of 6	Metabolic labeling of palmitate
	Q99613	EIF3C_HUMAN	Homo sapiens	Eukaryotic translation initiation factor 3 subunit C (eIF3c) (Eukaryotic translation initiation factor 3 subunit 8) (eIF3 p110)	1	12	No	2 of 8	Chemical modification and capture of palmitoylated cysteines, Metabolic labeling of palmitate
	Q8R1B4	EIF3C_MOUSE	Mus musculus	Eukaryotic translation initiation factor 3 subunit C (eIF3c) (Eukaryotic translation initiation factor 3 subunit 8) (eIF3 p110)	1	12	No	2 of 6	Chemical modification and capture of palmitoylated cysteines, Metabolic labeling of palmitate
	O70194	EIF3D_MOUSE	Mus musculus	Eukaryotic translation initiation factor 3 subunit D (eIF3d) (Eukaryotic translation initiation factor 3 subunit 7) (eIF-3-zeta) (eIF3 p66)	1	11	Yes	2 of 6	Chemical modification and capture of palmitoylated cysteines, Metabolic labeling of palmitate
	P60228	EIF3E_HUMAN	Homo sapiens	Eukaryotic translation initiation factor 3 subunit E (eIF3e) (Eukaryotic translation initiation factor 3 subunit 6) (Viral integration site protein INT-6 homolog) (eIF-3 p48)	1	7	No	1 of 8	Metabolic labeling of palmitate
	P60229	EIF3E_MOUSE	Mus musculus	Eukaryotic translation initiation factor 3 subunit E (eIF3e) (Eukaryotic translation initiation factor 3 subunit 6) (MMTV integration site 6) (Mammary tumor-associated protein INT-6) (Viral integration site protein INT-6) (eIF-3 p48)	1	7	No	2 of 6	Chemical modification and capture of palmitoylated cysteines, Metabolic labeling of palmitate
	Q9DCH4	EIF3F_MOUSE	Mus musculus	Eukaryotic translation initiation factor 3 subunit F (eIF3f) (Deubiquitinating enzyme eIF3f) (EC 3.4.19.12) (Eukaryotic translation initiation factor 3 subunit 5) (eIF-3-epsilon) (eIF3 p47)	1	2	Yes	2 of 6	Chemical modification and capture of palmitoylated cysteines, Metabolic labeling of palmitate
	O75821	EIF3G_HUMAN	Homo sapiens	Eukaryotic translation initiation factor 3 subunit G (eIF3g) (Eukaryotic translation initiation factor 3 RNA-binding subunit) (eIF-3 RNA-binding subunit) (Eukaryotic translation initiation factor 3 subunit 4) (eIF-3-delta) (eIF3 p42) (eIF3 p44)	1	5	No	1 of 8	Chemical modification and capture of palmitoylated cysteines
	Q9Z1D1	EIF3G_MOUSE	Mus musculus	Eukaryotic translation initiation factor 3 subunit G (eIF3g) (Eukaryotic translation initiation factor 3 RNA-binding subunit) (eIF-3 RNA-binding subunit) (Eukaryotic translation initiation factor 3 subunit 4) (eIF-3-delta) (eIF3 p42) (eIF3 p44)	1	5	No	1 of 6	Chemical modification and capture of palmitoylated cysteines
	O15372	EIF3H_HUMAN	Homo sapiens	Eukaryotic translation initiation factor 3 subunit H (eIF3h) (Eukaryotic translation initiation factor 3 subunit 3) (eIF-3-gamma) (eIF3 p40 subunit)	1	3	Yes	2 of 8	Chemical modification and capture of palmitoylated cysteines, Metabolic labeling of palmitate
	Q9QZD9	EIF3I_MOUSE	Mus musculus	Eukaryotic translation initiation factor 3 subunit I (eIF3i) (Eukaryotic translation initiation factor 3 subunit 2) (TGF-beta receptor-interacting protein 1) (TRIP-1) (eIF-3-beta) (eIF3 p36)	1	7	No	1 of 6	Metabolic labeling of palmitate
	Q9UBQ5	EIF3K_HUMAN	Homo sapiens	Eukaryotic translation initiation factor 3 subunit K (eIF3k) (Eukaryotic translation initiation factor 3 subunit 12) (Muscle-specific gene M9 protein) (PLAC-24) (eIF-3 p25) (eIF-3 p28)	1	5	No	1 of 8	Chemical modification and capture of palmitoylated cysteines
	Q9DBZ5	EIF3K_MOUSE	Mus musculus	Eukaryotic translation initiation factor 3 subunit K (eIF3k) (Eukaryotic translation initiation factor 3 subunit 12) (eIF-3 p25)	2	5	No	1 of 6	Metabolic labeling of palmitate
	Q8QZY1	EIF3L_MOUSE	Mus musculus	Eukaryotic translation initiation factor 3 subunit L (eIF3l) (66 kDa tyrosine-rich heat shock protein) (67 kDa polymerase-associated factor) (Eukaryotic translation initiation factor 3 subunit 6-interacting protein) (Eukaryotic translation initiation factor 3 subunit E-interacting protein) (HSP-66Y) (PAF67)	1	4	No	2 of 6	Chemical modification and capture of palmitoylated cysteines, Metabolic labeling of palmitate
	Q99JX4	EIF3M_MOUSE	Mus musculus	Eukaryotic translation initiation factor 3 subunit M (eIF3m) (PCI domain-containing protein 1)	1	8	No	1 of 6	Metabolic labeling of palmitate
	P62495	ERF1_HUMAN	Homo sapiens	Eukaryotic peptide chain release factor subunit 1 (Eukaryotic release factor 1) (eRF1) (Protein Cl1) (TB3-1)	1	4	No	1 of 8	Chemical modification and capture of palmitoylated cysteines
	P05198	IF2A_HUMAN	Homo sapiens	Eukaryotic translation initiation factor 2 subunit 1 (Eukaryotic translation initiation factor 2 subunit alpha) (eIF-2-alpha) (eIF-2A) (eIF-2alpha)	1	5	Yes	2 of 8	Chemical modification and capture of palmitoylated cysteines, Metabolic labeling of palmitate
	Q6ZWX6	IF2A_MOUSE	Mus musculus	Eukaryotic translation initiation factor 2 subunit 1 (Eukaryotic translation initiation factor 2 subunit alpha) (eIF-2-alpha) (eIF-2A) (eIF-2alpha)	1	5	Yes	2 of 6	Chemical modification and capture of palmitoylated cysteines, Metabolic labeling of palmitate
	Q99L45	IF2B_MOUSE	Mus musculus	Eukaryotic translation initiation factor 2 subunit 2 (Eukaryotic translation initiation factor 2 subunit beta) (eIF-2-beta)	1	6	No	1 of 6	Chemical modification and capture of palmitoylated cysteines
	O00425	IF2B3_HUMAN	Homo sapiens	Insulin-like growth factor 2 mRNA-binding protein 3 (IGF2 mRNA-binding protein 3) (IMP-3) (IGF-II mRNA-binding protein 3) (KH domain-containing protein overexpressed in cancer) (hKOC) (VICKZ family member 3)	2	6	No	1 of 8	Chemical modification and capture of palmitoylated cysteines
	P41091	IF2G_HUMAN	Homo sapiens	Eukaryotic translation initiation factor 2 subunit 3 (Eukaryotic translation initiation factor 2 subunit gamma X) (eIF-2-gamma X) (eIF-2gX)	1	10	No	2 of 8	Chemical modification and capture of palmitoylated cysteines
	Q9Z0N1	IF2G_MOUSE	Mus musculus	Eukaryotic translation initiation factor 2 subunit 3, X-linked (Eukaryotic translation initiation factor 2 subunit gamma, X-linked) (eIF-2-gamma X)	1	10	No	1 of 6	Metabolic labeling of palmitate
	Q9Z0N2	IF2H_MOUSE	Mus musculus	Eukaryotic translation initiation factor 2 subunit 3, Y-linked (Eukaryotic translation initiation factor 2 subunit gamma, Y-linked) (eIF-2-gamma Y)	1	10	No	1 of 6	Metabolic labeling of palmitate
	P60842	IF4A1_HUMAN	Homo sapiens	Eukaryotic initiation factor 4A-I (eIF-4A-I) (eIF4A-I) (EC 3.6.4.13) (ATP-dependent RNA helicase eIF4A-1)	2	4	No	2 of 8	Chemical modification and capture of palmitoylated cysteines, Metabolic labeling of palmitate
	P60843	IF4A1_MOUSE	Mus musculus	Eukaryotic initiation factor 4A-I (eIF-4A-I) (eIF4A-I) (EC 3.6.4.13) (ATP-dependent RNA helicase eIF4A-1)	1	4	No	3 of 6	Chemical modification and capture of palmitoylated cysteines, Metabolic labeling of palmitate
	P39935	IF4F1_YEAST	Saccharomyces cerevisiae	Eukaryotic initiation factor 4F subunit p150 (eIF-4F p150) (eIF4F p150) (eIF4G1) (mRNA cap-binding protein complex subunit p150)	1	4	No	1 of 1	Chemical modification and capture of palmitoylated cysteines
	P55010	IF5_HUMAN	Homo sapiens	Eukaryotic translation initiation factor 5 (eIF-5)	1	8	No	1 of 8	Chemical modification and capture of palmitoylated cysteines
	Q07205	IF5_RAT	Rattus norvegicus	Eukaryotic translation initiation factor 5 (eIF-5)	1	8	No	1 of 1	Chemical modification and capture of palmitoylated cysteines
	P63242	IF5A1_MOUSE	Mus musculus	Eukaryotic translation initiation factor 5A-1 (eIF-5A-1) (eIF-5A1) (Eukaryotic initiation factor 5A isoform 1) (eIF-5A) (eIF-4D)	1	4	No	1 of 6	Metabolic labeling of palmitate
	O55135	IF6_MOUSE	Mus musculus	Eukaryotic translation initiation factor 6 (eIF-6) (B4 integrin interactor) (CAB) (p27(BBP))	1	9	Yes	2 of 6	Chemical modification and capture of palmitoylated cysteines, Metabolic labeling of palmitate
GO_tranlsation_factors
	UniProt AC	UniProt ID	Organism	Description	Number of isoforms	Max number of cysteines	Predicted to be palmitoylated in cytosolic domains	Number of palmitoyl-proteome studies	Potential false positive
	P68104	EF1A1_HUMAN	Homo sapiens	Elongation factor 1-alpha 1 (EF-1-alpha-1) (Elongation factor Tu) (EF-Tu) (Eukaryotic elongation factor 1 A-1) (eEF1A-1) (Leukocyte receptor cluster member 7)	1	6	Yes	2 of 8	Chemical modification and capture of palmitoylated cysteines, Metabolic labeling of palmitate
	P10126	EF1A1_MOUSE	Mus musculus	Elongation factor 1-alpha 1 (EF-1-alpha-1) (Elongation factor Tu) (EF-Tu) (Eukaryotic elongation factor 1 A-1) (eEF1A-1)	1	6	Yes	3 of 6	Chemical modification and capture of palmitoylated cysteines, Metabolic labeling of palmitate
	P62631	EF1A2_MOUSE	Mus musculus	Elongation factor 1-alpha 2 (EF-1-alpha-2) (Eukaryotic elongation factor 1 A-2) (eEF1A-2) (Statin-S1)	1	6	Yes	2 of 6	Chemical modification and capture of palmitoylated cysteines
	O70251	EF1B_MOUSE	Mus musculus	Elongation factor 1-beta (EF-1-beta)	1	3	No	1 of 6	Metabolic labeling of palmitate
	P29692	EF1D_HUMAN	Homo sapiens	Elongation factor 1-delta (EF-1-delta) (Antigen NY-CO-4)	4	8	Yes	2 of 8	Chemical modification and capture of palmitoylated cysteines, Metabolic labeling of palmitate
	P57776	EF1D_MOUSE	Mus musculus	Elongation factor 1-delta (EF-1-delta)	3	11	Yes	1 of 6	Chemical modification and capture of palmitoylated cysteines
	P26641	EF1G_HUMAN	Homo sapiens	Elongation factor 1-gamma (EF-1-gamma) (eEF-1B gamma)	1	6	No	3 of 8	Chemical modification and capture of palmitoylated cysteines, Metabolic labeling of palmitate
	Q9D8N0	EF1G_MOUSE	Mus musculus	Elongation factor 1-gamma (EF-1-gamma) (eEF-1B gamma)	1	6	No	2 of 6	Chemical modification and capture of palmitoylated cysteines, Metabolic labeling of palmitate
	P36008	EF1G2_YEAST	Saccharomyces cerevisiae	Elongation factor 1-gamma 2 (EF-1-gamma 2) (Eukaryotic elongation factor 1Bgamma 2) (eEF1Bgamma 2) (Translation elongation factor 1B gamma 2)	1	2	No	1 of 1	Chemical modification and capture of palmitoylated cysteines
	P13639	EF2_HUMAN	Homo sapiens	Elongation factor 2 (EF-2)	1	17	Yes	4 of 8	Chemical modification and capture of palmitoylated cysteines, Metabolic labeling of palmitate
	P58252	EF2_MOUSE	Mus musculus	Elongation factor 2 (EF-2)	1	17	Yes	3 of 6	Chemical modification and capture of palmitoylated cysteines, Metabolic labeling of palmitate
	Q8BFR5	EFTU_MOUSE	Mus musculus	Elongation factor Tu, mitochondrial	2	10	Yes	2 of 6	Chemical modification and capture of palmitoylated cysteines, Metabolic labeling of palmitate
GO_proteasome
	UniProt AC	UniProt ID	Organism	Description	Number of isoforms	Max number of cysteines	Predicted to be palmitoylated in cytosolic domains	Number of palmitoyl-proteome studies	Potential false positive
	P54775	PRS6B_MOUSE	Mus musculus	26S protease regulatory subunit 6B (26S proteasome AAA-ATPase subunit RPT3) (CIP21) (MB67-interacting protein) (MIP224) (Proteasome 26S subunit ATPase 4) (Tat-binding protein 7) (TBP-7)	1	2	No	1 of 6	Metabolic labeling of palmitate
	O88685	PRS6A_MOUSE	Mus musculus	26S protease regulatory subunit 6A (26S proteasome AAA-ATPase subunit RPT5) (Proteasome 26S subunit ATPase 3) (Tat-binding protein 1) (TBP-1)	1	5	No	1 of 6	Metabolic labeling of palmitate
	P46471	PRS7_MOUSE	Mus musculus	26S protease regulatory subunit 7 (26S proteasome AAA-ATPase subunit RPT1) (Proteasome 26S subunit ATPase 2) (Protein MSS1)	1	7	No	1 of 6	Metabolic labeling of palmitate
	P43686	PRS6B_HUMAN	Homo sapiens	26S protease regulatory subunit 6B (26S proteasome AAA-ATPase subunit RPT3) (MB67-interacting protein) (MIP224) (Proteasome 26S subunit ATPase 4) (Tat-binding protein 7) (TBP-7)	2	2	No	1 of 8	Metabolic labeling of palmitate
	O35593	PSDE_MOUSE	Mus musculus	26S proteasome non-ATPase regulatory subunit 14 (EC 3.4.19.-) (26S proteasome regulatory subunit RPN11) (MAD1)	1	3	No	2 of 6	Chemical modification and capture of palmitoylated cysteines, Metabolic labeling of palmitate
	O14250	PSA6_SCHPO	Schizosaccharomyces pombe	Probable proteasome subunit alpha type-6 (EC 3.4.25.1)	1	0	No	1 of 1	Chemical modification and capture of palmitoylated cysteines
	O35226	PSMD4_MOUSE	Mus musculus	26S proteasome non-ATPase regulatory subunit 4 (26S proteasome regulatory subunit RPN10) (26S proteasome regulatory subunit S5A) (Multiubiquitin chain-binding protein)	5	4	No	2 of 6	Chemical modification and capture of palmitoylated cysteines, Metabolic labeling of palmitate
	O74762	RPN2_SCHPO	Schizosaccharomyces pombe	26S proteasome regulatory subunit rpn2	1	8	No	1 of 1	Chemical modification and capture of palmitoylated cysteines
	P62196	PRS8_MOUSE	Mus musculus	26S protease regulatory subunit 8 (26S proteasome AAA-ATPase subunit RPT6) (Proteasome 26S subunit ATPase 5) (Proteasome subunit p45) (p45/SUG) (mSUG1)	1	3	No	2 of 6	Chemical modification and capture of palmitoylated cysteines, Metabolic labeling of palmitate
	P62334	PRS10_MOUSE	Mus musculus	26S protease regulatory subunit 10B (26S proteasome AAA-ATPase subunit RPT4) (Proteasome 26S subunit ATPase 6) (Proteasome subunit p42)	1	5	No	1 of 6	Metabolic labeling of palmitate
	P62192	PRS4_MOUSE	Mus musculus	26S protease regulatory subunit 4 (P26s4) (26S proteasome AAA-ATPase subunit RPT2) (Proteasome 26S subunit ATPase 1)	1	3	No	1 of 6	Metabolic labeling of palmitate
	Q5SSW2	PSME4_MOUSE	Mus musculus	Proteasome activator complex subunit 4 (Proteasome activator PA200) (Protein TEMO)	2	42	Yes	1 of 6	Chemical modification and capture of palmitoylated cysteines
	P28072	PSB6_HUMAN	Homo sapiens	Proteasome subunit beta type-6 (EC 3.4.25.1) (Macropain delta chain) (Multicatalytic endopeptidase complex delta chain) (Proteasome delta chain) (Proteasome subunit Y)	1	4	Yes	1 of 8	Chemical modification and capture of palmitoylated cysteines
	Q8I6T3	Q8I6T3_PLAF7	Plasmodium falciparum	Proteasome subunit beta type (EC 3.4.25.1)	1	10	Yes	1 of 1	Chemical modification and capture of palmitoylated cysteines
	Q9SGW3	PSD8A_ARATH	Arabidopsis thaliana	26S proteasome non-ATPase regulatory subunit 8 homolog A (26S proteasome regulatory subunit RPN12a) (AtRPN12a) (26S proteasome regulatory subunit S14 homolog A)	1	4	No	1 of 1	Chemical modification and capture of palmitoylated cysteines
	O96153	O96153_PLAF7	Plasmodium falciparum	Proteasome 26S regulatory subunit, putative	1	19	No	1 of 1	Chemical modification and capture of palmitoylated cysteines
	O77396	O77396_PLAF7	Plasmodium falciparum	Proteasome component C8, putative	1	8	Yes	1 of 1	Chemical modification and capture of palmitoylated cysteines
	O14818	PSA7_HUMAN	Homo sapiens	Proteasome subunit alpha type-7 (EC 3.4.25.1) (Proteasome subunit RC6-1) (Proteasome subunit XAPC7)	3	6	Yes	1 of 8	Metabolic labeling of palmitate
	O70435	PSA3_MOUSE	Mus musculus	Proteasome subunit alpha type-3 (EC 3.4.25.1) (Macropain subunit C8) (Multicatalytic endopeptidase complex subunit C8) (Proteasome component C8) (Proteasome subunit K)	1	4	No	2 of 6	Chemical modification and capture of palmitoylated cysteines, Metabolic labeling of palmitate
	Q9R1P3	PSB2_MOUSE	Mus musculus	Proteasome subunit beta type-2 (EC 3.4.25.1) (Macropain subunit C7-I) (Multicatalytic endopeptidase complex subunit C7-I) (Proteasome component C7-I)	1	3	No	2 of 6	Chemical modification and capture of palmitoylated cysteines, Metabolic labeling of palmitate
	Q8VDM4	PSMD2_MOUSE	Mus musculus	26S proteasome non-ATPase regulatory subunit 2 (26S proteasome regulatory subunit RPN1) (26S proteasome regulatory subunit S2) (26S proteasome subunit p97)	1	14	Yes	3 of 6	Chemical modification and capture of palmitoylated cysteines, Metabolic labeling of palmitate
	Q9UNM6	PSD13_HUMAN	Homo sapiens	26S proteasome non-ATPase regulatory subunit 13 (26S proteasome regulatory subunit RPN9) (26S proteasome regulatory subunit S11) (26S proteasome regulatory subunit p40.5)	2	6	No	1 of 8	Metabolic labeling of palmitate
	Q15008	PSMD6_HUMAN	Homo sapiens	26S proteasome non-ATPase regulatory subunit 6 (26S proteasome regulatory subunit RPN7) (26S proteasome regulatory subunit S10) (Breast cancer-associated protein SGA-113M) (Phosphonoformate immuno-associated protein 4) (Proteasome regulatory particle subunit p44S10) (p42A)	2	5	Yes	1 of 8	Metabolic labeling of palmitate
	Q9WVJ2	PSD13_MOUSE	Mus musculus	26S proteasome non-ATPase regulatory subunit 13 (26S proteasome regulatory subunit RPN9) (26S proteasome regulatory subunit S11) (26S proteasome regulatory subunit p40.5)	1	6	No	1 of 6	Chemical modification and capture of palmitoylated cysteines
	Q9R1P4	PSA1_MOUSE	Mus musculus	Proteasome subunit alpha type-1 (EC 3.4.25.1) (Macropain subunit C2) (Multicatalytic endopeptidase complex subunit C2) (Proteasome component C2) (Proteasome nu chain)	1	5	Yes	3 of 6	Chemical modification and capture of palmitoylated cysteines, Metabolic labeling of palmitate
	P38764	RPN1_YEAST	Saccharomyces cerevisiae	26S proteasome regulatory subunit RPN1 (HMG-CoA reductase degradation protein 2) (Proteasome non-ATPase subunit 1)	1	8	Yes	1 of 1	Chemical modification and capture of palmitoylated cysteines
	P25787	PSA2_HUMAN	Homo sapiens	Proteasome subunit alpha type-2 (EC 3.4.25.1) (Macropain subunit C3) (Multicatalytic endopeptidase complex subunit C3) (Proteasome component C3)	1	2	No	1 of 8	Metabolic labeling of palmitate
	Q9SIV2	PSD2A_ARATH	Arabidopsis thaliana	26S proteasome non-ATPase regulatory subunit 2 homolog A (26S proteasome regulatory subunit RPN1a) (AtRPN1a) (26S proteasome regulatory subunit S2 homolog A)	1	12	Yes	1 of 1	Chemical modification and capture of palmitoylated cysteines
	Q3TXS7	PSMD1_MOUSE	Mus musculus	26S proteasome non-ATPase regulatory subunit 1 (26S proteasome regulatory subunit RPN2) (26S proteasome regulatory subunit S1)	1	18	Yes	2 of 6	Chemical modification and capture of palmitoylated cysteines, Metabolic labeling of palmitate
	Q9R1P0	PSA4_MOUSE	Mus musculus	Proteasome subunit alpha type-4 (EC 3.4.25.1) (Macropain subunit C9) (Multicatalytic endopeptidase complex subunit C9) (Proteasome component C9) (Proteasome subunit L)	1	5	No	1 of 6	Metabolic labeling of palmitate
	O09061	PSB1_MOUSE	Mus musculus	Proteasome subunit beta type-1 (EC 3.4.25.1) (Macropain subunit C5) (Multicatalytic endopeptidase complex subunit C5) (Proteasome component C5) (Proteasome gamma chain)	1	4	No	2 of 6	Chemical modification and capture of palmitoylated cysteines, Metabolic labeling of palmitate
	Q9R1P1	PSB3_MOUSE	Mus musculus	Proteasome subunit beta type-3 (EC 3.4.25.1) (Proteasome chain 13) (Proteasome component C10-II) (Proteasome theta chain)	1	5	Yes	1 of 6	Chemical modification and capture of palmitoylated cysteines
	Q9Z2U1	PSA5_MOUSE	Mus musculus	Proteasome subunit alpha type-5 (EC 3.4.25.1) (Macropain zeta chain) (Multicatalytic endopeptidase complex zeta chain) (Proteasome zeta chain)	1	3	No	1 of 6	Metabolic labeling of palmitate
	O55234	PSB5_MOUSE	Mus musculus	Proteasome subunit beta type-5 (EC 3.4.25.1) (Macropain epsilon chain) (Multicatalytic endopeptidase complex epsilon chain) (Proteasome chain 6) (Proteasome epsilon chain) (Proteasome subunit X)	1	3	No	2 of 6	Chemical modification and capture of palmitoylated cysteines, Metabolic labeling of palmitate
	Q9QUM9	PSA6_MOUSE	Mus musculus	Proteasome subunit alpha type-6 (EC 3.4.25.1) (Macropain iota chain) (Multicatalytic endopeptidase complex iota chain) (Proteasome iota chain)	1	8	Yes	2 of 6	Chemical modification and capture of palmitoylated cysteines, Metabolic labeling of palmitate
	O00231	PSD11_HUMAN	Homo sapiens	26S proteasome non-ATPase regulatory subunit 11 (26S proteasome regulatory subunit RPN6) (26S proteasome regulatory subunit S9) (26S proteasome regulatory subunit p44.5)	2	5	No	1 of 8	Chemical modification and capture of palmitoylated cysteines
	P28062	PSB8_HUMAN	Homo sapiens	Proteasome subunit beta type-8 (EC 3.4.25.1) (Low molecular mass protein 7) (Macropain subunit C13) (Multicatalytic endopeptidase complex subunit C13) (Proteasome component C13) (Proteasome subunit beta-5i) (Really interesting new gene 10 protein)	2	6	Yes	2 of 8	Chemical modification and capture of palmitoylated cysteines, Metabolic labeling of palmitate
	P28075	PSB5_RAT	Rattus norvegicus	Proteasome subunit beta type-5 (EC 3.4.25.1) (Macropain epsilon chain) (Multicatalytic endopeptidase complex epsilon chain) (Proteasome chain 6) (Proteasome epsilon chain) (Proteasome subunit X)	1	3	No	1 of 1	Chemical modification and capture of palmitoylated cysteines
	Q9D8W5	PSD12_MOUSE	Mus musculus	26S proteasome non-ATPase regulatory subunit 12 (26S proteasome regulatory subunit RPN5) (26S proteasome regulatory subunit p55)	1	7	Yes	1 of 6	Metabolic labeling of palmitate
	Q8BG32	PSD11_MOUSE	Mus musculus	26S proteasome non-ATPase regulatory subunit 11 (26S proteasome regulatory subunit RPN6) (26S proteasome regulatory subunit S9) (26S proteasome regulatory subunit p44.5)	1	5	No	1 of 6	Metabolic labeling of palmitate
	Q8IDG3	Q8IDG3_PLAF7	Plasmodium falciparum	Proteasome subunit alpha type (EC 3.4.25.1)	1	2	No	1 of 1	Chemical modification and capture of palmitoylated cysteines
	P28065	PSB9_HUMAN	Homo sapiens	Proteasome subunit beta type-9 (EC 3.4.25.1) (Low molecular mass protein 2) (Macropain chain 7) (Multicatalytic endopeptidase complex chain 7) (Proteasome chain 7) (Proteasome subunit beta-1i) (Really interesting new gene 12 protein)	2	2	No	1 of 8	Chemical modification and capture of palmitoylated cysteines
	P62191	PRS4_HUMAN	Homo sapiens	26S protease regulatory subunit 4 (P26s4) (26S proteasome AAA-ATPase subunit RPT2) (Proteasome 26S subunit ATPase 1)	1	3	No	2 of 8	Metabolic labeling of palmitate
	P14685	PSMD3_MOUSE	Mus musculus	26S proteasome non-ATPase regulatory subunit 3 (26S proteasome regulatory subunit RPN3) (26S proteasome regulatory subunit S3) (Proteasome subunit p58) (Transplantation antigen P91A) (Tum-P91A antigen)	1	2	No	1 of 6	Chemical modification and capture of palmitoylated cysteines
	P20618	PSB1_HUMAN	Homo sapiens	Proteasome subunit beta type-1 (EC 3.4.25.1) (Macropain subunit C5) (Multicatalytic endopeptidase complex subunit C5) (Proteasome component C5) (Proteasome gamma chain)	1	4	No	2 of 8	Chemical modification and capture of palmitoylated cysteines, Metabolic labeling of palmitate
	P62333	PRS10_HUMAN	Homo sapiens	26S protease regulatory subunit 10B (26S proteasome AAA-ATPase subunit RPT4) (Proteasome 26S subunit ATPase 6) (Proteasome subunit p42)	1	5	No	1 of 8	Metabolic labeling of palmitate
	Q13200	PSMD2_HUMAN	Homo sapiens	26S proteasome non-ATPase regulatory subunit 2 (26S proteasome regulatory subunit RPN1) (26S proteasome regulatory subunit S2) (26S proteasome subunit p97) (Protein 55.11) (Tumor necrosis factor type 1 receptor-associated protein 2)	1	13	Yes	3 of 8	Chemical modification and capture of palmitoylated cysteines, Metabolic labeling of palmitate
	Q99460	PSMD1_HUMAN	Homo sapiens	26S proteasome non-ATPase regulatory subunit 1 (26S proteasome regulatory subunit RPN2) (26S proteasome regulatory subunit S1) (26S proteasome subunit p112)	2	18	Yes	2 of 8	Chemical modification and capture of palmitoylated cysteines, Metabolic labeling of palmitate
	P25786	PSA1_HUMAN	Homo sapiens	Proteasome subunit alpha type-1 (EC 3.4.25.1) (30 kDa prosomal protein) (PROS-30) (Macropain subunit C2) (Multicatalytic endopeptidase complex subunit C2) (Proteasome component C2) (Proteasome nu chain)	2	5	Yes	1 of 8	Metabolic labeling of palmitate
	P97372	PSME2_MOUSE	Mus musculus	Proteasome activator complex subunit 2 (11S regulator complex subunit beta) (REG-beta) (Activator of multicatalytic protease subunit 2) (Proteasome activator 28 subunit beta) (PA28b) (PA28beta)	1	4	Yes	1 of 6	Chemical modification and capture of palmitoylated cysteines
	Q8BJY1	PSMD5_MOUSE	Mus musculus	26S proteasome non-ATPase regulatory subunit 5 (26S protease subunit S5 basic) (26S proteasome subunit S5B)	1	7	No	1 of 6	Chemical modification and capture of palmitoylated cysteines
	P60900	PSA6_HUMAN	Homo sapiens	Proteasome subunit alpha type-6 (EC 3.4.25.1) (27 kDa prosomal protein) (PROS-27) (p27K) (Macropain iota chain) (Multicatalytic endopeptidase complex iota chain) (Proteasome iota chain)	1	8	Yes	3 of 8	Chemical modification and capture of palmitoylated cysteines, Metabolic labeling of palmitate
	P25788	PSA3_HUMAN	Homo sapiens	Proteasome subunit alpha type-3 (EC 3.4.25.1) (Macropain subunit C8) (Multicatalytic endopeptidase complex subunit C8) (Proteasome component C8)	2	4	No	1 of 8	Metabolic labeling of palmitate
	P25789	PSA4_HUMAN	Homo sapiens	Proteasome subunit alpha type-4 (EC 3.4.25.1) (Macropain subunit C9) (Multicatalytic endopeptidase complex subunit C9) (Proteasome component C9) (Proteasome subunit L)	2	5	No	1 of 8	Metabolic labeling of palmitate
	P62195	PRS8_HUMAN	Homo sapiens	26S protease regulatory subunit 8 (26S proteasome AAA-ATPase subunit RPT6) (Proteasome 26S subunit ATPase 5) (Proteasome subunit p45) (Thyroid hormone receptor-interacting protein 1) (TRIP1) (p45/SUG)	2	3	No	1 of 8	Metabolic labeling of palmitate
	Q9UL46	PSME2_HUMAN	Homo sapiens	Proteasome activator complex subunit 2 (11S regulator complex subunit beta) (REG-beta) (Activator of multicatalytic protease subunit 2) (Proteasome activator 28 subunit beta) (PA28b) (PA28beta)	1	3	Yes	2 of 8	Metabolic labeling of palmitate
	P28066	PSA5_HUMAN	Homo sapiens	Proteasome subunit alpha type-5 (EC 3.4.25.1) (Macropain zeta chain) (Multicatalytic endopeptidase complex zeta chain) (Proteasome zeta chain)	2	3	No	2 of 8	Chemical modification and capture of palmitoylated cysteines, Metabolic labeling of palmitate
	P17980	PRS6A_HUMAN	Homo sapiens	26S protease regulatory subunit 6A (26S proteasome AAA-ATPase subunit RPT5) (Proteasome 26S subunit ATPase 3) (Proteasome subunit P50) (Tat-binding protein 1) (TBP-1)	1	5	No	2 of 8	Chemical modification and capture of palmitoylated cysteines, Metabolic labeling of palmitate
	P28074	PSB5_HUMAN	Homo sapiens	Proteasome subunit beta type-5 (EC 3.4.25.1) (Macropain epsilon chain) (Multicatalytic endopeptidase complex epsilon chain) (Proteasome chain 6) (Proteasome epsilon chain) (Proteasome subunit MB1) (Proteasome subunit X)	3	6	Yes	1 of 8	Metabolic labeling of palmitate
	P49720	PSB3_HUMAN	Homo sapiens	Proteasome subunit beta type-3 (EC 3.4.25.1) (Proteasome chain 13) (Proteasome component C10-II) (Proteasome theta chain)	1	5	Yes	2 of 8	Chemical modification and capture of palmitoylated cysteines, Metabolic labeling of palmitate
	P49721	PSB2_HUMAN	Homo sapiens	Proteasome subunit beta type-2 (EC 3.4.25.1) (Macropain subunit C7-I) (Multicatalytic endopeptidase complex subunit C7-I) (Proteasome component C7-I)	1	3	No	1 of 8	Chemical modification and capture of palmitoylated cysteines
	P35998	PRS7_HUMAN	Homo sapiens	26S protease regulatory subunit 7 (26S proteasome AAA-ATPase subunit RPT1) (Proteasome 26S subunit ATPase 2) (Protein MSS1)	1	7	No	1 of 8	Metabolic labeling of palmitate

## Sheet: Nucleus
RNA and DNA helicase
	UniProt AC	UniProt ID	Organism	Description	Number of isoforms	Max number of cysteines	Predicted to be palmitoylated in cytosolic domains	Number of palmitoyl-proteome studies	Potential false positive
	Q8VDW0	DX39A_MOUSE	Mus musculus	ATP-dependent RNA helicase DDX39A (EC 3.6.4.13) (DEAD box protein 39)	2	9	No	1 of 6	Metabolic labeling of palmitate
	O35286	DHX15_MOUSE	Mus musculus	Putative pre-mRNA-splicing factor ATP-dependent RNA helicase DHX15 (EC 3.6.4.13) (DEAH box protein 15)	1	14	No	1 of 6	Metabolic labeling of palmitate
	P12956	XRCC6_HUMAN	Homo sapiens	X-ray repair cross-complementing protein 6 (EC 3.6.4.-) (EC 4.2.99.-) (5'-deoxyribose-5-phosphate lyase Ku70) (5'-dRP lyase Ku70) (70 kDa subunit of Ku antigen) (ATP-dependent DNA helicase 2 subunit 1) (ATP-dependent DNA helicase II 70 kDa subunit) (CTC box-binding factor 75 kDa subunit) (CTC75) (CTCBF) (DNA repair protein XRCC6) (Lupus Ku autoantigen protein p70) (Ku70) (Thyroid-lupus autoantige…	1	5	No	1 of 8	Metabolic labeling of palmitate
	Q3TKT4	SMCA4_MOUSE	Mus musculus	Transcription activator BRG1 (EC 3.6.4.-) (ATP-dependent helicase SMARCA4) (BRG1-associated factor 190A) (BAF190A) (Protein brahma homolog 1) (SNF2-beta) (SWI/SNF-related matrix-associated actin-dependent regulator of chromatin subfamily A member 4)	2	9	No	1 of 6	Metabolic labeling of palmitate
	O14139	HRP3_SCHPO	Schizosaccharomyces pombe	Chromodomain helicase hrp3 (EC 3.6.4.-) (ATP-dependent helicase hrp3)	1	8	No	1 of 1	Chemical modification and capture of palmitoylated cysteines
	Q61656	DDX5_MOUSE	Mus musculus	Probable ATP-dependent RNA helicase DDX5 (EC 3.6.4.13) (DEAD box RNA helicase DEAD1) (mDEAD1) (DEAD box protein 5) (RNA helicase p68)	1	9	No	1 of 6	Metabolic labeling of palmitate
	P53131	PRP43_YEAST	Saccharomyces cerevisiae	Pre-mRNA-splicing factor ATP-dependent RNA helicase PRP43 (EC 3.6.4.13) (Helicase JA1)	1	7	No	1 of 1	Chemical modification and capture of palmitoylated cysteines
	P16381	DDX3L_MOUSE	Mus musculus	Putative ATP-dependent RNA helicase Pl10 (EC 3.6.4.13)	1	7	No	1 of 6	Metabolic labeling of palmitate
	P35207	SKI2_YEAST	Saccharomyces cerevisiae	Antiviral helicase SKI2 (EC 3.6.4.13) (Superkiller protein 2)	1	12	No	1 of 1	Chemical modification and capture of palmitoylated cysteines
	Q10055	FAL1_SCHPO	Schizosaccharomyces pombe	ATP-dependent RNA helicase fal1 (EC 3.6.4.13)	1	6	No	1 of 1	Chemical modification and capture of palmitoylated cysteines
	O60080	DBP9_SCHPO	Schizosaccharomyces pombe	ATP-dependent RNA helicase dbp9 (EC 3.6.4.13)	1	8	No	1 of 1	Chemical modification and capture of palmitoylated cysteines
	P26196	DDX6_HUMAN	Homo sapiens	Probable ATP-dependent RNA helicase DDX6 (EC 3.6.4.13) (ATP-dependent RNA helicase p54) (DEAD box protein 6) (Oncogene RCK)	1	7	No	1 of 8	Chemical modification and capture of palmitoylated cysteines
	Q14839	CHD4_HUMAN	Homo sapiens	Chromodomain-helicase-DNA-binding protein 4 (CHD-4) (EC 3.6.4.12) (ATP-dependent helicase CHD4) (Mi-2 autoantigen 218 kDa protein) (Mi2-beta)	2	28	Yes	1 of 8	Metabolic labeling of palmitate
	Q921N6	DDX27_MOUSE	Mus musculus	Probable ATP-dependent RNA helicase DDX27 (EC 3.6.4.13) (DEAD box protein 27)	2	7	Yes	1 of 6	Metabolic labeling of palmitate
	O97285	O97285_PLAF7	Plasmodium falciparum	ATP-dependent RNA Helicase, putative (EC 3.6.1.3)	1	9	Yes	1 of 1	Chemical modification and capture of palmitoylated cysteines
	Q9EPU0	RENT1_MOUSE	Mus musculus	Regulator of nonsense transcripts 1 (EC 3.6.4.-) (ATP-dependent helicase RENT1) (Nonsense mRNA reducing factor 1) (NORF1) (Up-frameshift suppressor 1 homolog) (mUpf1)	2	23	Yes	1 of 6	Metabolic labeling of palmitate
	Q10202	DBP3_SCHPO	Schizosaccharomyces pombe	ATP-dependent RNA helicase dbp3 (EC 3.6.4.13)	1	3	Yes	1 of 1	Chemical modification and capture of palmitoylated cysteines
	Q99PU8	DHX30_MOUSE	Mus musculus	Putative ATP-dependent RNA helicase DHX30 (EC 3.6.4.13) (DEAH box protein 30)	3	20	Yes	1 of 6	Metabolic labeling of palmitate
	Q8IIU3	Q8IIU3_PLAF7	Plasmodium falciparum	RuvB DNA helicase, putative	1	6	No	1 of 1	Chemical modification and capture of palmitoylated cysteines
	P13010	XRCC5_HUMAN	Homo sapiens	X-ray repair cross-complementing protein 5 (EC 3.6.4.-) (86 kDa subunit of Ku antigen) (ATP-dependent DNA helicase 2 subunit 2) (ATP-dependent DNA helicase II 80 kDa subunit) (CTC box-binding factor 85 kDa subunit) (CTC85) (CTCBF) (DNA repair protein XRCC5) (Ku80) (Ku86) (Lupus Ku autoantigen protein p86) (Nuclear factor IV) (Thyroid-lupus autoantigen) (TLAA) (X-ray repair complementing defective…	1	10	No	2 of 8	Chemical modification and capture of palmitoylated cysteines, Metabolic labeling of palmitate
	O70133	DHX9_MOUSE	Mus musculus	ATP-dependent RNA helicase A (RHA) (EC 3.6.4.13) (DEAH box protein 9) (mHEL-5) (Nuclear DNA helicase II) (NDH II)	3	23	Yes	2 of 6	Chemical modification and capture of palmitoylated cysteines, Metabolic labeling of palmitate
	Q9Z1N5	DX39B_MOUSE	Mus musculus	Spliceosome RNA helicase Ddx39b (EC 3.6.4.13) (56 kDa U2AF65-associated protein) (DEAD box protein UAP56) (HLA-B-associated transcript 1 protein)	1	8	No	2 of 6	Chemical modification and capture of palmitoylated cysteines, Metabolic labeling of palmitate
	O43143	DHX15_HUMAN	Homo sapiens	Putative pre-mRNA-splicing factor ATP-dependent RNA helicase DHX15 (EC 3.6.4.13) (ATP-dependent RNA helicase #46) (DEAH box protein 15)	1	14	No	2 of 8	Chemical modification and capture of palmitoylated cysteines, Metabolic labeling of palmitate
	P38919	IF4A3_HUMAN	Homo sapiens	Eukaryotic initiation factor 4A-III (eIF-4A-III) (eIF4A-III) (EC 3.6.4.13) (ATP-dependent RNA helicase DDX48) (ATP-dependent RNA helicase eIF4A-3) (DEAD box protein 48) (Eukaryotic initiation factor 4A-like NUK-34) (Eukaryotic translation initiation factor 4A isoform 3) (Nuclear matrix protein 265) (NMP 265) (hNMP 265) [Cleaved into: Eukaryotic initiation factor 4A-III, N-terminally processed]	1	5	No	4 of 8	Chemical modification and capture of palmitoylated cysteines, Metabolic labeling of palmitate
	Q92499	DDX1_HUMAN	Homo sapiens	ATP-dependent RNA helicase DDX1 (EC 3.6.4.13) (DEAD box protein 1) (DEAD box protein retinoblastoma) (DBP-RB)	1	17	Yes	2 of 8	Chemical modification and capture of palmitoylated cysteines, Metabolic labeling of palmitate
	P60843	IF4A1_MOUSE	Mus musculus	Eukaryotic initiation factor 4A-I (eIF-4A-I) (eIF4A-I) (EC 3.6.4.13) (ATP-dependent RNA helicase eIF4A-1)	1	4	No	3 of 6	Chemical modification and capture of palmitoylated cysteines, Metabolic labeling of palmitate
	Q8I2X7	Q8I2X7_PLAF7	Plasmodium falciparum	ATP-dependent RNA Helicase, putative	1	9	No	1 of 1	Chemical modification and capture of palmitoylated cysteines
	Q92841	DDX17_HUMAN	Homo sapiens	Probable ATP-dependent RNA helicase DDX17 (EC 3.6.4.13) (DEAD box protein 17) (DEAD box protein p72) (RNA-dependent helicase p72)	4	12	Yes	1 of 8	Metabolic labeling of palmitate
	Q8IKF0	Q8IKF0_PLAF7	Plasmodium falciparum	Helicase 45	1	6	Yes	1 of 1	Chemical modification and capture of palmitoylated cysteines
	Q09884	DCR1_SCHPO	Schizosaccharomyces pombe	Protein Dicer (Cell cycle control protein dcr1) (RNA interference pathway protein dcr1) [Includes: Endoribonuclease dcr1 (EC 3.1.26.-); ATP-dependent helicase dcr1 (EC 3.6.4.-)]	1	31	Yes	1 of 1	Chemical modification and capture of palmitoylated cysteines
	Q9UT23	MFH1_SCHPO	Schizosaccharomyces pombe	ATP-dependent DNA helicase mfh1 (EC 3.6.4.12) (FancM homolog protein 1)	1	8	No	1 of 1	Chemical modification and capture of palmitoylated cysteines
	Q5STU8	DX39B_HUMAN	Homo sapiens	Spliceosome RNA helicase DDX39B (3.6.4.13) (56 kDa U2AF65-associated protein) (ATP-dependent RNA helicase p47) (DEAD box protein UAP56) (HLA-B-associated transcript 1 protein)	1	8	No	1 of 8	Chemical modification and capture of palmitoylated cysteines
	Q91VR5	DDX1_MOUSE	Mus musculus	ATP-dependent RNA helicase DDX1 (EC 3.6.4.13) (DEAD box protein 1)	1	18	Yes	2 of 6	Chemical modification and capture of palmitoylated cysteines
	Q62167	DDX3X_MOUSE	Mus musculus	ATP-dependent RNA helicase DDX3X (EC 3.6.4.13) (D1Pas1-related sequence 2) (DEAD box RNA helicase DEAD3) (mDEAD3) (DEAD box protein 3, X-chromosomal) (Embryonic RNA helicase)	1	7	No	1 of 6	Metabolic labeling of palmitate
	P60122	RUVB1_MOUSE	Mus musculus	RuvB-like 1 (EC 3.6.4.12) (49 kDa TATA box-binding protein-interacting protein) (49 kDa TBP-interacting protein) (DNA helicase p50) (Pontin 52) (TIP49a)	1	6	No	1 of 6	Metabolic labeling of palmitate
	O75643	U520_HUMAN	Homo sapiens	U5 small nuclear ribonucleoprotein 200 kDa helicase (EC 3.6.4.13) (Activating signal cointegrator 1 complex subunit 3-like 1) (BRR2 homolog) (U5 snRNP-specific 200 kDa protein) (U5-200KD)	2	29	Yes	2 of 8	Chemical modification and capture of palmitoylated cysteines, Metabolic labeling of palmitate
	Q08211	DHX9_HUMAN	Homo sapiens	ATP-dependent RNA helicase A (RHA) (EC 3.6.4.13) (DEAH box protein 9) (Leukophysin) (LKP) (Nuclear DNA helicase II) (NDH II)	2	23	Yes	2 of 8	Chemical modification and capture of palmitoylated cysteines, Metabolic labeling of palmitate
	P51532	SMCA4_HUMAN	Homo sapiens	Transcription activator BRG1 (EC 3.6.4.-) (ATP-dependent helicase SMARCA4) (BRG1-associated factor 190A) (BAF190A) (Mitotic growth and transcription activator) (Protein BRG-1) (Protein brahma homolog 1) (SNF2-beta) (SWI/SNF-related matrix-associated actin-dependent regulator of chromatin subfamily A member 4)	5	10	No	1 of 8	Metabolic labeling of palmitate
	Q12873	CHD3_HUMAN	Homo sapiens	Chromodomain-helicase-DNA-binding protein 3 (CHD-3) (EC 3.6.4.12) (ATP-dependent helicase CHD3) (Mi-2 autoantigen 240 kDa protein) (Mi2-alpha) (Zinc finger helicase) (hZFH)	3	27	Yes	1 of 8	Chemical modification and capture of palmitoylated cysteines
	Q03532	HAS1_YEAST	Saccharomyces cerevisiae	ATP-dependent RNA helicase HAS1 (EC 3.6.4.13) (Helicase associated with SET1 protein 1)	1	5	Yes	1 of 1	Chemical modification and capture of palmitoylated cysteines
	Q6PDQ2	CHD4_MOUSE	Mus musculus	Chromodomain-helicase-DNA-binding protein 4 (CHD-4) (EC 3.6.4.12)	1	26	Yes	1 of 6	Metabolic labeling of palmitate
	Q501J6	DDX17_MOUSE	Mus musculus	Probable ATP-dependent RNA helicase DDX17 (EC 3.6.4.13) (DEAD box protein 17)	2	11	No	1 of 6	Metabolic labeling of palmitate
	P41377	IF4A2_ARATH	Arabidopsis thaliana	Eukaryotic initiation factor 4A-2 (eIF-4A-2) (EC 3.6.4.13) (ATP-dependent RNA helicase eIF4A-2) (DEAD-box ATP-dependent RNA helicase 19)	1	6	No	1 of 1	Chemical modification and capture of palmitoylated cysteines
	P30771	NAM7_YEAST	Saccharomyces cerevisiae	ATP-dependent helicase NAM7 (EC 3.6.4.-) (Nonsense-mediated mRNA decay protein 1) (Nuclear accommodation of mitochondria 7 protein) (Up-frameshift suppressor 1)	1	19	Yes	1 of 1	Chemical modification and capture of palmitoylated cysteines
	P17844	DDX5_HUMAN	Homo sapiens	Probable ATP-dependent RNA helicase DDX5 (EC 3.6.4.13) (DEAD box protein 5) (RNA helicase p68)	1	9	No	2 of 8	Chemical modification and capture of palmitoylated cysteines, Metabolic labeling of palmitate
	Q92900	RENT1_HUMAN	Homo sapiens	Regulator of nonsense transcripts 1 (EC 3.6.4.-) (ATP-dependent helicase RENT1) (Nonsense mRNA reducing factor 1) (NORF1) (Up-frameshift suppressor 1 homolog) (hUpf1)	2	23	Yes	2 of 8	Chemical modification and capture of palmitoylated cysteines
	P60842	IF4A1_HUMAN	Homo sapiens	Eukaryotic initiation factor 4A-I (eIF-4A-I) (eIF4A-I) (EC 3.6.4.13) (ATP-dependent RNA helicase eIF4A-1)	2	4	No	2 of 8	Chemical modification and capture of palmitoylated cysteines, Metabolic labeling of palmitate
	O00571	DDX3X_HUMAN	Homo sapiens	ATP-dependent RNA helicase DDX3X (EC 3.6.4.13) (DEAD box protein 3, X-chromosomal) (DEAD box, X isoform) (Helicase-like protein 2) (HLP2)	2	7	No	2 of 8	Chemical modification and capture of palmitoylated cysteines, Metabolic labeling of palmitate
	O00148	DX39A_HUMAN	Homo sapiens	ATP-dependent RNA helicase DDX39A (EC 3.6.4.13) (DEAD box protein 39) (Nuclear RNA helicase URH49)	2	9	No	1 of 8	Chemical modification and capture of palmitoylated cysteines
GO_MCM_complex_and_topoisomerase
	UniProt AC	UniProt ID	Organism	Description	Number of isoforms	Max number of cysteines	Predicted to be palmitoylated in cytosolic domains	Number of palmitoyl-proteome studies	Potential false positive
	Q8I5T4	Q8I5T4_PLAF7	Plasmodium falciparum	DNA replication licensing factor MCM5, putative	1	15	No	1 of 1	Chemical modification and capture of palmitoylated cysteines
	Q8IC16	Q8IC16_PLAF7	Plasmodium falciparum	DNA replication licensing factor mcm7 homologue, putative	1	16	Yes	1 of 1	Chemical modification and capture of palmitoylated cysteines
	O42709	MCM10_SCHPO	Schizosaccharomyces pombe	DNA replication licensing factor mcm10 (Cdc23 protein) (Minichromosome maintenance protein 10)	1	8	Yes	1 of 1	Chemical modification and capture of palmitoylated cysteines
	P33991	MCM4_HUMAN	Homo sapiens	DNA replication licensing factor MCM4 (EC 3.6.4.12) (CDC21 homolog) (P1-CDC21)	1	10	Yes	1 of 8	Metabolic labeling of palmitate
	P49717	MCM4_MOUSE	Mus musculus	DNA replication licensing factor MCM4 (EC 3.6.4.12) (CDC21 homolog) (P1-CDC21)	1	12	Yes	1 of 6	Metabolic labeling of palmitate
	P25205	MCM3_HUMAN	Homo sapiens	DNA replication licensing factor MCM3 (EC 3.6.4.12) (DNA polymerase alpha holoenzyme-associated protein P1) (P1-MCM3) (RLF subunit beta) (p102)	1	11	Yes	1 of 8	Metabolic labeling of palmitate
	P30666	MCM3_SCHPO	Schizosaccharomyces pombe	DNA replication licensing factor mcm3 (EC 3.6.4.12) (Minichromosome maintenance protein 3)	1	6	No	1 of 1	Chemical modification and capture of palmitoylated cysteines
	P53091	MCM6_YEAST	Saccharomyces cerevisiae	DNA replication licensing factor MCM6 (EC 3.6.4.12) (Minichromosome maintenance protein 6)	1	12	Yes	1 of 1	Chemical modification and capture of palmitoylated cysteines
	P25206	MCM3_MOUSE	Mus musculus	DNA replication licensing factor MCM3 (EC 3.6.4.12) (DNA polymerase alpha holoenzyme-associated protein P1) (P1-MCM3)	1	13	Yes	1 of 6	Metabolic labeling of palmitate
	P16332	MUTA_MOUSE	Mus musculus	Methylmalonyl-CoA mutase, mitochondrial (MCM) (EC 5.4.99.2) (Methylmalonyl-CoA isomerase)	1	8	Yes	1 of 6	Chemical modification and capture of palmitoylated cysteines
	P49736	MCM2_HUMAN	Homo sapiens	DNA replication licensing factor MCM2 (EC 3.6.4.12) (Minichromosome maintenance protein 2 homolog) (Nuclear protein BM28)	1	12	No	2 of 8	Metabolic labeling of palmitate
	P97310	MCM2_MOUSE	Mus musculus	DNA replication licensing factor MCM2 (EC 3.6.4.12) (Minichromosome maintenance protein 2 homolog) (Nuclear protein BM28)	1	12	No	1 of 6	Metabolic labeling of palmitate
	P33993	MCM7_HUMAN	Homo sapiens	DNA replication licensing factor MCM7 (EC 3.6.4.12) (CDC47 homolog) (P1.1-MCM3)	3	11	Yes	3 of 8	Chemical modification and capture of palmitoylated cysteines, Metabolic labeling of palmitate
	Q14566	MCM6_HUMAN	Homo sapiens	DNA replication licensing factor MCM6 (EC 3.6.4.12) (p105MCM)	1	17	Yes	3 of 8	Chemical modification and capture of palmitoylated cysteines, Metabolic labeling of palmitate
	P07799	TOP1_SCHPO	Schizosaccharomyces pombe	DNA topoisomerase 1 (EC 5.99.1.2) (DNA topoisomerase I)	1	7	No	1 of 1	Chemical modification and capture of palmitoylated cysteines
	Q01320	TOP2A_MOUSE	Mus musculus	DNA topoisomerase 2-alpha (EC 5.99.1.3) (DNA topoisomerase II, alpha isozyme)	1	14	No	1 of 6	Metabolic labeling of palmitate
	Q9LSB4	Q9LSB4_ARATH	Arabidopsis thaliana	DNA topoisomerase-like protein (Genomic DNA, chromosome 3, P1 clone: MVC8) (Putative uncharacterized protein At3g15950)	1	4	Yes	1 of 1	Chemical modification and capture of palmitoylated cysteines
	P06786	TOP2_YEAST	Saccharomyces cerevisiae	DNA topoisomerase 2 (EC 5.99.1.3) (DNA topoisomerase II)	1	9	No	1 of 1	Chemical modification and capture of palmitoylated cysteines
GO_HRNPs
	UniProt AC	UniProt ID	Organism	Description	Number of isoforms	Max number of cysteines	Predicted to be palmitoylated in cytosolic domains	Number of palmitoyl-proteome studies	Potential false positive
	B2R959	B2R959_HUMAN	Homo sapiens	cDNA, FLJ94229, highly similar to Homo sapiens heterogeneous nuclear ribonucleoprotein L (HNRPL),mRNA	1	11	Yes	1 of 8	Chemical modification and capture of palmitoylated cysteines
	B4DMY3	B4DMY3_HUMAN	Homo sapiens	cDNA FLJ60713, highly similar to Homo sapiens heterogeneous nuclear ribonucleoprotein A/B (HNRPAB), transcript variant 1, mRNA	1	2	No	1 of 8	Chemical modification and capture of palmitoylated cysteines
	O14979	HNRDL_HUMAN	Homo sapiens	Heterogeneous nuclear ribonucleoprotein D-like (hnRNP D-like) (hnRNP DL) (AU-rich element RNA-binding factor) (JKT41-binding protein) (Protein laAUF1)	3	3	No	1 of 8	Chemical modification and capture of palmitoylated cysteines
	P31943	HNRH1_HUMAN	Homo sapiens	Heterogeneous nuclear ribonucleoprotein H (hnRNP H) [Cleaved into: Heterogeneous nuclear ribonucleoprotein H, N-terminally processed]	1	5	Yes	2 of 8	Chemical modification and capture of palmitoylated cysteines, Metabolic labeling of palmitate
	O35737	HNRH1_MOUSE	Mus musculus	Heterogeneous nuclear ribonucleoprotein H (hnRNP H) [Cleaved into: Heterogeneous nuclear ribonucleoprotein H, N-terminally processed]	1	5	Yes	1 of 6	Metabolic labeling of palmitate
	P70333	HNRH2_MOUSE	Mus musculus	Heterogeneous nuclear ribonucleoprotein H2 (hnRNP H2) (Heterogeneous nuclear ribonucleoprotein H') (hnRNP H') [Cleaved into: Heterogeneous nuclear ribonucleoprotein H2, N-terminally processed]	1	5	Yes	1 of 6	Metabolic labeling of palmitate
	P31942	HNRH3_HUMAN	Homo sapiens	Heterogeneous nuclear ribonucleoprotein H3 (hnRNP H3) (Heterogeneous nuclear ribonucleoprotein 2H9) (hnRNP 2H9)	6	2	Yes	1 of 8	Metabolic labeling of palmitate
	Q9BUJ2	HNRL1_HUMAN	Homo sapiens	Heterogeneous nuclear ribonucleoprotein U-like protein 1 (Adenovirus early region 1B-associated protein 5) (E1B-55 kDa-associated protein 5) (E1B-AP5)	5	10	Yes	2 of 8	Chemical modification and capture of palmitoylated cysteines
	Q1KMD3	HNRL2_HUMAN	Homo sapiens	Heterogeneous nuclear ribonucleoprotein U-like protein 2 (Scaffold-attachment factor A2) (SAF-A2)	1	10	No	1 of 8	Chemical modification and capture of palmitoylated cysteines
	Q00PI9	HNRL2_MOUSE	Mus musculus	Heterogeneous nuclear ribonucleoprotein U-like protein 2 (MLF1-associated nuclear protein)	1	11	No	1 of 6	Metabolic labeling of palmitate
	Q921F4	HNRLL_MOUSE	Mus musculus	Heterogeneous nuclear ribonucleoprotein L-like	3	15	Yes	1 of 6	Metabolic labeling of palmitate
	P07910	HNRPC_HUMAN	Homo sapiens	Heterogeneous nuclear ribonucleoproteins C1/C2 (hnRNP C1/C2)	4	1	No	2 of 8	Chemical modification and capture of palmitoylated cysteines, Metabolic labeling of palmitate
	Q14103	HNRPD_HUMAN	Homo sapiens	Heterogeneous nuclear ribonucleoprotein D0 (hnRNP D0) (AU-rich element RNA-binding protein 1)	4	3	No	2 of 8	Chemical modification and capture of palmitoylated cysteines, Metabolic labeling of palmitate
	Q60668	HNRPD_MOUSE	Mus musculus	Heterogeneous nuclear ribonucleoprotein D0 (hnRNP D0) (AU-rich element RNA-binding protein 1)	4	3	No	1 of 6	Chemical modification and capture of palmitoylated cysteines
	P52597	HNRPF_HUMAN	Homo sapiens	Heterogeneous nuclear ribonucleoprotein F (hnRNP F) (Nucleolin-like protein mcs94-1) [Cleaved into: Heterogeneous nuclear ribonucleoprotein F, N-terminally processed]	1	6	Yes	3 of 8	Chemical modification and capture of palmitoylated cysteines, Metabolic labeling of palmitate
	Q9Z2X1	HNRPF_MOUSE	Mus musculus	Heterogeneous nuclear ribonucleoprotein F (hnRNP F) [Cleaved into: Heterogeneous nuclear ribonucleoprotein F, N-terminally processed]	2	6	Yes	2 of 6	Metabolic labeling of palmitate
	P61978	HNRPK_HUMAN	Homo sapiens	Heterogeneous nuclear ribonucleoprotein K (hnRNP K) (Transformation up-regulated nuclear protein) (TUNP)	3	5	Yes	3 of 8	Chemical modification and capture of palmitoylated cysteines, Metabolic labeling of palmitate
	P61979	HNRPK_MOUSE	Mus musculus	Heterogeneous nuclear ribonucleoprotein K (hnRNP K)	3	5	Yes	1 of 6	Metabolic labeling of palmitate
	P14866	HNRPL_HUMAN	Homo sapiens	Heterogeneous nuclear ribonucleoprotein L (hnRNP L)	2	11	Yes	3 of 8	Chemical modification and capture of palmitoylated cysteines, Metabolic labeling of palmitate
	Q8R081	HNRPL_MOUSE	Mus musculus	Heterogeneous nuclear ribonucleoprotein L (hnRNP L)	1	11	Yes	2 of 6	Chemical modification and capture of palmitoylated cysteines, Metabolic labeling of palmitate
	P52272	HNRPM_HUMAN	Homo sapiens	Heterogeneous nuclear ribonucleoprotein M (hnRNP M)	2	5	No	2 of 8	Chemical modification and capture of palmitoylated cysteines
	O60506	HNRPQ_HUMAN	Homo sapiens	Heterogeneous nuclear ribonucleoprotein Q (hnRNP Q) (Glycine- and tyrosine-rich RNA-binding protein) (GRY-RBP) (NS1-associated protein 1) (Synaptotagmin-binding, cytoplasmic RNA-interacting protein)	5	4	No	1 of 8	Chemical modification and capture of palmitoylated cysteines
	O43390	HNRPR_HUMAN	Homo sapiens	Heterogeneous nuclear ribonucleoprotein R (hnRNP R)	3	5	No	1 of 8	Chemical modification and capture of palmitoylated cysteines
	Q00839	HNRPU_HUMAN	Homo sapiens	Heterogeneous nuclear ribonucleoprotein U (hnRNP U) (Scaffold attachment factor A) (SAF-A) (p120) (pp120)	2	13	No	2 of 8	Chemical modification and capture of palmitoylated cysteines, Metabolic labeling of palmitate
	Q8VEK3	HNRPU_MOUSE	Mus musculus	Heterogeneous nuclear ribonucleoprotein U (hnRNP U) (Scaffold attachment factor A) (SAF-A)	1	14	No	1 of 6	Chemical modification and capture of palmitoylated cysteines
	Q15365	PCBP1_HUMAN	Homo sapiens	Poly(rC)-binding protein 1 (Alpha-CP1) (Heterogeneous nuclear ribonucleoprotein E1) (hnRNP E1) (Nucleic acid-binding protein SUB2.3)	1	9	No	2 of 8	Chemical modification and capture of palmitoylated cysteines, Metabolic labeling of palmitate
	P60335	PCBP1_MOUSE	Mus musculus	Poly(rC)-binding protein 1 (Alpha-CP1) (Heterogeneous nuclear ribonucleoprotein E1) (hnRNP E1)	1	9	No	1 of 6	Metabolic labeling of palmitate
	Q15366	PCBP2_HUMAN	Homo sapiens	Poly(rC)-binding protein 2 (Alpha-CP2) (Heterogeneous nuclear ribonucleoprotein E2) (hnRNP E2)	6	7	No	2 of 8	Chemical modification and capture of palmitoylated cysteines, Metabolic labeling of palmitate
	Q61990	PCBP2_MOUSE	Mus musculus	Poly(rC)-binding protein 2 (Alpha-CP2) (CTBP) (CBP) (Putative heterogeneous nuclear ribonucleoprotein X) (hnRNP X)	3	7	No	1 of 6	Metabolic labeling of palmitate
	P26599	PTBP1_HUMAN	Homo sapiens	Polypyrimidine tract-binding protein 1 (PTB) (57 kDa RNA-binding protein PPTB-1) (Heterogeneous nuclear ribonucleoprotein I) (hnRNP I)	3	3	Yes	3 of 8	Chemical modification and capture of palmitoylated cysteines, Metabolic labeling of palmitate
	P17225	PTBP1_MOUSE	Mus musculus	Polypyrimidine tract-binding protein 1 (PTB) (Heterogeneous nuclear ribonucleoprotein I) (hnRNP I)	1	4	Yes	2 of 6	Chemical modification and capture of palmitoylated cysteines, Metabolic labeling of palmitate
	Q32P51	RA1L2_HUMAN	Homo sapiens	Heterogeneous nuclear ribonucleoprotein A1-like 2 (hnRNP A1-like 2) (hnRNP core protein A1-like 2)	1	3	No	1 of 8	Chemical modification and capture of palmitoylated cysteines
	Q9UKM9	RALY_HUMAN	Homo sapiens	RNA-binding protein Raly (Autoantigen p542) (Heterogeneous nuclear ribonucleoprotein C-like 2) (hnRNP core protein C-like 2) (hnRNP associated with lethal yellow protein homolog)	2	1	No	1 of 8	Metabolic labeling of palmitate
	Q13151	ROA0_HUMAN	Homo sapiens	Heterogeneous nuclear ribonucleoprotein A0 (hnRNP A0)	1	3	No	2 of 8	Chemical modification and capture of palmitoylated cysteines
	P09651	ROA1_HUMAN	Homo sapiens	Heterogeneous nuclear ribonucleoprotein A1 (hnRNP A1) (Helix-destabilizing protein) (Single-strand RNA-binding protein) (hnRNP core protein A1) [Cleaved into: Heterogeneous nuclear ribonucleoprotein A1, N-terminally processed]	3	2	No	3 of 8	Chemical modification and capture of palmitoylated cysteines, Metabolic labeling of palmitate
	P04256	ROA1_RAT	Rattus norvegicus	Heterogeneous nuclear ribonucleoprotein A1 (hnRNP A1) (Helix-destabilizing protein) (HDP) (Single-strand RNA-binding protein) (hnRNP core protein A1) [Cleaved into: Heterogeneous nuclear ribonucleoprotein A1, N-terminally processed]	1	3	No	1 of 1	Chemical modification and capture of palmitoylated cysteines
	P22626	ROA2_HUMAN	Homo sapiens	Heterogeneous nuclear ribonucleoproteins A2/B1 (hnRNP A2/B1)	2	1	No	3 of 8	Chemical modification and capture of palmitoylated cysteines, Metabolic labeling of palmitate
	A7VJC2	ROA2_RAT	Rattus norvegicus	Heterogeneous nuclear ribonucleoproteins A2/B1 (hnRNP A2/B1)	4	1	No	1 of 1	Chemical modification and capture of palmitoylated cysteines
	P51991	ROA3_HUMAN	Homo sapiens	Heterogeneous nuclear ribonucleoprotein A3 (hnRNP A3)	2	4	Yes	2 of 8	Chemical modification and capture of palmitoylated cysteines
	Q8BG05	ROA3_MOUSE	Mus musculus	Heterogeneous nuclear ribonucleoprotein A3 (hnRNP A3)	2	4	Yes	1 of 6	Chemical modification and capture of palmitoylated cysteines
	Q99729	ROAA_HUMAN	Homo sapiens	Heterogeneous nuclear ribonucleoprotein A/B (hnRNP A/B) (APOBEC1-binding protein 1) (ABBP-1)	4	2	No	1 of 8	Metabolic labeling of palmitate
AP1_transcription factor
	UniProt AC	UniProt ID	Organism	Description	Number of isoforms	Max number of cysteines	Predicted to be palmitoylated in cytosolic domains	Number of palmitoyl-proteome studies	Potential false positive
	O35643	AP1B1_MOUSE	Mus musculus	AP-1 complex subunit beta-1 (Adapter-related protein complex 1 subunit beta-1) (Adaptor protein complex AP-1 subunit beta-1) (Beta-1-adaptin) (Beta-adaptin 1) (Clathrin assembly protein complex 1 beta large chain) (Golgi adaptor HA1/AP1 adaptin beta subunit)	1	15	No	1 of 6	Chemical modification and capture of palmitoylated cysteines
	O43747	AP1G1_HUMAN	Homo sapiens	AP-1 complex subunit gamma-1 (Adapter-related protein complex 1 subunit gamma-1) (Adaptor protein complex AP-1 subunit gamma-1) (Clathrin assembly protein complex 1 gamma-1 large chain) (Gamma1-adaptin) (Golgi adaptor HA1/AP1 adaptin subunit gamma-1)	2	15	Yes	1 of 8	Metabolic labeling of palmitate
	Q9UU81	AP1G1_SCHPO	Schizosaccharomyces pombe	AP-1 complex subunit gamma-1 (Clathrin assembly protein complex 1 gamma-1 large chain) (Clathrin assembly protein large gamma-1 chain) (Gamma-adaptin)	1	7	Yes	1 of 1	Chemical modification and capture of palmitoylated cysteines
	P17426	AP2A1_MOUSE	Mus musculus	AP-2 complex subunit alpha-1 (100 kDa coated vesicle protein A) (Adapter-related protein complex 2 subunit alpha-1) (Adaptor protein complex AP-2 subunit alpha-1) (Alpha-adaptin A) (Alpha1-adaptin) (Clathrin assembly protein complex 2 alpha-A large chain) (Plasma membrane adaptor HA2/AP2 adaptin alpha A subunit)	2	19	Yes	2 of 6	Chemical modification and capture of palmitoylated cysteines
	O94973	AP2A2_HUMAN	Homo sapiens	AP-2 complex subunit alpha-2 (100 kDa coated vesicle protein C) (Adapter-related protein complex 2 subunit alpha-2) (Adaptor protein complex AP-2 subunit alpha-2) (Alpha-adaptin C) (Alpha2-adaptin) (Clathrin assembly protein complex 2 alpha-C large chain) (Huntingtin yeast partner J) (Huntingtin-interacting protein 9) (HIP-9) (Huntingtin-interacting protein J) (Plasma membrane adaptor HA2/AP2 ada…	3	16	Yes	1 of 8	Chemical modification and capture of palmitoylated cysteines
	P17427	AP2A2_MOUSE	Mus musculus	AP-2 complex subunit alpha-2 (100 kDa coated vesicle protein C) (Adapter-related protein complex 2 subunit alpha-2) (Adaptor protein complex AP-2 subunit alpha-2) (Alpha-adaptin C) (Alpha2-adaptin) (Clathrin assembly protein complex 2 alpha-C large chain) (Plasma membrane adaptor HA2/AP2 adaptin alpha C subunit)	1	16	Yes	1 of 6	Chemical modification and capture of palmitoylated cysteines
	Q9DBG3	AP2B1_MOUSE	Mus musculus	AP-2 complex subunit beta (AP105B) (Adapter-related protein complex 2 subunit beta) (Adaptor protein complex AP-2 subunit beta) (Beta-2-adaptin) (Beta-adaptin) (Clathrin assembly protein complex 2 beta large chain) (Plasma membrane adaptor HA2/AP2 adaptin beta subunit)	2	16	No	2 of 6	Chemical modification and capture of palmitoylated cysteines
	P84091	AP2M1_MOUSE	Mus musculus	AP-2 complex subunit mu (AP-2 mu chain) (Adapter-related protein complex 2 subunit mu) (Adaptor protein complex AP-2 subunit mu) (Clathrin assembly protein complex 2 mu medium chain) (Clathrin coat assembly protein AP50) (Clathrin coat-associated protein AP50) (Mu2-adaptin) (Plasma membrane adaptor AP-2 50 kDa protein)	1	6	No	1 of 6	Metabolic labeling of palmitate
	P84092	AP2M1_RAT	Rattus norvegicus	AP-2 complex subunit mu (AP-2 mu chain) (Adapter-related protein complex 2 subunit mu) (Adaptor protein complex AP-2 subuniat mu) (Clathrin assembly protein complex 2 mu medium chain) (Clathrin coat assembly protein AP50) (Clathrin coat-associated protein AP50) (Mu2-adaptin) (Plasma membrane adaptor AP-2 50 kDa protein)	1	6	No	1 of 1	Chemical modification and capture of palmitoylated cysteines

## Sheet: Cytosqueleton
GO_clahtrin
	UniProt AC	UniProt ID	Organism	Description	Number of isoforms	Max number of cysteines	Predicted to be palmitoylated in cytosolic domains	Number of palmitoyl-proteome studies	Potential false positive
	O94973	AP2A2_HUMAN	Homo sapiens	AP-2 complex subunit alpha-2 (100 kDa coated vesicle protein C) (Adapter-related protein complex 2 subunit alpha-2) (Adaptor protein complex AP-2 subunit alpha-2) (Alpha-adaptin C) (Alpha2-adaptin) (Clathrin assembly protein complex 2 alpha-C large chain) (Huntingtin yeast partner J) (Huntingtin-interacting protein 9) (HIP-9) (Huntingtin-interacting protein J) (Plasma membrane adaptor HA2/AP2 ada…	3	16	Yes	1 of 8	Chemical modification and capture of palmitoylated cysteines
	Q8N6S5	AR6P6_HUMAN	Homo sapiens	ADP-ribosylation factor-like protein 6-interacting protein 6 (ARL-6-interacting protein 6) (Aip-6) (Phosphonoformate immuno-associated protein 1)	1	5	Yes	2 of 8	Chemical modification and capture of palmitoylated cysteines, Metabolic labeling of palmitate
	Q8BH07	AR6P6_MOUSE	Mus musculus	ADP-ribosylation factor-like protein 6-interacting protein 6 (ARL-6-interacting protein 6) (Aip-6)	1	5	Yes	2 of 6	Metabolic labeling of palmitate
	Q9R0Q6	ARC1A_MOUSE	Mus musculus	Actin-related protein 2/3 complex subunit 1A (SOP2-like protein) (Sid 329)	1	10	Yes	1 of 6	Chemical modification and capture of palmitoylated cysteines
	Q99PD4	ARC1A_RAT	Rattus norvegicus	Actin-related protein 2/3 complex subunit 1A	1	10	Yes	1 of 1	Chemical modification and capture of palmitoylated cysteines
	P61160	ARP2_HUMAN	Homo sapiens	Actin-related protein 2 (Actin-like protein 2)	2	5	No	1 of 8	Chemical modification and capture of palmitoylated cysteines
	P61161	ARP2_MOUSE	Mus musculus	Actin-related protein 2 (Actin-like protein 2)	1	5	No	2 of 6	Chemical modification and capture of palmitoylated cysteines, Metabolic labeling of palmitate
	Q99JY9	ARP3_MOUSE	Mus musculus	Actin-related protein 3 (Actin-like protein 3)	1	8	Yes	3 of 6	Chemical modification and capture of palmitoylated cysteines, Metabolic labeling of palmitate
	Q9P1U1	ARP3B_HUMAN	Homo sapiens	Actin-related protein 3B (ARP3-beta) (Actin-like protein 3B) (Actin-related protein ARP4)	3	9	Yes	1 of 8	Chemical modification and capture of palmitoylated cysteines
	O15145	ARPC3_HUMAN	Homo sapiens	Actin-related protein 2/3 complex subunit 3 (Arp2/3 complex 21 kDa subunit) (p21-ARC)	1	4	No	2 of 8	Chemical modification and capture of palmitoylated cysteines, Metabolic labeling of palmitate
	Q9JM76	ARPC3_MOUSE	Mus musculus	Actin-related protein 2/3 complex subunit 3 (Arp2/3 complex 21 kDa subunit) (p21-ARC)	1	4	No	1 of 6	Metabolic labeling of palmitate
	P59998	ARPC4_HUMAN	Homo sapiens	Actin-related protein 2/3 complex subunit 4 (Arp2/3 complex 20 kDa subunit) (p20-ARC)	4	18	Yes	1 of 8	Chemical modification and capture of palmitoylated cysteines
	P59999	ARPC4_MOUSE	Mus musculus	Actin-related protein 2/3 complex subunit 4 (Arp2/3 complex 20 kDa subunit) (p20-ARC)	1	2	Yes	1 of 6	Metabolic labeling of palmitate
GO_actin
	UniProt AC	UniProt ID	Organism	Description	Number of isoforms	Max number of cysteines	Predicted to be palmitoylated in cytosolic domains	Number of palmitoyl-proteome studies	Potential false positive
	P53492	ACT7_ARATH	Arabidopsis thaliana	Actin-7 (Actin-2)	1	4	Yes	1 of 1	Chemical modification and capture of palmitoylated cysteines
	P62736	ACTA_HUMAN	Homo sapiens	Actin, aortic smooth muscle (Alpha-actin-2) (Cell growth-inhibiting gene 46 protein)	1	7	Yes	1 of 8	Metabolic labeling of palmitate
	P62737	ACTA_MOUSE	Mus musculus	Actin, aortic smooth muscle (Alpha-actin-2)	1	7	Yes	1 of 6	Metabolic labeling of palmitate
	P60709	ACTB_HUMAN	Homo sapiens	Actin, cytoplasmic 1 (Beta-actin) [Cleaved into: Actin, cytoplasmic 1, N-terminally processed]	1	6	Yes	3 of 8	Chemical modification and capture of palmitoylated cysteines, Metabolic labeling of palmitate
	P60710	ACTB_MOUSE	Mus musculus	Actin, cytoplasmic 1 (Beta-actin) [Cleaved into: Actin, cytoplasmic 1, N-terminally processed]	1	6	Yes	3 of 6	Chemical modification and capture of palmitoylated cysteines, Metabolic labeling of palmitate
	Q562R1	ACTBL_HUMAN	Homo sapiens	Beta-actin-like protein 2 (Kappa-actin)	1	6	Yes	2 of 8	Chemical modification and capture of palmitoylated cysteines
	Q8BFZ3	ACTBL_MOUSE	Mus musculus	Beta-actin-like protein 2 (Kappa-actin)	1	6	Yes	2 of 6	Chemical modification and capture of palmitoylated cysteines, Metabolic labeling of palmitate
	P68032	ACTC_HUMAN	Homo sapiens	Actin, alpha cardiac muscle 1 (Alpha-cardiac actin)	1	6	Yes	2 of 8	Chemical modification and capture of palmitoylated cysteines, Metabolic labeling of palmitate
	P68033	ACTC_MOUSE	Mus musculus	Actin, alpha cardiac muscle 1 (Alpha-cardiac actin)	1	6	Yes	3 of 6	Chemical modification and capture of palmitoylated cysteines, Metabolic labeling of palmitate
	P63261	ACTG_HUMAN	Homo sapiens	Actin, cytoplasmic 2 (Gamma-actin) [Cleaved into: Actin, cytoplasmic 2, N-terminally processed]	1	6	Yes	3 of 8	Chemical modification and capture of palmitoylated cysteines, Metabolic labeling of palmitate
	P63260	ACTG_MOUSE	Mus musculus	Actin, cytoplasmic 2 (Gamma-actin) [Cleaved into: Actin, cytoplasmic 2, N-terminally processed]	1	6	Yes	1 of 6	Chemical modification and capture of palmitoylated cysteines
	P63267	ACTH_HUMAN	Homo sapiens	Actin, gamma-enteric smooth muscle (Alpha-actin-3) (Gamma-2-actin) (Smooth muscle gamma-actin)	2	7	Yes	1 of 8	Metabolic labeling of palmitate
	P12814	ACTN1_HUMAN	Homo sapiens	Alpha-actinin-1 (Alpha-actinin cytoskeletal isoform) (F-actin cross-linking protein) (Non-muscle alpha-actinin-1)	4	11	No	2 of 8	Chemical modification and capture of palmitoylated cysteines, Metabolic labeling of palmitate
	O43707	ACTN4_HUMAN	Homo sapiens	Alpha-actinin-4 (F-actin cross-linking protein) (Non-muscle alpha-actinin 4)	3	8	No	2 of 8	Chemical modification and capture of palmitoylated cysteines, Metabolic labeling of palmitate
	P57780	ACTN4_MOUSE	Mus musculus	Alpha-actinin-4 (F-actin cross-linking protein) (Non-muscle alpha-actinin 4)	1	8	No	1 of 6	Chemical modification and capture of palmitoylated cysteines
	P68133	ACTS_HUMAN	Homo sapiens	Actin, alpha skeletal muscle (Alpha-actin-1)	1	6	Yes	2 of 8	Metabolic labeling of palmitate
	P68134	ACTS_MOUSE	Mus musculus	Actin, alpha skeletal muscle (Alpha-actin-1)	1	6	Yes	2 of 6	Chemical modification and capture of palmitoylated cysteines, Metabolic labeling of palmitate
	Q9ZSK4	ADF3_ARATH	Arabidopsis thaliana	Actin-depolymerizing factor 3 (ADF-3) (AtADF3)	1	2	Yes	1 of 1	Chemical modification and capture of palmitoylated cysteines
	P47756	CAPZB_HUMAN	Homo sapiens	F-actin-capping protein subunit beta (CapZ beta)	2	6	No	2 of 8	Chemical modification and capture of palmitoylated cysteines
	P47757	CAPZB_MOUSE	Mus musculus	F-actin-capping protein subunit beta (CapZ beta)	3	7	Yes	3 of 6	Chemical modification and capture of palmitoylated cysteines, Metabolic labeling of palmitate
	P52907	CAZA1_HUMAN	Homo sapiens	F-actin-capping protein subunit alpha-1 (CapZ alpha-1)	1	3	No	1 of 8	Metabolic labeling of palmitate
	P47754	CAZA2_MOUSE	Mus musculus	F-actin-capping protein subunit alpha-2 (CapZ alpha-2)	1	3	No	1 of 6	Chemical modification and capture of palmitoylated cysteines
	Q9LET7	CI111_ARATH	Arabidopsis thaliana	Calmodulin-interacting protein 111 (CaM-interacting protein 111) (ATPase family AAA domain-containing protein CIP111)	1	20	Yes	1 of 1	Chemical modification and capture of palmitoylated cysteines
GO_profili_dynein_laminin_vimentin
	UniProt AC	UniProt ID	Organism	Description	Number of isoforms	Max number of cysteines	Predicted to be palmitoylated in cytosolic domains	Number of palmitoyl-proteome studies	Potential false positive
	P62963	PROF1_RAT	Rattus norvegicus	Profilin-1 (Profilin I)	1	3	Yes	1 of 1	Chemical modification and capture of palmitoylated cysteines
	P62962	PROF1_MOUSE	Mus musculus	Profilin-1 (Profilin I)	1	3	Yes	2 of 6	Metabolic labeling of palmitate
	P07737	PROF1_HUMAN	Homo sapiens	Profilin-1 (Epididymis tissue protein Li 184a) (Profilin I)	1	3	Yes	3 of 8	Chemical modification and capture of palmitoylated cysteines, Metabolic labeling of palmitate
	Q9QXU8	DC1L1_RAT	Rattus norvegicus	Cytoplasmic dynein 1 light intermediate chain 1 (Dynein light chain A) (DLC-A) (Dynein light intermediate chain 1, cytosolic)	1	4	No	1 of 1	Chemical modification and capture of palmitoylated cysteines
	O88485	DC1I1_MOUSE	Mus musculus	Cytoplasmic dynein 1 intermediate chain 1 (Cytoplasmic dynein intermediate chain 1) (Dynein intermediate chain 1, cytosolic) (DH IC-1)	2	8	No	1 of 6	Chemical modification and capture of palmitoylated cysteines
	Q14203	DCTN1_HUMAN	Homo sapiens	Dynactin subunit 1 (150 kDa dynein-associated polypeptide) (DAP-150) (DP-150) (p135) (p150-glued)	6	13	No	1 of 8	Chemical modification and capture of palmitoylated cysteines
	Q9P2D7	DYH1_HUMAN	Homo sapiens	Dynein heavy chain 1, axonemal (Axonemal beta dynein heavy chain 1) (Ciliary dynein heavy chain 1) (Heat shock regulated protein 1) (HSRF-1) (hDHC7)	5	71	Yes	1 of 8	Chemical modification and capture of palmitoylated cysteines
	Q9JHU4	DYHC1_MOUSE	Mus musculus	Cytoplasmic dynein 1 heavy chain 1 (Cytoplasmic dynein heavy chain 1) (Dynein heavy chain, cytosolic)	1	48	Yes	2 of 6	Chemical modification and capture of palmitoylated cysteines, Metabolic labeling of palmitate
	Q63100	DC1I1_RAT	Rattus norvegicus	Cytoplasmic dynein 1 intermediate chain 1 (Cytoplasmic dynein intermediate chain 1) (Dynein intermediate chain 1, cytosolic) (DH IC-1)	3	9	No	1 of 1	Chemical modification and capture of palmitoylated cysteines
	Q62698	DC1L2_RAT	Rattus norvegicus	Cytoplasmic dynein 1 light intermediate chain 2 (Dynein light intermediate chain 2, cytosolic) (LIC-2) (LIC53/55)	1	7	No	1 of 1	Chemical modification and capture of palmitoylated cysteines
	Q8ILB9	Q8ILB9_PLAF7	Plasmodium falciparum	Dynein-related AAA-type ATPase	1	155	Yes	1 of 1	Chemical modification and capture of palmitoylated cysteines
	Q14204	DYHC1_HUMAN	Homo sapiens	Cytoplasmic dynein 1 heavy chain 1 (Cytoplasmic dynein heavy chain 1) (Dynein heavy chain, cytosolic)	1	48	Yes	1 of 8	Metabolic labeling of palmitate
	Q8VD66	ABHD4_MOUSE	Mus musculus	Abhydrolase domain-containing protein 4 (EC 3.1.1.-) (Alpha/beta-hydrolase 4) (Lyso-N-acylphosphatidylethanolamine lipase)	1	3	No	1 of 6	Metabolic labeling of palmitate
	Q8WUP2	FBLI1_HUMAN	Homo sapiens	Filamin-binding LIM protein 1 (FBLP-1) (Migfilin) (Mitogen-inducible 2-interacting protein) (MIG2-interacting protein)	3	27	Yes	1 of 8	Chemical modification and capture of palmitoylated cysteines
	P21333	FLNA_HUMAN	Homo sapiens	Filamin-A (FLN-A) (Actin-binding protein 280) (ABP-280) (Alpha-filamin) (Endothelial actin-binding protein) (Filamin-1) (Non-muscle filamin)	2	48	No	2 of 8	Metabolic labeling of palmitate
	Q8BTM8	FLNA_MOUSE	Mus musculus	Filamin-A (FLN-A) (Actin-binding protein 280) (ABP-280) (Alpha-filamin) (Endothelial actin-binding protein) (Filamin-1) (Non-muscle filamin)	2	50	Yes	1 of 6	Chemical modification and capture of palmitoylated cysteines
	O75369	FLNB_HUMAN	Homo sapiens	Filamin-B (FLN-B) (ABP-278) (ABP-280 homolog) (Actin-binding-like protein) (Beta-filamin) (Filamin homolog 1) (Fh1) (Filamin-3) (Thyroid autoantigen) (Truncated actin-binding protein) (Truncated ABP)	9	38	No	2 of 8	Chemical modification and capture of palmitoylated cysteines, Metabolic labeling of palmitate
	Q16363	LAMA4_HUMAN	Homo sapiens	Laminin subunit alpha-4 (Laminin-14 subunit alpha) (Laminin-8 subunit alpha) (Laminin-9 subunit alpha)	3	46	Yes	1 of 8	Chemical modification and capture of palmitoylated cysteines
	P42166	LAP2A_HUMAN	Homo sapiens	Lamina-associated polypeptide 2, isoform alpha (Thymopoietin isoform alpha) (TP alpha) (Thymopoietin-related peptide isoform alpha) (TPRP isoform alpha) [Cleaved into: Thymopoietin (TP) (Splenin); Thymopentin (TP5)]	1	10	No	1 of 8	Chemical modification and capture of palmitoylated cysteines
	Q3U9G9	LBR_MOUSE	Mus musculus	Lamin-B receptor (Integral nuclear envelope inner membrane protein)	1	10	No	1 of 6	Metabolic labeling of palmitate
	P48678	LMNA_MOUSE	Mus musculus	Prelamin-A/C [Cleaved into: Lamin-A/C]	3	5	No	1 of 6	Metabolic labeling of palmitate
	P20700	LMNB1_HUMAN	Homo sapiens	Lamin-B1	1	5	No	2 of 8	Chemical modification and capture of palmitoylated cysteines, Metabolic labeling of palmitate
	P20152	VIME_MOUSE	Mus musculus	Vim	Vimentin	1	1	No	1 of 6	Chemical modification and capture of palmitoylated cysteines
	P08670	VIME_HUMAN	Homo sapiens	VIM	Vimentin	1	1	No	2 of 8	Chemical modification and capture of palmitoylated cysteines, Metabolic labeling of palmitate
GO_ARP_Complex
	UniProt AC	UniProt ID	Organism	Description	Number of isoforms	Max number of cysteines	Predicted to be palmitoylated in cytosolic domains	Number of palmitoyl-proteome studies	Potential false positive
	O94973	AP2A2_HUMAN	Homo sapiens	AP-2 complex subunit alpha-2 (100 kDa coated vesicle protein C) (Adapter-related protein complex 2 subunit alpha-2) (Adaptor protein complex AP-2 subunit alpha-2) (Alpha-adaptin C) (Alpha2-adaptin) (Clathrin assembly protein complex 2 alpha-C large chain) (Huntingtin yeast partner J) (Huntingtin-interacting protein 9) (HIP-9) (Huntingtin-interacting protein J) (Plasma membrane adaptor HA2/AP2 ada…	3	16	Yes	1 of 8	Chemical modification and capture of palmitoylated cysteines
	Q8N6S5	AR6P6_HUMAN	Homo sapiens	ADP-ribosylation factor-like protein 6-interacting protein 6 (ARL-6-interacting protein 6) (Aip-6) (Phosphonoformate immuno-associated protein 1)	1	5	Yes	2 of 8	Chemical modification and capture of palmitoylated cysteines, Metabolic labeling of palmitate
	Q8BH07	AR6P6_MOUSE	Mus musculus	ADP-ribosylation factor-like protein 6-interacting protein 6 (ARL-6-interacting protein 6) (Aip-6)	1	5	Yes	2 of 6	Metabolic labeling of palmitate
	Q9R0Q6	ARC1A_MOUSE	Mus musculus	Actin-related protein 2/3 complex subunit 1A (SOP2-like protein) (Sid 329)	1	10	Yes	1 of 6	Chemical modification and capture of palmitoylated cysteines
	Q99PD4	ARC1A_RAT	Rattus norvegicus	Actin-related protein 2/3 complex subunit 1A	1	10	Yes	1 of 1	Chemical modification and capture of palmitoylated cysteines
	P61160	ARP2_HUMAN	Homo sapiens	Actin-related protein 2 (Actin-like protein 2)	2	5	No	1 of 8	Chemical modification and capture of palmitoylated cysteines
	P61161	ARP2_MOUSE	Mus musculus	Actin-related protein 2 (Actin-like protein 2)	1	5	No	2 of 6	Chemical modification and capture of palmitoylated cysteines, Metabolic labeling of palmitate
	Q99JY9	ARP3_MOUSE	Mus musculus	Actin-related protein 3 (Actin-like protein 3)	1	8	Yes	3 of 6	Chemical modification and capture of palmitoylated cysteines, Metabolic labeling of palmitate
	Q9P1U1	ARP3B_HUMAN	Homo sapiens	Actin-related protein 3B (ARP3-beta) (Actin-like protein 3B) (Actin-related protein ARP4)	3	9	Yes	1 of 8	Chemical modification and capture of palmitoylated cysteines
	O15145	ARPC3_HUMAN	Homo sapiens	Actin-related protein 2/3 complex subunit 3 (Arp2/3 complex 21 kDa subunit) (p21-ARC)	1	4	No	2 of 8	Chemical modification and capture of palmitoylated cysteines, Metabolic labeling of palmitate
	Q9JM76	ARPC3_MOUSE	Mus musculus	Actin-related protein 2/3 complex subunit 3 (Arp2/3 complex 21 kDa subunit) (p21-ARC)	1	4	No	1 of 6	Metabolic labeling of palmitate
	P59998	ARPC4_HUMAN	Homo sapiens	Actin-related protein 2/3 complex subunit 4 (Arp2/3 complex 20 kDa subunit) (p20-ARC)	4	18	Yes	1 of 8	Chemical modification and capture of palmitoylated cysteines
	P59999	ARPC4_MOUSE	Mus musculus	Actin-related protein 2/3 complex subunit 4 (Arp2/3 complex 20 kDa subunit) (p20-ARC)	1	2	Yes	1 of 6	Metabolic labeling of palmitate
GO_Coatomer_Complex_I
	UniProt AC	UniProt ID	Organism	Description	Number of isoforms	Max number of cysteines	Predicted to be palmitoylated in cytosolic domains	Number of palmitoyl-proteome studies	Potential false positive
	P53621	COPA_HUMAN	Homo sapiens	Coatomer subunit alpha (Alpha-coat protein) (Alpha-COP) (HEP-COP) (HEPCOP) [Cleaved into: Xenin (Xenopsin-related peptide); Proxenin]	2	28	Yes	2 of 8	Metabolic labeling of palmitate
	Q8CIE6	COPA_MOUSE	Mus musculus	Coatomer subunit alpha (Alpha-coat protein) (Alpha-COP) [Cleaved into: Xenin (Xenopsin-related peptide); Proxenin]	1	29	Yes	2 of 6	Chemical modification and capture of palmitoylated cysteines, Metabolic labeling of palmitate
	P53622	COPA_YEAST	Saccharomyces cerevisiae	Coatomer subunit alpha (Alpha-coat protein) (Alpha-COP) (Retrieval from endoplasmic reticulum protein 1) (Secretory protein 22) (Suppressor of osmo-sensitivity 1)	1	11	No	1 of 1	Chemical modification and capture of palmitoylated cysteines
	Q9JIF7	COPB_MOUSE	Mus musculus	Coatomer subunit beta (Beta-coat protein) (Beta-COP)	1	20	Yes	1 of 6	Chemical modification and capture of palmitoylated cysteines
	O55029	COPB2_MOUSE	Mus musculus	Coatomer subunit beta' (Beta'-coat protein) (Beta'-COP) (p102)	1	15	No	2 of 6	Chemical modification and capture of palmitoylated cysteines, Metabolic labeling of palmitate
	Q93Y22	COPD_ARATH	Arabidopsis thaliana	Coatomer subunit delta (Delta-coat protein) (Delta-COP)	1	3	No	1 of 1	Chemical modification and capture of palmitoylated cysteines
	P48444	COPD_HUMAN	Homo sapiens	Coatomer subunit delta (Archain) (Delta-coat protein) (Delta-COP)	2	8	Yes	2 of 8	Chemical modification and capture of palmitoylated cysteines
	O89079	COPE_MOUSE	Mus musculus	Coatomer subunit epsilon (Epsilon-coat protein) (Epsilon-COP)	1	4	No	2 of 6	Chemical modification and capture of palmitoylated cysteines, Metabolic labeling of palmitate
	Q0WW26	COPG_ARATH	Arabidopsis thaliana	Coatomer subunit gamma (Gamma-coat protein) (Gamma-COP)	1	12	No	1 of 1	Chemical modification and capture of palmitoylated cysteines
	Q9QZE5	COPG1_MOUSE	Mus musculus	Coatomer subunit gamma-1 (Gamma-1-coat protein) (Gamma-1-COP)	1	22	No	1 of 6	Chemical modification and capture of palmitoylated cysteines
	Q4AEF8	COPG1_RAT	Rattus norvegicus	Coatomer subunit gamma-1 (Gamma-1-coat protein) (Gamma-1-COP)	1	22	No	1 of 1	Chemical modification and capture of palmitoylated cysteines
	Q8K211	COPT1_MOUSE	Mus musculus	High affinity copper uptake protein 1 (Copper transporter 1) (CTR1) (Solute carrier family 31 member 1)	1	2	No	1 of 6	Metabolic labeling of palmitate
	Q93VM8	COPT5_ARATH	Arabidopsis thaliana	Copper transporter 5 (AtCOPT5)	1	3	No	1 of 1	Chemical modification and capture of palmitoylated cysteines
GO:SNARE
	UniProt AC	UniProt ID	Organism	Description	Number of isoforms	Max number of cysteines	Predicted to be palmitoylated in cytosolic domains	Number of palmitoyl-proteome studies	Potential false positive
	Q9BSJ8	ESYT1_HUMAN	Homo sapiens	Extended synaptotagmin-1 (E-Syt1) (Membrane-bound C2 domain-containing protein)	2	9	No	3 of 8	Chemical modification and capture of palmitoylated cysteines, Metabolic labeling of palmitate
	A0FGR8	ESYT2_HUMAN	Homo sapiens	Extended synaptotagmin-2 (E-Syt2) (Chr2Syt)	5	9	Yes	2 of 8	Metabolic labeling of palmitate
	Q3TZZ7	ESYT2_MOUSE	Mus musculus	Extended synaptotagmin-2 (E-Syt2)	2	8	No	1 of 6	Metabolic labeling of palmitate
	O35619	O35619_MOUSE	Mus musculus	Vesicle associated membrane protein 2	1	1	No	2 of 6	Metabolic labeling of palmitate
	Q9USH7	PSY1_SCHPO	Schizosaccharomyces pombe	Syntaxin-like protein psy1	1	4	No	1 of 1	Chemical modification and capture of palmitoylated cysteines
	Q3U5V8	Q3U5V8_MOUSE	Mus musculus	MCG49559 (Syntaxin-11)	1	7	Yes	1 of 6	Metabolic labeling of palmitate
	Q8BH40	Q8BH40_MOUSE	Mus musculus	Syntaxin 7 (Syntaxin-7)	1	3	No	2 of 6	Metabolic labeling of palmitate
	Q8BSN6	Q8BSN6_MOUSE	Mus musculus	Vesicle-associated membrane protein 4 (Vesicle-associated membrane protein 4, isoform CRA_c)	1	1	No	2 of 6	Metabolic labeling of palmitate
	Q9D3L3	Q9D3L3_MOUSE	Mus musculus	Synaptosomal-associated protein	1	6	Yes	3 of 6	Metabolic labeling of palmitate
	Q9DB05	SNAA_MOUSE	Mus musculus	Alpha-soluble NSF attachment protein (SNAP-alpha) (N-ethylmaleimide-sensitive factor attachment protein alpha)	1	8	No	2 of 6	Chemical modification and capture of palmitoylated cysteines, Metabolic labeling of palmitate
	P31109	SNC1_YEAST	Saccharomyces cerevisiae	Synaptobrevin homolog 1	1	1	No	1 of 1	Chemical modification and capture of palmitoylated cysteines
	P33328	SNC2_YEAST	Saccharomyces cerevisiae	Synaptobrevin homolog 2	1	1	No	1 of 1	Chemical modification and capture of palmitoylated cysteines
	O00161	SNP23_HUMAN	Homo sapiens	Synaptosomal-associated protein 23 (SNAP-23) (Vesicle-membrane fusion protein SNAP-23)	2	6	Yes	8 of 8	Chemical modification and capture of palmitoylated cysteines, Metabolic labeling of palmitate
	O09044	SNP23_MOUSE	Mus musculus	Synaptosomal-associated protein 23 (SNAP-23) (Syndet) (Vesicle-membrane fusion protein SNAP-23)	1	5	Yes	2 of 6	Chemical modification and capture of palmitoylated cysteines
	P60880	SNP25_HUMAN	Homo sapiens	Synaptosomal-associated protein 25 (SNAP-25) (Super protein) (SUP) (Synaptosomal-associated 25 kDa protein)	2	4	Yes	0 of 8
	P60879	SNP25_MOUSE	Mus musculus	Synaptosomal-associated protein 25 (SNAP-25) (Super protein) (SUP) (Synaptosomal-associated 25 kDa protein)	2	4	Yes	1 of 6	Chemical modification and capture of palmitoylated cysteines
	P60881	SNP25_RAT	Rattus norvegicus	Synaptosomal-associated protein 25 (SNAP-25) (Super protein) (SUP) (Synaptosomal-associated 25 kDa protein)	2	4	Yes	0 of 1
	O60499	STX10_HUMAN	Homo sapiens	Syntaxin-10 (Syn10)	2	2	No	5 of 8	Chemical modification and capture of palmitoylated cysteines, Metabolic labeling of palmitate
	O75558	STX11_HUMAN	Homo sapiens	Syntaxin-11	1	8	Yes	4 of 8	Chemical modification and capture of palmitoylated cysteines
	Q9ER00	STX12_MOUSE	Mus musculus	Syntaxin-12	1	2	No	5 of 6	Chemical modification and capture of palmitoylated cysteines, Metabolic labeling of palmitate
	G3V7P1	STX12_RAT	Rattus norvegicus	Syntaxin-12 (Syntaxin-13)	1	2	No	1 of 1	Chemical modification and capture of palmitoylated cysteines
	O35526	STX1A_MOUSE	Mus musculus	Syntaxin-1A (Neuron-specific antigen HPC-1)	1	3	Yes	1 of 6	Chemical modification and capture of palmitoylated cysteines
	P32851	STX1A_RAT	Rattus norvegicus	Syntaxin-1A (Neuron-specific antigen HPC-1) (Synaptotagmin-associated 35 kDa protein) (P35A)	1	3	Yes	1 of 1	Chemical modification and capture of palmitoylated cysteines
	P61264	STX1B_MOUSE	Mus musculus	Syntaxin-1B	1	4	Yes	2 of 6	Chemical modification and capture of palmitoylated cysteines, Metabolic labeling of palmitate
	P61265	STX1B_RAT	Rattus norvegicus	Syntaxin-1B (P35B) (Syntaxin-1B2)	1	4	Yes	1 of 1	Chemical modification and capture of palmitoylated cysteines
	P32856	STX2_HUMAN	Homo sapiens	Syntaxin-2 (Epimorphin)	3	2	Yes	1 of 8	Chemical modification and capture of palmitoylated cysteines
	Q12846	STX4_HUMAN	Homo sapiens	Syntaxin-4 (Renal carcinoma antigen NY-REN-31)	1	2	No	1 of 8	Metabolic labeling of palmitate
	P70452	STX4_MOUSE	Mus musculus	Syntaxin-4	1	2	No	2 of 6	Metabolic labeling of palmitate
	O43752	STX6_HUMAN	Homo sapiens	Syntaxin-6	1	1	No	5 of 8	Chemical modification and capture of palmitoylated cysteines, Metabolic labeling of palmitate
	Q9JKK1	STX6_MOUSE	Mus musculus	Syntaxin-6	2	1	No	4 of 6	Chemical modification and capture of palmitoylated cysteines, Metabolic labeling of palmitate
	Q63635	STX6_RAT	Rattus norvegicus	Syntaxin-6	1	1	No	1 of 1	Chemical modification and capture of palmitoylated cysteines
	O15400	STX7_HUMAN	Homo sapiens	Syntaxin-7	2	2	No	3 of 8	Chemical modification and capture of palmitoylated cysteines, Metabolic labeling of palmitate
	O70439	STX7_MOUSE	Mus musculus	Syntaxin-7	1	3	No	2 of 6	Chemical modification and capture of palmitoylated cysteines
	O70257	STX7_RAT	Rattus norvegicus	Syntaxin-7	1	2	No	1 of 1	Chemical modification and capture of palmitoylated cysteines
	Q9UNK0	STX8_HUMAN	Homo sapiens	Syntaxin-8	1	2	Yes	4 of 8	Chemical modification and capture of palmitoylated cysteines, Metabolic labeling of palmitate
	O88983	STX8_MOUSE	Mus musculus	Syntaxin-8 (Syntaxin-like protein 3I35)	1	4	No	3 of 6	Chemical modification and capture of palmitoylated cysteines, Metabolic labeling of palmitate
	Q9Z2Q7	STX8_RAT	Rattus norvegicus	Syntaxin-8	1	4	No	1 of 1	Chemical modification and capture of palmitoylated cysteines
	P31377	STX8_YEAST	Saccharomyces cerevisiae	Syntaxin-8 (SNARE protein related to mammalian syntaxin 8) (ULP1-interacting protein 2)	1	2	No	1 of 1	Chemical modification and capture of palmitoylated cysteines
	O08599	STXB1_MOUSE	Mus musculus	Syntaxin-binding protein 1 (Protein unc-18 homolog 1) (Unc18-1) (Protein unc-18 homolog A) (Unc-18A)	2	7	Yes	1 of 6	Chemical modification and capture of palmitoylated cysteines
	O00186	STXB3_HUMAN	Homo sapiens	Syntaxin-binding protein 3 (Platelet Sec1 protein) (PSP) (Protein unc-18 homolog 3) (Unc18-3) (Protein unc-18 homolog C) (Unc-18C)	1	16	Yes	1 of 8	Chemical modification and capture of palmitoylated cysteines
	Q60770	STXB3_MOUSE	Mus musculus	Syntaxin-binding protein 3 (MUNC-18-3) (Mammalian homolog of Unc-18c) (Munc-18c) (Protein unc-18 homolog 3) (Unc18-3) (Protein unc-18 homolog C) (Unc-18C)	2	16	Yes	1 of 6	Chemical modification and capture of palmitoylated cysteines
	Q8K400	STXB5_MOUSE	Mus musculus	Syntaxin-binding protein 5 (Lethal(2) giant larvae protein homolog 3) (Tomosyn-1)	2	28	Yes	1 of 6	Metabolic labeling of palmitate
	Q9WU70	STXB5_RAT	Rattus norvegicus	Syntaxin-binding protein 5 (Lethal(2) giant larvae protein homolog 3) (Tomosyn-1)	3	27	Yes	1 of 1	Chemical modification and capture of palmitoylated cysteines
	Q9ZSD4	SY121_ARATH	Arabidopsis thaliana	Syntaxin-121 (AtSYP121) (Syntaxin-related protein At-Syr1)	1	3	No	1 of 1	Chemical modification and capture of palmitoylated cysteines
	Q9SVC2	SY122_ARATH	Arabidopsis thaliana	Syntaxin-122 (AtSYP122) (Synt4)	1	4	No	1 of 1	Chemical modification and capture of palmitoylated cysteines
	Q8VZU2	SY132_ARATH	Arabidopsis thaliana	Syntaxin-132 (AtSYP132)	1	2	No	1 of 1	Chemical modification and capture of palmitoylated cysteines
	Q8CHC4	SYNJ1_MOUSE	Mus musculus	Synaptojanin-1 (EC 3.1.3.36) (Synaptic inositol 1,4,5-trisphosphate 5-phosphatase 1)	1	23	Yes	1 of 6	Chemical modification and capture of palmitoylated cysteines
	Q39233	SYP21_ARATH	Arabidopsis thaliana	Syntaxin-21 (AtSYP21) (PEP12 homolog) (AtPEP12) (aPEP12)	1	1	No	1 of 1	Chemical modification and capture of palmitoylated cysteines
	Q9SUJ1	SYP43_ARATH	Arabidopsis thaliana	Syntaxin-43 (AtSYP43)	2	2	No	1 of 1	Chemical modification and capture of palmitoylated cysteines
	Q9SA23	SYP51_ARATH	Arabidopsis thaliana	Syntaxin-51 (AtSYP51)	1	2	Yes	1 of 1	Chemical modification and capture of palmitoylated cysteines
	Q94KK7	SYP52_ARATH	Arabidopsis thaliana	Syntaxin-52 (AtSYP52)	1	2	Yes	1 of 1	Chemical modification and capture of palmitoylated cysteines
	Q9SF29	SYP71_ARATH	Arabidopsis thaliana	Syntaxin-71 (AtSYP71)	1	3	Yes	1 of 1	Chemical modification and capture of palmitoylated cysteines
	Q9SKR2	SYT1_ARATH	Arabidopsis thaliana	Synaptotagmin-1 (NTMC2T1.1) (Synaptotagmin A)	1	4	Yes	1 of 1	Chemical modification and capture of palmitoylated cysteines
	P21579	SYT1_HUMAN	Homo sapiens	Synaptotagmin-1 (Synaptotagmin I) (SytI) (p65)	1	6	Yes	0 of 8
	P46096	SYT1_MOUSE	Mus musculus	Synaptotagmin-1 (Synaptotagmin I) (SytI) (p65)	1	6	Yes	1 of 6	Chemical modification and capture of palmitoylated cysteines
	P21707	SYT1_RAT	Rattus norvegicus	Synaptotagmin-1 (Synaptotagmin I) (SytI) (p65)	1	6	Yes	0 of 1
	Q9R0N3	SYT11_MOUSE	Mus musculus	Synaptotagmin-11 (Synaptotagmin XI) (SytXI)	1	7	Yes	1 of 6	Metabolic labeling of palmitate
	Q9EQT6	SYT13_MOUSE	Mus musculus	Synaptotagmin-13 (Synaptotagmin XIII) (SytXIII)	1	9	No	1 of 6	Metabolic labeling of palmitate
	Q62807	SYT17_RAT	Rattus norvegicus	Synaptotagmin-17 (Protein B/K) (Synaptotagmin XVII) (SytXVII)	1	11	Yes	1 of 1	Chemical modification and capture of palmitoylated cysteines
	P46097	SYT2_MOUSE	Mus musculus	Synaptotagmin-2 (Synaptotagmin II) (SytII)	1	9	Yes	1 of 6	Chemical modification and capture of palmitoylated cysteines
	O35681	SYT3_MOUSE	Mus musculus	Synaptotagmin-3 (Synaptotagmin III) (SytIII)	1	9	Yes	1 of 6	Chemical modification and capture of palmitoylated cysteines
	Q9R0N5	SYT5_MOUSE	Mus musculus	Synaptotagmin-5 (Synaptotagmin IX) (Synaptotagmin V) (SytV)	1	5	No	1 of 6	Chemical modification and capture of palmitoylated cysteines
	O43581	SYT7_HUMAN	Homo sapiens	Synaptotagmin-7 (IPCA-7) (Prostate cancer-associated protein 7) (Synaptotagmin VII) (SytVII)	2	6	No	0 of 8
	Q9R0N7	SYT7_MOUSE	Mus musculus	Synaptotagmin-7 (Synaptotagmin VII) (SytVII)	1	6	No	2 of 6	Chemical modification and capture of palmitoylated cysteines, Metabolic labeling of palmitate
	Q03322	TLG1_YEAST	Saccharomyces cerevisiae	T-SNARE affecting a late Golgi compartment protein 1 (Syntaxin TLG1)	1	2	Yes	1 of 1	Chemical modification and capture of palmitoylated cysteines
	Q08144	TLG2_YEAST	Saccharomyces cerevisiae	T-SNARE affecting a late Golgi compartment protein 2 (Syntaxin TLG2)	1	3	No	1 of 1	Chemical modification and capture of palmitoylated cysteines
	O49377	VA711_ARATH	Arabidopsis thaliana	Vesicle-associated membrane protein 711 (AtVAMP711) (v-SNARE synaptobrevin 7C) (AtVAMP7C)	1	4	Yes	1 of 1	Chemical modification and capture of palmitoylated cysteines
	O49377	VA711_ARATH	Arabidopsis thaliana	Vesicle-associated membrane protein 711 (AtVAMP711) (v-SNARE synaptobrevin 7C) (AtVAMP7C)	1	4	Yes	1 of 1	Chemical modification and capture of palmitoylated cysteines
	Q12241	VAM3_YEAST	Saccharomyces cerevisiae	Syntaxin VAM3 (Vacuolar morphogenesis protein 3)	1	4	No	1 of 1	Chemical modification and capture of palmitoylated cysteines
	P23763	VAMP1_HUMAN	Homo sapiens	Vesicle-associated membrane protein 1 (VAMP-1) (Synaptobrevin-1)	3	2	No	1 of 8	Chemical modification and capture of palmitoylated cysteines
	Q63666	VAMP1_RAT	Rattus norvegicus	Vesicle-associated membrane protein 1 (VAMP-1) (Synaptobrevin-1)	4	5	Yes	1 of 1	Chemical modification and capture of palmitoylated cysteines
	P63027	VAMP2_HUMAN	Homo sapiens	Vesicle-associated membrane protein 2 (VAMP-2) (Synaptobrevin-2)	1	1	No	2 of 8	Chemical modification and capture of palmitoylated cysteines, Metabolic labeling of palmitate
	P63044	VAMP2_MOUSE	Mus musculus	Vesicle-associated membrane protein 2 (VAMP-2) (Synaptobrevin-2)	1	1	No	1 of 6	Chemical modification and capture of palmitoylated cysteines
	P63045	VAMP2_RAT	Rattus norvegicus	Vesicle-associated membrane protein 2 (VAMP-2) (Synaptobrevin-2)	1	1	No	1 of 1	Chemical modification and capture of palmitoylated cysteines
	Q15836	VAMP3_HUMAN	Homo sapiens	Vesicle-associated membrane protein 3 (VAMP-3) (Cellubrevin) (CEB) (Synaptobrevin-3)	1	1	No	6 of 8	Chemical modification and capture of palmitoylated cysteines, Metabolic labeling of palmitate
	P63024	VAMP3_MOUSE	Mus musculus	Vesicle-associated membrane protein 3 (VAMP-3) (Cellubrevin) (CEB) (Synaptobrevin-3)	1	2	No	4 of 6	Chemical modification and capture of palmitoylated cysteines, Metabolic labeling of palmitate
	O75379	VAMP4_HUMAN	Homo sapiens	Vesicle-associated membrane protein 4 (VAMP-4)	2	1	No	5 of 8	Chemical modification and capture of palmitoylated cysteines, Metabolic labeling of palmitate
	O95183	VAMP5_HUMAN	Homo sapiens	Vesicle-associated membrane protein 5 (VAMP-5) (Myobrevin)	1	3	Yes	4 of 8	Chemical modification and capture of palmitoylated cysteines, Metabolic labeling of palmitate
	P51809	VAMP7_HUMAN	Homo sapiens	Vesicle-associated membrane protein 7 (VAMP-7) (Synaptobrevin-like protein 1) (Tetanus-insensitive VAMP) (Ti-VAMP)	3	9	Yes	5 of 8	Chemical modification and capture of palmitoylated cysteines, Metabolic labeling of palmitate
	P70280	VAMP7_MOUSE	Mus musculus	Vesicle-associated membrane protein 7 (VAMP-7) (Synaptobrevin-like protein 1)	1	6	Yes	4 of 6	Chemical modification and capture of palmitoylated cysteines, Metabolic labeling of palmitate
	Q9JHW5	VAMP7_RAT	Rattus norvegicus	Vesicle-associated membrane protein 7 (VAMP-7) (Synaptobrevin-like protein 1)	1	6	Yes	1 of 1	Chemical modification and capture of palmitoylated cysteines
	Q8VZ95	VAP11_ARATH	Arabidopsis thaliana	Vesicle-associated protein 1-1 (Plant VAP homolog 11) (AtPVA11) (VAMP-associated protein 1-1) (Vesicle-associated protein 27-1) [Cleaved into: Vesicle-associated protein 1-1, N-terminally processed]	3	7	Yes	1 of 1	Chemical modification and capture of palmitoylated cysteines
	Q1ECE0	VAP41_ARATH	Arabidopsis thaliana	Vesicle-associated protein 4-1 (Plant VAP homolog 4-1) (AtPVA41) (Protein MEMBRANE-ASSOCIATED MANNITOL-INDUCED) (AtMAMI) (VAMP-associated protein 4-1)	1	2	Yes	1 of 1	Chemical modification and capture of palmitoylated cysteines
	Q9WV55	VAPA_MOUSE	Mus musculus	Vesicle-associated membrane protein-associated protein A (VAMP-A) (VAMP-associated protein A) (VAP-A) (33 kDa VAMP-associated protein) (VAP-33)	1	4	No	1 of 6	Metabolic labeling of palmitate
	Q9Z270	VAPA_RAT	Rattus norvegicus	Vesicle-associated membrane protein-associated protein A (VAMP-A) (VAMP-associated protein A) (VAP-A) (33 kDa VAMP-associated protein) (VAP-33)	1	4	No	1 of 1	Chemical modification and capture of palmitoylated cysteines
	O15498	YKT6_HUMAN	Homo sapiens	Synaptobrevin homolog YKT6 (EC 2.3.1.-)	1	3	Yes	0 of 8

## Sheet: Lipid metabolsim
GO:glycolisis
	UniProt AC	UniProt ID	Organism	Description	Number of isoforms	Max number of cysteines	Predicted to be palmitoylated in cytosolic domains	Number of palmitoyl-proteome studies	Potential false positive
	A6ZI47	A6ZI47_MOUSE	Mus musculus	Fructose-bisphosphate aldolase	1	8	No	1 of 6	Chemical modification and capture of palmitoylated cysteines
	Q9ZSK4	ADF3_ARATH	Arabidopsis thaliana	Actin-depolymerizing factor 3 (ADF-3) (AtADF3)	1	2	Yes	1 of 1	Chemical modification and capture of palmitoylated cysteines
	Q8VDL4	ADPGK_MOUSE	Mus musculus	ADP-dependent glucokinase (ADP-GK) (ADPGK) (EC 2.7.1.147)	3	6	Yes	3 of 6	Chemical modification and capture of palmitoylated cysteines, Metabolic labeling of palmitate
	P04075	ALDOA_HUMAN	Homo sapiens	Fructose-bisphosphate aldolase A (EC 4.1.2.13) (Lung cancer antigen NY-LU-1) (Muscle-type aldolase)	2	8	No	4 of 8	Chemical modification and capture of palmitoylated cysteines, Metabolic labeling of palmitate
	P05064	ALDOA_MOUSE	Mus musculus	Fructose-bisphosphate aldolase A (EC 4.1.2.13) (Aldolase 1) (Muscle-type aldolase)	1	8	No	3 of 6	Chemical modification and capture of palmitoylated cysteines, Metabolic labeling of palmitate
	P09972	ALDOC_HUMAN	Homo sapiens	Fructose-bisphosphate aldolase C (EC 4.1.2.13) (Brain-type aldolase)	1	7	No	2 of 8	Chemical modification and capture of palmitoylated cysteines, Metabolic labeling of palmitate
	P05063	ALDOC_MOUSE	Mus musculus	Fructose-bisphosphate aldolase C (EC 4.1.2.13) (Aldolase 3) (Brain-type aldolase) (Scrapie-responsive protein 2) (Zebrin II)	1	7	No	2 of 6	Chemical modification and capture of palmitoylated cysteines, Metabolic labeling of palmitate
	Q9LEV3	CBSX3_ARATH	Arabidopsis thaliana	CBS domain-containing protein CBSX3, mitochondrial	1	2	No	1 of 1	Chemical modification and capture of palmitoylated cysteines
	O48946	CESA1_ARATH	Arabidopsis thaliana	Cellulose synthase A catalytic subunit 1 [UDP-forming] (AtCesA1) (EC 2.4.1.12) (Protein RADIALLY SWOLLEN 1) (AtRSW1)	1	26	Yes	1 of 1	Chemical modification and capture of palmitoylated cysteines
	Q941L0	CESA3_ARATH	Arabidopsis thaliana	Cellulose synthase A catalytic subunit 3 [UDP-forming] (AtCesA3) (EC 2.4.1.12) (Constitutive expression of VSP1 protein 1) (Isoxaben-resistant protein 1) (Ath-B) (Protein ECTOPIC LIGNIN 1) (Protein RADIALLY SWOLLEN 5) (AtRSW5)	1	25	Yes	1 of 1	Chemical modification and capture of palmitoylated cysteines
	P25696	ENO2_ARATH	Arabidopsis thaliana	Bifunctional enolase 2/transcriptional activator (EC 4.2.1.11) (2-phospho-D-glycerate hydro-lyase 2) (2-phosphoglycerate dehydratase 2) (LOW EXPRESSION OF OSMOTICALLY RESPONSIVE GENES 1)	1	5	No	1 of 1	Chemical modification and capture of palmitoylated cysteines
	P06733	ENOA_HUMAN	Homo sapiens	Alpha-enolase (EC 4.2.1.11) (2-phospho-D-glycerate hydro-lyase) (C-myc promoter-binding protein) (Enolase 1) (MBP-1) (MPB-1) (Non-neural enolase) (NNE) (Phosphopyruvate hydratase) (Plasminogen-binding protein)	2	6	No	3 of 8	Chemical modification and capture of palmitoylated cysteines, Metabolic labeling of palmitate
	P13929	ENOB_HUMAN	Homo sapiens	Beta-enolase (EC 4.2.1.11) (2-phospho-D-glycerate hydro-lyase) (Enolase 3) (Muscle-specific enolase) (MSE) (Skeletal muscle enolase)	3	6	No	1 of 8	Chemical modification and capture of palmitoylated cysteines
	P17183	ENOG_MOUSE	Mus musculus	Gamma-enolase (EC 4.2.1.11) (2-phospho-D-glycerate hydro-lyase) (Enolase 2) (Neural enolase) (Neuron-specific enolase) (NSE)	1	6	No	2 of 6	Chemical modification and capture of palmitoylated cysteines
	Q9SCZ4	FERON_ARATH	Arabidopsis thaliana	Receptor-like protein kinase FERONIA (EC 2.7.11.1) (Protein SIRENE)	1	13	Yes	1 of 1	Chemical modification and capture of palmitoylated cysteines
	P04406	G3P_HUMAN	Homo sapiens	Glyceraldehyde-3-phosphate dehydrogenase (GAPDH) (EC 1.2.1.12) (Peptidyl-cysteine S-nitrosylase GAPDH) (EC 2.6.99.-)	2	3	No	3 of 8	Chemical modification and capture of palmitoylated cysteines, Metabolic labeling of palmitate
	P00360	G3P1_YEAST	Saccharomyces cerevisiae	Glyceraldehyde-3-phosphate dehydrogenase 1 (GAPDH 1) (EC 1.2.1.12)	1	2	No	1 of 1	Chemical modification and capture of palmitoylated cysteines
	Q64467	G3PT_MOUSE	Mus musculus	Glyceraldehyde-3-phosphate dehydrogenase, testis-specific (EC 1.2.1.12) (Spermatogenic cell-specific glyceraldehyde 3-phosphate dehydrogenase 2) (GAPDH-2) (Spermatogenic glyceraldehyde-3-phosphate dehydrogenase)	1	13	Yes	1 of 6	Chemical modification and capture of palmitoylated cysteines
	Q9ESV6	G3PT_RAT	Rattus norvegicus	Glyceraldehyde-3-phosphate dehydrogenase, testis-specific (EC 1.2.1.12) (Spermatogenic cell-specific glyceraldehyde 3-phosphate dehydrogenase 2) (GAPDH-2) (Spermatogenic glyceraldehyde-3-phosphate dehydrogenase)	1	12	Yes	1 of 1	Chemical modification and capture of palmitoylated cysteines
	P06744	G6PI_HUMAN	Homo sapiens	Glucose-6-phosphate isomerase (GPI) (EC 5.3.1.9) (Autocrine motility factor) (AMF) (Neuroleukin) (NLK) (Phosphoglucose isomerase) (PGI) (Phosphohexose isomerase) (PHI) (Sperm antigen 36) (SA-36)	2	5	Yes	2 of 8	Chemical modification and capture of palmitoylated cysteines, Metabolic labeling of palmitate
	P06745	G6PI_MOUSE	Mus musculus	Glucose-6-phosphate isomerase (GPI) (EC 5.3.1.9) (Autocrine motility factor) (AMF) (Neuroleukin) (NLK) (Phosphoglucose isomerase) (PGI) (Phosphohexose isomerase) (PHI)	1	4	No	3 of 6	Chemical modification and capture of palmitoylated cysteines, Metabolic labeling of palmitate
	Q6P6V0	G6PI_RAT	Rattus norvegicus	Glucose-6-phosphate isomerase (GPI) (EC 5.3.1.9) (Autocrine motility factor) (AMF) (Neuroleukin) (NLK) (Phosphoglucose isomerase) (PGI) (Phosphohexose isomerase) (PHI)	1	3	No	1 of 1	Chemical modification and capture of palmitoylated cysteines
	Q9ZRW8	GSTUJ_ARATH	Arabidopsis thaliana	Glutathione S-transferase U19 (AtGSTU19) (EC 2.5.1.18) (GST class-tau member 19) (Glutathione S-transferase 8)	1	1	No	1 of 1	Chemical modification and capture of palmitoylated cysteines
	P17710	HXK1_MOUSE	Mus musculus	Hexokinase-1 (EC 2.7.1.1) (Hexokinase type I) (HK I) (Hexokinase, tumor isozyme)	4	23	Yes	3 of 6	Chemical modification and capture of palmitoylated cysteines, Metabolic labeling of palmitate
	Q09756	HXK1_SCHPO	Schizosaccharomyces pombe	Hexokinase-1 (EC 2.7.1.1)	1	12	Yes	1 of 1	Chemical modification and capture of palmitoylated cysteines
	O08528	HXK2_MOUSE	Mus musculus	Hexokinase-2 (EC 2.7.1.1) (Hexokinase type II) (HK II)	1	26	Yes	1 of 6	Chemical modification and capture of palmitoylated cysteines
	P47857	K6PF_MOUSE	Mus musculus	6-phosphofructokinase, muscle type (EC 2.7.1.11) (Phosphofructo-1-kinase isozyme A) (PFK-A) (Phosphofructokinase-M) (Phosphofructokinase 1) (Phosphohexokinase)	1	15	No	1 of 6	Chemical modification and capture of palmitoylated cysteines
	P16862	K6PF2_YEAST	Saccharomyces cerevisiae	6-phosphofructokinase subunit beta (EC 2.7.1.11) (6PF-1-K subunit beta) (Phosphofructokinase 2) (Phosphohexokinase)	1	11	No	1 of 1	Chemical modification and capture of palmitoylated cysteines
	P12382	K6PL_MOUSE	Mus musculus	6-phosphofructokinase, liver type (EC 2.7.1.11) (Phosphofructo-1-kinase isozyme B) (PFK-B) (Phosphofructokinase 1) (Phosphohexokinase)	1	14	No	2 of 6	Chemical modification and capture of palmitoylated cysteines
	Q01813	K6PP_HUMAN	Homo sapiens	6-phosphofructokinase type C (EC 2.7.1.11) (6-phosphofructokinase, platelet type) (Phosphofructo-1-kinase isozyme C) (PFK-C) (Phosphofructokinase 1) (Phosphohexokinase)	2	22	Yes	2 of 8	Metabolic labeling of palmitate
	Q9WUA3	K6PP_MOUSE	Mus musculus	6-phosphofructokinase type C (EC 2.7.1.11) (Phosphofructo-1-kinase isozyme C) (PFK-C) (Phosphofructokinase 1) (Phosphohexokinase)	2	18	No	2 of 6	Chemical modification and capture of palmitoylated cysteines
	P52489	KPYK2_YEAST	Saccharomyces cerevisiae	Pyruvate kinase 2 (PK 2) (EC 2.7.1.40)	1	5	No	1 of 1	Chemical modification and capture of palmitoylated cysteines
	P14618	KPYM_HUMAN	Homo sapiens	Pyruvate kinase PKM (EC 2.7.1.40) (Cytosolic thyroid hormone-binding protein) (CTHBP) (Opa-interacting protein 3) (OIP-3) (Pyruvate kinase 2/3) (Pyruvate kinase muscle isozyme) (Thyroid hormone-binding protein 1) (THBP1) (Tumor M2-PK) (p58)	3	11	Yes	3 of 8	Chemical modification and capture of palmitoylated cysteines, Metabolic labeling of palmitate
	P52480	KPYM_MOUSE	Mus musculus	Pyruvate kinase PKM (EC 2.7.1.40) (Pyruvate kinase muscle isozyme)	2	10	Yes	3 of 6	Chemical modification and capture of palmitoylated cysteines, Metabolic labeling of palmitate
	P00338	LDHA_HUMAN	Homo sapiens	L-lactate dehydrogenase A chain (LDH-A) (EC 1.1.1.27) (Cell proliferation-inducing gene 19 protein) (LDH muscle subunit) (LDH-M) (Renal carcinoma antigen NY-REN-59)	5	10	Yes	2 of 8	Chemical modification and capture of palmitoylated cysteines, Metabolic labeling of palmitate
	P06151	LDHA_MOUSE	Mus musculus	L-lactate dehydrogenase A chain (LDH-A) (EC 1.1.1.27) (LDH muscle subunit) (LDH-M)	1	6	No	2 of 6	Chemical modification and capture of palmitoylated cysteines, Metabolic labeling of palmitate
	P07195	LDHB_HUMAN	Homo sapiens	L-lactate dehydrogenase B chain (LDH-B) (EC 1.1.1.27) (LDH heart subunit) (LDH-H) (Renal carcinoma antigen NY-REN-46)	1	5	No	3 of 8	Chemical modification and capture of palmitoylated cysteines, Metabolic labeling of palmitate
	P16125	LDHB_MOUSE	Mus musculus	L-lactate dehydrogenase B chain (LDH-B) (EC 1.1.1.27) (LDH heart subunit) (LDH-H)	1	5	No	3 of 6	Chemical modification and capture of palmitoylated cysteines, Metabolic labeling of palmitate
	P42123	LDHB_RAT	Rattus norvegicus	L-lactate dehydrogenase B chain (LDH-B) (EC 1.1.1.27) (LDH heart subunit) (LDH-H)	1	5	No	1 of 1	Chemical modification and capture of palmitoylated cysteines
	O65398	O65398_ARATH	Arabidopsis thaliana	AT1G11840 protein (At1g11840/F12F1_32) (F12F1.32 protein) (Glyoxalase I homolog) (Lactoylglutathione lyase-like protein)	1	1	No	1 of 1	Chemical modification and capture of palmitoylated cysteines
	Q02218	ODO1_HUMAN	Homo sapiens	2-oxoglutarate dehydrogenase, mitochondrial (EC 1.2.4.2) (2-oxoglutarate dehydrogenase complex component E1) (OGDC-E1) (Alpha-ketoglutarate dehydrogenase)	3	22	Yes	1 of 8	Chemical modification and capture of palmitoylated cysteines
	Q60597	ODO1_MOUSE	Mus musculus	2-oxoglutarate dehydrogenase, mitochondrial (EC 1.2.4.2) (2-oxoglutarate dehydrogenase complex component E1) (OGDC-E1) (Alpha-ketoglutarate dehydrogenase)	4	22	Yes	3 of 6	Chemical modification and capture of palmitoylated cysteines, Metabolic labeling of palmitate
	P08559	ODPA_HUMAN	Homo sapiens	Pyruvate dehydrogenase E1 component subunit alpha, somatic form, mitochondrial (EC 1.2.4.1) (PDHE1-A type I)	4	13	Yes	3 of 8	Chemical modification and capture of palmitoylated cysteines
	P35486	ODPA_MOUSE	Mus musculus	Pyruvate dehydrogenase E1 component subunit alpha, somatic form, mitochondrial (EC 1.2.4.1) (PDHE1-A type I)	1	12	Yes	3 of 6	Chemical modification and capture of palmitoylated cysteines, Metabolic labeling of palmitate
	O22263	PDI21_ARATH	Arabidopsis thaliana	Protein disulfide-isomerase like 2-1 (AtPDIL2-1) (EC 5.3.4.1) (P5) (Protein MATERNAL EFFECT EMBRYO ARREST 30) (Protein UNFERTILIZED EMBRYO SAC 5) (Protein disulfide isomerase 11) (AtPDI11) (Protein disulfide-isomerase A6) (Protein disulfide-isomerase like 4-1) (AtPDIL4-1)	1	6	No	1 of 1	Chemical modification and capture of palmitoylated cysteines
	P18669	PGAM1_HUMAN	Homo sapiens	Phosphoglycerate mutase 1 (EC 3.1.3.13) (EC 5.4.2.11) (EC 5.4.2.4) (BPG-dependent PGAM 1) (Phosphoglycerate mutase isozyme B) (PGAM-B)	1	2	No	2 of 8	Chemical modification and capture of palmitoylated cysteines, Metabolic labeling of palmitate
	Q9DBJ1	PGAM1_MOUSE	Mus musculus	Phosphoglycerate mutase 1 (EC 3.1.3.13) (EC 5.4.2.11) (EC 5.4.2.4) (BPG-dependent PGAM 1) (Phosphoglycerate mutase isozyme B) (PGAM-B)	1	2	No	3 of 6	Chemical modification and capture of palmitoylated cysteines, Metabolic labeling of palmitate
	O70250	PGAM2_MOUSE	Mus musculus	Phosphoglycerate mutase 2 (EC 3.1.3.13) (EC 5.4.2.11) (EC 5.4.2.4) (BPG-dependent PGAM 2) (Muscle-specific phosphoglycerate mutase) (Phosphoglycerate mutase isozyme M) (PGAM-M)	1	3	No	1 of 6	Chemical modification and capture of palmitoylated cysteines
	P00558	PGK1_HUMAN	Homo sapiens	Phosphoglycerate kinase 1 (EC 2.7.2.3) (Cell migration-inducing gene 10 protein) (Primer recognition protein 2) (PRP 2)	1	7	Yes	2 of 8	Chemical modification and capture of palmitoylated cysteines, Metabolic labeling of palmitate
	P09411	PGK1_MOUSE	Mus musculus	Phosphoglycerate kinase 1 (EC 2.7.2.3)	1	7	Yes	3 of 6	Chemical modification and capture of palmitoylated cysteines, Metabolic labeling of palmitate
	P09041	PGK2_MOUSE	Mus musculus	Phosphoglycerate kinase 2 (EC 2.7.2.3) (Phosphoglycerate kinase, testis specific)	1	7	Yes	1 of 6	Chemical modification and capture of palmitoylated cysteines
	Q06611	PIP12_ARATH	Arabidopsis thaliana	Aquaporin PIP1-2 (AtPIP1;2) (Plasma membrane intrinsic protein 1b) (PIP1b) (Transmembrane protein A) (AthH2) (TMP-A)	1	4	Yes	1 of 1	Chemical modification and capture of palmitoylated cysteines
	P60174	TPIS_HUMAN	Homo sapiens	Triosephosphate isomerase (TIM) (EC 5.3.1.1) (Triose-phosphate isomerase)	3	5	Yes	1 of 8	Metabolic labeling of palmitate
	P17751	TPIS_MOUSE	Mus musculus	Triosephosphate isomerase (TIM) (EC 5.3.1.1) (Triose-phosphate isomerase)	1	9	No	2 of 6	Chemical modification and capture of palmitoylated cysteines, Metabolic labeling of palmitate
GO:tricarboxylic acid cycle
	UniProt AC	UniProt ID	Organism	Description	Number of isoforms	Max number of cysteines	Predicted to be palmitoylated in cytosolic domains	Number of palmitoyl-proteome studies	Potential false positive
	P13086	SUCA_RAT	Rattus norvegicus	Succinyl-CoA ligase [ADP/GDP-forming] subunit alpha, mitochondrial (EC 6.2.1.4) (EC 6.2.1.5) (Succinyl-CoA synthetase subunit alpha) (SCS-alpha)	1	7	No	1 of 1	Chemical modification and capture of palmitoylated cysteines
	Q9CXV1	DHSD_MOUSE	Mus musculus	Succinate dehydrogenase [ubiquinone] cytochrome b small subunit, mitochondrial (CybS) (CII-4) (QPs3) (Succinate dehydrogenase complex subunit D) (Succinate-ubiquinone oxidoreductase cytochrome b small subunit) (Succinate-ubiquinone reductase membrane anchor subunit)	1	5	Yes	1 of 6	Metabolic labeling of palmitate
	Q8K2B3	SDHA_MOUSE	Mus musculus	Succinate dehydrogenase [ubiquinone] flavoprotein subunit, mitochondrial (EC 1.3.5.1) (Flavoprotein subunit of complex II) (Fp)	1	19	Yes	3 of 6	Chemical modification and capture of palmitoylated cysteines, Metabolic labeling of palmitate
	Q9D051	ODPB_MOUSE	Mus musculus	Pyruvate dehydrogenase E1 component subunit beta, mitochondrial (PDHE1-B) (EC 1.2.4.1)	1	6	No	3 of 6	Chemical modification and capture of palmitoylated cysteines, Metabolic labeling of palmitate
	P08249	MDHM_MOUSE	Mus musculus	Malate dehydrogenase, mitochondrial (EC 1.1.1.37)	1	8	No	3 of 6	Chemical modification and capture of palmitoylated cysteines, Metabolic labeling of palmitate
	Q9WUM5	SUCA_MOUSE	Mus musculus	Succinyl-CoA ligase [ADP/GDP-forming] subunit alpha, mitochondrial (EC 6.2.1.4) (EC 6.2.1.5) (Succinyl-CoA synthetase subunit alpha) (SCS-alpha)	1	6	No	3 of 6	Chemical modification and capture of palmitoylated cysteines, Metabolic labeling of palmitate
	Q9CQA3	SDHB_MOUSE	Mus musculus	Succinate dehydrogenase [ubiquinone] iron-sulfur subunit, mitochondrial (EC 1.3.5.1) (Iron-sulfur subunit of complex II) (Ip)	1	14	Yes	2 of 6	Chemical modification and capture of palmitoylated cysteines, Metabolic labeling of palmitate
	P19262	ODO2_YEAST	Saccharomyces cerevisiae	Dihydrolipoyllysine-residue succinyltransferase component of 2-oxoglutarate dehydrogenase complex, mitochondrial (EC 2.3.1.61) (2-oxoglutarate dehydrogenase complex component E2) (OGDC-E2) (Dihydrolipoamide succinyltransferase component of 2-oxoglutarate dehydrogenase complex)	1	1	No	1 of 1	Chemical modification and capture of palmitoylated cysteines
	P50213	IDH3A_HUMAN	Homo sapiens	Isocitrate dehydrogenase [NAD] subunit alpha, mitochondrial (EC 1.1.1.41) (Isocitric dehydrogenase subunit alpha) (NAD(+)-specific ICDH subunit alpha)	2	8	No	1 of 8	Chemical modification and capture of palmitoylated cysteines
	P48735	IDHP_HUMAN	Homo sapiens	Isocitrate dehydrogenase [NADP], mitochondrial (IDH) (EC 1.1.1.42) (ICD-M) (IDP) (NADP(+)-specific ICDH) (Oxalosuccinate decarboxylase)	1	8	Yes	1 of 8	Metabolic labeling of palmitate
	P36957	ODO2_HUMAN	Homo sapiens	Dihydrolipoyllysine-residue succinyltransferase component of 2-oxoglutarate dehydrogenase complex, mitochondrial (EC 2.3.1.61) (2-oxoglutarate dehydrogenase complex component E2) (OGDC-E2) (Dihydrolipoamide succinyltransferase component of 2-oxoglutarate dehydrogenase complex) (E2K)	1	6	Yes	2 of 8	Chemical modification and capture of palmitoylated cysteines
	P10515	ODP2_HUMAN	Homo sapiens	Dihydrolipoyllysine-residue acetyltransferase component of pyruvate dehydrogenase complex, mitochondrial (EC 2.3.1.12) (70 kDa mitochondrial autoantigen of primary biliary cirrhosis) (PBC) (Dihydrolipoamide acetyltransferase component of pyruvate dehydrogenase complex) (M2 antigen complex 70 kDa subunit) (Pyruvate dehydrogenase complex component E2) (PDC-E2) (PDCE2)	1	9	Yes	3 of 8	Chemical modification and capture of palmitoylated cysteines, Metabolic labeling of palmitate
	Q99798	ACON_HUMAN	Homo sapiens	Aconitate hydratase, mitochondrial (Aconitase) (EC 4.2.1.3) (Citrate hydro-lyase)	1	13	No	1 of 8	Metabolic labeling of palmitate
	P09622	DLDH_HUMAN	Homo sapiens	Dihydrolipoyl dehydrogenase, mitochondrial (EC 1.8.1.4) (Dihydrolipoamide dehydrogenase) (Glycine cleavage system L protein)	1	10	Yes	1 of 8	Chemical modification and capture of palmitoylated cysteines
	P40926	MDHM_HUMAN	Homo sapiens	Malate dehydrogenase, mitochondrial (EC 1.1.1.37)	1	8	No	2 of 8	Chemical modification and capture of palmitoylated cysteines, Metabolic labeling of palmitate
	Q13423	NNTM_HUMAN	Homo sapiens	NAD(P) transhydrogenase, mitochondrial (EC 1.6.1.2) (Nicotinamide nucleotide transhydrogenase) (Pyridine nucleotide transhydrogenase)	1	13	Yes	3 of 8	Chemical modification and capture of palmitoylated cysteines, Metabolic labeling of palmitate
	Q02218	ODO1_HUMAN	Homo sapiens	2-oxoglutarate dehydrogenase, mitochondrial (EC 1.2.4.2) (2-oxoglutarate dehydrogenase complex component E1) (OGDC-E1) (Alpha-ketoglutarate dehydrogenase)	3	22	Yes	1 of 8	Chemical modification and capture of palmitoylated cysteines
	P08559	ODPA_HUMAN	Homo sapiens	Pyruvate dehydrogenase E1 component subunit alpha, somatic form, mitochondrial (EC 1.2.4.1) (PDHE1-A type I)	4	13	Yes	3 of 8	Chemical modification and capture of palmitoylated cysteines
	P11177	ODPB_HUMAN	Homo sapiens	Pyruvate dehydrogenase E1 component subunit beta, mitochondrial (PDHE1-B) (EC 1.2.4.1)	3	6	No	2 of 8	Chemical modification and capture of palmitoylated cysteines, Metabolic labeling of palmitate
	P31040	SDHA_HUMAN	Homo sapiens	Succinate dehydrogenase [ubiquinone] flavoprotein subunit, mitochondrial (EC 1.3.5.1) (Flavoprotein subunit of complex II) (Fp)	1	18	Yes	2 of 8	Chemical modification and capture of palmitoylated cysteines, Metabolic labeling of palmitate
	P21912	SDHB_HUMAN	Homo sapiens	Succinate dehydrogenase [ubiquinone] iron-sulfur subunit, mitochondrial (EC 1.3.5.1) (Iron-sulfur subunit of complex II) (Ip)	1	14	Yes	1 of 8	Chemical modification and capture of palmitoylated cysteines
	Q9D2G2	ODO2_MOUSE	Mus musculus	Dihydrolipoyllysine-residue succinyltransferase component of 2-oxoglutarate dehydrogenase complex, mitochondrial (EC 2.3.1.61) (2-oxoglutarate dehydrogenase complex component E2) (OGDC-E2) (Dihydrolipoamide succinyltransferase component of 2-oxoglutarate dehydrogenase complex) (E2K)	2	6	Yes	1 of 6	Chemical modification and capture of palmitoylated cysteines
	Q8BMF4	ODP2_MOUSE	Mus musculus	Dihydrolipoyllysine-residue acetyltransferase component of pyruvate dehydrogenase complex, mitochondrial (EC 2.3.1.12) (Dihydrolipoamide acetyltransferase component of pyruvate dehydrogenase complex) (Pyruvate dehydrogenase complex component E2) (PDC-E2) (PDCE2)	1	10	Yes	2 of 6	Chemical modification and capture of palmitoylated cysteines, Metabolic labeling of palmitate
	Q99KI0	ACON_MOUSE	Mus musculus	Aconitate hydratase, mitochondrial (Aconitase) (EC 4.2.1.3) (Citrate hydro-lyase)	1	13	No	4 of 6	Chemical modification and capture of palmitoylated cysteines, Metabolic labeling of palmitate
	Q9CZB0	C560_MOUSE	Mus musculus	Succinate dehydrogenase cytochrome b560 subunit, mitochondrial (Integral membrane protein CII-3) (QPs-1) (QPs1)	1	4	Yes	1 of 6	Metabolic labeling of palmitate
	Q9CZU6	CISY_MOUSE	Mus musculus	Citrate synthase, mitochondrial (EC 2.3.3.1)	1	5	No	2 of 6	Chemical modification and capture of palmitoylated cysteines, Metabolic labeling of palmitate
	P97807	FUMH_MOUSE	Mus musculus	Fumarate hydratase, mitochondrial (Fumarase) (EC 4.2.1.2) (EF-3)	2	4	No	2 of 6	Chemical modification and capture of palmitoylated cysteines, Metabolic labeling of palmitate
	Q9D6R2	IDH3A_MOUSE	Mus musculus	Isocitrate dehydrogenase [NAD] subunit alpha, mitochondrial (EC 1.1.1.41) (Isocitric dehydrogenase subunit alpha) (NAD(+)-specific ICDH subunit alpha)	2	8	No	3 of 6	Chemical modification and capture of palmitoylated cysteines, Metabolic labeling of palmitate
	O88844	IDHC_MOUSE	Mus musculus	Isocitrate dehydrogenase [NADP] cytoplasmic (IDH) (EC 1.1.1.42) (Cytosolic NADP-isocitrate dehydrogenase) (IDP) (NADP(+)-specific ICDH) (Oxalosuccinate decarboxylase)	1	7	Yes	2 of 6	Chemical modification and capture of palmitoylated cysteines, Metabolic labeling of palmitate
	P54071	IDHP_MOUSE	Mus musculus	Isocitrate dehydrogenase [NADP], mitochondrial (IDH) (EC 1.1.1.42) (ICD-M) (IDP) (NADP(+)-specific ICDH) (Oxalosuccinate decarboxylase)	1	8	Yes	2 of 6	Chemical modification and capture of palmitoylated cysteines, Metabolic labeling of palmitate
	P14152	MDHC_MOUSE	Mus musculus	Malate dehydrogenase, cytoplasmic (EC 1.1.1.37) (Cytosolic malate dehydrogenase)	1	3	No	3 of 6	Chemical modification and capture of palmitoylated cysteines, Metabolic labeling of palmitate
	Q60597	ODO1_MOUSE	Mus musculus	2-oxoglutarate dehydrogenase, mitochondrial (EC 1.2.4.2) (2-oxoglutarate dehydrogenase complex component E1) (OGDC-E1) (Alpha-ketoglutarate dehydrogenase)	4	22	Yes	3 of 6	Chemical modification and capture of palmitoylated cysteines, Metabolic labeling of palmitate
	P35486	ODPA_MOUSE	Mus musculus	Pyruvate dehydrogenase E1 component subunit alpha, somatic form, mitochondrial (EC 1.2.4.1) (PDHE1-A type I)	1	12	Yes	3 of 6	Chemical modification and capture of palmitoylated cysteines, Metabolic labeling of palmitate
	Q9Z2I9	SUCB1_MOUSE	Mus musculus	Succinyl-CoA ligase [ADP-forming] subunit beta, mitochondrial (EC 6.2.1.5) (ATP-specific succinyl-CoA synthetase subunit beta) (Succinyl-CoA synthetase beta-A chain) (SCS-betaA)	1	6	No	1 of 6	Chemical modification and capture of palmitoylated cysteines
	Q91VA7	Q91VA7_MOUSE	Mus musculus	Isocitrate dehydrogenase 3 (NAD+) beta (Protein Idh3b) (Tumor-related protein)	1	5	Yes	1 of 6	Chemical modification and capture of palmitoylated cysteines
	O88989	MDHC_RAT	Rattus norvegicus	Malate dehydrogenase, cytoplasmic (EC 1.1.1.37) (Cytosolic malate dehydrogenase)	1	3	No	1 of 1	Chemical modification and capture of palmitoylated cysteines
	O94552	FUMH_SCHPO	Schizosaccharomyces pombe	Fumarate hydratase, mitochondrial (Fumarase) (EC 4.2.1.2)	1	10	No	1 of 1	Chemical modification and capture of palmitoylated cysteines
	O74882	SDH3_SCHPO	Schizosaccharomyces pombe	Succinate dehydrogenase cytochrome B subunit, mitochondrial	1	2	Yes	1 of 1	Chemical modification and capture of palmitoylated cysteines
