# Supplementary material for: SwissPalm: Protein Palmitoylation database
Source: F1000Res. 2015 Jul 16;4:261. [Version 1] doi: 10.12688/f1000research.6464.1 (PMC4544385; doi:10.12688/f1000research.6464.1)
Supplement: Supplementary file 6 [file f1000research-4-6936-s0005.tgz]

Archive with 1 entries (1 files):
- e8771e04-de3e-441e-8630-838e3ca0e960.xlsx
