# Supplementary material for: SwissPalm: Protein Palmitoylation database
Source: F1000Res. 2015 Jul 16;4:261. [Version 1] doi: 10.12688/f1000research.6464.1 (PMC4544385; doi:10.12688/f1000research.6464.1)
Supplement: Supplementary file 6 [file f1000research-4-6936-s0005.tgz › e8771e04-de3e-441e-8630-838e3ca0e960.xlsx]

## Sheet: 470 human 2 tech + targeted
UniProt AC	UniProt ID	First part UniProt ID	UniProt status	Organism	Gene names	Description	Number of isoforms	Max number of cysteines	Predicted to be palmitoylated	Predicted to be palmitoylated in cytosolic domains	Protein has hits?	Number of palmitoyl-proteome studies	Only in internal studies	Number of palmitoyl-proteome studies where the protein appears in a high confidence hit list	Number of targeted studies	Technique categories	Number of sites
O75955	FLOT1_HUMAN	FLOT1	Reviewed	Homo sapiens	FLOT1	Flotillin-1	1	4	Yes	Yes	Yes	6 of 8	No	2	0	Chemical modification and capture of palmitoylated cysteines, Metabolic labeling of palmitate	0
Q9H1E5	TMX4_HUMAN	TMX4	Reviewed	Homo sapiens	TMX4, KIAA1162, TXNDC13, PSEC0095, UNQ475/PRO938	Thioredoxin-related transmembrane protein 4 (Thioredoxin domain-containing protein 13)	1	6	Yes	Yes	Yes	3 of 8	No	0	0	Chemical modification and capture of palmitoylated cysteines, Metabolic labeling of palmitate	0
Q92854	SEM4D_HUMAN	SEM4D	Reviewed	Homo sapiens	SEMA4D, C9orf164, CD100, SEMAJ	Semaphorin-4D (A8) (BB18) (GR3) (CD antigen CD100)	2	24	Yes	Yes	Yes	2 of 8	No	0	0	Chemical modification and capture of palmitoylated cysteines, Metabolic labeling of palmitate	0
Q9H813	TM206_HUMAN	TM206	Reviewed	Homo sapiens	TMEM206, C1orf75	Transmembrane protein 206	2	6	No	No	Yes	2 of 8	No	1	0	Chemical modification and capture of palmitoylated cysteines, Metabolic labeling of palmitate	0
Q15046	SYK_HUMAN	SYK	Reviewed	Homo sapiens	KARS, KIAA0070	Lysine--tRNA ligase (EC 6.1.1.6) (Lysyl-tRNA synthetase) (LysRS)	2	8	No	No	Yes	2 of 8	No	0	0	Chemical modification and capture of palmitoylated cysteines, Metabolic labeling of palmitate	0
O75781	PALM_HUMAN	PALM	Reviewed	Homo sapiens	PALM, KIAA0270	Paralemmin-1 (Paralemmin)	2	3	Yes	Yes	Yes	1 of 8	Yes	1	1	Chemical modification and capture of palmitoylated cysteines	0
P00403	COX2_HUMAN	COX2	Reviewed	Homo sapiens	MT-CO2, COII, COXII, MTCO2	Cytochrome c oxidase subunit 2 (Cytochrome c oxidase polypeptide II)	1	3	No	No	Yes	2 of 8	No	0	0	Chemical modification and capture of palmitoylated cysteines, Metabolic labeling of palmitate	0
P52566	GDIR2_HUMAN	GDIR2	Reviewed	Homo sapiens	ARHGDIB, GDIA2, GDID4, RAP1GN1	Rho GDP-dissociation inhibitor 2 (Rho GDI 2) (Ly-GDI) (Rho-GDI beta)	1	1	No	No	Yes	2 of 8	No	0	0	Chemical modification and capture of palmitoylated cysteines, Metabolic labeling of palmitate	0
P84095	RHOG_HUMAN	RHOG	Reviewed	Homo sapiens	RHOG, ARHG	Rho-related GTP-binding protein RhoG	1	8	Yes	Yes	Yes	3 of 8	No	0	0	Chemical modification and capture of palmitoylated cysteines, Metabolic labeling of palmitate	0
Q15366	PCBP2_HUMAN	PCBP2	Reviewed	Homo sapiens	PCBP2	Poly(rC)-binding protein 2 (Alpha-CP2) (Heterogeneous nuclear ribonucleoprotein E2) (hnRNP E2)	6	7	No	No	Yes	2 of 8	No	0	0	Chemical modification and capture of palmitoylated cysteines, Metabolic labeling of palmitate	0
Q00839	HNRPU_HUMAN	HNRPU	Reviewed	Homo sapiens	HNRNPU, HNRPU, SAFA, U21.1	Heterogeneous nuclear ribonucleoprotein U (hnRNP U) (Scaffold attachment factor A) (SAF-A) (p120) (pp120)	2	13	No	No	Yes	2 of 8	No	1	0	Chemical modification and capture of palmitoylated cysteines, Metabolic labeling of palmitate	0
P06748	NPM_HUMAN	NPM	Reviewed	Homo sapiens	NPM1, NPM	Nucleophosmin (NPM) (Nucleolar phosphoprotein B23) (Nucleolar protein NO38) (Numatrin)	3	3	Yes	Yes	Yes	2 of 8	No	1	0	Chemical modification and capture of palmitoylated cysteines, Metabolic labeling of palmitate	0
P30411	BKRB2_HUMAN	BKRB2	Reviewed	Homo sapiens	BDKRB2, BKR2	B2 bradykinin receptor (B2R) (BK-2 receptor)	2	14	Yes	Yes	Yes	0 of 8	NA	0	1		2
Q9UNK0	STX8_HUMAN	STX8	Reviewed	Homo sapiens	STX8	Syntaxin-8	1	2	Yes	Yes	Yes	4 of 8	No	3	1	Chemical modification and capture of palmitoylated cysteines, Metabolic labeling of palmitate	1
Q9Y3E5	PTH2_HUMAN	PTH2	Reviewed	Homo sapiens	PTRH2, BIT1, PTH2, CGI-147	Peptidyl-tRNA hydrolase 2, mitochondrial (PTH 2) (EC 3.1.1.29) (Bcl-2 inhibitor of transcription 1)	1	5	No	No	Yes	5 of 8	No	2	1	Chemical modification and capture of palmitoylated cysteines, Metabolic labeling of palmitate	0
P30460	1B08_HUMAN	1B08	Reviewed	Homo sapiens	HLA-B, HLAB, Gag	HLA class I histocompatibility antigen, B-8 alpha chain (MHC class I antigen B*8)	1	6	Yes	Yes	Yes	2 of 8	No	0	0	Chemical modification and capture of palmitoylated cysteines, Metabolic labeling of palmitate	0
Q13509	TBB3_HUMAN	TBB3	Reviewed	Homo sapiens	TUBB3, TUBB4	Tubulin beta-3 chain (Tubulin beta-4 chain) (Tubulin beta-III)	1	8	Yes	Yes	Yes	2 of 8	No	1	0	Chemical modification and capture of palmitoylated cysteines, Metabolic labeling of palmitate	0
P16070	CD44_HUMAN	CD44	Reviewed	Homo sapiens	CD44, LHR, MDU2, MDU3, MIC4	CD44 antigen (CDw44) (Epican) (Extracellular matrix receptor III) (ECMR-III) (GP90 lymphocyte homing/adhesion receptor) (HUTCH-I) (Heparan sulfate proteoglycan) (Hermes antigen) (Hyaluronate receptor) (Phagocytic glycoprotein 1) (PGP-1) (Phagocytic glycoprotein I) (PGP-I) (CD antigen CD44)	19	9	No	No	Yes	4 of 8	No	1	2	Chemical modification and capture of palmitoylated cysteines	2
P43353	AL3B1_HUMAN	AL3B1	Reviewed	Homo sapiens	ALDH3B1, ALDH7	Aldehyde dehydrogenase family 3 member B1 (EC 1.2.1.5) (Aldehyde dehydrogenase 7)	2	11	Yes	Yes	Yes	1 of 8	Yes	1	1	Chemical modification and capture of palmitoylated cysteines	1
P60880	SNP25_HUMAN	SNP25	Reviewed	Homo sapiens	SNAP25, SNAP	Synaptosomal-associated protein 25 (SNAP-25) (Super protein) (SUP) (Synaptosomal-associated 25 kDa protein)	2	4	Yes	Yes	Yes	0 of 8	NA	0	3		0
P63000	RAC1_HUMAN	RAC1	Reviewed	Homo sapiens	RAC1, TC25, MIG5	Ras-related C3 botulinum toxin substrate 1 (Cell migration-inducing gene 5 protein) (Ras-like protein TC25) (p21-Rac1)	2	7	Yes	Yes	Yes	1 of 8	No	0	1	Chemical modification and capture of palmitoylated cysteines	1
P15941	MUC1_HUMAN	MUC1	Reviewed	Homo sapiens	MUC1, PUM	Mucin-1 (MUC-1) (Breast carcinoma-associated antigen DF3) (Cancer antigen 15-3) (CA 15-3) (Carcinoma-associated mucin) (Episialin) (H23AG) (Krebs von den Lungen-6) (KL-6) (PEMT) (Peanut-reactive urinary mucin) (PUM) (Polymorphic epithelial mucin) (PEM) (Tumor-associated epithelial membrane antigen) (EMA) (Tumor-associated mucin) (CD antigen CD227) [Cleaved into: Mucin-1 subunit alpha (MUC1-NT) (M…	17	6	Yes	Yes	Yes	1 of 8	No	1	1	Chemical modification and capture of palmitoylated cysteines	2
P26006	ITA3_HUMAN	ITA3	Reviewed	Homo sapiens	ITGA3, MSK18	Integrin alpha-3 (CD49 antigen-like family member C) (FRP-2) (Galactoprotein B3) (GAPB3) (VLA-3 subunit alpha) (CD antigen CD49c) [Cleaved into: Integrin alpha-3 heavy chain; Integrin alpha-3 light chain]	2	21	No	No	Yes	3 of 8	No	0	2	Chemical modification and capture of palmitoylated cysteines	0
P02768	ALBU_HUMAN	ALBU	Reviewed	Homo sapiens	ALB, GIG20, GIG42, PRO0903, PRO1708, PRO2044, PRO2619, PRO2675, UNQ696/PRO1341	Serum albumin	2	35	Yes	Yes	Yes	2 of 8	No	1	0	Chemical modification and capture of palmitoylated cysteines, Metabolic labeling of palmitate	0
O00559	RCAS1_HUMAN	RCAS1	Reviewed	Homo sapiens	EBAG9, RCAS1	Receptor-binding cancer antigen expressed on SiSo cells (Cancer-associated surface antigen RCAS1) (Estrogen receptor-binding fragment-associated gene 9 protein)	1	3	Yes	Yes	Yes	2 of 8	No	2	1	Chemical modification and capture of palmitoylated cysteines, Metabolic labeling of palmitate	0
P60953	CDC42_HUMAN	CDC42	Reviewed	Homo sapiens	CDC42	Cell division control protein 42 homolog (G25K GTP-binding protein)	2	7	Yes	Yes	Yes	3 of 8	No	0	0	Chemical modification and capture of palmitoylated cysteines, Metabolic labeling of palmitate	0
P46782	RS5_HUMAN	RS5	Reviewed	Homo sapiens	RPS5	40S ribosomal protein S5 [Cleaved into: 40S ribosomal protein S5, N-terminally processed]	1	3	No	No	Yes	5 of 8	No	1	0	Chemical modification and capture of palmitoylated cysteines, Metabolic labeling of palmitate	0
O15126	SCAM1_HUMAN	SCAM1	Reviewed	Homo sapiens	SCAMP1, SCAMP	Secretory carrier-associated membrane protein 1 (Secretory carrier membrane protein 1)	2	7	Yes	Yes	Yes	5 of 8	No	3	0	Chemical modification and capture of palmitoylated cysteines, Metabolic labeling of palmitate	0
P14866	HNRPL_HUMAN	HNRPL	Reviewed	Homo sapiens	HNRNPL, HNRPL, P/OKcl.14	Heterogeneous nuclear ribonucleoprotein L (hnRNP L)	2	11	Yes	Yes	Yes	3 of 8	No	0	0	Chemical modification and capture of palmitoylated cysteines, Metabolic labeling of palmitate	0
P68363	TBA1B_HUMAN	TBA1B	Reviewed	Homo sapiens	TUBA1B	Tubulin alpha-1B chain (Alpha-tubulin ubiquitous) (Tubulin K-alpha-1) (Tubulin alpha-ubiquitous chain)	1	12	Yes	Yes	Yes	2 of 8	No	1	0	Chemical modification and capture of palmitoylated cysteines, Metabolic labeling of palmitate	0
P17987	TCPA_HUMAN	TCPA	Reviewed	Homo sapiens	TCP1, CCT1, CCTA	T-complex protein 1 subunit alpha (TCP-1-alpha) (CCT-alpha)	1	9	No	No	Yes	3 of 8	No	1	0	Chemical modification and capture of palmitoylated cysteines, Metabolic labeling of palmitate	0
P51148	RAB5C_HUMAN	RAB5C	Reviewed	Homo sapiens	RAB5C, RABL	Ras-related protein Rab-5C (L1880) (RAB5L)	2	4	Yes	Yes	Yes	4 of 8	No	1	0	Chemical modification and capture of palmitoylated cysteines, Metabolic labeling of palmitate	0
Q9H0R3	TM222_HUMAN	TM222	Reviewed	Homo sapiens	TMEM222, C1orf160	Transmembrane protein 222	2	7	Yes	Yes	Yes	4 of 8	No	0	0	Chemical modification and capture of palmitoylated cysteines, Metabolic labeling of palmitate	0
P30519	HMOX2_HUMAN	HMOX2	Reviewed	Homo sapiens	HMOX2, HO2	Heme oxygenase 2 (HO-2) (EC 1.14.99.3)	1	3	No	No	Yes	2 of 8	No	1	0	Chemical modification and capture of palmitoylated cysteines, Metabolic labeling of palmitate	0
P06733	ENOA_HUMAN	ENOA	Reviewed	Homo sapiens	ENO1, ENO1L1, MBPB1, MPB1	Alpha-enolase (EC 4.2.1.11) (2-phospho-D-glycerate hydro-lyase) (C-myc promoter-binding protein) (Enolase 1) (MBP-1) (MPB-1) (Non-neural enolase) (NNE) (Phosphopyruvate hydratase) (Plasminogen-binding protein)	2	6	No	No	Yes	3 of 8	No	1	0	Chemical modification and capture of palmitoylated cysteines, Metabolic labeling of palmitate	0
P30825	CTR1_HUMAN	CTR1	Reviewed	Homo sapiens	SLC7A1, ATRC1, ERR, REC1L	High affinity cationic amino acid transporter 1 (CAT-1) (CAT1) (Ecotropic retroviral leukemia receptor homolog) (Ecotropic retrovirus receptor homolog) (ERR) (Solute carrier family 7 member 1) (System Y+ basic amino acid transporter)	1	15	Yes	Yes	Yes	3 of 8	No	2	0	Chemical modification and capture of palmitoylated cysteines, Metabolic labeling of palmitate	0
O60831	PRAF2_HUMAN	PRAF2	Reviewed	Homo sapiens	PRAF2, JM4	PRA1 family protein 2	1	6	No	No	Yes	4 of 8	No	2	0	Chemical modification and capture of palmitoylated cysteines, Metabolic labeling of palmitate	0
Q9NRR3	C42S2_HUMAN	C42S2	Reviewed	Homo sapiens	CDC42SE2, SPEC2	CDC42 small effector protein 2 (Small effector of CDC42 protein 2)	1	3	Yes	Yes	Yes	3 of 8	No	0	0	Chemical modification and capture of palmitoylated cysteines, Metabolic labeling of palmitate	0
P51149	RAB7A_HUMAN	RAB7A	Reviewed	Homo sapiens	RAB7A, RAB7	Ras-related protein Rab-7a	1	5	Yes	Yes	Yes	2 of 8	No	0	0	Chemical modification and capture of palmitoylated cysteines, Metabolic labeling of palmitate	0
P00338	LDHA_HUMAN	LDHA	Reviewed	Homo sapiens	LDHA, PIG19	L-lactate dehydrogenase A chain (LDH-A) (EC 1.1.1.27) (Cell proliferation-inducing gene 19 protein) (LDH muscle subunit) (LDH-M) (Renal carcinoma antigen NY-REN-59)	5	10	Yes	Yes	Yes	2 of 8	No	1	0	Chemical modification and capture of palmitoylated cysteines, Metabolic labeling of palmitate	0
P61026	RAB10_HUMAN	RAB10	Reviewed	Homo sapiens	RAB10	Ras-related protein Rab-10	1	4	Yes	Yes	Yes	4 of 8	No	0	0	Chemical modification and capture of palmitoylated cysteines, Metabolic labeling of palmitate	0
Q8TB61	S35B2_HUMAN	S35B2	Reviewed	Homo sapiens	SLC35B2, PAPST1, PSEC0149	Adenosine 3'-phospho 5'-phosphosulfate transporter 1 (PAPS transporter 1) (Putative MAPK-activating protein PM15) (Putative NF-kappa-B-activating protein 48) (Solute carrier family 35 member B2)	3	10	Yes	Yes	Yes	2 of 8	No	1	0	Chemical modification and capture of palmitoylated cysteines, Metabolic labeling of palmitate	0
Q9H9B4	SFXN1_HUMAN	SFXN1	Reviewed	Homo sapiens	SFXN1	Sideroflexin-1 (Tricarboxylate carrier protein) (TCC)	1	5	Yes	Yes	Yes	2 of 8	No	0	0	Chemical modification and capture of palmitoylated cysteines, Metabolic labeling of palmitate	0
P25398	RS12_HUMAN	RS12	Reviewed	Homo sapiens	RPS12	40S ribosomal protein S12	1	7	No	No	Yes	2 of 8	No	0	0	Chemical modification and capture of palmitoylated cysteines, Metabolic labeling of palmitate	0
Q15233	NONO_HUMAN	NONO	Reviewed	Homo sapiens	NONO, NRB54	Non-POU domain-containing octamer-binding protein (NonO protein) (54 kDa nuclear RNA- and DNA-binding protein) (55 kDa nuclear protein) (DNA-binding p52/p100 complex, 52 kDa subunit) (NMT55) (p54(nrb)) (p54nrb)	2	2	No	No	Yes	3 of 8	No	0	0	Chemical modification and capture of palmitoylated cysteines, Metabolic labeling of palmitate	0
Q9Y228	T3JAM_HUMAN	T3JAM	Reviewed	Homo sapiens	TRAF3IP3, T3JAM	TRAF3-interacting JNK-activating modulator (TRAF3-interacting protein 3)	3	13	Yes	Yes	Yes	3 of 8	No	2	0	Chemical modification and capture of palmitoylated cysteines, Metabolic labeling of palmitate	0
P68036	UB2L3_HUMAN	UB2L3	Reviewed	Homo sapiens	UBE2L3, UBCE7, UBCH7	Ubiquitin-conjugating enzyme E2 L3 (EC 6.3.2.19) (L-UBC) (UbcH7) (Ubiquitin carrier protein L3) (Ubiquitin-conjugating enzyme E2-F1) (Ubiquitin-protein ligase L3)	3	3	Yes	Yes	Yes	2 of 8	No	0	0	Chemical modification and capture of palmitoylated cysteines, Metabolic labeling of palmitate	0
P63261	ACTG_HUMAN	ACTG	Reviewed	Homo sapiens	ACTG1, ACTB, ACTG	Actin, cytoplasmic 2 (Gamma-actin) [Cleaved into: Actin, cytoplasmic 2, N-terminally processed]	1	6	Yes	Yes	Yes	3 of 8	No	1	0	Chemical modification and capture of palmitoylated cysteines, Metabolic labeling of palmitate	0
P13796	PLSL_HUMAN	PLSL	Reviewed	Homo sapiens	LCP1, PLS2	Plastin-2 (L-plastin) (LC64P) (Lymphocyte cytosolic protein 1) (LCP-1)	1	10	No	No	Yes	2 of 8	No	1	0	Chemical modification and capture of palmitoylated cysteines, Metabolic labeling of palmitate	0
Q9P2J5	SYLC_HUMAN	SYLC	Reviewed	Homo sapiens	LARS, KIAA1352	Leucine--tRNA ligase, cytoplasmic (EC 6.1.1.4) (Leucyl-tRNA synthetase) (LeuRS)	1	21	Yes	Yes	Yes	2 of 8	No	1	0	Chemical modification and capture of palmitoylated cysteines, Metabolic labeling of palmitate	0
P05067	A4_HUMAN	A4	Reviewed	Homo sapiens	APP, A4, AD1	Amyloid beta A4 protein (ABPP) (APPI) (APP) (Alzheimer disease amyloid protein) (Cerebral vascular amyloid peptide) (CVAP) (PreA4) (Protease nexin-II) (PN-II) [Cleaved into: N-APP; Soluble APP-alpha (S-APP-alpha); Soluble APP-beta (S-APP-beta); C99; Beta-amyloid protein 42 (Beta-APP42); Beta-amyloid protein 40 (Beta-APP40); C83; P3(42); P3(40); C80; Gamma-secretase C-terminal fragment 59 (Amyloid…	11	18	Yes	Yes	Yes	0 of 8	NA	0	1		2
Q9C0B5	ZDHC5_HUMAN	ZDHC5	Reviewed	Homo sapiens	ZDHHC5, KIAA1748, ZNF375	Palmitoyltransferase ZDHHC5 (EC 2.3.1.225) (Zinc finger DHHC domain-containing protein 5) (DHHC-5) (Zinc finger protein 375)	2	13	Yes	Yes	Yes	2 of 8	No	1	0	Chemical modification and capture of palmitoylated cysteines, Metabolic labeling of palmitate	0
P13569	CFTR_HUMAN	CFTR	Reviewed	Homo sapiens	CFTR, ABCC7	Cystic fibrosis transmembrane conductance regulator (CFTR) (ATP-binding cassette sub-family C member 7) (Channel conductance-controlling ATPase) (EC 3.6.3.49) (cAMP-dependent chloride channel)	3	18	Yes	Yes	Yes	0 of 8	NA	0	2		2
Q07812	BAX_HUMAN	BAX	Reviewed	Homo sapiens	BAX, BCL2L4	Apoptosis regulator BAX (Bcl-2-like protein 4) (Bcl2-L-4)	8	4	No	No	Yes	0 of 8	NA	0	1		1
P24588	AKAP5_HUMAN	AKAP5	Reviewed	Homo sapiens	AKAP5, AKAP79	A-kinase anchor protein 5 (AKAP-5) (A-kinase anchor protein 79 kDa) (AKAP 79) (H21) (cAMP-dependent protein kinase regulatory subunit II high affinity-binding protein)	1	5	No	No	Yes	0 of 8	NA	0	2		2
P42858	HD_HUMAN	HD	Reviewed	Homo sapiens	HTT, HD, IT15	Huntingtin (Huntington disease protein) (HD protein)	1	70	Yes	Yes	Yes	0 of 8	NA	0	4		1
Q9NRD5	PICK1_HUMAN	PICK1	Reviewed	Homo sapiens	PICK1, PRKCABP	PRKCA-binding protein (Protein interacting with C kinase 1) (Protein kinase C-alpha-binding protein)	1	8	No	No	Yes	0 of 8	NA	0	1		0
P25705	ATPA_HUMAN	ATPA	Reviewed	Homo sapiens	ATP5A1, ATP5A, ATP5AL2, ATPM	ATP synthase subunit alpha, mitochondrial	2	2	No	No	Yes	3 of 8	No	1	0	Chemical modification and capture of palmitoylated cysteines, Metabolic labeling of palmitate	0
P28907	CD38_HUMAN	CD38	Reviewed	Homo sapiens	CD38	ADP-ribosyl cyclase 1 (EC 3.2.2.5) (Cyclic ADP-ribose hydrolase 1) (cADPr hydrolase 1) (T10) (CD antigen CD38)	2	16	Yes	Yes	Yes	3 of 8	No	1	0	Chemical modification and capture of palmitoylated cysteines, Metabolic labeling of palmitate	0
P06744	G6PI_HUMAN	G6PI	Reviewed	Homo sapiens	GPI	Glucose-6-phosphate isomerase (GPI) (EC 5.3.1.9) (Autocrine motility factor) (AMF) (Neuroleukin) (NLK) (Phosphoglucose isomerase) (PGI) (Phosphohexose isomerase) (PHI) (Sperm antigen 36) (SA-36)	2	5	Yes	Yes	Yes	2 of 8	No	1	0	Chemical modification and capture of palmitoylated cysteines, Metabolic labeling of palmitate	0
P43250	GRK6_HUMAN	GRK6	Reviewed	Homo sapiens	GRK6, GPRK6	G protein-coupled receptor kinase 6 (EC 2.7.11.16) (G protein-coupled receptor kinase GRK6)	3	22	Yes	Yes	Yes	1 of 8	No	0	0	Chemical modification and capture of palmitoylated cysteines	3
P78417	GSTO1_HUMAN	GSTO1	Reviewed	Homo sapiens	GSTO1, GSTTLP28	Glutathione S-transferase omega-1 (GSTO-1) (EC 2.5.1.18) (Glutathione S-transferase omega 1-1) (GSTO 1-1) (Glutathione-dependent dehydroascorbate reductase) (EC 1.8.5.1) (Monomethylarsonic acid reductase) (MMA(V) reductase) (EC 1.20.4.2) (S-(Phenacyl)glutathione reductase) (SPG-R)	3	5	Yes	Yes	Yes	2 of 8	No	0	0	Chemical modification and capture of palmitoylated cysteines, Metabolic labeling of palmitate	0
P09211	GSTP1_HUMAN	GSTP1	Reviewed	Homo sapiens	GSTP1, FAEES3, GST3	Glutathione S-transferase P (EC 2.5.1.18) (GST class-pi) (GSTP1-1)	1	4	Yes	Yes	Yes	3 of 8	No	1	0	Chemical modification and capture of palmitoylated cysteines, Metabolic labeling of palmitate	0
P54868	HMCS2_HUMAN	HMCS2	Reviewed	Homo sapiens	HMGCS2	Hydroxymethylglutaryl-CoA synthase, mitochondrial (HMG-CoA synthase) (EC 2.3.3.10) (3-hydroxy-3-methylglutaryl coenzyme A synthase)	3	9	No	No	Yes	0 of 8	NA	0	1		2
P14618	KPYM_HUMAN	KPYM	Reviewed	Homo sapiens	PKM, OIP3, PK2, PK3, PKM2	Pyruvate kinase PKM (EC 2.7.1.40) (Cytosolic thyroid hormone-binding protein) (CTHBP) (Opa-interacting protein 3) (OIP-3) (Pyruvate kinase 2/3) (Pyruvate kinase muscle isozyme) (Thyroid hormone-binding protein 1) (THBP1) (Tumor M2-PK) (p58)	3	11	Yes	Yes	Yes	3 of 8	No	1	0	Chemical modification and capture of palmitoylated cysteines, Metabolic labeling of palmitate	0
P06239	LCK_HUMAN	LCK	Reviewed	Homo sapiens	LCK	Tyrosine-protein kinase Lck (EC 2.7.10.2) (Leukocyte C-terminal Src kinase) (LSK) (Lymphocyte cell-specific protein-tyrosine kinase) (Protein YT16) (Proto-oncogene Lck) (T cell-specific protein-tyrosine kinase) (p56-LCK)	3	9	Yes	Yes	Yes	4 of 8	No	3	2	Chemical modification and capture of palmitoylated cysteines, Metabolic labeling of palmitate	0
P53779	MK10_HUMAN	MK10	Reviewed	Homo sapiens	MAPK10, JNK3, JNK3A, PRKM10, SAPK1B	Mitogen-activated protein kinase 10 (MAP kinase 10) (MAPK 10) (EC 2.7.11.24) (MAP kinase p49 3F12) (Stress-activated protein kinase 1b) (SAPK1b) (Stress-activated protein kinase JNK3) (c-Jun N-terminal kinase 3)	4	11	Yes	Yes	Yes	0 of 8	NA	0	1		2
Q9BTU6	P4K2A_HUMAN	P4K2A	Reviewed	Homo sapiens	PI4K2A	Phosphatidylinositol 4-kinase type 2-alpha (EC 2.7.1.67) (Phosphatidylinositol 4-kinase type II-alpha)	1	7	Yes	Yes	Yes	6 of 8	No	3	3	Chemical modification and capture of palmitoylated cysteines, Metabolic labeling of palmitate	0
P09874	PARP1_HUMAN	PARP1	Reviewed	Homo sapiens	PARP1, ADPRT, PPOL	Poly [ADP-ribose] polymerase 1 (PARP-1) (EC 2.4.2.30) (ADP-ribosyltransferase diphtheria toxin-like 1) (ARTD1) (NAD(+) ADP-ribosyltransferase 1) (ADPRT 1) (Poly[ADP-ribose] synthase 1)	1	14	Yes	Yes	Yes	2 of 8	No	0	0	Chemical modification and capture of palmitoylated cysteines, Metabolic labeling of palmitate	0
Q9H0U4	RAB1B_HUMAN	RAB1B	Reviewed	Homo sapiens	RAB1B	Ras-related protein Rab-1B	1	3	Yes	Yes	Yes	5 of 8	No	2	0	Chemical modification and capture of palmitoylated cysteines, Metabolic labeling of palmitate	0
O15498	YKT6_HUMAN	YKT6	Reviewed	Homo sapiens	YKT6	Synaptobrevin homolog YKT6 (EC 2.3.1.-)	1	3	Yes	Yes	Yes	0 of 8	NA	0	1		2
P07306	ASGR1_HUMAN	ASGR1	Reviewed	Homo sapiens	ASGR1, CLEC4H1	Asialoglycoprotein receptor 1 (ASGP-R 1) (ASGPR 1) (C-type lectin domain family 4 member H1) (Hepatic lectin H1) (HL-1)	2	10	Yes	Yes	Yes	0 of 8	NA	0	1		1
P16671	CD36_HUMAN	CD36	Reviewed	Homo sapiens	CD36, GP3B, GP4	Platelet glycoprotein 4 (Fatty acid translocase) (FAT) (Glycoprotein IIIb) (GPIIIB) (Leukocyte differentiation antigen CD36) (PAS IV) (PAS-4) (Platelet collagen receptor) (Platelet glycoprotein IV) (GPIV) (Thrombospondin receptor) (CD antigen CD36)	1	10	Yes	Yes	Yes	1 of 8	No	0	2	Chemical modification and capture of palmitoylated cysteines	4
P30679	GNA15_HUMAN	GNA15	Reviewed	Homo sapiens	GNA15, GNA16	Guanine nucleotide-binding protein subunit alpha-15 (G alpha-15) (G-protein subunit alpha-15) (Epididymis tissue protein Li 17E) (Guanine nucleotide-binding protein subunit alpha-16) (G alpha-16) (G-protein subunit alpha-16)	1	8	Yes	Yes	Yes	3 of 8	No	1	1	Chemical modification and capture of palmitoylated cysteines, Metabolic labeling of palmitate	2
P00387	NB5R3_HUMAN	NB5R3	Reviewed	Homo sapiens	CYB5R3, DIA1	NADH-cytochrome b5 reductase 3 (B5R) (Cytochrome b5 reductase) (EC 1.6.2.2) (Diaphorase-1) [Cleaved into: NADH-cytochrome b5 reductase 3 membrane-bound form; NADH-cytochrome b5 reductase 3 soluble form]	3	6	Yes	Yes	Yes	3 of 8	No	2	0	Chemical modification and capture of palmitoylated cysteines, Metabolic labeling of palmitate	0
P11686	PSPC_HUMAN	PSPC	Reviewed	Homo sapiens	SFTPC, SFTP2	Pulmonary surfactant-associated protein C (SP-C) (Pulmonary surfactant-associated proteolipid SPL(Val)) (SP5)	2	6	Yes	Yes	Yes	0 of 8	NA	0	1		2
P13010	XRCC5_HUMAN	XRCC5	Reviewed	Homo sapiens	XRCC5, G22P2	X-ray repair cross-complementing protein 5 (EC 3.6.4.-) (86 kDa subunit of Ku antigen) (ATP-dependent DNA helicase 2 subunit 2) (ATP-dependent DNA helicase II 80 kDa subunit) (CTC box-binding factor 85 kDa subunit) (CTC85) (CTCBF) (DNA repair protein XRCC5) (Ku80) (Ku86) (Lupus Ku autoantigen protein p86) (Nuclear factor IV) (Thyroid-lupus autoantigen) (TLAA) (X-ray repair complementing defective…	1	10	No	No	Yes	2 of 8	No	1	0	Chemical modification and capture of palmitoylated cysteines, Metabolic labeling of palmitate	0
Q15185	TEBP_HUMAN	TEBP	Reviewed	Homo sapiens	PTGES3, P23, TEBP	Prostaglandin E synthase 3 (EC 5.3.99.3) (Cytosolic prostaglandin E2 synthase) (cPGES) (Hsp90 co-chaperone) (Progesterone receptor complex p23) (Telomerase-binding protein p23)	1	5	Yes	Yes	Yes	2 of 8	No	1	0	Chemical modification and capture of palmitoylated cysteines, Metabolic labeling of palmitate	0
Q6P2E9	EDC4_HUMAN	EDC4	Reviewed	Homo sapiens	EDC4, HEDLS	Enhancer of mRNA-decapping protein 4 (Autoantigen Ge-1) (Autoantigen RCD-8) (Human enhancer of decapping large subunit) (Hedls)	2	25	Yes	Yes	Yes	2 of 8	No	0	0	Chemical modification and capture of palmitoylated cysteines, Metabolic labeling of palmitate	0
P49961	ENTP1_HUMAN	ENTP1	Reviewed	Homo sapiens	ENTPD1, CD39	Ectonucleoside triphosphate diphosphohydrolase 1 (NTPDase 1) (EC 3.6.1.5) (Ecto-ATP diphosphohydrolase 1) (Ecto-ATPDase 1) (Ecto-ATPase 1) (Ecto-apyrase) (Lymphoid cell activation antigen) (CD antigen CD39)	6	11	Yes	Yes	Yes	1 of 8	No	1	1	Chemical modification and capture of palmitoylated cysteines	1
P11836	CD20_HUMAN	CD20	Reviewed	Homo sapiens	MS4A1, CD20	B-lymphocyte antigen CD20 (B-lymphocyte surface antigen B1) (Bp35) (Leukocyte surface antigen Leu-16) (Membrane-spanning 4-domains subfamily A member 1) (CD antigen CD20)	1	5	No	No	Yes	1 of 8	No	0	1	Chemical modification and capture of palmitoylated cysteines	2
Q96QD8	S38A2_HUMAN	S38A2	Reviewed	Homo sapiens	SLC38A2, ATA2, KIAA1382, SAT2, SNAT2	Sodium-coupled neutral amino acid transporter 2 (Amino acid transporter A2) (Protein 40-9-1) (Solute carrier family 38 member 2) (System A amino acid transporter 2) (System A transporter 1) (System N amino acid transporter 2)	2	6	No	No	Yes	3 of 8	No	2	0	Chemical modification and capture of palmitoylated cysteines, Metabolic labeling of palmitate	0
Q14974	IMB1_HUMAN	IMB1	Reviewed	Homo sapiens	KPNB1, NTF97	Importin subunit beta-1 (Importin-90) (Karyopherin subunit beta-1) (Nuclear factor p97) (Pore targeting complex 97 kDa subunit) (PTAC97)	1	23	Yes	Yes	Yes	3 of 8	No	3	0	Chemical modification and capture of palmitoylated cysteines, Metabolic labeling of palmitate	0
P23229	ITA6_HUMAN	ITA6	Reviewed	Homo sapiens	ITGA6	Integrin alpha-6 (CD49 antigen-like family member F) (VLA-6) (CD antigen CD49f) [Cleaved into: Integrin alpha-6 heavy chain; Integrin alpha-6 light chain; Processed integrin alpha-6 (Alpha6p)]	8	21	Yes	Yes	Yes	3 of 8	No	0	4	Chemical modification and capture of palmitoylated cysteines	0
O75581	LRP6_HUMAN	LRP6	Reviewed	Homo sapiens	LRP6	Low-density lipoprotein receptor-related protein 6 (LRP-6)	1	53	Yes	Yes	Yes	0 of 8	NA	0	1		2
Q07021	C1QBP_HUMAN	C1QBP	Reviewed	Homo sapiens	C1QBP, GC1QBP, HABP1, SF2P32	Complement component 1 Q subcomponent-binding protein, mitochondrial (ASF/SF2-associated protein p32) (Glycoprotein gC1qBP) (C1qBP) (Hyaluronan-binding protein 1) (Mitochondrial matrix protein p32) (gC1q-R protein) (p33)	1	7	Yes	Yes	Yes	5 of 8	No	2	0	Chemical modification and capture of palmitoylated cysteines, Metabolic labeling of palmitate	0
Q587I9	SFT2C_HUMAN	SFT2C	Reviewed	Homo sapiens	SFT2D3	Vesicle transport protein SFT2C (SFT2 domain-containing protein 3)	1	5	No	No	Yes	3 of 8	No	0	0	Chemical modification and capture of palmitoylated cysteines, Metabolic labeling of palmitate	0
O43143	DHX15_HUMAN	DHX15	Reviewed	Homo sapiens	DHX15, DBP1, DDX15	Putative pre-mRNA-splicing factor ATP-dependent RNA helicase DHX15 (EC 3.6.4.13) (ATP-dependent RNA helicase #46) (DEAH box protein 15)	1	14	No	No	Yes	2 of 8	No	1	0	Chemical modification and capture of palmitoylated cysteines, Metabolic labeling of palmitate	0
Q9NQC3	RTN4_HUMAN	RTN4	Reviewed	Homo sapiens	RTN4, KIAA0886, NOGO, My043, SP1507	Reticulon-4 (Foocen) (Neurite outgrowth inhibitor) (Nogo protein) (Neuroendocrine-specific protein) (NSP) (Neuroendocrine-specific protein C homolog) (RTN-x) (Reticulon-5)	6	7	No	No	Yes	3 of 8	No	1	0	Chemical modification and capture of palmitoylated cysteines, Metabolic labeling of palmitate	0
P38919	IF4A3_HUMAN	IF4A3	Reviewed	Homo sapiens	EIF4A3, DDX48, KIAA0111	Eukaryotic initiation factor 4A-III (eIF-4A-III) (eIF4A-III) (EC 3.6.4.13) (ATP-dependent RNA helicase DDX48) (ATP-dependent RNA helicase eIF4A-3) (DEAD box protein 48) (Eukaryotic initiation factor 4A-like NUK-34) (Eukaryotic translation initiation factor 4A isoform 3) (Nuclear matrix protein 265) (NMP 265) (hNMP 265) [Cleaved into: Eukaryotic initiation factor 4A-III, N-terminally processed]	1	5	No	No	Yes	4 of 8	No	0	0	Chemical modification and capture of palmitoylated cysteines, Metabolic labeling of palmitate	0
Q92499	DDX1_HUMAN	DDX1	Reviewed	Homo sapiens	DDX1	ATP-dependent RNA helicase DDX1 (EC 3.6.4.13) (DEAD box protein 1) (DEAD box protein retinoblastoma) (DBP-RB)	1	17	Yes	Yes	Yes	2 of 8	No	0	0	Chemical modification and capture of palmitoylated cysteines, Metabolic labeling of palmitate	0
Q9H4G4	GAPR1_HUMAN	GAPR1	Reviewed	Homo sapiens	GLIPR2, C9orf19, GAPR1	Golgi-associated plant pathogenesis-related protein 1 (GAPR-1) (Golgi-associated PR-1 protein) (Glioma pathogenesis-related protein 2) (GliPR 2)	1	2	No	No	Yes	2 of 8	No	0	0	Chemical modification and capture of palmitoylated cysteines, Metabolic labeling of palmitate	0
P26373	RL13_HUMAN	RL13	Reviewed	Homo sapiens	RPL13, BBC1, OK/SW-cl.46	60S ribosomal protein L13 (Breast basic conserved protein 1)	2	1	No	No	Yes	2 of 8	No	1	0	Chemical modification and capture of palmitoylated cysteines, Metabolic labeling of palmitate	0
P22234	PUR6_HUMAN	PUR6	Reviewed	Homo sapiens	PAICS, ADE2, AIRC, PAIS	Multifunctional protein ADE2 [Includes: Phosphoribosylaminoimidazole-succinocarboxamide synthase (EC 6.3.2.6) (SAICAR synthetase); Phosphoribosylaminoimidazole carboxylase (EC 4.1.1.21) (AIR carboxylase) (AIRC)]	2	13	No	No	Yes	2 of 8	No	0	0	Chemical modification and capture of palmitoylated cysteines, Metabolic labeling of palmitate	0
P62937	PPIA_HUMAN	PPIA	Reviewed	Homo sapiens	PPIA, CYPA	Peptidyl-prolyl cis-trans isomerase A (PPIase A) (EC 5.2.1.8) (Cyclophilin A) (Cyclosporin A-binding protein) (Rotamase A) [Cleaved into: Peptidyl-prolyl cis-trans isomerase A, N-terminally processed]	1	4	No	No	Yes	3 of 8	No	1	0	Chemical modification and capture of palmitoylated cysteines, Metabolic labeling of palmitate	0
O15372	EIF3H_HUMAN	EIF3H	Reviewed	Homo sapiens	EIF3H, EIF3S3	Eukaryotic translation initiation factor 3 subunit H (eIF3h) (Eukaryotic translation initiation factor 3 subunit 3) (eIF-3-gamma) (eIF3 p40 subunit)	1	3	Yes	Yes	Yes	2 of 8	No	0	0	Chemical modification and capture of palmitoylated cysteines, Metabolic labeling of palmitate	0
P68032	ACTC_HUMAN	ACTC	Reviewed	Homo sapiens	ACTC1, ACTC	Actin, alpha cardiac muscle 1 (Alpha-cardiac actin)	1	6	Yes	Yes	Yes	2 of 8	No	1	0	Chemical modification and capture of palmitoylated cysteines, Metabolic labeling of palmitate	0
P14314	GLU2B_HUMAN	GLU2B	Reviewed	Homo sapiens	PRKCSH, G19P1	Glucosidase 2 subunit beta (80K-H protein) (Glucosidase II subunit beta) (Protein kinase C substrate 60.1 kDa protein heavy chain) (PKCSH)	2	17	Yes	Yes	Yes	2 of 8	No	1	0	Chemical modification and capture of palmitoylated cysteines, Metabolic labeling of palmitate	0
P29992	GNA11_HUMAN	GNA11	Reviewed	Homo sapiens	GNA11, GA11	Guanine nucleotide-binding protein subunit alpha-11 (G alpha-11) (G-protein subunit alpha-11) (Guanine nucleotide-binding protein G(y) subunit alpha)	1	5	Yes	Yes	Yes	6 of 8	No	2	0	Chemical modification and capture of palmitoylated cysteines, Metabolic labeling of palmitate	2
Q86W47	KCMB4_HUMAN	KCMB4	Reviewed	Homo sapiens	KCNMB4	Calcium-activated potassium channel subunit beta-4 (BK channel subunit beta-4) (BKbeta4) (Hbeta4) (Calcium-activated potassium channel, subfamily M subunit beta-4) (Charybdotoxin receptor subunit beta-4) (K(VCA)beta-4) (Maxi K channel subunit beta-4) (Slo-beta-4)	1	11	Yes	No	Yes	0 of 8	NA	0	1		1
Q8IZJ1	UNC5B_HUMAN	UNC5B	Reviewed	Homo sapiens	UNC5B, P53RDL1, UNC5H2, UNQ1883/PRO4326	Netrin receptor UNC5B (Protein unc-5 homolog 2) (Protein unc-5 homolog B) (p53-regulated receptor for death and life protein 1)	2	35	Yes	Yes	Yes	0 of 8	NA	0	1		1
P11049	CD37_HUMAN	CD37	Reviewed	Homo sapiens	CD37, TSPAN26	Leukocyte antigen CD37 (Tetraspanin-26) (Tspan-26) (CD antigen CD37)	3	12	Yes	Yes	Yes	1 of 8	No	1	1	Chemical modification and capture of palmitoylated cysteines	0
P48023	TNFL6_HUMAN	TNFL6	Reviewed	Homo sapiens	FASLG, APT1LG1, CD95L, FASL, TNFSF6	Tumor necrosis factor ligand superfamily member 6 (Apoptosis antigen ligand) (APTL) (CD95 ligand) (CD95-L) (Fas antigen ligand) (Fas ligand) (FasL) (CD antigen CD178) [Cleaved into: Tumor necrosis factor ligand superfamily member 6, membrane form; Tumor necrosis factor ligand superfamily member 6, soluble form (Receptor-binding FasL ectodomain) (Soluble Fas ligand) (sFasL); ADAM10-processed FasL …	2	4	No	No	Yes	0 of 8	NA	0	1		1
P78380	OLR1_HUMAN	OLR1	Reviewed	Homo sapiens	OLR1, CLEC8A, LOX1	Oxidized low-density lipoprotein receptor 1 (Ox-LDL receptor 1) (C-type lectin domain family 8 member A) (Lectin-like oxidized LDL receptor 1) (LOX-1) (Lectin-like oxLDL receptor 1) (hLOX-1) (Lectin-type oxidized LDL receptor 1) [Cleaved into: Oxidized low-density lipoprotein receptor 1, soluble form]	3	9	No	No	Yes	0 of 8	NA	0	1		2
Q01518	CAP1_HUMAN	CAP1	Reviewed	Homo sapiens	CAP1, CAP	Adenylyl cyclase-associated protein 1 (CAP 1)	2	8	No	No	Yes	2 of 8	No	0	0	Chemical modification and capture of palmitoylated cysteines, Metabolic labeling of palmitate	0
O15228	GNPAT_HUMAN	GNPAT	Reviewed	Homo sapiens	GNPAT, DAPAT, DHAPAT	Dihydroxyacetone phosphate acyltransferase (DAP-AT) (DHAP-AT) (EC 2.3.1.42) (Acyl-CoA:dihydroxyacetonephosphateacyltransferase) (Glycerone-phosphate O-acyltransferase)	1	14	No	No	Yes	3 of 8	No	0	0	Chemical modification and capture of palmitoylated cysteines, Metabolic labeling of palmitate	0
O43752	STX6_HUMAN	STX6	Reviewed	Homo sapiens	STX6	Syntaxin-6	1	1	No	No	Yes	5 of 8	No	3	0	Chemical modification and capture of palmitoylated cysteines, Metabolic labeling of palmitate	0
P15880	RS2_HUMAN	RS2	Reviewed	Homo sapiens	RPS2, RPS4	40S ribosomal protein S2 (40S ribosomal protein S4) (Protein LLRep3)	1	5	No	No	Yes	2 of 8	No	0	0	Chemical modification and capture of palmitoylated cysteines, Metabolic labeling of palmitate	0
P62070	RRAS2_HUMAN	RRAS2	Reviewed	Homo sapiens	RRAS2, TC21	Ras-related protein R-Ras2 (Ras-like protein TC21) (Teratocarcinoma oncogene)	3	4	Yes	Yes	Yes	5 of 8	No	1	0	Chemical modification and capture of palmitoylated cysteines, Metabolic labeling of palmitate	0
P58335	ANTR2_HUMAN	ANTR2	Reviewed	Homo sapiens	ANTXR2, CMG2	Anthrax toxin receptor 2 (Capillary morphogenesis gene 2 protein) (CMG-2)	4	11	Yes	Yes	Yes	3 of 8	No	0	1	Chemical modification and capture of palmitoylated cysteines	0
P18085	ARF4_HUMAN	ARF4	Reviewed	Homo sapiens	ARF4, ARF2	ADP-ribosylation factor 4	1	2	No	No	Yes	2 of 8	No	1	0	Chemical modification and capture of palmitoylated cysteines, Metabolic labeling of palmitate	0
O95183	VAMP5_HUMAN	VAMP5	Reviewed	Homo sapiens	VAMP5, HSPC191	Vesicle-associated membrane protein 5 (VAMP-5) (Myobrevin)	1	3	Yes	Yes	Yes	4 of 8	No	1	0	Chemical modification and capture of palmitoylated cysteines, Metabolic labeling of palmitate	0
P30153	2AAA_HUMAN	2AAA	Reviewed	Homo sapiens	PPP2R1A	Serine/threonine-protein phosphatase 2A 65 kDa regulatory subunit A alpha isoform (Medium tumor antigen-associated 61 kDa protein) (PP2A subunit A isoform PR65-alpha) (PP2A subunit A isoform R1-alpha)	1	14	No	No	Yes	2 of 8	No	0	0	Chemical modification and capture of palmitoylated cysteines, Metabolic labeling of palmitate	0
O15260	SURF4_HUMAN	SURF4	Reviewed	Homo sapiens	SURF4, SURF-4	Surfeit locus protein 4	2	4	No	No	Yes	2 of 8	No	2	0	Chemical modification and capture of palmitoylated cysteines, Metabolic labeling of palmitate	0
P08238	HS90B_HUMAN	HS90B	Reviewed	Homo sapiens	HSP90AB1, HSP90B, HSPC2, HSPCB	Heat shock protein HSP 90-beta (HSP 90) (Heat shock 84 kDa) (HSP 84) (HSP84)	1	6	Yes	Yes	Yes	2 of 8	No	1	0	Chemical modification and capture of palmitoylated cysteines, Metabolic labeling of palmitate	0
P36542	ATPG_HUMAN	ATPG	Reviewed	Homo sapiens	ATP5C1, ATP5C, ATP5CL1	ATP synthase subunit gamma, mitochondrial (F-ATPase gamma subunit)	2	1	No	No	Yes	3 of 8	No	0	0	Chemical modification and capture of palmitoylated cysteines, Metabolic labeling of palmitate	0
P23246	SFPQ_HUMAN	SFPQ	Reviewed	Homo sapiens	SFPQ, PSF	Splicing factor, proline- and glutamine-rich (100 kDa DNA-pairing protein) (hPOMp100) (DNA-binding p52/p100 complex, 100 kDa subunit) (Polypyrimidine tract-binding protein-associated-splicing factor) (PSF) (PTB-associated-splicing factor)	2	2	No	No	Yes	2 of 8	No	0	0	Chemical modification and capture of palmitoylated cysteines, Metabolic labeling of palmitate	0
Q96DX4	RSPRY_HUMAN	RSPRY	Reviewed	Homo sapiens	RSPRY1, KIAA1972, UNQ328/PRO444	RING finger and SPRY domain-containing protein 1	2	23	Yes	Yes	Yes	2 of 8	No	1	0	Chemical modification and capture of palmitoylated cysteines, Metabolic labeling of palmitate	0
P50148	GNAQ_HUMAN	GNAQ	Reviewed	Homo sapiens	GNAQ, GAQ	Guanine nucleotide-binding protein G(q) subunit alpha (Guanine nucleotide-binding protein alpha-q)	1	5	Yes	Yes	Yes	6 of 8	No	3	2	Chemical modification and capture of palmitoylated cysteines, Metabolic labeling of palmitate	2
Q96I24	FUBP3_HUMAN	FUBP3	Reviewed	Homo sapiens	FUBP3, FBP3, Fubp3	Far upstream element-binding protein 3 (FUSE-binding protein 3)	2	6	No	No	Yes	2 of 8	No	0	0	Chemical modification and capture of palmitoylated cysteines, Metabolic labeling of palmitate	0
P15153	RAC2_HUMAN	RAC2	Reviewed	Homo sapiens	RAC2	Ras-related C3 botulinum toxin substrate 2 (GX) (Small G protein) (p21-Rac2)	1	7	Yes	Yes	Yes	2 of 8	No	0	0	Chemical modification and capture of palmitoylated cysteines, Metabolic labeling of palmitate	0
Q86YW5	TRML1_HUMAN	TRML1	Reviewed	Homo sapiens	TREML1, TLT1, UNQ1825/PRO3438	Trem-like transcript 1 protein (TLT-1) (Triggering receptor expressed on myeloid cells-like protein 1)	3	7	No	No	Yes	1 of 8	No	0	1	Chemical modification and capture of palmitoylated cysteines	1
O15127	SCAM2_HUMAN	SCAM2	Reviewed	Homo sapiens	SCAMP2	Secretory carrier-associated membrane protein 2 (Secretory carrier membrane protein 2)	1	8	No	No	Yes	5 of 8	No	3	0	Chemical modification and capture of palmitoylated cysteines, Metabolic labeling of palmitate	0
O43617	TPPC3_HUMAN	TPPC3	Reviewed	Homo sapiens	TRAPPC3, BET3, CDABP0066	Trafficking protein particle complex subunit 3 (BET3 homolog)	2	3	Yes	Yes	Yes	6 of 8	No	1	1	Chemical modification and capture of palmitoylated cysteines, Metabolic labeling of palmitate	1
P26038	MOES_HUMAN	MOES	Reviewed	Homo sapiens	MSN	Moesin (Membrane-organizing extension spike protein)	1	2	No	No	Yes	2 of 8	No	1	0	Chemical modification and capture of palmitoylated cysteines, Metabolic labeling of palmitate	0
P61978	HNRPK_HUMAN	HNRPK	Reviewed	Homo sapiens	HNRNPK, HNRPK	Heterogeneous nuclear ribonucleoprotein K (hnRNP K) (Transformation up-regulated nuclear protein) (TUNP)	3	5	Yes	Yes	Yes	3 of 8	No	1	0	Chemical modification and capture of palmitoylated cysteines, Metabolic labeling of palmitate	0
Q09470	KCNA1_HUMAN	KCNA1	Reviewed	Homo sapiens	KCNA1	Potassium voltage-gated channel subfamily A member 1 (Voltage-gated K(+) channel HuKI) (Voltage-gated potassium channel HBK1) (Voltage-gated potassium channel subunit Kv1.1)	1	8	No	No	Yes	0 of 8	NA	0	1		1
P48995	TRPC1_HUMAN	TRPC1	Reviewed	Homo sapiens	TRPC1, TRP1	Short transient receptor potential channel 1 (TrpC1) (Transient receptor protein 1) (TRP-1)	2	19	Yes	Yes	Yes	0 of 8	NA	0	1		0
P17181	INAR1_HUMAN	INAR1	Reviewed	Homo sapiens	IFNAR1, IFNAR	Interferon alpha/beta receptor 1 (IFN-R-1) (IFN-alpha/beta receptor 1) (Cytokine receptor class-II member 1) (Cytokine receptor family 2 member 1) (CRF2-1) (Type I interferon receptor 1)	3	11	Yes	Yes	Yes	0 of 8	NA	0	1		1
O15492	RGS16_HUMAN	RGS16	Reviewed	Homo sapiens	RGS16, RGSR	Regulator of G-protein signaling 16 (RGS16) (A28-RGS14P) (Retinal-specific RGS) (RGS-r) (hRGS-r) (Retinally abundant regulator of G-protein signaling)	1	7	Yes	Yes	Yes	0 of 8	NA	0	1		1
P49802	RGS7_HUMAN	RGS7	Reviewed	Homo sapiens	RGS7	Regulator of G-protein signaling 7 (RGS7)	5	5	No	No	Yes	0 of 8	NA	0	1		0
P29692	EF1D_HUMAN	EF1D	Reviewed	Homo sapiens	EEF1D, EF1D	Elongation factor 1-delta (EF-1-delta) (Antigen NY-CO-4)	4	8	Yes	Yes	Yes	2 of 8	No	0	0	Chemical modification and capture of palmitoylated cysteines, Metabolic labeling of palmitate	0
O75643	U520_HUMAN	U520	Reviewed	Homo sapiens	SNRNP200, ASCC3L1, HELIC2, KIAA0788	U5 small nuclear ribonucleoprotein 200 kDa helicase (EC 3.6.4.13) (Activating signal cointegrator 1 complex subunit 3-like 1) (BRR2 homolog) (U5 snRNP-specific 200 kDa protein) (U5-200KD)	2	29	Yes	Yes	Yes	2 of 8	No	0	0	Chemical modification and capture of palmitoylated cysteines, Metabolic labeling of palmitate	0
P07910	HNRPC_HUMAN	HNRPC	Reviewed	Homo sapiens	HNRNPC, HNRPC	Heterogeneous nuclear ribonucleoproteins C1/C2 (hnRNP C1/C2)	4	1	No	No	Yes	2 of 8	No	0	0	Chemical modification and capture of palmitoylated cysteines, Metabolic labeling of palmitate	0
O75369	FLNB_HUMAN	FLNB	Reviewed	Homo sapiens	FLNB, FLN1L, FLN3, TABP, TAP	Filamin-B (FLN-B) (ABP-278) (ABP-280 homolog) (Actin-binding-like protein) (Beta-filamin) (Filamin homolog 1) (Fh1) (Filamin-3) (Thyroid autoantigen) (Truncated actin-binding protein) (Truncated ABP)	9	38	No	No	Yes	2 of 8	No	0	0	Chemical modification and capture of palmitoylated cysteines, Metabolic labeling of palmitate	0
P31146	COR1A_HUMAN	COR1A	Reviewed	Homo sapiens	CORO1A, CORO1	Coronin-1A (Coronin-like protein A) (Clipin-A) (Coronin-like protein p57) (Tryptophan aspartate-containing coat protein) (TACO)	1	12	No	No	Yes	2 of 8	No	1	0	Chemical modification and capture of palmitoylated cysteines, Metabolic labeling of palmitate	0
Q08211	DHX9_HUMAN	DHX9	Reviewed	Homo sapiens	DHX9, DDX9, LKP, NDH2	ATP-dependent RNA helicase A (RHA) (EC 3.6.4.13) (DEAH box protein 9) (Leukophysin) (LKP) (Nuclear DNA helicase II) (NDH II)	2	23	Yes	Yes	Yes	2 of 8	No	1	0	Chemical modification and capture of palmitoylated cysteines, Metabolic labeling of palmitate	0
P31943	HNRH1_HUMAN	HNRH1	Reviewed	Homo sapiens	HNRNPH1, HNRPH, HNRPH1	Heterogeneous nuclear ribonucleoprotein H (hnRNP H) [Cleaved into: Heterogeneous nuclear ribonucleoprotein H, N-terminally processed]	1	5	Yes	Yes	Yes	2 of 8	No	1	0	Chemical modification and capture of palmitoylated cysteines, Metabolic labeling of palmitate	0
P25445	TNR6_HUMAN	TNR6	Reviewed	Homo sapiens	FAS, APT1, FAS1, TNFRSF6	Tumor necrosis factor receptor superfamily member 6 (Apo-1 antigen) (Apoptosis-mediating surface antigen FAS) (FASLG receptor) (CD antigen CD95)	7	21	Yes	Yes	Yes	1 of 8	Yes	0	2	Chemical modification and capture of palmitoylated cysteines	1
Q01081	U2AF1_HUMAN	U2AF1	Reviewed	Homo sapiens	U2AF1, U2AF35, U2AFBP, FP793	Splicing factor U2AF 35 kDa subunit (U2 auxiliary factor 35 kDa subunit) (U2 small nuclear RNA auxiliary factor 1) (U2 snRNP auxiliary factor small subunit)	4	9	Yes	Yes	Yes	2 of 8	No	0	0	Chemical modification and capture of palmitoylated cysteines, Metabolic labeling of palmitate	0
Q15029	U5S1_HUMAN	U5S1	Reviewed	Homo sapiens	EFTUD2, KIAA0031, SNRP116	116 kDa U5 small nuclear ribonucleoprotein component (Elongation factor Tu GTP-binding domain-containing protein 2) (SNU114 homolog) (hSNU114) (U5 snRNP-specific protein, 116 kDa) (U5-116 kDa)	2	17	No	No	Yes	2 of 8	No	1	0	Chemical modification and capture of palmitoylated cysteines, Metabolic labeling of palmitate	0
Q99487	PAFA2_HUMAN	PAFA2	Reviewed	Homo sapiens	PAFAH2	Platelet-activating factor acetylhydrolase 2, cytoplasmic (EC 3.1.1.47) (Serine-dependent phospholipase A2) (SD-PLA2) (hSD-PLA2)	1	10	No	No	Yes	1 of 8	No	0	1	Metabolic labeling of palmitate	0
Q05329	DCE2_HUMAN	DCE2	Reviewed	Homo sapiens	GAD2, GAD65	Glutamate decarboxylase 2 (EC 4.1.1.15) (65 kDa glutamic acid decarboxylase) (GAD-65) (Glutamate decarboxylase 65 kDa isoform)	1	15	No	No	Yes	0 of 8	NA	0	2		0
P21554	CNR1_HUMAN	CNR1	Reviewed	Homo sapiens	CNR1, CNR	Cannabinoid receptor 1 (CB-R) (CB1) (CANN6)	3	14	Yes	Yes	Yes	0 of 8	NA	0	1		1
P01730	CD4_HUMAN	CD4	Reviewed	Homo sapiens	CD4	T-cell surface glycoprotein CD4 (T-cell surface antigen T4/Leu-3) (CD antigen CD4)	1	11	No	No	Yes	1 of 8	No	0	2	Metabolic labeling of palmitate	2
O95477	ABCA1_HUMAN	ABCA1	Reviewed	Homo sapiens	ABCA1, ABC1, CERP	ATP-binding cassette sub-family A member 1 (ATP-binding cassette transporter 1) (ABC-1) (ATP-binding cassette 1) (Cholesterol efflux regulatory protein)	1	39	Yes	Yes	Yes	0 of 8	NA	0	2		4
P35372	OPRM_HUMAN	OPRM	Reviewed	Homo sapiens	OPRM1, MOR1	Mu-type opioid receptor (M-OR-1) (MOR-1) (Mu opiate receptor) (Mu opioid receptor) (MOP) (hMOP)	18	21	Yes	Yes	Yes	0 of 8	NA	0	1		0
P50281	MMP14_HUMAN	MMP14	Reviewed	Homo sapiens	MMP14	Matrix metalloproteinase-14 (MMP-14) (EC 3.4.24.80) (MMP-X1) (Membrane-type matrix metalloproteinase 1) (MT-MMP 1) (MTMMP1) (Membrane-type-1 matrix metalloproteinase) (MT1-MMP) (MT1MMP)	1	6	No	No	Yes	2 of 8	No	1	1	Chemical modification and capture of palmitoylated cysteines	1
P28062	PSB8_HUMAN	PSB8	Reviewed	Homo sapiens	PSMB8, LMP7, PSMB5i, RING10, Y2	Proteasome subunit beta type-8 (EC 3.4.25.1) (Low molecular mass protein 7) (Macropain subunit C13) (Multicatalytic endopeptidase complex subunit C13) (Proteasome component C13) (Proteasome subunit beta-5i) (Really interesting new gene 10 protein)	2	6	Yes	Yes	Yes	2 of 8	No	0	0	Chemical modification and capture of palmitoylated cysteines, Metabolic labeling of palmitate	0
P20700	LMNB1_HUMAN	LMNB1	Reviewed	Homo sapiens	LMNB1, LMN2, LMNB	Lamin-B1	1	5	No	No	Yes	2 of 8	No	1	0	Chemical modification and capture of palmitoylated cysteines, Metabolic labeling of palmitate	0
Q9NUQ9	FA49B_HUMAN	FA49B	Reviewed	Homo sapiens	FAM49B, BM-009	Protein FAM49B (L1)	1	5	Yes	Yes	Yes	5 of 8	No	3	0	Chemical modification and capture of palmitoylated cysteines, Metabolic labeling of palmitate	0
Q15942	ZYX_HUMAN	ZYX	Reviewed	Homo sapiens	ZYX	Zyxin (Zyxin-2)	1	21	No	No	Yes	0 of 8	NA	0	1		0
Q96RT1	LAP2_HUMAN	LAP2	Reviewed	Homo sapiens	ERBB2IP, ERBIN, KIAA1225, LAP2	Protein LAP2 (Densin-180-like protein) (Erbb2-interacting protein) (Erbin)	9	13	Yes	Yes	Yes	4 of 8	No	2	0	Chemical modification and capture of palmitoylated cysteines, Metabolic labeling of palmitate	0
P16615	AT2A2_HUMAN	AT2A2	Reviewed	Homo sapiens	ATP2A2, ATP2B	Sarcoplasmic/endoplasmic reticulum calcium ATPase 2 (SERCA2) (SR Ca(2+)-ATPase 2) (EC 3.6.3.8) (Calcium pump 2) (Calcium-transporting ATPase sarcoplasmic reticulum type, slow twitch skeletal muscle isoform) (Endoplasmic reticulum class 1/2 Ca(2+) ATPase)	5	29	Yes	Yes	Yes	2 of 8	No	0	0	Chemical modification and capture of palmitoylated cysteines, Metabolic labeling of palmitate	0
P26641	EF1G_HUMAN	EF1G	Reviewed	Homo sapiens	EEF1G, EF1G, PRO1608	Elongation factor 1-gamma (EF-1-gamma) (eEF-1B gamma)	1	6	No	No	Yes	3 of 8	No	0	0	Chemical modification and capture of palmitoylated cysteines, Metabolic labeling of palmitate	0
P68104	EF1A1_HUMAN	EF1A1	Reviewed	Homo sapiens	EEF1A1, EEF1A, EF1A, LENG7	Elongation factor 1-alpha 1 (EF-1-alpha-1) (Elongation factor Tu) (EF-Tu) (Eukaryotic elongation factor 1 A-1) (eEF1A-1) (Leukocyte receptor cluster member 7)	1	6	Yes	Yes	Yes	2 of 8	No	1	0	Chemical modification and capture of palmitoylated cysteines, Metabolic labeling of palmitate	0
P11021	GRP78_HUMAN	GRP78	Reviewed	Homo sapiens	HSPA5, GRP78	78 kDa glucose-regulated protein (GRP-78) (Endoplasmic reticulum lumenal Ca(2+)-binding protein grp78) (Heat shock 70 kDa protein 5) (Immunoglobulin heavy chain-binding protein) (BiP)	1	2	No	No	Yes	2 of 8	No	1	0	Chemical modification and capture of palmitoylated cysteines, Metabolic labeling of palmitate	0
P00558	PGK1_HUMAN	PGK1	Reviewed	Homo sapiens	PGK1, PGKA, MIG10, OK/SW-cl.110	Phosphoglycerate kinase 1 (EC 2.7.2.3) (Cell migration-inducing gene 10 protein) (Primer recognition protein 2) (PRP 2)	1	7	Yes	Yes	Yes	2 of 8	No	1	0	Chemical modification and capture of palmitoylated cysteines, Metabolic labeling of palmitate	0
Q969P0	IGSF8_HUMAN	IGSF8	Reviewed	Homo sapiens	IGSF8, CD81P3, EWI2, KCT4	Immunoglobulin superfamily member 8 (IgSF8) (CD81 partner 3) (Glu-Trp-Ile EWI motif-containing protein 2) (EWI-2) (Keratinocytes-associated transmembrane protein 4) (KCT-4) (LIR-D1) (Prostaglandin regulatory-like protein) (PGRL) (CD antigen CD316)	3	11	Yes	Yes	Yes	2 of 8	No	1	2	Chemical modification and capture of palmitoylated cysteines, Metabolic labeling of palmitate	2
P17844	DDX5_HUMAN	DDX5	Reviewed	Homo sapiens	DDX5, G17P1, HELR, HLR1	Probable ATP-dependent RNA helicase DDX5 (EC 3.6.4.13) (DEAD box protein 5) (RNA helicase p68)	1	9	No	No	Yes	2 of 8	No	1	0	Chemical modification and capture of palmitoylated cysteines, Metabolic labeling of palmitate	0
Q14254	FLOT2_HUMAN	FLOT2	Reviewed	Homo sapiens	FLOT2, ESA1, M17S1	Flotillin-2 (Epidermal surface antigen) (ESA) (Membrane component chromosome 17 surface marker 1)	1	7	Yes	Yes	Yes	7 of 8	No	2	1	Chemical modification and capture of palmitoylated cysteines, Metabolic labeling of palmitate	3
P49368	TCPG_HUMAN	TCPG	Reviewed	Homo sapiens	CCT3, CCTG, TRIC5	T-complex protein 1 subunit gamma (TCP-1-gamma) (CCT-gamma) (hTRiC5)	2	10	No	No	Yes	2 of 8	No	1	0	Chemical modification and capture of palmitoylated cysteines, Metabolic labeling of palmitate	0
P01116	RASK_HUMAN	RASK	Reviewed	Homo sapiens	KRAS, KRAS2, RASK2	GTPase KRas (K-Ras 2) (Ki-Ras) (c-K-ras) (c-Ki-ras) [Cleaved into: GTPase KRas, N-terminally processed]	2	5	No	No	Yes	3 of 8	No	2	0	Chemical modification and capture of palmitoylated cysteines, Metabolic labeling of palmitate	0
P27701	CD82_HUMAN	CD82	Reviewed	Homo sapiens	CD82, KAI1, SAR2, ST6, TSPAN27	CD82 antigen (C33 antigen) (IA4) (Inducible membrane protein R2) (Metastasis suppressor Kangai-1) (Suppressor of tumorigenicity 6 protein) (Tetraspanin-27) (Tspan-27) (CD antigen CD82)	2	11	Yes	Yes	Yes	6 of 8	No	1	4	Chemical modification and capture of palmitoylated cysteines, Metabolic labeling of palmitate	10
P63096	GNAI1_HUMAN	GNAI1	Reviewed	Homo sapiens	GNAI1, Numa1	Guanine nucleotide-binding protein G(i) subunit alpha-1 (Adenylate cyclase-inhibiting G alpha protein)	2	10	Yes	Yes	Yes	3 of 8	No	1	0	Chemical modification and capture of palmitoylated cysteines, Metabolic labeling of palmitate	0
P23526	SAHH_HUMAN	SAHH	Reviewed	Homo sapiens	AHCY, SAHH	Adenosylhomocysteinase (AdoHcyase) (EC 3.3.1.1) (S-adenosyl-L-homocysteine hydrolase)	2	10	No	No	Yes	3 of 8	No	0	0	Chemical modification and capture of palmitoylated cysteines, Metabolic labeling of palmitate	0
P62249	RS16_HUMAN	RS16	Reviewed	Homo sapiens	RPS16	40S ribosomal protein S16	1	2	Yes	Yes	Yes	4 of 8	No	1	0	Chemical modification and capture of palmitoylated cysteines, Metabolic labeling of palmitate	0
P20618	PSB1_HUMAN	PSB1	Reviewed	Homo sapiens	PSMB1, PSC5	Proteasome subunit beta type-1 (EC 3.4.25.1) (Macropain subunit C5) (Multicatalytic endopeptidase complex subunit C5) (Proteasome component C5) (Proteasome gamma chain)	1	4	No	No	Yes	2 of 8	No	0	0	Chemical modification and capture of palmitoylated cysteines, Metabolic labeling of palmitate	0
P63027	VAMP2_HUMAN	VAMP2	Reviewed	Homo sapiens	VAMP2, SYB2	Vesicle-associated membrane protein 2 (VAMP-2) (Synaptobrevin-2)	1	1	No	No	Yes	2 of 8	No	0	1	Chemical modification and capture of palmitoylated cysteines, Metabolic labeling of palmitate	0
P50416	CPT1A_HUMAN	CPT1A	Reviewed	Homo sapiens	CPT1A, CPT1	Carnitine O-palmitoyltransferase 1, liver isoform (CPT1-L) (EC 2.3.1.21) (Carnitine O-palmitoyltransferase I, liver isoform) (CPT I) (CPTI-L) (Carnitine palmitoyltransferase 1A)	2	12	No	No	Yes	2 of 8	No	0	0	Chemical modification and capture of palmitoylated cysteines, Metabolic labeling of palmitate	0
P63092	GNAS2_HUMAN	GNAS2	Reviewed	Homo sapiens	GNAS, GNAS1, GSP	Guanine nucleotide-binding protein G(s) subunit alpha isoforms short (Adenylate cyclase-stimulating G alpha protein)	4	8	Yes	Yes	Yes	2 of 8	No	0	1	Chemical modification and capture of palmitoylated cysteines	1
P30101	PDIA3_HUMAN	PDIA3	Reviewed	Homo sapiens	PDIA3, ERP57, ERP60, GRP58	Protein disulfide-isomerase A3 (EC 5.3.4.1) (58 kDa glucose-regulated protein) (58 kDa microsomal protein) (p58) (Disulfide isomerase ER-60) (Endoplasmic reticulum resident protein 57) (ER protein 57) (ERp57) (Endoplasmic reticulum resident protein 60) (ER protein 60) (ERp60)	1	7	Yes	No	Yes	2 of 8	No	0	0	Chemical modification and capture of palmitoylated cysteines, Metabolic labeling of palmitate	0
Q99943	PLCA_HUMAN	PLCA	Reviewed	Homo sapiens	AGPAT1, G15	1-acyl-sn-glycerol-3-phosphate acyltransferase alpha (EC 2.3.1.51) (1-acylglycerol-3-phosphate O-acyltransferase 1) (1-AGP acyltransferase 1) (1-AGPAT 1) (Lysophosphatidic acid acyltransferase alpha) (LPAAT-alpha) (Protein G15)	1	6	No	No	Yes	2 of 8	No	1	0	Chemical modification and capture of palmitoylated cysteines, Metabolic labeling of palmitate	0
Q8IUH4	ZDH13_HUMAN	ZDH13	Reviewed	Homo sapiens	ZDHHC13, HIP14L, HIP3RP	Palmitoyltransferase ZDHHC13 (EC 2.3.1.225) (Huntingtin-interacting protein 14-related protein) (HIP14-related protein) (Huntingtin-interacting protein HIP3RP) (Putative MAPK-activating protein PM03) (Putative NF-kappa-B-activating protein 209) (Zinc finger DHHC domain-containing protein 13) (DHHC-13)	3	20	Yes	Yes	Yes	2 of 8	No	1	1	Chemical modification and capture of palmitoylated cysteines	0
Q5W0Z9	ZDH20_HUMAN	ZDH20	Reviewed	Homo sapiens	ZDHHC20	Probable palmitoyltransferase ZDHHC20 (EC 2.3.1.225) (Zinc finger DHHC domain-containing protein 20) (DHHC-20)	3	14	Yes	Yes	Yes	2 of 8	No	2	0	Chemical modification and capture of palmitoylated cysteines, Metabolic labeling of palmitate	0
Q9H6R6	ZDHC6_HUMAN	ZDHC6	Reviewed	Homo sapiens	ZDHHC6, ZNF376	Palmitoyltransferase ZDHHC6 (EC 2.3.1.225) (Transmembrane protein H4) (Zinc finger DHHC domain-containing protein 6) (DHHC-6) (Zinc finger protein 376)	2	19	Yes	Yes	Yes	2 of 8	No	1	0	Chemical modification and capture of palmitoylated cysteines, Metabolic labeling of palmitate	0
Q9Y397	ZDHC9_HUMAN	ZDHC9	Reviewed	Homo sapiens	ZDHHC9, CXorf11, ZDHHC10, ZNF379, ZNF380, CGI-89, UNQ261/PRO298	Palmitoyltransferase ZDHHC9 (EC 2.3.1.225) (Zinc finger DHHC domain-containing protein 9) (DHHC-9) (DHHC9) (Zinc finger protein 379) (Zinc finger protein 380)	1	15	Yes	Yes	Yes	0 of 8	NA	0	1		0
P11908	PRPS2_HUMAN	PRPS2	Reviewed	Homo sapiens	PRPS2	Ribose-phosphate pyrophosphokinase 2 (EC 2.7.6.1) (PPRibP) (Phosphoribosyl pyrophosphate synthase II) (PRS-II)	2	7	No	No	Yes	2 of 8	No	0	0	Chemical modification and capture of palmitoylated cysteines, Metabolic labeling of palmitate	0
P62753	RS6_HUMAN	RS6	Reviewed	Homo sapiens	RPS6, OK/SW-cl.2	40S ribosomal protein S6 (Phosphoprotein NP33)	1	3	No	No	Yes	3 of 8	No	1	0	Chemical modification and capture of palmitoylated cysteines, Metabolic labeling of palmitate	0
P06401	PRGR_HUMAN	PRGR	Reviewed	Homo sapiens	PGR, NR3C3	Progesterone receptor (PR) (Nuclear receptor subfamily 3 group C member 3)	5	24	Yes	Yes	Yes	0 of 8	NA	0	1		0
P34897	GLYM_HUMAN	GLYM	Reviewed	Homo sapiens	SHMT2	Serine hydroxymethyltransferase, mitochondrial (SHMT) (EC 2.1.2.1) (Glycine hydroxymethyltransferase) (Serine methylase)	3	8	No	No	Yes	2 of 8	No	0	1	Metabolic labeling of palmitate	0
Q9HCP0	KC1G1_HUMAN	KC1G1	Reviewed	Homo sapiens	CSNK1G1	Casein kinase I isoform gamma-1 (CKI-gamma 1) (EC 2.7.11.1)	2	8	Yes	Yes	Yes	3 of 8	No	0	0	Chemical modification and capture of palmitoylated cysteines, Metabolic labeling of palmitate	0
P04843	RPN1_HUMAN	RPN1	Reviewed	Homo sapiens	RPN1	Dolichyl-diphosphooligosaccharide--protein glycosyltransferase subunit 1 (EC 2.4.99.18) (Dolichyl-diphosphooligosaccharide--protein glycosyltransferase 67 kDa subunit) (Ribophorin I) (RPN-I) (Ribophorin-1)	1	2	No	No	Yes	2 of 8	No	1	0	Chemical modification and capture of palmitoylated cysteines, Metabolic labeling of palmitate	0
O43665	RGS10_HUMAN	RGS10	Reviewed	Homo sapiens	RGS10	Regulator of G-protein signaling 10 (RGS10)	3	2	Yes	Yes	Yes	0 of 8	NA	0	2		1
Q8IYS2	K2013_HUMAN	K2013	Reviewed	Homo sapiens	KIAA2013	Uncharacterized protein KIAA2013	2	10	No	No	Yes	5 of 8	No	1	0	Chemical modification and capture of palmitoylated cysteines, Metabolic labeling of palmitate	0
P04899	GNAI2_HUMAN	GNAI2	Reviewed	Homo sapiens	GNAI2, GNAI2B	Guanine nucleotide-binding protein G(i) subunit alpha-2 (Adenylate cyclase-inhibiting G alpha protein)	4	11	Yes	Yes	Yes	7 of 8	No	3	1	Chemical modification and capture of palmitoylated cysteines, Metabolic labeling of palmitate	0
P27824	CALX_HUMAN	CALX	Reviewed	Homo sapiens	CANX	Calnexin (IP90) (Major histocompatibility complex class I antigen-binding protein p88) (p90)	1	8	Yes	Yes	Yes	7 of 8	No	3	1	Chemical modification and capture of palmitoylated cysteines, Metabolic labeling of palmitate	2
P61225	RAP2B_HUMAN	RAP2B	Reviewed	Homo sapiens	RAP2B	Ras-related protein Rap-2b	1	4	Yes	Yes	Yes	7 of 8	No	2	1	Chemical modification and capture of palmitoylated cysteines, Metabolic labeling of palmitate	2
Q9H3N1	TMX1_HUMAN	TMX1	Reviewed	Homo sapiens	TMX1, TMX, TXNDC, TXNDC1, PSEC0085, UNQ235/PRO268	Thioredoxin-related transmembrane protein 1 (Thioredoxin domain-containing protein 1) (Transmembrane Trx-related protein)	1	7	No	No	Yes	7 of 8	No	3	2	Chemical modification and capture of palmitoylated cysteines, Metabolic labeling of palmitate	2
Q9Y3L5	RAP2C_HUMAN	RAP2C	Reviewed	Homo sapiens	RAP2C	Ras-related protein Rap-2c	1	4	Yes	Yes	Yes	7 of 8	No	2	0	Chemical modification and capture of palmitoylated cysteines, Metabolic labeling of palmitate	0
P10301	RRAS_HUMAN	RRAS	Reviewed	Homo sapiens	RRAS	Ras-related protein R-Ras (p23)	1	3	Yes	Yes	Yes	6 of 8	No	3	1	Chemical modification and capture of palmitoylated cysteines, Metabolic labeling of palmitate	0
P08754	GNAI3_HUMAN	GNAI3	Reviewed	Homo sapiens	GNAI3	Guanine nucleotide-binding protein G(k) subunit alpha (G(i) alpha-3)	1	10	Yes	Yes	Yes	7 of 8	No	3	0	Chemical modification and capture of palmitoylated cysteines, Metabolic labeling of palmitate	0
Q14344	GNA13_HUMAN	GNA13	Reviewed	Homo sapiens	GNA13	Guanine nucleotide-binding protein subunit alpha-13 (G alpha-13) (G-protein subunit alpha-13)	1	6	Yes	Yes	Yes	7 of 8	No	3	1	Chemical modification and capture of palmitoylated cysteines, Metabolic labeling of palmitate	2
Q86UE4	LYRIC_HUMAN	LYRIC	Reviewed	Homo sapiens	MTDH, AEG1, LYRIC	Protein LYRIC (3D3/LYRIC) (Astrocyte elevated gene-1 protein) (AEG-1) (Lysine-rich CEACAM1 co-isolated protein) (Metadherin) (Metastasis adhesion protein)	1	1	No	No	Yes	6 of 8	No	3	0	Chemical modification and capture of palmitoylated cysteines, Metabolic labeling of palmitate	0
O00161	SNP23_HUMAN	SNP23	Reviewed	Homo sapiens	SNAP23	Synaptosomal-associated protein 23 (SNAP-23) (Vesicle-membrane fusion protein SNAP-23)	2	6	Yes	Yes	Yes	8 of 8	No	3	0	Chemical modification and capture of palmitoylated cysteines, Metabolic labeling of palmitate	6
P02786	TFR1_HUMAN	TFR1	Reviewed	Homo sapiens	TFRC	Transferrin receptor protein 1 (TR) (TfR) (TfR1) (Trfr) (T9) (p90) (CD antigen CD71) [Cleaved into: Transferrin receptor protein 1, serum form (sTfR)]	1	8	No	No	Yes	7 of 8	No	3	1	Chemical modification and capture of palmitoylated cysteines, Metabolic labeling of palmitate	1
P10114	RAP2A_HUMAN	RAP2A	Reviewed	Homo sapiens	RAP2A	Ras-related protein Rap-2a (RbBP-30)	1	4	Yes	Yes	Yes	5 of 8	No	2	0	Chemical modification and capture of palmitoylated cysteines, Metabolic labeling of palmitate	0
Q9Y282	ERGI3_HUMAN	ERGI3	Reviewed	Homo sapiens	ERGIC3, C20orf47, ERV46, SDBCAG84, CGI-54, PRO0989	Endoplasmic reticulum-Golgi intermediate compartment protein 3 (Serologically defined breast cancer antigen NY-BR-84)	3	10	Yes	No	Yes	6 of 8	No	2	1	Chemical modification and capture of palmitoylated cysteines, Metabolic labeling of palmitate	0
P01111	RASN_HUMAN	RASN	Reviewed	Homo sapiens	NRAS, HRAS1	GTPase NRas (Transforming protein N-Ras)	1	5	Yes	Yes	Yes	6 of 8	No	2	2	Chemical modification and capture of palmitoylated cysteines, Metabolic labeling of palmitate	1
P51809	VAMP7_HUMAN	VAMP7	Reviewed	Homo sapiens	VAMP7, SYBL1	Vesicle-associated membrane protein 7 (VAMP-7) (Synaptobrevin-like protein 1) (Tetanus-insensitive VAMP) (Ti-VAMP)	3	9	Yes	Yes	Yes	5 of 8	No	2	0	Chemical modification and capture of palmitoylated cysteines, Metabolic labeling of palmitate	0
Q15836	VAMP3_HUMAN	VAMP3	Reviewed	Homo sapiens	VAMP3, SYB3	Vesicle-associated membrane protein 3 (VAMP-3) (Cellubrevin) (CEB) (Synaptobrevin-3)	1	1	No	No	Yes	6 of 8	No	3	0	Chemical modification and capture of palmitoylated cysteines, Metabolic labeling of palmitate	0
Q15758	AAAT_HUMAN	AAAT	Reviewed	Homo sapiens	SLC1A5, ASCT2, M7V1, RDR, RDRC	Neutral amino acid transporter B(0) (ATB(0)) (Baboon M7 virus receptor) (RD114/simian type D retrovirus receptor) (Sodium-dependent neutral amino acid transporter type 2) (Solute carrier family 1 member 5)	3	8	Yes	Yes	Yes	6 of 8	No	4	0	Chemical modification and capture of palmitoylated cysteines, Metabolic labeling of palmitate	0
P27105	STOM_HUMAN	STOM	Reviewed	Homo sapiens	STOM, BND7, EPB72	Erythrocyte band 7 integral membrane protein (Protein 7.2b) (Stomatin)	2	3	Yes	Yes	Yes	5 of 8	No	1	1	Chemical modification and capture of palmitoylated cysteines, Metabolic labeling of palmitate	2
Q9UIQ6	LCAP_HUMAN	LCAP	Reviewed	Homo sapiens	LNPEP, OTASE	Leucyl-cystinyl aminopeptidase (Cystinyl aminopeptidase) (EC 3.4.11.3) (Insulin-regulated membrane aminopeptidase) (Insulin-responsive aminopeptidase) (IRAP) (Oxytocinase) (OTase) (Placental leucine aminopeptidase) (P-LAP) [Cleaved into: Leucyl-cystinyl aminopeptidase, pregnancy serum form]	3	9	No	No	Yes	6 of 8	No	4	0	Chemical modification and capture of palmitoylated cysteines, Metabolic labeling of palmitate	0
P04075	ALDOA_HUMAN	ALDOA	Reviewed	Homo sapiens	ALDOA, ALDA	Fructose-bisphosphate aldolase A (EC 4.1.2.13) (Lung cancer antigen NY-LU-1) (Muscle-type aldolase)	2	8	No	No	Yes	4 of 8	No	1	0	Chemical modification and capture of palmitoylated cysteines, Metabolic labeling of palmitate	0
P45880	VDAC2_HUMAN	VDAC2	Reviewed	Homo sapiens	VDAC2	Voltage-dependent anion-selective channel protein 2 (VDAC-2) (hVDAC2) (Outer mitochondrial membrane protein porin 2)	3	9	Yes	Yes	Yes	3 of 8	No	1	0	Chemical modification and capture of palmitoylated cysteines, Metabolic labeling of palmitate	0
P12236	ADT3_HUMAN	ADT3	Reviewed	Homo sapiens	SLC25A6, ANT3, CDABP0051	ADP/ATP translocase 3 (ADP,ATP carrier protein 3) (ADP,ATP carrier protein, isoform T2) (ANT 2) (Adenine nucleotide translocator 3) (ANT 3) (Solute carrier family 25 member 6) [Cleaved into: ADP/ATP translocase 3, N-terminally processed]	1	4	No	No	Yes	3 of 8	No	2	0	Chemical modification and capture of palmitoylated cysteines, Metabolic labeling of palmitate	0
Q5VST6	AB17B_HUMAN	AB17B	Reviewed	Homo sapiens	ABHD17B, C9orf77, FAM108B1, CGI-67, FAM108B	Alpha/beta hydrolase domain-containing protein 17B (EC 3.-.-.-)	2	12	Yes	Yes	Yes	4 of 8	No	3	1	Chemical modification and capture of palmitoylated cysteines, Metabolic labeling of palmitate	0
Q6IAA8	LTOR1_HUMAN	LTOR1	Reviewed	Homo sapiens	LAMTOR1, C11orf59, PDRO, PP7157	Ragulator complex protein LAMTOR1 (Late endosomal/lysosomal adaptor and MAPK and MTOR activator 1) (Lipid raft adaptor protein p18) (Protein associated with DRMs and endosomes) (p27Kip1-releasing factor from RhoA) (p27RF-Rho)	1	2	Yes	Yes	Yes	6 of 8	No	3	1	Chemical modification and capture of palmitoylated cysteines, Metabolic labeling of palmitate	0
O14672	ADA10_HUMAN	ADA10	Reviewed	Homo sapiens	ADAM10, KUZ, MADM	Disintegrin and metalloproteinase domain-containing protein 10 (ADAM 10) (EC 3.4.24.81) (CDw156) (Kuzbanian protein homolog) (Mammalian disintegrin-metalloprotease) (CD antigen CD156c)	1	36	Yes	No	Yes	4 of 8	No	1	0	Chemical modification and capture of palmitoylated cysteines, Metabolic labeling of palmitate	0
Q07065	CKAP4_HUMAN	CKAP4	Reviewed	Homo sapiens	CKAP4	Cytoskeleton-associated protein 4 (63-kDa cytoskeleton-linking membrane protein) (Climp-63) (p63)	1	2	No	No	Yes	4 of 8	No	1	3	Chemical modification and capture of palmitoylated cysteines	1
Q9NXU5	ARL15_HUMAN	ARL15	Reviewed	Homo sapiens	ARL15, ARFRP2	ADP-ribosylation factor-like protein 15 (ADP-ribosylation factor-related protein 2) (ARF-related protein 2)	1	7	Yes	Yes	Yes	4 of 8	No	1	0	Chemical modification and capture of palmitoylated cysteines, Metabolic labeling of palmitate	0
O14967	CLGN_HUMAN	CLGN	Reviewed	Homo sapiens	CLGN	Calmegin	1	8	Yes	Yes	Yes	2 of 8	No	0	0	Chemical modification and capture of palmitoylated cysteines, Metabolic labeling of palmitate	0
P13639	EF2_HUMAN	EF2	Reviewed	Homo sapiens	EEF2, EF2	Elongation factor 2 (EF-2)	1	17	Yes	Yes	Yes	4 of 8	No	1	0	Chemical modification and capture of palmitoylated cysteines, Metabolic labeling of palmitate	0
P05141	ADT2_HUMAN	ADT2	Reviewed	Homo sapiens	SLC25A5, ANT2	ADP/ATP translocase 2 (ADP,ATP carrier protein 2) (ADP,ATP carrier protein, fibroblast isoform) (Adenine nucleotide translocator 2) (ANT 2) (Solute carrier family 25 member 5) [Cleaved into: ADP/ATP translocase 2, N-terminally processed]	1	4	No	No	Yes	3 of 8	No	1	0	Chemical modification and capture of palmitoylated cysteines, Metabolic labeling of palmitate	0
Q8ND76	CCNY_HUMAN	CCNY	Reviewed	Homo sapiens	CCNY, C10orf9, CBCP1, CFP1	Cyclin-Y (Cyc-Y) (Cyclin box protein 1) (Cyclin fold protein 1) (cyclin-X)	3	9	Yes	Yes	Yes	4 of 8	No	2	0	Chemical modification and capture of palmitoylated cysteines, Metabolic labeling of palmitate	0
P84996	ALEX_HUMAN	ALEX	Reviewed	Homo sapiens	GNAS, GNAS1	Protein ALEX (Alternative gene product encoded by XL-exon)	1	9	Yes	Yes	Yes	5 of 8	No	3	0	Chemical modification and capture of palmitoylated cysteines, Metabolic labeling of palmitate	0
P53801	PTTG_HUMAN	PTTG	Reviewed	Homo sapiens	PTTG1IP, C21orf1, C21orf3	Pituitary tumor-transforming gene 1 protein-interacting protein (Pituitary tumor-transforming gene protein-binding factor) (PBF) (PTTG-binding factor)	1	14	Yes	Yes	Yes	5 of 8	No	3	0	Chemical modification and capture of palmitoylated cysteines, Metabolic labeling of palmitate	0
Q13200	PSMD2_HUMAN	PSMD2	Reviewed	Homo sapiens	PSMD2, TRAP2	26S proteasome non-ATPase regulatory subunit 2 (26S proteasome regulatory subunit RPN1) (26S proteasome regulatory subunit S2) (26S proteasome subunit p97) (Protein 55.11) (Tumor necrosis factor type 1 receptor-associated protein 2)	1	13	Yes	Yes	Yes	3 of 8	No	0	0	Chemical modification and capture of palmitoylated cysteines, Metabolic labeling of palmitate	0
P21796	VDAC1_HUMAN	VDAC1	Reviewed	Homo sapiens	VDAC1, VDAC	Voltage-dependent anion-selective channel protein 1 (VDAC-1) (hVDAC1) (Outer mitochondrial membrane protein porin 1) (Plasmalemmal porin) (Porin 31HL) (Porin 31HM)	1	2	No	No	Yes	2 of 8	No	1	0	Chemical modification and capture of palmitoylated cysteines, Metabolic labeling of palmitate	0
P39023	RL3_HUMAN	RL3	Reviewed	Homo sapiens	RPL3, OK/SW-cl.32	60S ribosomal protein L3 (HIV-1 TAR RNA-binding protein B) (TARBP-B)	1	5	No	No	Yes	3 of 8	No	3	0	Chemical modification and capture of palmitoylated cysteines, Metabolic labeling of palmitate	0
P62280	RS11_HUMAN	RS11	Reviewed	Homo sapiens	RPS11	40S ribosomal protein S11	1	3	No	No	Yes	5 of 8	No	0	1	Chemical modification and capture of palmitoylated cysteines, Metabolic labeling of palmitate	1
Q9H3Z4	DNJC5_HUMAN	DNJC5	Reviewed	Homo sapiens	DNAJC5, CSP	DnaJ homolog subfamily C member 5 (Cysteine string protein) (CSP)	2	14	Yes	Yes	Yes	5 of 8	No	1	0	Chemical modification and capture of palmitoylated cysteines, Metabolic labeling of palmitate	0
Q7Z5G4	GOGA7_HUMAN	GOGA7	Reviewed	Homo sapiens	GOLGA7, GCP16, HDCKB03P, HSPC041	Golgin subfamily A member 7 (Golgi complex-associated protein of 16 kDa)	2	4	Yes	Yes	Yes	5 of 8	No	2	1	Chemical modification and capture of palmitoylated cysteines, Metabolic labeling of palmitate	2
P01112	RASH_HUMAN	RASH	Reviewed	Homo sapiens	HRAS, HRAS1	GTPase HRas (H-Ras-1) (Ha-Ras) (Transforming protein p21) (c-H-ras) (p21ras) [Cleaved into: GTPase HRas, N-terminally processed]	2	6	Yes	Yes	Yes	7 of 8	No	2	4	Chemical modification and capture of palmitoylated cysteines, Metabolic labeling of palmitate	2
P48509	CD151_HUMAN	CD151	Reviewed	Homo sapiens	CD151, TSPAN24	CD151 antigen (GP27) (Membrane glycoprotein SFA-1) (Platelet-endothelial tetraspan antigen 3) (PETA-3) (Tetraspanin-24) (Tspan-24) (CD antigen CD151)	1	15	Yes	Yes	Yes	4 of 8	No	1	6	Chemical modification and capture of palmitoylated cysteines	6
P05023	AT1A1_HUMAN	AT1A1	Reviewed	Homo sapiens	ATP1A1	Sodium/potassium-transporting ATPase subunit alpha-1 (Na(+)/K(+) ATPase alpha-1 subunit) (EC 3.6.3.9) (Sodium pump subunit alpha-1)	4	23	Yes	Yes	Yes	5 of 8	No	2	0	Chemical modification and capture of palmitoylated cysteines, Metabolic labeling of palmitate	0
O94886	TM63A_HUMAN	TM63A	Reviewed	Homo sapiens	TMEM63A, KIAA0489, KIAA0792	Transmembrane protein 63A	1	26	Yes	Yes	Yes	5 of 8	No	1	0	Chemical modification and capture of palmitoylated cysteines, Metabolic labeling of palmitate	0
P38646	GRP75_HUMAN	GRP75	Reviewed	Homo sapiens	HSPA9, GRP75, HSPA9B, mt-HSP70	Stress-70 protein, mitochondrial (75 kDa glucose-regulated protein) (GRP-75) (Heat shock 70 kDa protein 9) (Mortalin) (MOT) (Peptide-binding protein 74) (PBP74)	1	5	No	No	Yes	3 of 8	No	1	0	Chemical modification and capture of palmitoylated cysteines, Metabolic labeling of palmitate	0
P48047	ATPO_HUMAN	ATPO	Reviewed	Homo sapiens	ATP5O, ATPO	ATP synthase subunit O, mitochondrial (Oligomycin sensitivity conferral protein) (OSCP)	1	2	No	No	Yes	3 of 8	No	0	0	Chemical modification and capture of palmitoylated cysteines, Metabolic labeling of palmitate	0
P06241	FYN_HUMAN	FYN	Reviewed	Homo sapiens	FYN	Tyrosine-protein kinase Fyn (EC 2.7.10.2) (Proto-oncogene Syn) (Proto-oncogene c-Fyn) (Src-like kinase) (SLK) (p59-Fyn)	3	10	Yes	Yes	Yes	5 of 8	No	2	2	Chemical modification and capture of palmitoylated cysteines, Metabolic labeling of palmitate	2
P04406	G3P_HUMAN	G3P	Reviewed	Homo sapiens	GAPDH, GAPD, CDABP0047, OK/SW-cl.12	Glyceraldehyde-3-phosphate dehydrogenase (GAPDH) (EC 1.2.1.12) (Peptidyl-cysteine S-nitrosylase GAPDH) (EC 2.6.99.-)	2	3	No	No	Yes	3 of 8	No	1	0	Chemical modification and capture of palmitoylated cysteines, Metabolic labeling of palmitate	0
P09471	GNAO_HUMAN	GNAO	Reviewed	Homo sapiens	GNAO1	Guanine nucleotide-binding protein G(o) subunit alpha	2	10	Yes	Yes	Yes	4 of 8	No	2	0	Chemical modification and capture of palmitoylated cysteines, Metabolic labeling of palmitate	0
O15162	PLS1_HUMAN	PLS1	Reviewed	Homo sapiens	PLSCR1	Phospholipid scramblase 1 (PL scramblase 1) (Ca(2+)-dependent phospholipid scramblase 1) (Erythrocyte phospholipid scramblase) (MmTRA1b)	1	18	Yes	Yes	Yes	4 of 8	No	1	1	Chemical modification and capture of palmitoylated cysteines	5
P23634	AT2B4_HUMAN	AT2B4	Reviewed	Homo sapiens	ATP2B4, ATP2B2, MXRA1, Atp2b4	Plasma membrane calcium-transporting ATPase 4 (PMCA4) (EC 3.6.3.8) (Matrix-remodeling-associated protein 1) (Plasma membrane calcium ATPase isoform 4) (Plasma membrane calcium pump isoform 4)	8	21	No	No	Yes	3 of 8	No	0	0	Chemical modification and capture of palmitoylated cysteines, Metabolic labeling of palmitate	0
P08962	CD63_HUMAN	CD63	Reviewed	Homo sapiens	CD63, MLA1, TSPAN30	CD63 antigen (Granulophysin) (Lysosomal-associated membrane protein 3) (LAMP-3) (Melanoma-associated antigen ME491) (OMA81H) (Ocular melanoma-associated antigen) (Tetraspanin-30) (Tspan-30) (CD antigen CD63)	3	15	Yes	Yes	Yes	5 of 8	No	2	3	Chemical modification and capture of palmitoylated cysteines	0
P60033	CD81_HUMAN	CD81	Reviewed	Homo sapiens	CD81, TAPA1, TSPAN28	CD81 antigen (26 kDa cell surface protein TAPA-1) (Target of the antiproliferative antibody 1) (Tetraspanin-28) (Tspan-28) (CD antigen CD81)	1	12	Yes	Yes	Yes	5 of 8	No	3	6	Chemical modification and capture of palmitoylated cysteines, Metabolic labeling of palmitate	8
P62266	RS23_HUMAN	RS23	Reviewed	Homo sapiens	RPS23	40S ribosomal protein S23	1	3	Yes	Yes	Yes	3 of 8	No	1	0	Chemical modification and capture of palmitoylated cysteines, Metabolic labeling of palmitate	0
Q92896	GSLG1_HUMAN	GSLG1	Reviewed	Homo sapiens	GLG1, CFR1, ESL1, MG160	Golgi apparatus protein 1 (CFR-1) (Cysteine-rich fibroblast growth factor receptor) (E-selectin ligand 1) (ESL-1) (Golgi sialoglycoprotein MG-160)	3	68	Yes	Yes	Yes	4 of 8	No	1	0	Chemical modification and capture of palmitoylated cysteines, Metabolic labeling of palmitate	0
P10809	CH60_HUMAN	CH60	Reviewed	Homo sapiens	HSPD1, HSP60	60 kDa heat shock protein, mitochondrial (60 kDa chaperonin) (Chaperonin 60) (CPN60) (Heat shock protein 60) (HSP-60) (Hsp60) (HuCHA60) (Mitochondrial matrix protein P1) (P60 lymphocyte protein)	1	3	No	No	Yes	3 of 8	No	1	0	Chemical modification and capture of palmitoylated cysteines, Metabolic labeling of palmitate	0
O75083	WDR1_HUMAN	WDR1	Reviewed	Homo sapiens	WDR1	WD repeat-containing protein 1 (Actin-interacting protein 1) (AIP1) (NORI-1)	2	12	No	No	Yes	3 of 8	No	2	0	Chemical modification and capture of palmitoylated cysteines, Metabolic labeling of palmitate	0
Q96JJ7	TMX3_HUMAN	TMX3	Reviewed	Homo sapiens	TMX3, KIAA1830, TXNDC10	Protein disulfide-isomerase TMX3 (EC 5.3.4.1) (Thioredoxin domain-containing protein 10) (Thioredoxin-related transmembrane protein 3)	2	6	Yes	Yes	Yes	4 of 8	No	2	0	Chemical modification and capture of palmitoylated cysteines, Metabolic labeling of palmitate	0
Q06830	PRDX1_HUMAN	PRDX1	Reviewed	Homo sapiens	PRDX1, PAGA, PAGB, TDPX2	Peroxiredoxin-1 (EC 1.11.1.15) (Natural killer cell-enhancing factor A) (NKEF-A) (Proliferation-associated gene protein) (PAG) (Thioredoxin peroxidase 2) (Thioredoxin-dependent peroxide reductase 2)	1	4	No	No	Yes	2 of 8	No	1	0	Chemical modification and capture of palmitoylated cysteines, Metabolic labeling of palmitate	0
O15118	NPC1_HUMAN	NPC1	Reviewed	Homo sapiens	NPC1	Niemann-Pick C1 protein	1	49	Yes	Yes	Yes	3 of 8	No	1	0	Chemical modification and capture of palmitoylated cysteines, Metabolic labeling of palmitate	0
P46781	RS9_HUMAN	RS9	Reviewed	Homo sapiens	RPS9	40S ribosomal protein S9	1	1	Yes	Yes	Yes	4 of 8	No	0	0	Chemical modification and capture of palmitoylated cysteines, Metabolic labeling of palmitate	0
P05388	RLA0_HUMAN	RLA0	Reviewed	Homo sapiens	RPLP0	60S acidic ribosomal protein P0 (60S ribosomal protein L10E)	1	3	No	No	Yes	2 of 8	No	1	0	Chemical modification and capture of palmitoylated cysteines, Metabolic labeling of palmitate	0
P30050	RL12_HUMAN	RL12	Reviewed	Homo sapiens	RPL12	60S ribosomal protein L12	2	3	Yes	Yes	Yes	5 of 8	No	1	0	Chemical modification and capture of palmitoylated cysteines, Metabolic labeling of palmitate	0
O75379	VAMP4_HUMAN	VAMP4	Reviewed	Homo sapiens	VAMP4	Vesicle-associated membrane protein 4 (VAMP-4)	2	1	No	No	Yes	5 of 8	No	2	0	Chemical modification and capture of palmitoylated cysteines, Metabolic labeling of palmitate	0
Q8N7R7	CCYL1_HUMAN	CCYL1	Reviewed	Homo sapiens	CCNYL1	Cyclin-Y-like protein 1	3	10	Yes	Yes	Yes	3 of 8	No	0	0	Chemical modification and capture of palmitoylated cysteines, Metabolic labeling of palmitate	0
P11142	HSP7C_HUMAN	HSP7C	Reviewed	Homo sapiens	HSPA8, HSC70, HSP73, HSPA10	Heat shock cognate 71 kDa protein (Heat shock 70 kDa protein 8)	2	4	Yes	Yes	Yes	2 of 8	No	1	0	Chemical modification and capture of palmitoylated cysteines, Metabolic labeling of palmitate	0
Q01628	IFM3_HUMAN	IFM3	Reviewed	Homo sapiens	IFITM3	Interferon-induced transmembrane protein 3 (Dispanin subfamily A member 2b) (DSPA2b) (Interferon-inducible protein 1-8U)	1	3	Yes	Yes	Yes	4 of 8	No	0	1	Chemical modification and capture of palmitoylated cysteines, Metabolic labeling of palmitate	3
Q00325	MPCP_HUMAN	MPCP	Reviewed	Homo sapiens	SLC25A3, PHC, OK/SW-cl.48	Phosphate carrier protein, mitochondrial (Phosphate transport protein) (PTP) (Solute carrier family 25 member 3)	2	8	No	No	Yes	3 of 8	No	1	0	Chemical modification and capture of palmitoylated cysteines, Metabolic labeling of palmitate	0
Q99547	MPH6_HUMAN	MPH6	Reviewed	Homo sapiens	MPHOSPH6, MPP6	M-phase phosphoprotein 6	1	1	No	No	Yes	3 of 8	No	1	0	Chemical modification and capture of palmitoylated cysteines, Metabolic labeling of palmitate	0
P50990	TCPQ_HUMAN	TCPQ	Reviewed	Homo sapiens	CCT8, C21orf112, CCTQ, KIAA0002	T-complex protein 1 subunit theta (TCP-1-theta) (CCT-theta) (Renal carcinoma antigen NY-REN-15)	1	10	Yes	Yes	Yes	3 of 8	No	1	0	Chemical modification and capture of palmitoylated cysteines, Metabolic labeling of palmitate	0
P62826	RAN_HUMAN	RAN	Reviewed	Homo sapiens	RAN, ARA24, OK/SW-cl.81	GTP-binding nuclear protein Ran (Androgen receptor-associated protein 24) (GTPase Ran) (Ras-like protein TC4) (Ras-related nuclear protein)	1	3	No	No	Yes	3 of 8	No	1	0	Chemical modification and capture of palmitoylated cysteines, Metabolic labeling of palmitate	0
P63241	IF5A1_HUMAN	IF5A1	Reviewed	Homo sapiens	EIF5A	Eukaryotic translation initiation factor 5A-1 (eIF-5A-1) (eIF-5A1) (Eukaryotic initiation factor 5A isoform 1) (eIF-5A) (Rev-binding factor) (eIF-4D)	2	5	Yes	Yes	Yes	5 of 8	No	1	0	Chemical modification and capture of palmitoylated cysteines, Metabolic labeling of palmitate	0
P48643	TCPE_HUMAN	TCPE	Reviewed	Homo sapiens	CCT5, CCTE, KIAA0098	T-complex protein 1 subunit epsilon (TCP-1-epsilon) (CCT-epsilon)	1	8	No	No	Yes	4 of 8	No	2	0	Chemical modification and capture of palmitoylated cysteines, Metabolic labeling of palmitate	0
P07947	YES_HUMAN	YES	Reviewed	Homo sapiens	YES1, YES	Tyrosine-protein kinase Yes (EC 2.7.10.2) (Proto-oncogene c-Yes) (p61-Yes)	1	9	Yes	Yes	Yes	4 of 8	No	1	0	Chemical modification and capture of palmitoylated cysteines, Metabolic labeling of palmitate	0
Q9GZU7	CTDS1_HUMAN	CTDS1	Reviewed	Homo sapiens	CTDSP1, NIF3, NLIIF, SCP1	Carboxy-terminal domain RNA polymerase II polypeptide A small phosphatase 1 (EC 3.1.3.16) (Nuclear LIM interactor-interacting factor 3) (NLI-IF) (NLI-interacting factor 3) (Small C-terminal domain phosphatase 1) (SCP1) (Small CTD phosphatase 1)	3	6	Yes	Yes	Yes	4 of 8	No	2	0	Chemical modification and capture of palmitoylated cysteines, Metabolic labeling of palmitate	0
P55072	TERA_HUMAN	TERA	Reviewed	Homo sapiens	VCP	Transitional endoplasmic reticulum ATPase (TER ATPase) (EC 3.6.4.6) (15S Mg(2+)-ATPase p97 subunit) (Valosin-containing protein) (VCP)	1	12	No	No	Yes	2 of 8	No	1	0	Chemical modification and capture of palmitoylated cysteines, Metabolic labeling of palmitate	0
P07737	PROF1_HUMAN	PROF1	Reviewed	Homo sapiens	PFN1	Profilin-1 (Epididymis tissue protein Li 184a) (Profilin I)	1	3	Yes	Yes	Yes	3 of 8	No	1	0	Chemical modification and capture of palmitoylated cysteines, Metabolic labeling of palmitate	0
Q7KZF4	SND1_HUMAN	SND1	Reviewed	Homo sapiens	SND1, TDRD11	Staphylococcal nuclease domain-containing protein 1 (100 kDa coactivator) (EBNA2 coactivator p100) (Tudor domain-containing protein 11) (p100 co-activator)	1	12	No	No	Yes	3 of 8	No	0	0	Chemical modification and capture of palmitoylated cysteines, Metabolic labeling of palmitate	0
P62913	RL11_HUMAN	RL11	Reviewed	Homo sapiens	RPL11	60S ribosomal protein L11 (CLL-associated antigen KW-12)	2	4	Yes	Yes	Yes	3 of 8	No	0	0	Chemical modification and capture of palmitoylated cysteines, Metabolic labeling of palmitate	0
P09972	ALDOC_HUMAN	ALDOC	Reviewed	Homo sapiens	ALDOC, ALDC	Fructose-bisphosphate aldolase C (EC 4.1.2.13) (Brain-type aldolase)	1	7	No	No	Yes	2 of 8	No	1	0	Chemical modification and capture of palmitoylated cysteines, Metabolic labeling of palmitate	0
P36873	PP1G_HUMAN	PP1G	Reviewed	Homo sapiens	PPP1CC	Serine/threonine-protein phosphatase PP1-gamma catalytic subunit (PP-1G) (EC 3.1.3.16) (Protein phosphatase 1C catalytic subunit)	2	13	Yes	Yes	Yes	2 of 8	No	1	0	Chemical modification and capture of palmitoylated cysteines, Metabolic labeling of palmitate	0
P27635	RL10_HUMAN	RL10	Reviewed	Homo sapiens	RPL10, DXS648E, QM	60S ribosomal protein L10 (Laminin receptor homolog) (Protein QM) (Tumor suppressor QM)	1	8	Yes	Yes	Yes	4 of 8	No	2	0	Chemical modification and capture of palmitoylated cysteines, Metabolic labeling of palmitate	0
P62258	1433E_HUMAN	1433E	Reviewed	Homo sapiens	YWHAE	14-3-3 protein epsilon (14-3-3E)	2	3	Yes	Yes	Yes	2 of 8	No	1	0	Chemical modification and capture of palmitoylated cysteines, Metabolic labeling of palmitate	0
P21926	CD9_HUMAN	CD9	Reviewed	Homo sapiens	CD9, MIC3, TSPAN29, GIG2	CD9 antigen (5H9 antigen) (Cell growth-inhibiting gene 2 protein) (Leukocyte antigen MIC3) (Motility-related protein) (MRP-1) (Tetraspanin-29) (Tspan-29) (p24) (CD antigen CD9)	1	10	Yes	Yes	Yes	4 of 8	No	2	6	Chemical modification and capture of palmitoylated cysteines	6
P49795	RGS19_HUMAN	RGS19	Reviewed	Homo sapiens	RGS19, GAIP, GNAI3IP	Regulator of G-protein signaling 19 (RGS19) (G-alpha-interacting protein) (GAIP)	1	11	Yes	Yes	Yes	4 of 8	No	1	1	Chemical modification and capture of palmitoylated cysteines, Metabolic labeling of palmitate	0
P63104	1433Z_HUMAN	1433Z	Reviewed	Homo sapiens	YWHAZ	14-3-3 protein zeta/delta (Protein kinase C inhibitor protein 1) (KCIP-1)	2	3	Yes	Yes	Yes	3 of 8	No	1	0	Chemical modification and capture of palmitoylated cysteines, Metabolic labeling of palmitate	0
P62820	RAB1A_HUMAN	RAB1A	Reviewed	Homo sapiens	RAB1A, RAB1	Ras-related protein Rab-1A (YPT1-related protein)	3	4	Yes	Yes	Yes	4 of 8	No	2	0	Chemical modification and capture of palmitoylated cysteines, Metabolic labeling of palmitate	0
P62745	RHOB_HUMAN	RHOB	Reviewed	Homo sapiens	RHOB, ARH6, ARHB	Rho-related GTP-binding protein RhoB (Rho cDNA clone 6) (h6)	1	8	Yes	Yes	Yes	2 of 8	No	1	2	Chemical modification and capture of palmitoylated cysteines	2
Q14160	SCRIB_HUMAN	SCRIB	Reviewed	Homo sapiens	SCRIB, CRIB1, KIAA0147, LAP4, SCRB1, VARTUL	Protein scribble homolog (Scribble) (hScrib) (Protein LAP4)	3	17	Yes	Yes	Yes	3 of 8	No	2	0	Chemical modification and capture of palmitoylated cysteines, Metabolic labeling of palmitate	0
P18124	RL7_HUMAN	RL7	Reviewed	Homo sapiens	RPL7	60S ribosomal protein L7	1	1	No	No	Yes	2 of 8	No	0	0	Chemical modification and capture of palmitoylated cysteines, Metabolic labeling of palmitate	0
P60709	ACTB_HUMAN	ACTB	Reviewed	Homo sapiens	ACTB	Actin, cytoplasmic 1 (Beta-actin) [Cleaved into: Actin, cytoplasmic 1, N-terminally processed]	1	6	Yes	Yes	Yes	3 of 8	No	1	0	Chemical modification and capture of palmitoylated cysteines, Metabolic labeling of palmitate	0
Q99460	PSMD1_HUMAN	PSMD1	Reviewed	Homo sapiens	PSMD1	26S proteasome non-ATPase regulatory subunit 1 (26S proteasome regulatory subunit RPN2) (26S proteasome regulatory subunit S1) (26S proteasome subunit p112)	2	18	Yes	Yes	Yes	2 of 8	No	0	0	Chemical modification and capture of palmitoylated cysteines, Metabolic labeling of palmitate	0
Q14699	RFTN1_HUMAN	RFTN1	Reviewed	Homo sapiens	RFTN1, KIAA0084, MIG2	Raftlin (Cell migration-inducing gene 2 protein) (Raft-linking protein)	1	10	Yes	Yes	Yes	3 of 8	No	0	0	Chemical modification and capture of palmitoylated cysteines, Metabolic labeling of palmitate	0
P07437	TBB5_HUMAN	TBB5	Reviewed	Homo sapiens	TUBB, TUBB5, OK/SW-cl.56	Tubulin beta chain (Tubulin beta-5 chain)	1	8	Yes	Yes	Yes	2 of 8	No	1	0	Chemical modification and capture of palmitoylated cysteines, Metabolic labeling of palmitate	0
P68371	TBB4B_HUMAN	TBB4B	Reviewed	Homo sapiens	TUBB4B, TUBB2C	Tubulin beta-4B chain (Tubulin beta-2 chain) (Tubulin beta-2C chain)	1	8	Yes	Yes	Yes	2 of 8	No	1	0	Chemical modification and capture of palmitoylated cysteines, Metabolic labeling of palmitate	0
O15400	STX7_HUMAN	STX7	Reviewed	Homo sapiens	STX7	Syntaxin-7	2	2	No	No	Yes	3 of 8	No	1	1	Chemical modification and capture of palmitoylated cysteines, Metabolic labeling of palmitate	1
O00299	CLIC1_HUMAN	CLIC1	Reviewed	Homo sapiens	CLIC1, G6, NCC27	Chloride intracellular channel protein 1 (Chloride channel ABP) (Nuclear chloride ion channel 27) (NCC27) (Regulatory nuclear chloride ion channel protein) (hRNCC)	1	6	Yes	Yes	Yes	2 of 8	No	1	0	Chemical modification and capture of palmitoylated cysteines, Metabolic labeling of palmitate	0
O60499	STX10_HUMAN	STX10	Reviewed	Homo sapiens	STX10, SYN10	Syntaxin-10 (Syn10)	2	2	No	No	Yes	5 of 8	No	2	0	Chemical modification and capture of palmitoylated cysteines, Metabolic labeling of palmitate	0
G1JTE6	G1JTE6_HUMAN	G1JTE6	Unreviewed	Homo sapiens	MICA	MHC class I chain-related protein A	1	8	Yes	Yes	Yes	0 of 8	NA	0	1		2
Q86Y82	STX12_HUMAN	STX12	Reviewed	Homo sapiens	STX12	Syntaxin-12	1	2	No	No	Yes	5 of 8	No	2	0	Chemical modification and capture of palmitoylated cysteines, Metabolic labeling of palmitate	0
P06734	FCER2_HUMAN	FCER2	Reviewed	Homo sapiens	FCER2, CD23A, CLEC4J, FCE2, IGEBF	Low affinity immunoglobulin epsilon Fc receptor (BLAST-2) (C-type lectin domain family 4 member J) (Fc-epsilon-RII) (Immunoglobulin E-binding factor) (Lymphocyte IgE receptor) (CD antigen CD23) [Cleaved into: Low affinity immunoglobulin epsilon Fc receptor membrane-bound form; Low affinity immunoglobulin epsilon Fc receptor soluble form]	1	10	Yes	Yes	Yes	1 of 8	No	1	1	Chemical modification and capture of palmitoylated cysteines	2
O43169	CYB5B_HUMAN	CYB5B	Reviewed	Homo sapiens	CYB5B, CYB5M, OMB5	Cytochrome b5 type B (Cytochrome b5 outer mitochondrial membrane isoform)	1	2	No	No	Yes	6 of 8	No	1	0	Chemical modification and capture of palmitoylated cysteines, Metabolic labeling of palmitate	0
O14828	SCAM3_HUMAN	SCAM3	Reviewed	Homo sapiens	SCAMP3, C1orf3, PROPIN1	Secretory carrier-associated membrane protein 3 (Secretory carrier membrane protein 3)	2	7	Yes	Yes	Yes	6 of 8	No	3	0	Chemical modification and capture of palmitoylated cysteines, Metabolic labeling of palmitate	0
Q86T03	TM55B_HUMAN	TM55B	Reviewed	Homo sapiens	TMEM55B, C14orf9	Type 1 phosphatidylinositol 4,5-bisphosphate 4-phosphatase (Type 1 PtdIns-4,5-P2 4-Ptase) (EC 3.1.3.78) (PtdIns-4,5-P2 4-Ptase I) (Transmembrane protein 55B)	3	19	Yes	Yes	Yes	4 of 8	No	1	0	Chemical modification and capture of palmitoylated cysteines, Metabolic labeling of palmitate	0
P22314	UBA1_HUMAN	UBA1	Reviewed	Homo sapiens	UBA1, A1S9T, UBE1	Ubiquitin-like modifier-activating enzyme 1 (Protein A1S9) (Ubiquitin-activating enzyme E1)	1	19	Yes	Yes	Yes	2 of 8	No	1	0	Chemical modification and capture of palmitoylated cysteines, Metabolic labeling of palmitate	0
P46777	RL5_HUMAN	RL5	Reviewed	Homo sapiens	RPL5, MSTP030	60S ribosomal protein L5	1	4	No	No	Yes	5 of 8	No	0	0	Chemical modification and capture of palmitoylated cysteines, Metabolic labeling of palmitate	0
Q96GS6	AB17A_HUMAN	AB17A	Reviewed	Homo sapiens	ABHD17A, C19orf27, FAM108A1	Alpha/beta hydrolase domain-containing protein 17A (EC 3.-.-.-)	4	13	Yes	Yes	Yes	2 of 8	No	0	0	Chemical modification and capture of palmitoylated cysteines, Metabolic labeling of palmitate	0
P07195	LDHB_HUMAN	LDHB	Reviewed	Homo sapiens	LDHB	L-lactate dehydrogenase B chain (LDH-B) (EC 1.1.1.27) (LDH heart subunit) (LDH-H) (Renal carcinoma antigen NY-REN-46)	1	5	No	No	Yes	3 of 8	No	1	0	Chemical modification and capture of palmitoylated cysteines, Metabolic labeling of palmitate	0
P62979	RS27A_HUMAN	RS27A	Reviewed	Homo sapiens	RPS27A, UBA80, UBCEP1	Ubiquitin-40S ribosomal protein S27a (Ubiquitin carboxyl extension protein 80) [Cleaved into: Ubiquitin; 40S ribosomal protein S27a]	1	6	Yes	Yes	Yes	3 of 8	No	0	0	Chemical modification and capture of palmitoylated cysteines, Metabolic labeling of palmitate	0
P84085	ARF5_HUMAN	ARF5	Reviewed	Homo sapiens	ARF5	ADP-ribosylation factor 5	1	2	No	No	Yes	2 of 8	No	1	0	Chemical modification and capture of palmitoylated cysteines, Metabolic labeling of palmitate	0
P62829	RL23_HUMAN	RL23	Reviewed	Homo sapiens	RPL23	60S ribosomal protein L23 (60S ribosomal protein L17)	1	2	No	No	Yes	3 of 8	No	0	0	Chemical modification and capture of palmitoylated cysteines, Metabolic labeling of palmitate	0
P35232	PHB_HUMAN	PHB	Reviewed	Homo sapiens	PHB	Prohibitin	1	1	No	No	Yes	3 of 8	No	1	0	Chemical modification and capture of palmitoylated cysteines, Metabolic labeling of palmitate	0
Q8N6S5	AR6P6_HUMAN	AR6P6	Reviewed	Homo sapiens	ARL6IP6, PFAAP1	ADP-ribosylation factor-like protein 6-interacting protein 6 (ARL-6-interacting protein 6) (Aip-6) (Phosphonoformate immuno-associated protein 1)	1	5	Yes	Yes	Yes	2 of 8	No	1	0	Chemical modification and capture of palmitoylated cysteines, Metabolic labeling of palmitate	0
Q8N565	MREG_HUMAN	MREG	Reviewed	Homo sapiens	MREG, DSU, HDCGA21P	Melanoregulin (Dilute suppressor protein homolog)	2	9	Yes	Yes	Yes	4 of 8	No	1	1	Chemical modification and capture of palmitoylated cysteines, Metabolic labeling of palmitate	0
P63244	GBLP_HUMAN	GBLP	Reviewed	Homo sapiens	GNB2L1, HLC7, PIG21	Guanine nucleotide-binding protein subunit beta-2-like 1 (Cell proliferation-inducing gene 21 protein) (Guanine nucleotide-binding protein subunit beta-like protein 12.3) (Human lung cancer oncogene 7 protein) (HLC-7) (Receptor for activated C kinase) (Receptor of activated protein kinase C 1) (RACK1) [Cleaved into: Guanine nucleotide-binding protein subunit beta-2-like 1, N-terminally processed]	1	8	No	No	Yes	3 of 8	No	1	0	Chemical modification and capture of palmitoylated cysteines, Metabolic labeling of palmitate	0
P28331	NDUS1_HUMAN	NDUS1	Reviewed	Homo sapiens	NDUFS1	NADH-ubiquinone oxidoreductase 75 kDa subunit, mitochondrial (EC 1.6.5.3) (EC 1.6.99.3) (Complex I-75kD) (CI-75kD)	5	18	Yes	Yes	Yes	2 of 8	No	0	0	Chemical modification and capture of palmitoylated cysteines, Metabolic labeling of palmitate	0
Q99832	TCPH_HUMAN	TCPH	Reviewed	Homo sapiens	CCT7, CCTH, NIP7-1	T-complex protein 1 subunit eta (TCP-1-eta) (CCT-eta) (HIV-1 Nef-interacting protein)	4	9	No	No	Yes	2 of 8	No	1	0	Chemical modification and capture of palmitoylated cysteines, Metabolic labeling of palmitate	0
P50991	TCPD_HUMAN	TCPD	Reviewed	Homo sapiens	CCT4, CCTD, SRB	T-complex protein 1 subunit delta (TCP-1-delta) (CCT-delta) (Stimulator of TAR RNA-binding)	2	9	No	No	Yes	2 of 8	No	1	0	Chemical modification and capture of palmitoylated cysteines, Metabolic labeling of palmitate	0
Q9Y679	AUP1_HUMAN	AUP1	Reviewed	Homo sapiens	AUP1	Ancient ubiquitous protein 1	3	9	Yes	Yes	Yes	4 of 8	No	3	0	Chemical modification and capture of palmitoylated cysteines, Metabolic labeling of palmitate	0
O95870	ABHGA_HUMAN	ABHGA	Reviewed	Homo sapiens	ABHD16A, BAT5, G5, NG26, PP199	Abhydrolase domain-containing protein 16A (EC 3.-.-.-) (HLA-B-associated transcript 5) (Protein G5)	2	11	Yes	Yes	Yes	2 of 8	No	2	1	Chemical modification and capture of palmitoylated cysteines, Metabolic labeling of palmitate	0
P22670	RFX1_HUMAN	RFX1	Reviewed	Homo sapiens	RFX1	MHC class II regulatory factor RFX1 (Enhancer factor C) (EF-C) (Regulatory factor X 1) (RFX) (Transcription factor RFX1)	1	6	No	No	Yes	2 of 8	No	0	0	Chemical modification and capture of palmitoylated cysteines, Metabolic labeling of palmitate	0
P78371	TCPB_HUMAN	TCPB	Reviewed	Homo sapiens	CCT2, 99D8.1, CCTB	T-complex protein 1 subunit beta (TCP-1-beta) (CCT-beta)	2	6	No	No	Yes	3 of 8	No	2	0	Chemical modification and capture of palmitoylated cysteines, Metabolic labeling of palmitate	0
P18669	PGAM1_HUMAN	PGAM1	Reviewed	Homo sapiens	PGAM1, PGAMA, CDABP0006	Phosphoglycerate mutase 1 (EC 3.1.3.13) (EC 5.4.2.11) (EC 5.4.2.4) (BPG-dependent PGAM 1) (Phosphoglycerate mutase isozyme B) (PGAM-B)	1	2	No	No	Yes	2 of 8	No	1	0	Chemical modification and capture of palmitoylated cysteines, Metabolic labeling of palmitate	0
P30048	PRDX3_HUMAN	PRDX3	Reviewed	Homo sapiens	PRDX3, AOP1	Thioredoxin-dependent peroxide reductase, mitochondrial (EC 1.11.1.15) (Antioxidant protein 1) (AOP-1) (HBC189) (Peroxiredoxin III) (Prx-III) (Peroxiredoxin-3) (Protein MER5 homolog)	1	6	No	No	Yes	2 of 8	No	1	0	Chemical modification and capture of palmitoylated cysteines, Metabolic labeling of palmitate	0
P52597	HNRPF_HUMAN	HNRPF	Reviewed	Homo sapiens	HNRNPF, HNRPF	Heterogeneous nuclear ribonucleoprotein F (hnRNP F) (Nucleolin-like protein mcs94-1) [Cleaved into: Heterogeneous nuclear ribonucleoprotein F, N-terminally processed]	1	6	Yes	Yes	Yes	3 of 8	No	1	0	Chemical modification and capture of palmitoylated cysteines, Metabolic labeling of palmitate	0
Q9Y487	VPP2_HUMAN	VPP2	Reviewed	Homo sapiens	ATP6V0A2	V-type proton ATPase 116 kDa subunit a isoform 2 (V-ATPase 116 kDa isoform a2) (Lysosomal H(+)-transporting ATPase V0 subunit a2) (TJ6) (Vacuolar proton translocating ATPase 116 kDa subunit a isoform 2)	1	19	Yes	Yes	Yes	2 of 8	No	0	0	Chemical modification and capture of palmitoylated cysteines, Metabolic labeling of palmitate	0
Q00610	CLH1_HUMAN	CLH1	Reviewed	Homo sapiens	CLTC, CLH17, CLTCL2, KIAA0034	Clathrin heavy chain 1 (Clathrin heavy chain on chromosome 17) (CLH-17)	2	31	No	No	Yes	3 of 8	No	3	0	Chemical modification and capture of palmitoylated cysteines, Metabolic labeling of palmitate	0
Q13445	TMED1_HUMAN	TMED1	Reviewed	Homo sapiens	TMED1, IL1RL1L, IL1RL1LG	Transmembrane emp24 domain-containing protein 1 (Interleukin-1 receptor-like 1 ligand) (Putative T1/ST2 receptor-binding protein) (p24 family protein gamma-1) (Tp24) (p24gamma1)	1	3	No	No	Yes	2 of 8	No	1	0	Chemical modification and capture of palmitoylated cysteines, Metabolic labeling of palmitate	0
P60900	PSA6_HUMAN	PSA6	Reviewed	Homo sapiens	PSMA6, PROS27	Proteasome subunit alpha type-6 (EC 3.4.25.1) (27 kDa prosomal protein) (PROS-27) (p27K) (Macropain iota chain) (Multicatalytic endopeptidase complex iota chain) (Proteasome iota chain)	1	8	Yes	Yes	Yes	3 of 8	No	1	0	Chemical modification and capture of palmitoylated cysteines, Metabolic labeling of palmitate	0
P30044	PRDX5_HUMAN	PRDX5	Reviewed	Homo sapiens	PRDX5, ACR1, SBBI10	Peroxiredoxin-5, mitochondrial (EC 1.11.1.15) (Alu corepressor 1) (Antioxidant enzyme B166) (AOEB166) (Liver tissue 2D-page spot 71B) (PLP) (Peroxiredoxin V) (Prx-V) (Peroxisomal antioxidant enzyme) (TPx type VI) (Thioredoxin peroxidase PMP20) (Thioredoxin reductase)	4	4	Yes	Yes	Yes	2 of 8	No	0	0	Chemical modification and capture of palmitoylated cysteines, Metabolic labeling of palmitate	0
Q9Y6C9	MTCH2_HUMAN	MTCH2	Reviewed	Homo sapiens	MTCH2, MIMP, HSPC032	Mitochondrial carrier homolog 2 (Met-induced mitochondrial protein)	1	11	Yes	Yes	Yes	2 of 8	No	0	0	Chemical modification and capture of palmitoylated cysteines, Metabolic labeling of palmitate	0
P41252	SYIC_HUMAN	SYIC	Reviewed	Homo sapiens	IARS	Isoleucine--tRNA ligase, cytoplasmic (EC 6.1.1.5) (Isoleucyl-tRNA synthetase) (IRS) (IleRS)	1	23	No	No	Yes	3 of 8	No	0	0	Chemical modification and capture of palmitoylated cysteines, Metabolic labeling of palmitate	0
P23396	RS3_HUMAN	RS3	Reviewed	Homo sapiens	RPS3, OK/SW-cl.26	40S ribosomal protein S3	2	3	No	No	Yes	2 of 8	No	1	0	Chemical modification and capture of palmitoylated cysteines, Metabolic labeling of palmitate	0
P11717	MPRI_HUMAN	MPRI	Reviewed	Homo sapiens	IGF2R, MPRI	Cation-independent mannose-6-phosphate receptor (CI Man-6-P receptor) (CI-MPR) (M6PR) (300 kDa mannose 6-phosphate receptor) (MPR 300) (Insulin-like growth factor 2 receptor) (Insulin-like growth factor II receptor) (IGF-II receptor) (M6P/IGF2 receptor) (M6P/IGF2R) (CD antigen CD222)	1	122	Yes	Yes	Yes	3 of 8	No	2	1	Chemical modification and capture of palmitoylated cysteines, Metabolic labeling of palmitate	0
O95837	GNA14_HUMAN	GNA14	Reviewed	Homo sapiens	GNA14	Guanine nucleotide-binding protein subunit alpha-14 (G alpha-14) (G-protein subunit alpha-14)	1	8	Yes	Yes	Yes	1 of 8	Yes	0	1	Chemical modification and capture of palmitoylated cysteines	3
P05198	IF2A_HUMAN	IF2A	Reviewed	Homo sapiens	EIF2S1, EIF2A	Eukaryotic translation initiation factor 2 subunit 1 (Eukaryotic translation initiation factor 2 subunit alpha) (eIF-2-alpha) (eIF-2A) (eIF-2alpha)	1	5	Yes	Yes	Yes	2 of 8	No	1	0	Chemical modification and capture of palmitoylated cysteines, Metabolic labeling of palmitate	0
Q99613	EIF3C_HUMAN	EIF3C	Reviewed	Homo sapiens	EIF3C, EIF3S8;, EIF3CL, EIF3S8	Eukaryotic translation initiation factor 3 subunit C (eIF3c) (Eukaryotic translation initiation factor 3 subunit 8) (eIF3 p110)	1	12	No	No	Yes	2 of 8	No	0	0	Chemical modification and capture of palmitoylated cysteines, Metabolic labeling of palmitate	0
P31946	1433B_HUMAN	1433B	Reviewed	Homo sapiens	YWHAB	14-3-3 protein beta/alpha (Protein 1054) (Protein kinase C inhibitor protein 1) (KCIP-1) [Cleaved into: 14-3-3 protein beta/alpha, N-terminally processed]	2	2	No	No	Yes	2 of 8	No	1	0	Chemical modification and capture of palmitoylated cysteines, Metabolic labeling of palmitate	0
P07900	HS90A_HUMAN	HS90A	Reviewed	Homo sapiens	HSP90AA1, HSP90A, HSPC1, HSPCA	Heat shock protein HSP 90-alpha (Heat shock 86 kDa) (HSP 86) (HSP86) (Renal carcinoma antigen NY-REN-38)	2	10	Yes	Yes	Yes	2 of 8	No	1	0	Chemical modification and capture of palmitoylated cysteines, Metabolic labeling of palmitate	0
P40227	TCPZ_HUMAN	TCPZ	Reviewed	Homo sapiens	CCT6A, CCT6, CCTZ	T-complex protein 1 subunit zeta (TCP-1-zeta) (Acute morphine dependence-related protein 2) (CCT-zeta-1) (HTR3) (Tcp20)	2	8	No	No	Yes	3 of 8	No	1	0	Chemical modification and capture of palmitoylated cysteines, Metabolic labeling of palmitate	0
P31948	STIP1_HUMAN	STIP1	Reviewed	Homo sapiens	STIP1	Stress-induced-phosphoprotein 1 (STI1) (Hsc70/Hsp90-organizing protein) (Hop) (Renal carcinoma antigen NY-REN-11) (Transformation-sensitive protein IEF SSP 3521)	1	11	No	No	Yes	2 of 8	No	0	0	Chemical modification and capture of palmitoylated cysteines, Metabolic labeling of palmitate	0
P49411	EFTU_HUMAN	EFTU	Reviewed	Homo sapiens	TUFM	Elongation factor Tu, mitochondrial (EF-Tu) (P43)	1	6	No	No	Yes	2 of 8	No	0	0	Chemical modification and capture of palmitoylated cysteines, Metabolic labeling of palmitate	0
Q9Y277	VDAC3_HUMAN	VDAC3	Reviewed	Homo sapiens	VDAC3	Voltage-dependent anion-selective channel protein 3 (VDAC-3) (hVDAC3) (Outer mitochondrial membrane protein porin 3)	2	6	Yes	Yes	Yes	4 of 8	No	1	0	Chemical modification and capture of palmitoylated cysteines, Metabolic labeling of palmitate	0
P62873	GBB1_HUMAN	GBB1	Reviewed	Homo sapiens	GNB1	Guanine nucleotide-binding protein G(I)/G(S)/G(T) subunit beta-1 (Transducin beta chain 1)	1	14	Yes	Yes	Yes	2 of 8	No	0	0	Chemical modification and capture of palmitoylated cysteines, Metabolic labeling of palmitate	0
P61981	1433G_HUMAN	1433G	Reviewed	Homo sapiens	YWHAG	14-3-3 protein gamma (Protein kinase C inhibitor protein 1) (KCIP-1) [Cleaved into: 14-3-3 protein gamma, N-terminally processed]	1	3	No	No	Yes	3 of 8	No	2	0	Chemical modification and capture of palmitoylated cysteines, Metabolic labeling of palmitate	0
Q9UJZ1	STML2_HUMAN	STML2	Reviewed	Homo sapiens	STOML2, SLP2, HSPC108	Stomatin-like protein 2, mitochondrial (SLP-2) (EPB72-like protein 2) (Paraprotein target 7) (Paratarg-7)	1	2	No	No	Yes	2 of 8	No	0	0	Chemical modification and capture of palmitoylated cysteines, Metabolic labeling of palmitate	0
Q9Y289	SC5A6_HUMAN	SC5A6	Reviewed	Homo sapiens	SLC5A6, SMVT	Sodium-dependent multivitamin transporter (Na(+)-dependent multivitamin transporter) (Solute carrier family 5 member 6)	1	16	Yes	Yes	Yes	2 of 8	No	1	0	Chemical modification and capture of palmitoylated cysteines, Metabolic labeling of palmitate	0
P14923	PLAK_HUMAN	PLAK	Reviewed	Homo sapiens	JUP, CTNNG, DP3	Junction plakoglobin (Catenin gamma) (Desmoplakin III) (Desmoplakin-3)	1	13	No	No	Yes	3 of 8	No	1	0	Chemical modification and capture of palmitoylated cysteines, Metabolic labeling of palmitate	0
P30499	1C01_HUMAN	1C01	Reviewed	Homo sapiens	HLA-C, HLAC	HLA class I histocompatibility antigen, Cw-1 alpha chain (MHC class I antigen Cw*1)	1	8	Yes	No	Yes	4 of 8	No	1	0	Chemical modification and capture of palmitoylated cysteines, Metabolic labeling of palmitate	0
P43007	SATT_HUMAN	SATT	Reviewed	Homo sapiens	SLC1A4, ASCT1, SATT	Neutral amino acid transporter A (Alanine/serine/cysteine/threonine transporter 1) (ASCT-1) (SATT) (Solute carrier family 1 member 4)	2	7	No	No	Yes	2 of 8	No	0	0	Chemical modification and capture of palmitoylated cysteines, Metabolic labeling of palmitate	0
O75071	EFC14_HUMAN	EFC14	Reviewed	Homo sapiens	EFCAB14, KIAA0494	EF-hand calcium-binding domain-containing protein 14	1	6	Yes	Yes	Yes	2 of 8	No	0	1	Chemical modification and capture of palmitoylated cysteines, Metabolic labeling of palmitate	0
O96008	TOM40_HUMAN	TOM40	Reviewed	Homo sapiens	TOMM40, C19orf1, PEREC1, TOM40	Mitochondrial import receptor subunit TOM40 homolog (Protein Haymaker) (Translocase of outer membrane 40 kDa subunit homolog) (p38.5)	2	6	No	No	Yes	3 of 8	No	1	0	Chemical modification and capture of palmitoylated cysteines, Metabolic labeling of palmitate	0
P61224	RAP1B_HUMAN	RAP1B	Reviewed	Homo sapiens	RAP1B, OK/SW-cl.11	Ras-related protein Rap-1b (GTP-binding protein smg p21B)	4	4	No	No	Yes	3 of 8	No	0	0	Chemical modification and capture of palmitoylated cysteines, Metabolic labeling of palmitate	0
P14209	CD99_HUMAN	CD99	Reviewed	Homo sapiens	CD99, MIC2, MIC2X, MIC2Y	CD99 antigen (12E7) (E2 antigen) (Protein MIC2) (T-cell surface glycoprotein E2) (CD antigen CD99)	3	1	No	No	Yes	3 of 8	No	0	0	Chemical modification and capture of palmitoylated cysteines, Metabolic labeling of palmitate	0
O43707	ACTN4_HUMAN	ACTN4	Reviewed	Homo sapiens	ACTN4	Alpha-actinin-4 (F-actin cross-linking protein) (Non-muscle alpha-actinin 4)	3	8	No	No	Yes	2 of 8	No	0	0	Chemical modification and capture of palmitoylated cysteines, Metabolic labeling of palmitate	0
P21579	SYT1_HUMAN	SYT1	Reviewed	Homo sapiens	SYT1, SVP65, SYT	Synaptotagmin-1 (Synaptotagmin I) (SytI) (p65)	1	6	Yes	Yes	Yes	0 of 8	NA	0	1		0
P12814	ACTN1_HUMAN	ACTN1	Reviewed	Homo sapiens	ACTN1	Alpha-actinin-1 (Alpha-actinin cytoskeletal isoform) (F-actin cross-linking protein) (Non-muscle alpha-actinin-1)	4	11	No	No	Yes	2 of 8	No	0	0	Chemical modification and capture of palmitoylated cysteines, Metabolic labeling of palmitate	0
P61006	RAB8A_HUMAN	RAB8A	Reviewed	Homo sapiens	RAB8A, MEL, RAB8	Ras-related protein Rab-8A (Oncogene c-mel)	1	3	No	No	Yes	3 of 8	No	0	0	Chemical modification and capture of palmitoylated cysteines, Metabolic labeling of palmitate	0
O75976	CBPD_HUMAN	CBPD	Reviewed	Homo sapiens	CPD	Carboxypeptidase D (EC 3.4.17.22) (Metallocarboxypeptidase D) (gp180)	2	19	Yes	Yes	Yes	2 of 8	No	1	0	Chemical modification and capture of palmitoylated cysteines, Metabolic labeling of palmitate	0
Q8NCG7	DGLB_HUMAN	DGLB	Reviewed	Homo sapiens	DAGLB	Sn1-specific diacylglycerol lipase beta (DGL-beta) (EC 3.1.1.-) (KCCR13L)	4	21	Yes	Yes	Yes	3 of 8	No	2	0	Chemical modification and capture of palmitoylated cysteines, Metabolic labeling of palmitate	0
P37802	TAGL2_HUMAN	TAGL2	Reviewed	Homo sapiens	TAGLN2, KIAA0120, CDABP0035	Transgelin-2 (Epididymis tissue protein Li 7e) (SM22-alpha homolog)	1	3	No	No	Yes	3 of 8	No	0	0	Chemical modification and capture of palmitoylated cysteines, Metabolic labeling of palmitate	0
P01889	1B07_HUMAN	1B07	Reviewed	Homo sapiens	HLA-B, HLAB	HLA class I histocompatibility antigen, B-7 alpha chain (MHC class I antigen B*7)	1	6	Yes	Yes	Yes	4 of 8	No	1	1	Chemical modification and capture of palmitoylated cysteines, Metabolic labeling of palmitate	2
P60842	IF4A1_HUMAN	IF4A1	Reviewed	Homo sapiens	EIF4A1, DDX2A, EIF4A	Eukaryotic initiation factor 4A-I (eIF-4A-I) (eIF4A-I) (EC 3.6.4.13) (ATP-dependent RNA helicase eIF4A-1)	2	4	No	No	Yes	2 of 8	No	0	0	Chemical modification and capture of palmitoylated cysteines, Metabolic labeling of palmitate	0
P62701	RS4X_HUMAN	RS4X	Reviewed	Homo sapiens	RPS4X, CCG2, RPS4, SCAR	40S ribosomal protein S4, X isoform (SCR10) (Single copy abundant mRNA protein)	1	4	No	No	Yes	2 of 8	No	1	0	Chemical modification and capture of palmitoylated cysteines, Metabolic labeling of palmitate	0
Q9UQ80	PA2G4_HUMAN	PA2G4	Reviewed	Homo sapiens	PA2G4, EBP1	Proliferation-associated protein 2G4 (Cell cycle protein p38-2G4 homolog) (hG4-1) (ErbB3-binding protein 1)	1	6	No	No	Yes	2 of 8	No	1	0	Chemical modification and capture of palmitoylated cysteines, Metabolic labeling of palmitate	0
Q9BT67	NFIP1_HUMAN	NFIP1	Reviewed	Homo sapiens	NDFIP1, N4WBP5, PSEC0192, PSEC0223	NEDD4 family-interacting protein 1 (Breast cancer-associated protein SGA-1M) (NEDD4 WW domain-binding protein 5) (Putative MAPK-activating protein PM13) (Putative NF-kappa-B-activating protein 164) (Putative NFKB and MAPK-activating protein)	2	8	Yes	Yes	Yes	2 of 8	No	0	0	Chemical modification and capture of palmitoylated cysteines, Metabolic labeling of palmitate	0
Q96S97	MYADM_HUMAN	MYADM	Reviewed	Homo sapiens	MYADM, UNQ553/PRO1110	Myeloid-associated differentiation marker (Protein SB135)	1	14	No	No	Yes	2 of 8	No	0	0	Chemical modification and capture of palmitoylated cysteines, Metabolic labeling of palmitate	0
Q9H6X2	ANTR1_HUMAN	ANTR1	Reviewed	Homo sapiens	ANTXR1, ATR, TEM8	Anthrax toxin receptor 1 (Tumor endothelial marker 8)	6	12	Yes	Yes	Yes	2 of 8	No	1	1	Chemical modification and capture of palmitoylated cysteines, Metabolic labeling of palmitate	3
P33993	MCM7_HUMAN	MCM7	Reviewed	Homo sapiens	MCM7, CDC47, MCM2	DNA replication licensing factor MCM7 (EC 3.6.4.12) (CDC47 homolog) (P1.1-MCM3)	3	11	Yes	Yes	Yes	3 of 8	No	0	0	Chemical modification and capture of palmitoylated cysteines, Metabolic labeling of palmitate	0
Q14566	MCM6_HUMAN	MCM6	Reviewed	Homo sapiens	MCM6	DNA replication licensing factor MCM6 (EC 3.6.4.12) (p105MCM)	1	17	Yes	Yes	Yes	3 of 8	No	0	0	Chemical modification and capture of palmitoylated cysteines, Metabolic labeling of palmitate	0
Q9Y2G3	AT11B_HUMAN	AT11B	Reviewed	Homo sapiens	ATP11B, ATPIF, ATPIR, KIAA0956	Probable phospholipid-transporting ATPase IF (EC 3.6.3.1) (ATPase IR) (ATPase class VI type 11B)	1	23	Yes	Yes	Yes	3 of 8	No	1	0	Chemical modification and capture of palmitoylated cysteines, Metabolic labeling of palmitate	0
P12268	IMDH2_HUMAN	IMDH2	Reviewed	Homo sapiens	IMPDH2, IMPD2	Inosine-5'-monophosphate dehydrogenase 2 (IMP dehydrogenase 2) (IMPD 2) (IMPDH 2) (EC 1.1.1.205) (IMPDH-II)	1	8	No	No	Yes	2 of 8	No	0	0	Chemical modification and capture of palmitoylated cysteines, Metabolic labeling of palmitate	0
Q9Y4D1	DAAM1_HUMAN	DAAM1	Reviewed	Homo sapiens	DAAM1, KIAA0666	Disheveled-associated activator of morphogenesis 1	3	11	Yes	Yes	Yes	3 of 8	No	0	0	Chemical modification and capture of palmitoylated cysteines, Metabolic labeling of palmitate	0
Q9BSJ8	ESYT1_HUMAN	ESYT1	Reviewed	Homo sapiens	ESYT1, FAM62A, KIAA0747, MBC2	Extended synaptotagmin-1 (E-Syt1) (Membrane-bound C2 domain-containing protein)	2	9	No	No	Yes	3 of 8	No	0	0	Chemical modification and capture of palmitoylated cysteines, Metabolic labeling of palmitate	0
P62241	RS8_HUMAN	RS8	Reviewed	Homo sapiens	RPS8, OK/SW-cl.83	40S ribosomal protein S8	1	5	Yes	Yes	Yes	2 of 8	No	1	0	Chemical modification and capture of palmitoylated cysteines, Metabolic labeling of palmitate	0
Q14126	DSG2_HUMAN	DSG2	Reviewed	Homo sapiens	DSG2, CDHF5	Desmoglein-2 (Cadherin family member 5) (HDGC)	1	14	Yes	Yes	Yes	2 of 8	No	1	0	Chemical modification and capture of palmitoylated cysteines, Metabolic labeling of palmitate	0
Q99497	PARK7_HUMAN	PARK7	Reviewed	Homo sapiens	PARK7	Protein DJ-1 (EC 3.4.-.-) (Oncogene DJ1) (Parkinson disease protein 7)	1	3	No	No	Yes	1 of 8	No	0	1	Chemical modification and capture of palmitoylated cysteines	3
Q9UMS4	PRP19_HUMAN	PRP19	Reviewed	Homo sapiens	PRPF19, NMP200, PRP19, SNEV	Pre-mRNA-processing factor 19 (Nuclear matrix protein 200) (PRP19/PSO4 homolog) (hPso4) (Senescence evasion factor)	1	8	Yes	Yes	Yes	3 of 8	No	1	0	Chemical modification and capture of palmitoylated cysteines, Metabolic labeling of palmitate	0
Q9H7F0	AT133_HUMAN	AT133	Reviewed	Homo sapiens	ATP13A3, AFURS1	Probable cation-transporting ATPase 13A3 (EC 3.6.3.-) (ATPase family homolog up-regulated in senescence cells 1)	2	32	Yes	Yes	Yes	2 of 8	No	0	0	Chemical modification and capture of palmitoylated cysteines, Metabolic labeling of palmitate	0
Q9BTT6	LRRC1_HUMAN	LRRC1	Reviewed	Homo sapiens	LRRC1, LANO	Leucine-rich repeat-containing protein 1 (LANO adapter protein) (LAP and no PDZ protein)	2	13	Yes	Yes	Yes	3 of 8	No	1	0	Chemical modification and capture of palmitoylated cysteines, Metabolic labeling of palmitate	0
Q6PIU2	NCEH1_HUMAN	NCEH1	Reviewed	Homo sapiens	NCEH1, AADACL1, KIAA1363	Neutral cholesterol ester hydrolase 1 (NCEH) (EC 3.1.1.-) (Arylacetamide deacetylase-like 1)	3	5	Yes	Yes	Yes	2 of 8	No	0	0	Chemical modification and capture of palmitoylated cysteines, Metabolic labeling of palmitate	0
Q00013	EM55_HUMAN	EM55	Reviewed	Homo sapiens	MPP1, DXS552E, EMP55	55 kDa erythrocyte membrane protein (p55) (Membrane protein, palmitoylated 1)	3	4	No	No	Yes	2 of 8	No	0	1	Chemical modification and capture of palmitoylated cysteines	0
O15145	ARPC3_HUMAN	ARPC3	Reviewed	Homo sapiens	ARPC3, ARC21	Actin-related protein 2/3 complex subunit 3 (Arp2/3 complex 21 kDa subunit) (p21-ARC)	1	4	No	No	Yes	2 of 8	No	0	0	Chemical modification and capture of palmitoylated cysteines, Metabolic labeling of palmitate	0
P28066	PSA5_HUMAN	PSA5	Reviewed	Homo sapiens	PSMA5	Proteasome subunit alpha type-5 (EC 3.4.25.1) (Macropain zeta chain) (Multicatalytic endopeptidase complex zeta chain) (Proteasome zeta chain)	2	3	No	No	Yes	2 of 8	No	0	0	Chemical modification and capture of palmitoylated cysteines, Metabolic labeling of palmitate	0
P17980	PRS6A_HUMAN	PRS6A	Reviewed	Homo sapiens	PSMC3, TBP1	26S protease regulatory subunit 6A (26S proteasome AAA-ATPase subunit RPT5) (Proteasome 26S subunit ATPase 3) (Proteasome subunit P50) (Tat-binding protein 1) (TBP-1)	1	5	No	No	Yes	2 of 8	No	1	0	Chemical modification and capture of palmitoylated cysteines, Metabolic labeling of palmitate	0
P27348	1433T_HUMAN	1433T	Reviewed	Homo sapiens	YWHAQ	14-3-3 protein theta (14-3-3 protein T-cell) (14-3-3 protein tau) (Protein HS1)	1	5	No	No	Yes	3 of 8	No	1	0	Chemical modification and capture of palmitoylated cysteines, Metabolic labeling of palmitate	0
Q12905	ILF2_HUMAN	ILF2	Reviewed	Homo sapiens	ILF2, NF45, PRO3063	Interleukin enhancer-binding factor 2 (Nuclear factor of activated T-cells 45 kDa)	1	4	No	No	Yes	3 of 8	No	0	0	Chemical modification and capture of palmitoylated cysteines, Metabolic labeling of palmitate	0
O43561	LAT_HUMAN	LAT	Reviewed	Homo sapiens	LAT	Linker for activation of T-cells family member 1 (36 kDa phospho-tyrosine adapter protein) (pp36) (p36-38)	2	4	Yes	Yes	Yes	2 of 8	No	1	1	Chemical modification and capture of palmitoylated cysteines, Metabolic labeling of palmitate	2
P43243	MATR3_HUMAN	MATR3	Reviewed	Homo sapiens	MATR3, KIAA0723	Matrin-3	2	9	No	No	Yes	2 of 8	No	0	0	Chemical modification and capture of palmitoylated cysteines, Metabolic labeling of palmitate	0
P12004	PCNA_HUMAN	PCNA	Reviewed	Homo sapiens	PCNA	Proliferating cell nuclear antigen (PCNA) (Cyclin)	1	6	No	No	Yes	2 of 8	No	1	0	Chemical modification and capture of palmitoylated cysteines, Metabolic labeling of palmitate	0
Q8NBI5	S43A3_HUMAN	S43A3	Reviewed	Homo sapiens	SLC43A3, PSEC0252	Solute carrier family 43 member 3 (Protein FOAP-13)	1	10	No	No	Yes	2 of 8	No	0	0	Chemical modification and capture of palmitoylated cysteines, Metabolic labeling of palmitate	0
Q99523	SORT_HUMAN	SORT	Reviewed	Homo sapiens	SORT1	Sortilin (100 kDa NT receptor) (Glycoprotein 95) (Gp95) (Neurotensin receptor 3) (NT3) (NTR3)	2	17	No	No	Yes	2 of 8	No	0	1	Chemical modification and capture of palmitoylated cysteines, Metabolic labeling of palmitate	1
Q07020	RL18_HUMAN	RL18	Reviewed	Homo sapiens	RPL18	60S ribosomal protein L18	1	2	No	No	Yes	3 of 8	No	0	0	Chemical modification and capture of palmitoylated cysteines, Metabolic labeling of palmitate	0
P49720	PSB3_HUMAN	PSB3	Reviewed	Homo sapiens	PSMB3	Proteasome subunit beta type-3 (EC 3.4.25.1) (Proteasome chain 13) (Proteasome component C10-II) (Proteasome theta chain)	1	5	Yes	Yes	Yes	2 of 8	No	0	0	Chemical modification and capture of palmitoylated cysteines, Metabolic labeling of palmitate	0
P08670	VIME_HUMAN	VIME	Reviewed	Homo sapiens	VIM	Vimentin	1	1	No	No	Yes	2 of 8	No	1	0	Chemical modification and capture of palmitoylated cysteines, Metabolic labeling of palmitate	0
P26599	PTBP1_HUMAN	PTBP1	Reviewed	Homo sapiens	PTBP1, PTB	Polypyrimidine tract-binding protein 1 (PTB) (57 kDa RNA-binding protein PPTB-1) (Heterogeneous nuclear ribonucleoprotein I) (hnRNP I)	3	3	Yes	Yes	Yes	3 of 8	No	1	1	Chemical modification and capture of palmitoylated cysteines, Metabolic labeling of palmitate	0
Q15365	PCBP1_HUMAN	PCBP1	Reviewed	Homo sapiens	PCBP1	Poly(rC)-binding protein 1 (Alpha-CP1) (Heterogeneous nuclear ribonucleoprotein E1) (hnRNP E1) (Nucleic acid-binding protein SUB2.3)	1	9	No	No	Yes	2 of 8	No	0	0	Chemical modification and capture of palmitoylated cysteines, Metabolic labeling of palmitate	0
O00571	DDX3X_HUMAN	DDX3X	Reviewed	Homo sapiens	DDX3X, DBX, DDX3	ATP-dependent RNA helicase DDX3X (EC 3.6.4.13) (DEAD box protein 3, X-chromosomal) (DEAD box, X isoform) (Helicase-like protein 2) (HLP2)	2	7	No	No	Yes	2 of 8	No	0	0	Chemical modification and capture of palmitoylated cysteines, Metabolic labeling of palmitate	0
Q8WZ42	TITIN_HUMAN	TITIN	Reviewed	Homo sapiens	TTN	Titin (EC 2.7.11.1) (Connectin) (Rhabdomyosarcoma antigen MU-RMS-40.14)	13	522	Yes	Yes	Yes	2 of 8	No	0	0	Chemical modification and capture of palmitoylated cysteines, Metabolic labeling of palmitate	0
P22626	ROA2_HUMAN	ROA2	Reviewed	Homo sapiens	HNRNPA2B1, HNRPA2B1	Heterogeneous nuclear ribonucleoproteins A2/B1 (hnRNP A2/B1)	2	1	No	No	Yes	3 of 8	No	1	0	Chemical modification and capture of palmitoylated cysteines, Metabolic labeling of palmitate	0
P09651	ROA1_HUMAN	ROA1	Reviewed	Homo sapiens	HNRNPA1, HNRPA1	Heterogeneous nuclear ribonucleoprotein A1 (hnRNP A1) (Helix-destabilizing protein) (Single-strand RNA-binding protein) (hnRNP core protein A1) [Cleaved into: Heterogeneous nuclear ribonucleoprotein A1, N-terminally processed]	3	2	No	No	Yes	3 of 8	No	1	0	Chemical modification and capture of palmitoylated cysteines, Metabolic labeling of palmitate	0
Q9NX63	CHCH3_HUMAN	CHCH3	Reviewed	Homo sapiens	CHCHD3, MINOS3	Coiled-coil-helix-coiled-coil-helix domain-containing protein 3, mitochondrial	1	5	No	No	Yes	2 of 8	No	2	0	Chemical modification and capture of palmitoylated cysteines, Metabolic labeling of palmitate	0
Q03518	TAP1_HUMAN	TAP1	Reviewed	Homo sapiens	TAP1, ABCB2, PSF1, RING4, Y3	Antigen peptide transporter 1 (APT1) (ATP-binding cassette sub-family B member 2) (Peptide supply factor 1) (Peptide transporter PSF1) (PSF-1) (Peptide transporter TAP1) (Peptide transporter involved in antigen processing 1) (Really interesting new gene 4 protein)	1	10	No	No	Yes	3 of 8	No	1	0	Chemical modification and capture of palmitoylated cysteines, Metabolic labeling of palmitate	0
P23284	PPIB_HUMAN	PPIB	Reviewed	Homo sapiens	PPIB, CYPB	Peptidyl-prolyl cis-trans isomerase B (PPIase B) (EC 5.2.1.8) (CYP-S1) (Cyclophilin B) (Rotamase B) (S-cyclophilin) (SCYLP)	1	1	No	No	Yes	2 of 8	No	1	0	Chemical modification and capture of palmitoylated cysteines, Metabolic labeling of palmitate	0
P23528	COF1_HUMAN	COF1	Reviewed	Homo sapiens	CFL1, CFL	Cofilin-1 (18 kDa phosphoprotein) (p18) (Cofilin, non-muscle isoform)	1	4	No	No	Yes	3 of 8	No	1	0	Chemical modification and capture of palmitoylated cysteines, Metabolic labeling of palmitate	0
Q8TAA9	VANG1_HUMAN	VANG1	Reviewed	Homo sapiens	VANGL1, STB2	Vang-like protein 1 (Loop-tail protein 2 homolog) (LPP2) (Strabismus 2) (Van Gogh-like protein 1)	2	5	Yes	Yes	Yes	2 of 8	No	2	0	Chemical modification and capture of palmitoylated cysteines, Metabolic labeling of palmitate	0
P62140	PP1B_HUMAN	PP1B	Reviewed	Homo sapiens	PPP1CB	Serine/threonine-protein phosphatase PP1-beta catalytic subunit (PP-1B) (PPP1CD) (EC 3.1.3.16) (EC 3.1.3.53)	1	14	Yes	Yes	Yes	2 of 8	No	1	0	Chemical modification and capture of palmitoylated cysteines, Metabolic labeling of palmitate	0
Q14103	HNRPD_HUMAN	HNRPD	Reviewed	Homo sapiens	HNRNPD, AUF1, HNRPD	Heterogeneous nuclear ribonucleoprotein D0 (hnRNP D0) (AU-rich element RNA-binding protein 1)	4	3	No	No	Yes	2 of 8	No	1	0	Chemical modification and capture of palmitoylated cysteines, Metabolic labeling of palmitate	0
Q15393	SF3B3_HUMAN	SF3B3	Reviewed	Homo sapiens	SF3B3, KIAA0017, SAP130	Splicing factor 3B subunit 3 (Pre-mRNA-splicing factor SF3b 130 kDa subunit) (SF3b130) (STAF130) (Spliceosome-associated protein 130) (SAP 130)	3	19	No	No	Yes	2 of 8	No	1	0	Chemical modification and capture of palmitoylated cysteines, Metabolic labeling of palmitate	0
P30443	1A01_HUMAN	1A01	Reviewed	Homo sapiens	HLA-A, HLAA, HLA	HLA class I histocompatibility antigen, A-1 alpha chain (MHC class I antigen A*1)	1	5	No	No	Yes	2 of 8	No	1	0	Chemical modification and capture of palmitoylated cysteines, Metabolic labeling of palmitate	0
P07237	PDIA1_HUMAN	PDIA1	Reviewed	Homo sapiens	P4HB, ERBA2L, PDI, PDIA1, PO4DB	Protein disulfide-isomerase (PDI) (EC 5.3.4.1) (Cellular thyroid hormone-binding protein) (Prolyl 4-hydroxylase subunit beta) (p55)	1	7	Yes	Yes	Yes	2 of 8	No	1	0	Chemical modification and capture of palmitoylated cysteines, Metabolic labeling of palmitate	0
P19338	NUCL_HUMAN	NUCL	Reviewed	Homo sapiens	NCL	Nucleolin (Protein C23)	1	1	No	No	Yes	2 of 8	No	0	0	Chemical modification and capture of palmitoylated cysteines, Metabolic labeling of palmitate	0
O95500	CLD14_HUMAN	CLD14	Reviewed	Homo sapiens	CLDN14, UNQ777/PRO1571	Claudin-14	1	10	Yes	Yes	Yes	0 of 8	NA	0	1		4
P01375	TNFA_HUMAN	TNFA	Reviewed	Homo sapiens	TNF, TNFA, TNFSF2	Tumor necrosis factor (Cachectin) (TNF-alpha) (Tumor necrosis factor ligand superfamily member 2) (TNF-a) [Cleaved into: Tumor necrosis factor, membrane form (N-terminal fragment) (NTF); Intracellular domain 1 (ICD1); Intracellular domain 2 (ICD2); C-domain 1; C-domain 2; Tumor necrosis factor, soluble form]	1	4	No	No	Yes	0 of 8	NA	0	1		1
P55085	PAR2_HUMAN	PAR2	Reviewed	Homo sapiens	F2RL1, GPR11, PAR2	Proteinase-activated receptor 2 (PAR-2) (Coagulation factor II receptor-like 1) (G-protein coupled receptor 11) (Thrombin receptor-like 1) [Cleaved into: Proteinase-activated receptor 2, alternate cleaved 1; Proteinase-activated receptor 2, alternate cleaved 2]	1	9	Yes	Yes	Yes	0 of 8	NA	0	1		1
Q9NXR1	NDE1_HUMAN	NDE1	Reviewed	Homo sapiens	NDE1, NUDE	Nuclear distribution protein nudE homolog 1 (NudE)	2	3	Yes	Yes	Yes	0 of 8	NA	0	1		1
P04114	APOB_HUMAN	APOB	Reviewed	Homo sapiens	APOB	Apolipoprotein B-100 (Apo B-100) [Cleaved into: Apolipoprotein B-48 (Apo B-48)]	1	24	No	No	Yes	0 of 8	NA	0	1		1
Q14165	MLEC_HUMAN	MLEC	Reviewed	Homo sapiens	MLEC, KIAA0152	Malectin	1	3	No	No	Yes	6 of 8	No	3	1	Chemical modification and capture of palmitoylated cysteines, Metabolic labeling of palmitate	0
Q16549	PCSK7_HUMAN	PCSK7	Reviewed	Homo sapiens	PCSK7, LPC, PC7, PC8, SPC7	Proprotein convertase subtilisin/kexin type 7 (EC 3.4.21.-) (Lymphoma proprotein convertase) (Prohormone convertase 7) (Proprotein convertase 7) (PC7) (Proprotein convertase 8) (PC8) (hPC8) (Subtilisin/kexin-like protease PC7)	1	17	Yes	Yes	Yes	0 of 8	NA	0	1		2
P42892	ECE1_HUMAN	ECE1	Reviewed	Homo sapiens	ECE1	Endothelin-converting enzyme 1 (ECE-1) (EC 3.4.24.71)	4	14	Yes	Yes	Yes	4 of 8	No	1	1	Chemical modification and capture of palmitoylated cysteines	3
P16284	PECA1_HUMAN	PECA1	Reviewed	Homo sapiens	PECAM1	Platelet endothelial cell adhesion molecule (PECAM-1) (EndoCAM) (GPIIA') (PECA1) (CD antigen CD31)	6	16	Yes	Yes	Yes	3 of 8	No	1	2	Chemical modification and capture of palmitoylated cysteines	1
Q8IW50	F219A_HUMAN	F219A	Reviewed	Homo sapiens	FAM219A, C9orf25	Protein FAM219A	7	5	Yes	Yes	Yes	1 of 8	No	0	1	Metabolic labeling of palmitate	0
O00220	TR10A_HUMAN	TR10A	Reviewed	Homo sapiens	TNFRSF10A, APO2, DR4, TRAILR1	Tumor necrosis factor receptor superfamily member 10A (Death receptor 4) (TNF-related apoptosis-inducing ligand receptor 1) (TRAIL receptor 1) (TRAIL-R1) (CD antigen CD261)	1	21	Yes	Yes	Yes	1 of 8	Yes	1	1	Chemical modification and capture of palmitoylated cysteines	3
O00168	PLM_HUMAN	PLM	Reviewed	Homo sapiens	FXYD1, PLM	Phospholemman (FXYD domain-containing ion transport regulator 1)	1	3	Yes	Yes	Yes	0 of 8	NA	0	1		2
P51681	CCR5_HUMAN	CCR5	Reviewed	Homo sapiens	CCR5, CMKBR5	C-C chemokine receptor type 5 (C-C CKR-5) (CC-CKR-5) (CCR-5) (CCR5) (CHEMR13) (HIV-1 fusion coreceptor) (CD antigen CD195)	1	12	Yes	Yes	Yes	0 of 8	NA	0	2		3
P08588	ADRB1_HUMAN	ADRB1	Reviewed	Homo sapiens	ADRB1, ADRB1R, B1AR	Beta-1 adrenergic receptor (Beta-1 adrenoreceptor) (Beta-1 adrenoceptor)	1	16	Yes	Yes	Yes	0 of 8	NA	0	1		3
Q13393	PLD1_HUMAN	PLD1	Reviewed	Homo sapiens	PLD1	Phospholipase D1 (PLD 1) (hPLD1) (EC 3.1.4.4) (Choline phosphatase 1) (Phosphatidylcholine-hydrolyzing phospholipase D1)	4	12	Yes	Yes	Yes	0 of 8	NA	0	1		2
P04628	WNT1_HUMAN	WNT1	Reviewed	Homo sapiens	WNT1, INT1	Proto-oncogene Wnt-1 (Proto-oncogene Int-1 homolog)	1	23	Yes	Yes	Yes	0 of 8	NA	0	1		0
P49796	RGS3_HUMAN	RGS3	Reviewed	Homo sapiens	RGS3	Regulator of G-protein signaling 3 (RGP3) (RGS3)	8	33	Yes	Yes	Yes	0 of 8	NA	0	1		0
P02730	B3AT_HUMAN	B3AT	Reviewed	Homo sapiens	SLC4A1, AE1, DI, EPB3	Band 3 anion transport protein (Anion exchange protein 1) (AE 1) (Anion exchanger 1) (Solute carrier family 4 member 1) (CD antigen CD233)	1	5	Yes	Yes	Yes	0 of 8	NA	0	1		1
P07550	ADRB2_HUMAN	ADRB2	Reviewed	Homo sapiens	ADRB2, ADRB2R, B2AR	Beta-2 adrenergic receptor (Beta-2 adrenoreceptor) (Beta-2 adrenoceptor)	1	13	Yes	Yes	Yes	0 of 8	NA	0	1		1
P01135	TGFA_HUMAN	TGFA	Reviewed	Homo sapiens	TGFA	Protransforming growth factor alpha [Cleaved into: Transforming growth factor alpha (TGF-alpha) (EGF-like TGF) (ETGF) (TGF type 1)]	5	16	Yes	Yes	Yes	0 of 8	NA	0	1		2
P45844	ABCG1_HUMAN	ABCG1	Reviewed	Homo sapiens	ABCG1, ABC8, WHT1	ATP-binding cassette sub-family G member 1 (ATP-binding cassette transporter 8) (White protein homolog)	8	21	Yes	Yes	Yes	0 of 8	NA	0	2		5
P21731	TA2R_HUMAN	TA2R	Reviewed	Homo sapiens	TBXA2R	Thromboxane A2 receptor (TXA2-R) (Prostanoid TP receptor)	2	11	Yes	Yes	Yes	1 of 8	No	0	1	Chemical modification and capture of palmitoylated cysteines	3
P00441	SODC_HUMAN	SODC	Reviewed	Homo sapiens	SOD1	Superoxide dismutase [Cu-Zn] (EC 1.15.1.1) (Superoxide dismutase 1) (hSod1)	1	4	Yes	Yes	Yes	1 of 8	No	0	2	Chemical modification and capture of palmitoylated cysteines	1
Q16518	RPE65_HUMAN	RPE65	Reviewed	Homo sapiens	RPE65	Retinoid isomerohydrolase (EC 3.1.1.64) (All-trans-retinyl-palmitate hydrolase) (Retinal pigment epithelium-specific 65 kDa protein) (Retinol isomerase)	1	13	Yes	Yes	Yes	0 of 8	NA	0	2		4
P30518	V2R_HUMAN	V2R	Reviewed	Homo sapiens	AVPR2, ADHR, DIR, DIR3, V2R	Vasopressin V2 receptor (V2R) (AVPR V2) (Antidiuretic hormone receptor) (Renal-type arginine vasopressin receptor)	2	11	Yes	Yes	Yes	0 of 8	NA	0	2		2
Q92542	NICA_HUMAN	NICA	Reviewed	Homo sapiens	NCSTN, KIAA0253, UNQ1874/PRO4317	Nicastrin	2	13	Yes	Yes	Yes	2 of 8	No	0	1	Chemical modification and capture of palmitoylated cysteines	1
P16144	ITB4_HUMAN	ITB4	Reviewed	Homo sapiens	ITGB4	Integrin beta-4 (GP150) (CD antigen CD104)	5	65	Yes	Yes	Yes	1 of 8	No	1	4	Chemical modification and capture of palmitoylated cysteines	7
P35346	SSR5_HUMAN	SSR5	Reviewed	Homo sapiens	SSTR5	Somatostatin receptor type 5 (SS-5-R) (SS5-R) (SS5R)	1	11	Yes	Yes	Yes	0 of 8	NA	0	1		1
P10275	ANDR_HUMAN	ANDR	Reviewed	Homo sapiens	AR, DHTR, NR3C4	Androgen receptor (Dihydrotestosterone receptor) (Nuclear receptor subfamily 3 group C member 4)	2	27	Yes	Yes	Yes	0 of 8	NA	0	1		0
P25116	PAR1_HUMAN	PAR1	Reviewed	Homo sapiens	F2R, CF2R, PAR1, TR	Proteinase-activated receptor 1 (PAR-1) (Coagulation factor II receptor) (Thrombin receptor)	1	18	Yes	Yes	Yes	0 of 8	NA	0	1		2
P42262	GRIA2_HUMAN	GRIA2	Reviewed	Homo sapiens	GRIA2, GLUR2	Glutamate receptor 2 (GluR-2) (AMPA-selective glutamate receptor 2) (GluR-B) (GluR-K2) (Glutamate receptor ionotropic, AMPA 2) (GluA2)	3	11	Yes	Yes	Yes	0 of 8	NA	0	1		0
P35070	BTC_HUMAN	BTC	Reviewed	Homo sapiens	BTC	Probetacellulin [Cleaved into: Betacellulin (BTC)]	1	14	Yes	Yes	Yes	0 of 8	NA	0	1		3
P21728	DRD1_HUMAN	DRD1	Reviewed	Homo sapiens	DRD1	D(1A) dopamine receptor (Dopamine D1 receptor)	1	16	Yes	Yes	Yes	0 of 8	NA	0	1		2
Q7L0Q8	RHOU_HUMAN	RHOU	Reviewed	Homo sapiens	RHOU, ARHU, CDC42L1, G28K, WRCH1, SB128	Rho-related GTP-binding protein RhoU (CDC42-like GTPase 1) (GTP-binding protein-like 1) (Rho GTPase-like protein ARHU) (Ryu GTPase) (Wnt-1 responsive Cdc42 homolog 1) (WRCH-1)	2	12	Yes	Yes	Yes	0 of 8	NA	0	1		1
A6NNB3	IFM5_HUMAN	IFM5	Reviewed	Homo sapiens	IFITM5	Interferon-induced transmembrane protein 5 (Bone-restricted interferon-induced transmembrane protein-like protein) (BRIL) (Dispanin subfamily A member 1) (DSPA1)	1	3	Yes	Yes	Yes	0 of 8	NA	0	1		0
P60468	SC61B_HUMAN	SC61B	Reviewed	Homo sapiens	SEC61B	Protein transport protein Sec61 subunit beta	1	1	No	No	Yes	2 of 8	No	0	1	Chemical modification and capture of palmitoylated cysteines	1
Q96DZ5	CLIP3_HUMAN	CLIP3	Reviewed	Homo sapiens	CLIP3, CLIPR59	CAP-Gly domain-containing linker protein 3 (Cytoplasmic linker protein 170-related 59 kDa protein) (CLIP-170-related 59 kDa protein) (CLIPR-59)	1	12	Yes	Yes	Yes	0 of 8	NA	0	3		2
P78352	DLG4_HUMAN	DLG4	Reviewed	Homo sapiens	DLG4, PSD95	Disks large homolog 4 (Postsynaptic density protein 95) (PSD-95) (Synapse-associated protein 90) (SAP-90) (SAP90)	3	6	Yes	Yes	Yes	0 of 8	NA	0	1		0
Q86VW2	ARHGP_HUMAN	ARHGP	Reviewed	Homo sapiens	ARHGEF25, GEFT	Rho guanine nucleotide exchange factor 25 (Guanine nucleotide exchange factor GEFT) (Rac/Cdc42/Rho exchange factor GEFT) (RhoA/Rac/Cdc42 guanine nucleotide exchange factor GEFT) (p63RhoGEF)	3	14	Yes	Yes	Yes	0 of 8	NA	0	1		3
P16109	LYAM3_HUMAN	LYAM3	Reviewed	Homo sapiens	SELP, GMRP, GRMP	P-selectin (CD62 antigen-like family member P) (Granule membrane protein 140) (GMP-140) (Leukocyte-endothelial cell adhesion molecule 3) (LECAM3) (Platelet activation dependent granule-external membrane protein) (PADGEM) (CD antigen CD62P)	1	67	No	No	Yes	0 of 8	NA	0	1		1
P19397	CD53_HUMAN	CD53	Reviewed	Homo sapiens	CD53, MOX44, TSPAN25	Leukocyte surface antigen CD53 (Cell surface glycoprotein CD53) (Tetraspanin-25) (Tspan-25) (CD antigen CD53)	1	12	Yes	Yes	Yes	1 of 8	No	0	1	Chemical modification and capture of palmitoylated cysteines	0
P43119	PI2R_HUMAN	PI2R	Reviewed	Homo sapiens	PTGIR, PRIPR	Prostacyclin receptor (Prostaglandin I2 receptor) (PGI receptor) (PGI2 receptor) (Prostanoid IP receptor)	1	18	Yes	Yes	Yes	1 of 8	No	0	1	Chemical modification and capture of palmitoylated cysteines	2
O00291	HIP1_HUMAN	HIP1	Reviewed	Homo sapiens	HIP1	Huntingtin-interacting protein 1 (HIP-1) (Huntingtin-interacting protein I) (HIP-I)	2	19	Yes	Yes	Yes	0 of 8	NA	0	1		0
Q96BI3	APH1A_HUMAN	APH1A	Reviewed	Homo sapiens	APH1A, PSF, CGI-78, UNQ579/PRO1141	Gamma-secretase subunit APH-1A (APH-1a) (Aph-1alpha) (Presenilin-stabilization factor)	3	5	Yes	Yes	Yes	0 of 8	NA	0	1		2
Q9Y233	PDE10_HUMAN	PDE10	Reviewed	Homo sapiens	PDE10A	cAMP and cAMP-inhibited cGMP 3',5'-cyclic phosphodiesterase 10A (EC 3.1.4.17) (EC 3.1.4.35)	2	24	Yes	Yes	Yes	0 of 8	NA	0	2		1
P42261	GRIA1_HUMAN	GRIA1	Reviewed	Homo sapiens	GRIA1, GLUH1, GLUR1	Glutamate receptor 1 (GluR-1) (AMPA-selective glutamate receptor 1) (GluR-A) (GluR-K1) (Glutamate receptor ionotropic, AMPA 1) (GluA1)	6	16	Yes	Yes	Yes	0 of 8	NA	0	1		0
P43681	ACHA4_HUMAN	ACHA4	Reviewed	Homo sapiens	CHRNA4, NACRA4	Neuronal acetylcholine receptor subunit alpha-4	1	18	Yes	Yes	Yes	0 of 8	NA	0	1		0
O43581	SYT7_HUMAN	SYT7	Reviewed	Homo sapiens	SYT7, PCANAP7	Synaptotagmin-7 (IPCA-7) (Prostate cancer-associated protein 7) (Synaptotagmin VII) (SytVII)	2	6	No	No	Yes	0 of 8	NA	0	1		3
Q92731	ESR2_HUMAN	ESR2	Reviewed	Homo sapiens	ESR2, ESTRB, NR3A2	Estrogen receptor beta (ER-beta) (Nuclear receptor subfamily 3 group A member 2)	8	21	No	No	Yes	0 of 8	NA	0	1		0
Q8IYC8	Q8IYC8_HUMAN	Q8IYC8	Unreviewed	Homo sapiens	BACE1	Beta-site APP-cleaving enzyme 1	1	11	No	No	Yes	0 of 8	NA	0	1		4
P21453	S1PR1_HUMAN	S1PR1	Reviewed	Homo sapiens	S1PR1, CHEDG1, EDG1	Sphingosine 1-phosphate receptor 1 (S1P receptor 1) (S1P1) (Endothelial differentiation G-protein coupled receptor 1) (Sphingosine 1-phosphate receptor Edg-1) (S1P receptor Edg-1) (CD antigen CD363)	1	13	Yes	Yes	Yes	1 of 8	No	0	1	Chemical modification and capture of palmitoylated cysteines	3
P24530	EDNRB_HUMAN	EDNRB	Reviewed	Homo sapiens	EDNRB, ETRB	Endothelin B receptor (ET-B) (ET-BR) (Endothelin receptor non-selective type)	3	25	Yes	Yes	Yes	0 of 8	NA	0	1		3
P30989	NTR1_HUMAN	NTR1	Reviewed	Homo sapiens	NTSR1, NTRR	Neurotensin receptor type 1 (NT-R-1) (NTR1) (High-affinity levocabastine-insensitive neurotensin receptor) (NTRH)	1	9	No	No	Yes	0 of 8	NA	0	2		2
P29474	NOS3_HUMAN	NOS3	Reviewed	Homo sapiens	NOS3	Nitric oxide synthase, endothelial (EC 1.14.13.39) (Constitutive NOS) (cNOS) (EC-NOS) (Endothelial NOS) (eNOS) (NOS type III) (NOSIII)	3	29	No	No	Yes	1 of 8	No	0	3	Chemical modification and capture of palmitoylated cysteines	2
P03372	ESR1_HUMAN	ESR1	Reviewed	Homo sapiens	ESR1, ESR, NR3A1	Estrogen receptor (ER) (ER-alpha) (Estradiol receptor) (Nuclear receptor subfamily 3 group A member 1)	4	13	Yes	Yes	Yes	0 of 8	NA	0	3		1
P18507	GBRG2_HUMAN	GBRG2	Reviewed	Homo sapiens	GABRG2	Gamma-aminobutyric acid receptor subunit gamma-2 (GABA(A) receptor subunit gamma-2)	3	11	Yes	Yes	Yes	0 of 8	NA	0	1		0
P49798	RGS4_HUMAN	RGS4	Reviewed	Homo sapiens	RGS4	Regulator of G-protein signaling 4 (RGP4) (RGS4)	5	12	Yes	Yes	Yes	0 of 8	NA	0	1		1
Q9GZM8	NDEL1_HUMAN	NDEL1	Reviewed	Homo sapiens	NDEL1, EOPA, MITAP1, NUDEL	Nuclear distribution protein nudE-like 1 (Protein Nudel) (Mitosin-associated protein 1)	3	4	No	No	Yes	0 of 8	NA	0	2		1
P30542	AA1R_HUMAN	AA1R	Reviewed	Homo sapiens	ADORA1	Adenosine receptor A1	2	9	No	No	Yes	0 of 8	NA	0	2		1
P55084	ECHB_HUMAN	ECHB	Reviewed	Homo sapiens	HADHB, MSTP029	Trifunctional enzyme subunit beta, mitochondrial (TP-beta) [Includes: 3-ketoacyl-CoA thiolase (EC 2.3.1.16) (Acetyl-CoA acyltransferase) (Beta-ketothiolase)]	1	5	No	No	Yes	3 of 8	No	2	0	Chemical modification and capture of palmitoylated cysteines, Metabolic labeling of palmitate	0
P10515	ODP2_HUMAN	ODP2	Reviewed	Homo sapiens	DLAT, DLTA	Dihydrolipoyllysine-residue acetyltransferase component of pyruvate dehydrogenase complex, mitochondrial (EC 2.3.1.12) (70 kDa mitochondrial autoantigen of primary biliary cirrhosis) (PBC) (Dihydrolipoamide acetyltransferase component of pyruvate dehydrogenase complex) (M2 antigen complex 70 kDa subunit) (Pyruvate dehydrogenase complex component E2) (PDC-E2) (PDCE2)	1	9	Yes	Yes	Yes	3 of 8	No	0	0	Chemical modification and capture of palmitoylated cysteines, Metabolic labeling of palmitate	0
Q9UP65	PA24C_HUMAN	PA24C	Reviewed	Homo sapiens	PLA2G4C	Cytosolic phospholipase A2 gamma (cPLA2-gamma) (EC 3.1.1.4) (Phospholipase A2 group IVC)	3	7	Yes	Yes	Yes	0 of 8	NA	0	1		0
P40926	MDHM_HUMAN	MDHM	Reviewed	Homo sapiens	MDH2	Malate dehydrogenase, mitochondrial (EC 1.1.1.37)	1	8	No	No	Yes	2 of 8	No	1	0	Chemical modification and capture of palmitoylated cysteines, Metabolic labeling of palmitate	0
Q13423	NNTM_HUMAN	NNTM	Reviewed	Homo sapiens	NNT	NAD(P) transhydrogenase, mitochondrial (EC 1.6.1.2) (Nicotinamide nucleotide transhydrogenase) (Pyridine nucleotide transhydrogenase)	1	13	Yes	Yes	Yes	3 of 8	No	0	0	Chemical modification and capture of palmitoylated cysteines, Metabolic labeling of palmitate	0
P11177	ODPB_HUMAN	ODPB	Reviewed	Homo sapiens	PDHB, PHE1B	Pyruvate dehydrogenase E1 component subunit beta, mitochondrial (PDHE1-B) (EC 1.2.4.1)	3	6	No	No	Yes	2 of 8	No	1	0	Chemical modification and capture of palmitoylated cysteines, Metabolic labeling of palmitate	0
P31040	SDHA_HUMAN	SDHA	Reviewed	Homo sapiens	SDHA, SDH2, SDHF	Succinate dehydrogenase [ubiquinone] flavoprotein subunit, mitochondrial (EC 1.3.5.1) (Flavoprotein subunit of complex II) (Fp)	1	18	Yes	Yes	Yes	2 of 8	No	0	0	Chemical modification and capture of palmitoylated cysteines, Metabolic labeling of palmitate	0
P15291	B4GT1_HUMAN	B4GT1	Reviewed	Homo sapiens	B4GALT1, GGTB2	Beta-1,4-galactosyltransferase 1 (Beta-1,4-GalTase 1) (Beta4Gal-T1) (b4Gal-T1) (EC 2.4.1.-) (UDP-Gal:beta-GlcNAc beta-1,4-galactosyltransferase 1) (UDP-galactose:beta-N-acetylglucosamine beta-1,4-galactosyltransferase 1) [Cleaved into: Processed beta-1,4-galactosyltransferase 1] [Includes: Lactose synthase A protein (EC 2.4.1.22); N-acetyllactosamine synthase (EC 2.4.1.90) (Nal synthase); Beta-N-…	2	7	Yes	Yes	Yes	4 of 8	No	1	0	Chemical modification and capture of palmitoylated cysteines, Metabolic labeling of palmitate	0
Q9Y6M4	KC1G3_HUMAN	KC1G3	Reviewed	Homo sapiens	CSNK1G3	Casein kinase I isoform gamma-3 (CKI-gamma 3) (EC 2.7.11.1)	6	8	Yes	Yes	Yes	3 of 8	No	1	0	Chemical modification and capture of palmitoylated cysteines, Metabolic labeling of palmitate	0
O14880	MGST3_HUMAN	MGST3	Reviewed	Homo sapiens	MGST3	Microsomal glutathione S-transferase 3 (Microsomal GST-3) (EC 2.5.1.18) (Microsomal GST-III)	1	4	Yes	Yes	Yes	4 of 8	No	0	1	Chemical modification and capture of palmitoylated cysteines, Metabolic labeling of palmitate	2
Q8TCG2	P4K2B_HUMAN	P4K2B	Reviewed	Homo sapiens	PI4K2B	Phosphatidylinositol 4-kinase type 2-beta (EC 2.7.1.67) (Phosphatidylinositol 4-kinase type II-beta) (PI4KII-BETA)	1	9	Yes	Yes	Yes	3 of 8	No	2	1	Chemical modification and capture of palmitoylated cysteines, Metabolic labeling of palmitate	4
P49768	PSN1_HUMAN	PSN1	Reviewed	Homo sapiens	PSEN1, AD3, PS1, PSNL1	Presenilin-1 (PS-1) (EC 3.4.23.-) (Protein S182) [Cleaved into: Presenilin-1 NTF subunit; Presenilin-1 CTF subunit; Presenilin-1 CTF12 (PS1-CTF12)]	7	5	No	No	Yes	3 of 8	No	2	0	Chemical modification and capture of palmitoylated cysteines, Metabolic labeling of palmitate	0
P22888	LSHR_HUMAN	LSHR	Reviewed	Homo sapiens	LHCGR, LCGR, LGR2, LHRHR	Lutropin-choriogonadotropic hormone receptor (LH/CG-R) (Luteinizing hormone receptor) (LHR) (LSH-R)	2	25	Yes	Yes	Yes	0 of 8	NA	0	1		2
P36544	ACHA7_HUMAN	ACHA7	Reviewed	Homo sapiens	CHRNA7, NACHRA7	Neuronal acetylcholine receptor subunit alpha-7	3	18	Yes	Yes	Yes	0 of 8	NA	0	1		0
P61247	RS3A_HUMAN	RS3A	Reviewed	Homo sapiens	RPS3A, FTE1, MFTL	40S ribosomal protein S3a (v-fos transformation effector protein) (Fte-1)	1	4	No	No	Yes	3 of 8	No	1	0	Chemical modification and capture of palmitoylated cysteines, Metabolic labeling of palmitate	0

## Sheet: 443 mouse 2 tech + targeted
UniProt AC	UniProt ID	First part UniProt ID	UniProt status	Organism	Gene names	Description	Number of isoforms	Max number of cysteines	Predicted to be palmitoylated	Predicted to be palmitoylated in cytosolic domains	Protein has hits?	Number of palmitoyl-proteome studies	Only in internal studies	Number of palmitoyl-proteome studies where the protein appears in a high confidence hit list	Number of targeted studies	Technique categories	Number of sites
Q9WUH1	TM115_MOUSE	TM115	Reviewed	Mus musculus	Tmem115, Pl6	Transmembrane protein 115 (Protein PL6 homolog)	1	4	No	No	Yes	2 of 6	No	1	0	Chemical modification and capture of palmitoylated cysteines, Metabolic labeling of palmitate	0
Q8BGH2	SAM50_MOUSE	SAM50	Reviewed	Mus musculus	Samm50	Sorting and assembly machinery component 50 homolog	1	7	No	No	Yes	3 of 6	No	0	0	Chemical modification and capture of palmitoylated cysteines, Metabolic labeling of palmitate	0
Q9CQE7	ERGI3_MOUSE	ERGI3	Reviewed	Mus musculus	Ergic3, Erv46, Sdbcag84	Endoplasmic reticulum-Golgi intermediate compartment protein 3 (Serologically defined breast cancer antigen NY-BR-84 homolog)	2	11	Yes	No	Yes	4 of 6	No	2	0	Chemical modification and capture of palmitoylated cysteines, Metabolic labeling of palmitate	0
Q6R0H6	ALEX_MOUSE	ALEX	Reviewed	Mus musculus	Gnas, Gnas1	Protein ALEX (Alternative gene product encoded by XL-exon)	1	14	Yes	Yes	Yes	3 of 6	No	2	0	Chemical modification and capture of palmitoylated cysteines, Metabolic labeling of palmitate	0
Q61739	ITA6_MOUSE	ITA6	Reviewed	Mus musculus	Itga6	Integrin alpha-6 (CD49 antigen-like family member F) (VLA-6) (CD antigen CD49f) [Cleaved into: Integrin alpha-6 heavy chain; Integrin alpha-6 light chain]	2	20	Yes	Yes	Yes	3 of 6	No	2	0	Chemical modification and capture of palmitoylated cysteines, Metabolic labeling of palmitate	0
Q921M7	FA49B_MOUSE	FA49B	Reviewed	Mus musculus	Fam49b, 0910001A06Rik	Protein FAM49B	1	5	Yes	Yes	Yes	3 of 6	No	2	0	Chemical modification and capture of palmitoylated cysteines, Metabolic labeling of palmitate	0
P62071	RRAS2_MOUSE	RRAS2	Reviewed	Mus musculus	Rras2	Ras-related protein R-Ras2	1	4	Yes	Yes	Yes	3 of 6	No	2	0	Chemical modification and capture of palmitoylated cysteines, Metabolic labeling of palmitate	0
Q80VQ0	AL3B1_MOUSE	AL3B1	Reviewed	Mus musculus	Aldh3b1, Aldh7	Aldehyde dehydrogenase family 3 member B1 (EC 1.2.1.5) (Aldehyde dehydrogenase 7)	1	12	Yes	Yes	Yes	2 of 6	No	0	0	Chemical modification and capture of palmitoylated cysteines, Metabolic labeling of palmitate	0
P58044	IDI1_MOUSE	IDI1	Reviewed	Mus musculus	Idi1	Isopentenyl-diphosphate Delta-isomerase 1 (EC 5.3.3.2) (Isopentenyl pyrophosphate isomerase 1) (IPP isomerase 1) (IPPI1)	1	6	Yes	Yes	Yes	2 of 6	No	0	0	Chemical modification and capture of palmitoylated cysteines, Metabolic labeling of palmitate	0
P17225	PTBP1_MOUSE	PTBP1	Reviewed	Mus musculus	Ptbp1, Ptb	Polypyrimidine tract-binding protein 1 (PTB) (Heterogeneous nuclear ribonucleoprotein I) (hnRNP I)	1	4	Yes	Yes	Yes	2 of 6	No	0	0	Chemical modification and capture of palmitoylated cysteines, Metabolic labeling of palmitate	0
O35566	CD151_MOUSE	CD151	Reviewed	Mus musculus	Cd151, Peta3	CD151 antigen (GP27) (Membrane glycoprotein SFA-1) (Platelet-endothelial tetraspan antigen 3) (PETA-3) (CD antigen CD151)	1	15	Yes	Yes	Yes	2 of 6	No	1	0	Chemical modification and capture of palmitoylated cysteines, Metabolic labeling of palmitate	0
Q9DC16	ERGI1_MOUSE	ERGI1	Reviewed	Mus musculus	Ergic1, Ergic32	Endoplasmic reticulum-Golgi intermediate compartment protein 1 (ER-Golgi intermediate compartment 32 kDa protein) (ERGIC-32)	1	7	Yes	Yes	Yes	4 of 6	No	1	0	Chemical modification and capture of palmitoylated cysteines, Metabolic labeling of palmitate	0
Q9D3A9	TTYH1_MOUSE	TTYH1	Reviewed	Mus musculus	Ttyh1	Protein tweety homolog 1 (mTTY1)	5	16	Yes	Yes	Yes	2 of 6	No	1	0	Chemical modification and capture of palmitoylated cysteines, Metabolic labeling of palmitate	0
Q922B2	SYDC_MOUSE	SYDC	Reviewed	Mus musculus	Dars	Aspartate--tRNA ligase, cytoplasmic (EC 6.1.1.12) (Aspartyl-tRNA synthetase) (AspRS)	1	8	Yes	Yes	Yes	2 of 6	No	0	0	Chemical modification and capture of palmitoylated cysteines, Metabolic labeling of palmitate	0
Q9DCD0	6PGD_MOUSE	6PGD	Reviewed	Mus musculus	Pgd	6-phosphogluconate dehydrogenase, decarboxylating (EC 1.1.1.44)	1	9	Yes	Yes	Yes	2 of 6	No	1	0	Chemical modification and capture of palmitoylated cysteines, Metabolic labeling of palmitate	0
Q6ZWV3	RL10_MOUSE	RL10	Reviewed	Mus musculus	Rpl10, Qm	60S ribosomal protein L10 (Protein QM homolog)	1	8	Yes	Yes	Yes	2 of 6	No	0	0	Chemical modification and capture of palmitoylated cysteines, Metabolic labeling of palmitate	0
Q8BTX9	HSDL1_MOUSE	HSDL1	Reviewed	Mus musculus	Hsdl1	Inactive hydroxysteroid dehydrogenase-like protein 1	1	7	Yes	Yes	Yes	3 of 6	No	0	0	Chemical modification and capture of palmitoylated cysteines, Metabolic labeling of palmitate	0
Q924S8	SPRE1_MOUSE	SPRE1	Reviewed	Mus musculus	Spred1	Sprouty-related, EVH1 domain-containing protein 1 (Spred-1)	2	23	Yes	Yes	Yes	2 of 6	No	0	0	Chemical modification and capture of palmitoylated cysteines, Metabolic labeling of palmitate	0
P61226	RAP2B_MOUSE	RAP2B	Reviewed	Mus musculus	Rap2b	Ras-related protein Rap-2b	1	4	Yes	Yes	Yes	5 of 6	No	2	0	Chemical modification and capture of palmitoylated cysteines, Metabolic labeling of palmitate	0
Q8BLN5	ERG7_MOUSE	ERG7	Reviewed	Mus musculus	Lss	Lanosterol synthase (EC 5.4.99.7) (2,3-epoxysqualene--lanosterol cyclase) (Oxidosqualene--lanosterol cyclase) (OSC)	1	23	Yes	Yes	Yes	2 of 6	No	1	0	Chemical modification and capture of palmitoylated cysteines, Metabolic labeling of palmitate	0
Q9WTP2	SPY4_MOUSE	SPY4	Reviewed	Mus musculus	Spry4	Protein sprouty homolog 4 (Spry-4)	1	25	Yes	Yes	Yes	3 of 6	No	1	0	Chemical modification and capture of palmitoylated cysteines, Metabolic labeling of palmitate	0
Q61598	GDIB_MOUSE	GDIB	Reviewed	Mus musculus	Gdi2, Gdi3	Rab GDP dissociation inhibitor beta (Rab GDI beta) (GDI-3) (Guanosine diphosphate dissociation inhibitor 2) (GDI-2)	2	9	Yes	Yes	Yes	4 of 6	No	0	0	Chemical modification and capture of palmitoylated cysteines, Metabolic labeling of palmitate	0
P70280	VAMP7_MOUSE	VAMP7	Reviewed	Mus musculus	Vamp7, Sybl1	Vesicle-associated membrane protein 7 (VAMP-7) (Synaptobrevin-like protein 1)	1	6	Yes	Yes	Yes	4 of 6	No	1	0	Chemical modification and capture of palmitoylated cysteines, Metabolic labeling of palmitate	0
P84099	RL19_MOUSE	RL19	Reviewed	Mus musculus	Rpl19	60S ribosomal protein L19	1	2	Yes	Yes	Yes	2 of 6	No	1	0	Chemical modification and capture of palmitoylated cysteines, Metabolic labeling of palmitate	0
Q8R081	HNRPL_MOUSE	HNRPL	Reviewed	Mus musculus	Hnrnpl, Hnrpl	Heterogeneous nuclear ribonucleoprotein L (hnRNP L)	1	11	Yes	Yes	Yes	2 of 6	No	0	0	Chemical modification and capture of palmitoylated cysteines, Metabolic labeling of palmitate	0
Q91V61	SFXN3_MOUSE	SFXN3	Reviewed	Mus musculus	Sfxn3	Sideroflexin-3	2	5	Yes	Yes	Yes	3 of 6	No	0	0	Chemical modification and capture of palmitoylated cysteines, Metabolic labeling of palmitate	0
Q99JR1	SFXN1_MOUSE	SFXN1	Reviewed	Mus musculus	Sfxn1, F	Sideroflexin-1	1	5	Yes	Yes	Yes	2 of 6	No	0	0	Chemical modification and capture of palmitoylated cysteines, Metabolic labeling of palmitate	0
Q7M759	AB17B_MOUSE	AB17B	Reviewed	Mus musculus	Abhd17b	Alpha/beta hydrolase domain-containing protein 17B (EC 3.-.-.-)	1	12	Yes	Yes	Yes	2 of 6	No	0	0	Chemical modification and capture of palmitoylated cysteines, Metabolic labeling of palmitate	0
P60710	ACTB_MOUSE	ACTB	Reviewed	Mus musculus	Actb	Actin, cytoplasmic 1 (Beta-actin) [Cleaved into: Actin, cytoplasmic 1, N-terminally processed]	1	6	Yes	Yes	Yes	3 of 6	No	0	0	Chemical modification and capture of palmitoylated cysteines, Metabolic labeling of palmitate	0
Q61411	RASH_MOUSE	RASH	Reviewed	Mus musculus	Hras1, Hras	GTPase HRas	2	6	Yes	Yes	Yes	2 of 6	No	1	0	Chemical modification and capture of palmitoylated cysteines, Metabolic labeling of palmitate	0
P63001	RAC1_MOUSE	RAC1	Reviewed	Mus musculus	Rac1	Ras-related C3 botulinum toxin substrate 1 (p21-Rac1)	1	7	Yes	Yes	Yes	3 of 6	No	0	0	Chemical modification and capture of palmitoylated cysteines, Metabolic labeling of palmitate	0
Q8BGR6	ARL15_MOUSE	ARL15	Reviewed	Mus musculus	Arl15, Arfrp2	ADP-ribosylation factor-like protein 15 (ADP-ribosylation factor-related protein 2) (ARF-related protein 2)	1	7	Yes	Yes	Yes	3 of 6	No	1	0	Chemical modification and capture of palmitoylated cysteines, Metabolic labeling of palmitate	0
Q8R366	IGSF8_MOUSE	IGSF8	Reviewed	Mus musculus	Igsf8, Ewi2, Kct4, Pgrl	Immunoglobulin superfamily member 8 (IgSF8) (CD81 partner 3) (Glu-Trp-Ile EWI motif-containing protein 2) (EWI-2) (Keratinocyte-associated transmembrane protein 4) (KCT-4) (Prostaglandin regulatory-like protein) (PGRL) (CD antigen CD316)	1	11	Yes	Yes	Yes	4 of 6	No	2	0	Chemical modification and capture of palmitoylated cysteines, Metabolic labeling of palmitate	0
P68134	ACTS_MOUSE	ACTS	Reviewed	Mus musculus	Acta1, Acta	Actin, alpha skeletal muscle (Alpha-actin-1)	1	6	Yes	Yes	Yes	2 of 6	No	0	0	Chemical modification and capture of palmitoylated cysteines, Metabolic labeling of palmitate	0
Q9JHU4	DYHC1_MOUSE	DYHC1	Reviewed	Mus musculus	Dync1h1, Dhc1, Dnch1, Dnchc1, Dyhc	Cytoplasmic dynein 1 heavy chain 1 (Cytoplasmic dynein heavy chain 1) (Dynein heavy chain, cytosolic)	1	48	Yes	Yes	Yes	2 of 6	No	0	0	Chemical modification and capture of palmitoylated cysteines, Metabolic labeling of palmitate	0
Q8BTH8	KC1G1_MOUSE	KC1G1	Reviewed	Mus musculus	Csnk1g1	Casein kinase I isoform gamma-1 (CKI-gamma 1) (EC 2.7.11.1)	1	8	Yes	Yes	Yes	3 of 6	No	2	0	Chemical modification and capture of palmitoylated cysteines, Metabolic labeling of palmitate	0
Q60634	FLOT2_MOUSE	FLOT2	Reviewed	Mus musculus	Flot2, Esa1, M17s1	Flotillin-2 (Epidermal surface antigen) (ESA) (Membrane component chromosome 17 surface marker 1 homolog)	3	8	Yes	Yes	Yes	2 of 6	No	0	2	Chemical modification and capture of palmitoylated cysteines	0
Q14BB9	MA6D1_MOUSE	MA6D1	Reviewed	Mus musculus	Map6d1	MAP6 domain-containing protein 1 (21 kDa STOP-like protein) (SL21)	1	4	Yes	Yes	Yes	0 of 6	NA	0	1		3
P21279	GNAQ_MOUSE	GNAQ	Reviewed	Mus musculus	Gnaq	Guanine nucleotide-binding protein G(q) subunit alpha (Guanine nucleotide-binding protein alpha-q)	1	5	Yes	Yes	Yes	5 of 6	No	1	2	Chemical modification and capture of palmitoylated cysteines, Metabolic labeling of palmitate	2
Q925N0	SFXN5_MOUSE	SFXN5	Reviewed	Mus musculus	Sfxn5	Sideroflexin-5	1	3	No	No	Yes	2 of 6	No	0	0	Chemical modification and capture of palmitoylated cysteines, Metabolic labeling of palmitate	0
P49817	CAV1_MOUSE	CAV1	Reviewed	Mus musculus	Cav1, Cav	Caveolin-1	2	3	No	No	Yes	2 of 6	No	0	0	Chemical modification and capture of palmitoylated cysteines, Metabolic labeling of palmitate	0
P54116	STOM_MOUSE	STOM	Reviewed	Mus musculus	Stom, Epb7.2, Epb72	Erythrocyte band 7 integral membrane protein (Protein 7.2b) (Stomatin)	1	3	No	No	Yes	3 of 6	No	2	0	Chemical modification and capture of palmitoylated cysteines, Metabolic labeling of palmitate	0
Q8R0J4	TM134_MOUSE	TM134	Reviewed	Mus musculus	Tmem134	Transmembrane protein 134	3	3	Yes	Yes	Yes	2 of 6	No	0	0	Chemical modification and capture of palmitoylated cysteines, Metabolic labeling of palmitate	0
P14148	RL7_MOUSE	RL7	Reviewed	Mus musculus	Rpl7	60S ribosomal protein L7	1	1	No	No	Yes	2 of 6	No	1	0	Chemical modification and capture of palmitoylated cysteines, Metabolic labeling of palmitate	0
Q8BMK4	CKAP4_MOUSE	CKAP4	Reviewed	Mus musculus	Ckap4	Cytoskeleton-associated protein 4 (63-kDa cytoskeleton-linking membrane protein) (Climp-63) (p63)	1	1	No	No	Yes	3 of 6	No	2	1	Chemical modification and capture of palmitoylated cysteines, Metabolic labeling of palmitate	0
P05202	AATM_MOUSE	AATM	Reviewed	Mus musculus	Got2, Got-2	Aspartate aminotransferase, mitochondrial (mAspAT) (EC 2.6.1.1) (EC 2.6.1.7) (Fatty acid-binding protein) (FABP-1) (Glutamate oxaloacetate transaminase 2) (Kynurenine aminotransferase 4) (Kynurenine aminotransferase IV) (Kynurenine--oxoglutarate transaminase 4) (Kynurenine--oxoglutarate transaminase IV) (Plasma membrane-associated fatty acid-binding protein) (FABPpm) (Transaminase A)	1	7	No	No	Yes	3 of 6	No	1	0	Chemical modification and capture of palmitoylated cysteines, Metabolic labeling of palmitate	0
Q91V92	ACLY_MOUSE	ACLY	Reviewed	Mus musculus	Acly	ATP-citrate synthase (EC 2.3.3.8) (ATP-citrate (pro-S-)-lyase) (Citrate cleavage enzyme)	1	16	Yes	Yes	Yes	2 of 6	No	0	0	Chemical modification and capture of palmitoylated cysteines, Metabolic labeling of palmitate	0
Q8BGT5	ALAT2_MOUSE	ALAT2	Reviewed	Mus musculus	Gpt2, Aat2	Alanine aminotransferase 2 (ALT2) (EC 2.6.1.2) (Glutamate pyruvate transaminase 2) (GPT 2) (Glutamic--alanine transaminase 2) (Glutamic--pyruvic transaminase 2)	1	14	Yes	Yes	Yes	2 of 6	No	1	0	Chemical modification and capture of palmitoylated cysteines, Metabolic labeling of palmitate	0
Q99L43	CDS2_MOUSE	CDS2	Reviewed	Mus musculus	Cds2	Phosphatidate cytidylyltransferase 2 (EC 2.7.7.41) (CDP-DAG synthase 2) (CDP-DG synthase 2) (CDP-diacylglycerol synthase 2) (CDS 2) (CDP-diglyceride pyrophosphorylase 2) (CDP-diglyceride synthase 2) (CTP:phosphatidate cytidylyltransferase 2)	1	10	No	No	Yes	2 of 6	No	1	0	Chemical modification and capture of palmitoylated cysteines, Metabolic labeling of palmitate	0
Q62371	DDR2_MOUSE	DDR2	Reviewed	Mus musculus	Ddr2, Ntrkr3, Tkt, Tyro10	Discoidin domain-containing receptor 2 (Discoidin domain receptor 2) (EC 2.7.10.1) (CD167 antigen-like family member B) (Neurotrophic tyrosine kinase, receptor-related 3) (Receptor protein-tyrosine kinase TKT) (Tyrosine-protein kinase TYRO10) (CD antigen CD167b)	1	18	Yes	Yes	Yes	3 of 6	No	0	0	Chemical modification and capture of palmitoylated cysteines, Metabolic labeling of palmitate	0
P08103	HCK_MOUSE	HCK	Reviewed	Mus musculus	Hck	Tyrosine-protein kinase HCK (EC 2.7.10.2) (B-cell/myeloid kinase) (BMK) (Hematopoietic cell kinase) (Hemopoietic cell kinase) (p56-HCK/p59-HCK)	2	8	Yes	Yes	Yes	0 of 6	NA	0	1		0
Q91VB2	KCC1G_MOUSE	KCC1G	Reviewed	Mus musculus	Camk1g	Calcium/calmodulin-dependent protein kinase type 1G (EC 2.7.11.17) (CaM kinase I gamma) (CaM kinase IG) (CaM-KI gamma) (CaMKI gamma) (CaMKIG) (CaMK-like CREB kinase III) (CLICK III)	1	16	Yes	Yes	Yes	0 of 6	NA	0	2		4
Q923T9	KCC2G_MOUSE	KCC2G	Reviewed	Mus musculus	Camk2g	Calcium/calmodulin-dependent protein kinase type II subunit gamma (CaM kinase II subunit gamma) (CaMK-II subunit gamma) (EC 2.7.11.17)	3	12	Yes	Yes	Yes	2 of 6	No	0	0	Chemical modification and capture of palmitoylated cysteines, Metabolic labeling of palmitate	0
Q2TBE6	P4K2A_MOUSE	P4K2A	Reviewed	Mus musculus	Pi4k2a	Phosphatidylinositol 4-kinase type 2-alpha (EC 2.7.1.67) (Phosphatidylinositol 4-kinase type II-alpha)	1	9	Yes	Yes	Yes	6 of 6	No	2	0	Chemical modification and capture of palmitoylated cysteines, Metabolic labeling of palmitate	0
Q9R0N7	SYT7_MOUSE	SYT7	Reviewed	Mus musculus	Syt7	Synaptotagmin-7 (Synaptotagmin VII) (SytVII)	1	6	No	No	Yes	2 of 6	No	0	0	Chemical modification and capture of palmitoylated cysteines, Metabolic labeling of palmitate	0
Q9DCN2	NB5R3_MOUSE	NB5R3	Reviewed	Mus musculus	Cyb5r3, Dia1	NADH-cytochrome b5 reductase 3 (B5R) (Cytochrome b5 reductase) (EC 1.6.2.2) (Diaphorase-1) [Cleaved into: NADH-cytochrome b5 reductase 3 membrane-bound form; NADH-cytochrome b5 reductase 3 soluble form]	2	4	No	No	Yes	2 of 6	No	1	0	Chemical modification and capture of palmitoylated cysteines, Metabolic labeling of palmitate	0
Q9DCW4	ETFB_MOUSE	ETFB	Reviewed	Mus musculus	Etfb	Electron transfer flavoprotein subunit beta (Beta-ETF)	1	4	No	No	Yes	2 of 6	No	0	0	Chemical modification and capture of palmitoylated cysteines, Metabolic labeling of palmitate	0
Q9WUM4	COR1C_MOUSE	COR1C	Reviewed	Mus musculus	Coro1c	Coronin-1C (Coronin-3)	1	12	No	No	Yes	2 of 6	No	0	0	Chemical modification and capture of palmitoylated cysteines, Metabolic labeling of palmitate	0
Q9CQ22	LTOR1_MOUSE	LTOR1	Reviewed	Mus musculus	Lamtor1, 2400001E08Rik	Ragulator complex protein LAMTOR1 (Late endosomal/lysosomal adaptor and MAPK and MTOR activator 1) (Lipid raft adaptor protein p18)	1	2	Yes	Yes	Yes	3 of 6	No	2	0	Chemical modification and capture of palmitoylated cysteines, Metabolic labeling of palmitate	0
P50396	GDIA_MOUSE	GDIA	Reviewed	Mus musculus	Gdi1, Rabgdia	Rab GDP dissociation inhibitor alpha (Rab GDI alpha) (Guanosine diphosphate dissociation inhibitor 1) (GDI-1)	1	10	Yes	Yes	Yes	3 of 6	No	0	0	Chemical modification and capture of palmitoylated cysteines, Metabolic labeling of palmitate	0
O70133	DHX9_MOUSE	DHX9	Reviewed	Mus musculus	Dhx9, Ddx9	ATP-dependent RNA helicase A (RHA) (EC 3.6.4.13) (DEAH box protein 9) (mHEL-5) (Nuclear DNA helicase II) (NDH II)	3	23	Yes	Yes	Yes	2 of 6	No	0	0	Chemical modification and capture of palmitoylated cysteines, Metabolic labeling of palmitate	0
Q91WD5	NDUS2_MOUSE	NDUS2	Reviewed	Mus musculus	Ndufs2	NADH dehydrogenase [ubiquinone] iron-sulfur protein 2, mitochondrial (EC 1.6.5.3) (EC 1.6.99.3) (Complex I-49kD) (CI-49kD) (NADH-ubiquinone oxidoreductase 49 kDa subunit)	1	7	Yes	Yes	Yes	2 of 6	No	0	0	Chemical modification and capture of palmitoylated cysteines, Metabolic labeling of palmitate	0
P15379	CD44_MOUSE	CD44	Reviewed	Mus musculus	Cd44, Ly-24	CD44 antigen (Extracellular matrix receptor III) (ECMR-III) (GP90 lymphocyte homing/adhesion receptor) (HUTCH-I) (Hermes antigen) (Hyaluronate receptor) (Lymphocyte antigen 24) (Ly-24) (Phagocytic glycoprotein 1) (PGP-1) (Phagocytic glycoprotein I) (PGP-I) (CD antigen CD44)	13	10	No	No	Yes	4 of 6	No	3	0	Chemical modification and capture of palmitoylated cysteines, Metabolic labeling of palmitate	0
Q61171	PRDX2_MOUSE	PRDX2	Reviewed	Mus musculus	Prdx2, Tdpx1, Tpx	Peroxiredoxin-2 (EC 1.11.1.15) (Thiol-specific antioxidant protein) (TSA) (Thioredoxin peroxidase 1) (Thioredoxin-dependent peroxide reductase 1)	1	3	No	No	Yes	2 of 6	No	0	0	Chemical modification and capture of palmitoylated cysteines, Metabolic labeling of palmitate	0
Q9Z1G4	VPP1_MOUSE	VPP1	Reviewed	Mus musculus	Atp6v0a1, Atp6n1	V-type proton ATPase 116 kDa subunit a isoform 1 (V-ATPase 116 kDa isoform a1) (Clathrin-coated vesicle/synaptic vesicle proton pump 116 kDa subunit) (Vacuolar adenosine triphosphatase subunit Ac116) (Vacuolar proton pump subunit 1) (Vacuolar proton translocating ATPase 116 kDa subunit a isoform 1)	3	14	Yes	Yes	Yes	2 of 6	No	0	0	Chemical modification and capture of palmitoylated cysteines, Metabolic labeling of palmitate	0
Q8QZY1	EIF3L_MOUSE	EIF3L	Reviewed	Mus musculus	Eif3l, Eif3eip, Eif3s6ip, Paf67	Eukaryotic translation initiation factor 3 subunit L (eIF3l) (66 kDa tyrosine-rich heat shock protein) (67 kDa polymerase-associated factor) (Eukaryotic translation initiation factor 3 subunit 6-interacting protein) (Eukaryotic translation initiation factor 3 subunit E-interacting protein) (HSP-66Y) (PAF67)	1	4	No	No	Yes	2 of 6	No	0	0	Chemical modification and capture of palmitoylated cysteines, Metabolic labeling of palmitate	0
P35821	PTN1_MOUSE	PTN1	Reviewed	Mus musculus	Ptpn1	Tyrosine-protein phosphatase non-receptor type 1 (EC 3.1.3.48) (Protein-tyrosine phosphatase 1B) (PTP-1B) (Protein-tyrosine phosphatase HA2) (PTP-HA2)	1	11	No	No	Yes	2 of 6	No	0	0	Chemical modification and capture of palmitoylated cysteines, Metabolic labeling of palmitate	0
P46460	NSF_MOUSE	NSF	Reviewed	Mus musculus	Nsf, Skd2	Vesicle-fusing ATPase (EC 3.6.4.6) (N-ethylmaleimide-sensitive fusion protein) (NEM-sensitive fusion protein) (Suppressor of K(+) transport growth defect 2) (Protein SKD2) (Vesicular-fusion protein NSF)	1	10	Yes	Yes	Yes	2 of 6	No	1	0	Chemical modification and capture of palmitoylated cysteines, Metabolic labeling of palmitate	0
Q05920	PYC_MOUSE	PYC	Reviewed	Mus musculus	Pc, Pcx	Pyruvate carboxylase, mitochondrial (EC 6.4.1.1) (Pyruvic carboxylase) (PCB)	1	13	No	No	Yes	3 of 6	No	1	0	Chemical modification and capture of palmitoylated cysteines, Metabolic labeling of palmitate	0
P32883	RASK_MOUSE	RASK	Reviewed	Mus musculus	Kras, Kras2	GTPase KRas (K-Ras 2) (Ki-Ras) (c-K-ras) (c-Ki-ras) [Cleaved into: GTPase KRas, N-terminally processed]	2	5	Yes	Yes	Yes	3 of 6	No	1	0	Chemical modification and capture of palmitoylated cysteines, Metabolic labeling of palmitate	0
P30677	GNA14_MOUSE	GNA14	Reviewed	Mus musculus	Gna14, Gna-14	Guanine nucleotide-binding protein subunit alpha-14 (G alpha-14) (G-protein subunit alpha-14)	1	8	Yes	Yes	Yes	3 of 6	No	1	0	Chemical modification and capture of palmitoylated cysteines, Metabolic labeling of palmitate	0
P41731	CD63_MOUSE	CD63	Reviewed	Mus musculus	Cd63	CD63 antigen (CD antigen CD63)	1	15	Yes	Yes	Yes	2 of 6	No	0	0	Chemical modification and capture of palmitoylated cysteines, Metabolic labeling of palmitate	0
Q8C1B7	SEP11_MOUSE	2011-09-01	Reviewed	Mus musculus	Sept11, D5Ertd606e	Septin-11	3	6	No	No	Yes	2 of 6	No	0	0	Chemical modification and capture of palmitoylated cysteines, Metabolic labeling of palmitate	0
P70168	IMB1_MOUSE	IMB1	Reviewed	Mus musculus	Kpnb1, Impnb	Importin subunit beta-1 (Karyopherin subunit beta-1) (Nuclear factor p97) (Pore targeting complex 97 kDa subunit) (PTAC97) (SCG)	1	22	Yes	Yes	Yes	3 of 6	No	1	0	Chemical modification and capture of palmitoylated cysteines, Metabolic labeling of palmitate	0
P51881	ADT2_MOUSE	ADT2	Reviewed	Mus musculus	Slc25a5, Ant2	ADP/ATP translocase 2 (ADP,ATP carrier protein 2) (Adenine nucleotide translocator 2) (ANT 2) (Solute carrier family 25 member 5) [Cleaved into: ADP/ATP translocase 2, N-terminally processed]	1	4	No	No	Yes	4 of 6	No	1	0	Chemical modification and capture of palmitoylated cysteines, Metabolic labeling of palmitate	0
Q9CYH2	F213A_MOUSE	F213A	Reviewed	Mus musculus	Fam213a, Pamm, 5730469M10Rik	Redox-regulatory protein FAM213A (Peroxiredoxin-like 2 activated in M-CSF stimulated monocytes) (Protein PAMM)	1	2	Yes	Yes	Yes	2 of 6	No	0	0	Chemical modification and capture of palmitoylated cysteines, Metabolic labeling of palmitate	0
Q921F2	TADBP_MOUSE	TADBP	Reviewed	Mus musculus	Tardbp, Tdp43	TAR DNA-binding protein 43 (TDP-43)	1	7	No	No	Yes	2 of 6	No	0	0	Chemical modification and capture of palmitoylated cysteines, Metabolic labeling of palmitate	0
Q62351	TFR1_MOUSE	TFR1	Reviewed	Mus musculus	Tfrc, Trfr	Transferrin receptor protein 1 (TR) (TfR) (TfR1) (Trfr) (CD antigen CD71)	1	7	No	No	Yes	4 of 6	No	2	0	Chemical modification and capture of palmitoylated cysteines, Metabolic labeling of palmitate	0
Q01965	LY9_MOUSE	LY9	Reviewed	Mus musculus	Ly9, Ly-9	T-lymphocyte surface antigen Ly-9 (Cell surface molecule Ly-9) (Lymphocyte antigen 9) (SLAM family member 3) (SLAMF3) (Signaling lymphocytic activation molecule 3) (CD antigen CD229)	1	14	No	No	Yes	2 of 6	No	1	0	Chemical modification and capture of palmitoylated cysteines, Metabolic labeling of palmitate	0
Q8K0T0	RTN1_MOUSE	RTN1	Reviewed	Mus musculus	Rtn1, Nsp	Reticulon-1 (Neuroendocrine-specific protein)	1	6	No	No	Yes	2 of 6	No	0	0	Chemical modification and capture of palmitoylated cysteines, Metabolic labeling of palmitate	0
Q9Z1N5	DX39B_MOUSE	DX39B	Reviewed	Mus musculus	Ddx39b, Bat1, Bat1a, Uap56	Spliceosome RNA helicase Ddx39b (EC 3.6.4.13) (56 kDa U2AF65-associated protein) (DEAD box protein UAP56) (HLA-B-associated transcript 1 protein)	1	8	No	No	Yes	2 of 6	No	0	0	Chemical modification and capture of palmitoylated cysteines, Metabolic labeling of palmitate	0
P80315	TCPD_MOUSE	TCPD	Reviewed	Mus musculus	Cct4, Cctd	T-complex protein 1 subunit delta (TCP-1-delta) (A45) (CCT-delta)	1	9	No	No	Yes	3 of 6	No	0	0	Chemical modification and capture of palmitoylated cysteines, Metabolic labeling of palmitate	0
P27601	GNA13_MOUSE	GNA13	Reviewed	Mus musculus	Gna13, Gna-13	Guanine nucleotide-binding protein subunit alpha-13 (G alpha-13) (G-protein subunit alpha-13)	1	6	Yes	Yes	Yes	5 of 6	No	2	0	Chemical modification and capture of palmitoylated cysteines, Metabolic labeling of palmitate	0
Q8BKZ9	ODPX_MOUSE	ODPX	Reviewed	Mus musculus	Pdhx	Pyruvate dehydrogenase protein X component, mitochondrial (Dihydrolipoamide dehydrogenase-binding protein of pyruvate dehydrogenase complex) (Lipoyl-containing pyruvate dehydrogenase complex component X)	1	5	No	No	Yes	3 of 6	No	0	0	Chemical modification and capture of palmitoylated cysteines, Metabolic labeling of palmitate	0
Q8CBQ5	P4K2B_MOUSE	P4K2B	Reviewed	Mus musculus	Pi4k2b	Phosphatidylinositol 4-kinase type 2-beta (EC 2.7.1.67) (Phosphatidylinositol 4-kinase type II-beta)	2	12	Yes	Yes	Yes	3 of 6	No	0	0	Chemical modification and capture of palmitoylated cysteines, Metabolic labeling of palmitate	0
O88697	STK16_MOUSE	STK16	Reviewed	Mus musculus	Stk16, Edpk, Krct, Mpsk1, Pkl12, Tsf1	Serine/threonine-protein kinase 16 (EC 2.7.11.1) (Embryo-derived protein kinase) (Edpk) (Myristoylated and palmitoylated serine/threonine-protein kinase) (MPSK) (Protein kinase Krct) (Protein kinase PKL12) (TGF-beta-stimulated factor 1) (TSF-1) (Tyrosine-protein kinase STK16) (EC 2.7.10.2)	1	7	Yes	Yes	Yes	2 of 6	No	0	0	Chemical modification and capture of palmitoylated cysteines, Metabolic labeling of palmitate	0
P50544	ACADV_MOUSE	ACADV	Reviewed	Mus musculus	Acadvl, Vlcad	Very long-chain specific acyl-CoA dehydrogenase, mitochondrial (EC 1.3.8.9) (MVLCAD) (VLCAD)	1	7	No	No	Yes	2 of 6	No	0	0	Chemical modification and capture of palmitoylated cysteines, Metabolic labeling of palmitate	0
P28652	KCC2B_MOUSE	KCC2B	Reviewed	Mus musculus	Camk2b, Camk2d	Calcium/calmodulin-dependent protein kinase type II subunit beta (CaM kinase II subunit beta) (CaMK-II subunit beta) (EC 2.7.11.17)	1	13	Yes	Yes	Yes	2 of 6	No	0	0	Chemical modification and capture of palmitoylated cysteines, Metabolic labeling of palmitate	0
Q8BNJ3	NMNA2_MOUSE	NMNA2	Reviewed	Mus musculus	Nmnat2, Kiaa0479	Nicotinamide mononucleotide adenylyltransferase 2 (NMN adenylyltransferase 2) (EC 2.7.7.1) (Nicotinate-nucleotide adenylyltransferase 1) (NaMN adenylyltransferase 1) (EC 2.7.7.18)	1	9	Yes	Yes	Yes	0 of 6	NA	0	1		2
P38647	GRP75_MOUSE	GRP75	Reviewed	Mus musculus	Hspa9, Grp75, Hsp74, Hspa9a	Stress-70 protein, mitochondrial (75 kDa glucose-regulated protein) (GRP-75) (Heat shock 70 kDa protein 9) (Mortalin) (Peptide-binding protein 74) (PBP74) (p66 MOT)	1	5	No	No	Yes	3 of 6	No	0	0	Chemical modification and capture of palmitoylated cysteines, Metabolic labeling of palmitate	0
O70435	PSA3_MOUSE	PSA3	Reviewed	Mus musculus	Psma3	Proteasome subunit alpha type-3 (EC 3.4.25.1) (Macropain subunit C8) (Multicatalytic endopeptidase complex subunit C8) (Proteasome component C8) (Proteasome subunit K)	1	4	No	No	Yes	2 of 6	No	0	0	Chemical modification and capture of palmitoylated cysteines, Metabolic labeling of palmitate	0
P60843	IF4A1_MOUSE	IF4A1	Reviewed	Mus musculus	Eif4a1, Ddx2a, Eif4a	Eukaryotic initiation factor 4A-I (eIF-4A-I) (eIF4A-I) (EC 3.6.4.13) (ATP-dependent RNA helicase eIF4A-1)	1	4	No	No	Yes	3 of 6	No	1	0	Chemical modification and capture of palmitoylated cysteines, Metabolic labeling of palmitate	0
Q9R1P3	PSB2_MOUSE	PSB2	Reviewed	Mus musculus	Psmb2	Proteasome subunit beta type-2 (EC 3.4.25.1) (Macropain subunit C7-I) (Multicatalytic endopeptidase complex subunit C7-I) (Proteasome component C7-I)	1	3	No	No	Yes	2 of 6	No	0	0	Chemical modification and capture of palmitoylated cysteines, Metabolic labeling of palmitate	0
P14824	ANXA6_MOUSE	ANXA6	Reviewed	Mus musculus	Anxa6, Anx6	Annexin A6 (67 kDa calelectrin) (Annexin VI) (Annexin-6) (Calphobindin-II) (CPB-II) (Chromobindin-20) (Lipocortin VI) (Protein III) (p68) (p70)	1	8	No	No	Yes	3 of 6	No	0	0	Chemical modification and capture of palmitoylated cysteines, Metabolic labeling of palmitate	0
P06745	G6PI_MOUSE	G6PI	Reviewed	Mus musculus	Gpi, Gpi1	Glucose-6-phosphate isomerase (GPI) (EC 5.3.1.9) (Autocrine motility factor) (AMF) (Neuroleukin) (NLK) (Phosphoglucose isomerase) (PGI) (Phosphohexose isomerase) (PHI)	1	4	No	No	Yes	3 of 6	No	1	0	Chemical modification and capture of palmitoylated cysteines, Metabolic labeling of palmitate	0
P14231	AT1B2_MOUSE	AT1B2	Reviewed	Mus musculus	Atp1b2	Sodium/potassium-transporting ATPase subunit beta-2 (Adhesion molecule in glia) (AMOG) (Sodium/potassium-dependent ATPase subunit beta-2)	1	7	No	No	Yes	2 of 6	No	1	0	Chemical modification and capture of palmitoylated cysteines, Metabolic labeling of palmitate	0
Q9DB05	SNAA_MOUSE	SNAA	Reviewed	Mus musculus	Napa, Snapa	Alpha-soluble NSF attachment protein (SNAP-alpha) (N-ethylmaleimide-sensitive factor attachment protein alpha)	1	8	No	No	Yes	2 of 6	No	0	0	Chemical modification and capture of palmitoylated cysteines, Metabolic labeling of palmitate	0
Q60930	VDAC2_MOUSE	VDAC2	Reviewed	Mus musculus	Vdac2, Vdac6	Voltage-dependent anion-selective channel protein 2 (VDAC-2) (mVDAC2) (Outer mitochondrial membrane protein porin 2) (Voltage-dependent anion-selective channel protein 6) (VDAC-6) (mVDAC6)	1	11	Yes	Yes	Yes	3 of 6	No	1	0	Chemical modification and capture of palmitoylated cysteines, Metabolic labeling of palmitate	0
Q9D880	TIM50_MOUSE	TIM50	Reviewed	Mus musculus	Timm50, Tim50	Mitochondrial import inner membrane translocase subunit TIM50	1	4	Yes	Yes	Yes	2 of 6	No	0	0	Chemical modification and capture of palmitoylated cysteines, Metabolic labeling of palmitate	0
Q9DCH4	EIF3F_MOUSE	EIF3F	Reviewed	Mus musculus	Eif3f, Eif3s5	Eukaryotic translation initiation factor 3 subunit F (eIF3f) (Deubiquitinating enzyme eIF3f) (EC 3.4.19.12) (Eukaryotic translation initiation factor 3 subunit 5) (eIF-3-epsilon) (eIF3 p47)	1	2	Yes	Yes	Yes	2 of 6	No	0	0	Chemical modification and capture of palmitoylated cysteines, Metabolic labeling of palmitate	0
Q9D0I9	SYRC_MOUSE	SYRC	Reviewed	Mus musculus	Rars	Arginine--tRNA ligase, cytoplasmic (EC 6.1.1.19) (Arginyl-tRNA synthetase) (ArgRS)	1	14	Yes	Yes	Yes	2 of 6	No	0	0	Chemical modification and capture of palmitoylated cysteines, Metabolic labeling of palmitate	0
P62874	GBB1_MOUSE	GBB1	Reviewed	Mus musculus	Gnb1	Guanine nucleotide-binding protein G(I)/G(S)/G(T) subunit beta-1 (Transducin beta chain 1)	1	14	Yes	Yes	Yes	2 of 6	No	0	0	Chemical modification and capture of palmitoylated cysteines, Metabolic labeling of palmitate	0
P68369	TBA1A_MOUSE	TBA1A	Reviewed	Mus musculus	Tuba1a, Tuba1	Tubulin alpha-1A chain (Alpha-tubulin 1) (Alpha-tubulin isotype M-alpha-1) (Tubulin alpha-1 chain)	1	12	Yes	Yes	Yes	2 of 6	No	0	0	Chemical modification and capture of palmitoylated cysteines, Metabolic labeling of palmitate	0
Q91YQ5	RPN1_MOUSE	RPN1	Reviewed	Mus musculus	Rpn1	Dolichyl-diphosphooligosaccharide--protein glycosyltransferase subunit 1 (EC 2.4.99.18) (Dolichyl-diphosphooligosaccharide--protein glycosyltransferase 67 kDa subunit) (Ribophorin I) (RPN-I) (Ribophorin-1)	1	3	Yes	Yes	Yes	2 of 6	No	0	0	Chemical modification and capture of palmitoylated cysteines, Metabolic labeling of palmitate	0
B2RSH2	GNAI1_MOUSE	GNAI1	Reviewed	Mus musculus	Gnai1, Gnai-1	Guanine nucleotide-binding protein G(i) subunit alpha-1 (Adenylate cyclase-inhibiting G alpha protein)	1	10	Yes	Yes	Yes	2 of 6	No	1	0	Chemical modification and capture of palmitoylated cysteines, Metabolic labeling of palmitate	0
Q8VDM4	PSMD2_MOUSE	PSMD2	Reviewed	Mus musculus	Psmd2	26S proteasome non-ATPase regulatory subunit 2 (26S proteasome regulatory subunit RPN1) (26S proteasome regulatory subunit S2) (26S proteasome subunit p97)	1	14	Yes	Yes	Yes	3 of 6	No	0	0	Chemical modification and capture of palmitoylated cysteines, Metabolic labeling of palmitate	0
P63017	HSP7C_MOUSE	HSP7C	Reviewed	Mus musculus	Hspa8, Hsc70, Hsc73	Heat shock cognate 71 kDa protein (Heat shock 70 kDa protein 8)	1	4	Yes	Yes	Yes	3 of 6	No	0	0	Chemical modification and capture of palmitoylated cysteines, Metabolic labeling of palmitate	0
Q60932	VDAC1_MOUSE	VDAC1	Reviewed	Mus musculus	Vdac1, Vdac5	Voltage-dependent anion-selective channel protein 1 (VDAC-1) (mVDAC1) (Outer mitochondrial membrane protein porin 1) (Plasmalemmal porin) (Voltage-dependent anion-selective channel protein 5) (VDAC-5) (mVDAC5)	2	3	Yes	Yes	Yes	3 of 6	No	0	0	Chemical modification and capture of palmitoylated cysteines, Metabolic labeling of palmitate	0
P17710	HXK1_MOUSE	HXK1	Reviewed	Mus musculus	Hk1	Hexokinase-1 (EC 2.7.1.1) (Hexokinase type I) (HK I) (Hexokinase, tumor isozyme)	4	23	Yes	Yes	Yes	3 of 6	No	1	0	Chemical modification and capture of palmitoylated cysteines, Metabolic labeling of palmitate	0
P99024	TBB5_MOUSE	TBB5	Reviewed	Mus musculus	Tubb5	Tubulin beta-5 chain	1	8	Yes	Yes	Yes	3 of 6	No	0	0	Chemical modification and capture of palmitoylated cysteines, Metabolic labeling of palmitate	0
Q922Q8	LRC59_MOUSE	LRC59	Reviewed	Mus musculus	Lrrc59	Leucine-rich repeat-containing protein 59	1	8	No	No	Yes	2 of 6	No	0	0	Chemical modification and capture of palmitoylated cysteines, Metabolic labeling of palmitate	0
Q8BJU0	SGTA_MOUSE	SGTA	Reviewed	Mus musculus	Sgta, Sgt	Small glutamine-rich tetratricopeptide repeat-containing protein alpha (Alpha-SGT)	2	4	No	No	Yes	2 of 6	No	0	0	Chemical modification and capture of palmitoylated cysteines, Metabolic labeling of palmitate	0
Q9D0V7	RCAS1_MOUSE	RCAS1	Reviewed	Mus musculus	Ebag9, Rcas1	Receptor-binding cancer antigen expressed on SiSo cells (Cancer-associated surface antigen RCAS1) (Estrogen receptor-binding fragment-associated gene 9 protein)	1	3	Yes	Yes	Yes	4 of 6	No	2	0	Chemical modification and capture of palmitoylated cysteines, Metabolic labeling of palmitate	0
Q04736	YES_MOUSE	YES	Reviewed	Mus musculus	Yes1, Yes	Tyrosine-protein kinase Yes (EC 2.7.10.2) (Proto-oncogene c-Yes) (p61-Yes)	1	8	Yes	Yes	Yes	3 of 6	No	1	0	Chemical modification and capture of palmitoylated cysteines, Metabolic labeling of palmitate	0
Q99LF4	RTCB_MOUSE	RTCB	Reviewed	Mus musculus	D10Wsu52e, Rtcb	tRNA-splicing ligase RtcB homolog (EC 6.5.1.3) (Focal adhesion-associated protein) (FAAP)	1	9	Yes	Yes	Yes	2 of 6	No	0	0	Chemical modification and capture of palmitoylated cysteines, Metabolic labeling of palmitate	0
Q99LR1	ABD12_MOUSE	ABD12	Reviewed	Mus musculus	Abhd12	Monoacylglycerol lipase ABHD12 (EC 3.1.1.23) (2-arachidonoylglycerol hydrolase) (Abhydrolase domain-containing protein 12)	1	7	Yes	Yes	Yes	2 of 6	No	0	0	Chemical modification and capture of palmitoylated cysteines, Metabolic labeling of palmitate	0
P47757	CAPZB_MOUSE	CAPZB	Reviewed	Mus musculus	Capzb, Cappb1	F-actin-capping protein subunit beta (CapZ beta)	3	7	Yes	Yes	Yes	3 of 6	No	0	0	Chemical modification and capture of palmitoylated cysteines, Metabolic labeling of palmitate	0
Q91VX9	TM168_MOUSE	TM168	Reviewed	Mus musculus	Tmem168	Transmembrane protein 168	1	22	Yes	Yes	Yes	2 of 6	No	1	0	Chemical modification and capture of palmitoylated cysteines, Metabolic labeling of palmitate	0
P10126	EF1A1_MOUSE	EF1A1	Reviewed	Mus musculus	Eef1a1, Eef1a	Elongation factor 1-alpha 1 (EF-1-alpha-1) (Elongation factor Tu) (EF-Tu) (Eukaryotic elongation factor 1 A-1) (eEF1A-1)	1	6	Yes	Yes	Yes	3 of 6	No	0	0	Chemical modification and capture of palmitoylated cysteines, Metabolic labeling of palmitate	0
Q99JW1	AB17A_MOUSE	AB17A	Reviewed	Mus musculus	Abhd17a, D10Bwg1364e	Alpha/beta hydrolase domain-containing protein 17A (EC 3.-.-.-)	2	12	Yes	Yes	Yes	2 of 6	No	1	0	Chemical modification and capture of palmitoylated cysteines, Metabolic labeling of palmitate	0
Q9Z2W0	DNPEP_MOUSE	DNPEP	Reviewed	Mus musculus	Dnpep	Aspartyl aminopeptidase (EC 3.4.11.21)	1	10	Yes	Yes	Yes	2 of 6	No	0	0	Chemical modification and capture of palmitoylated cysteines, Metabolic labeling of palmitate	0
Q9DC51	GNAI3_MOUSE	GNAI3	Reviewed	Mus musculus	Gnai3	Guanine nucleotide-binding protein G(k) subunit alpha (G(i) alpha-3)	1	10	Yes	Yes	Yes	5 of 6	No	3	0	Chemical modification and capture of palmitoylated cysteines, Metabolic labeling of palmitate	0
O35136	NCAM2_MOUSE	NCAM2	Reviewed	Mus musculus	Ncam2, Ocam, Rncam	Neural cell adhesion molecule 2 (N-CAM-2) (NCAM-2) (Neural cell adhesion molecule RB-8) (R4B12)	2	14	Yes	Yes	Yes	2 of 6	No	1	0	Chemical modification and capture of palmitoylated cysteines, Metabolic labeling of palmitate	0
Q91W53	GOGA7_MOUSE	GOGA7	Reviewed	Mus musculus	Golga7, MNCb-1213	Golgin subfamily A member 7	2	7	Yes	Yes	Yes	2 of 6	No	0	0	Chemical modification and capture of palmitoylated cysteines, Metabolic labeling of palmitate	0
Q8BH04	PCKGM_MOUSE	PCKGM	Reviewed	Mus musculus	Pck2	Phosphoenolpyruvate carboxykinase [GTP], mitochondrial (PEPCK-M) (EC 4.1.1.32) (Phosphoenolpyruvate carboxylase)	1	15	Yes	Yes	Yes	2 of 6	No	0	0	Chemical modification and capture of palmitoylated cysteines, Metabolic labeling of palmitate	0
Q9R1P4	PSA1_MOUSE	PSA1	Reviewed	Mus musculus	Psma1	Proteasome subunit alpha type-1 (EC 3.4.25.1) (Macropain subunit C2) (Multicatalytic endopeptidase complex subunit C2) (Proteasome component C2) (Proteasome nu chain)	1	5	Yes	Yes	Yes	3 of 6	No	0	0	Chemical modification and capture of palmitoylated cysteines, Metabolic labeling of palmitate	0
P42932	TCPQ_MOUSE	TCPQ	Reviewed	Mus musculus	Cct8, Cctq	T-complex protein 1 subunit theta (TCP-1-theta) (CCT-theta)	1	10	Yes	Yes	Yes	3 of 6	No	0	0	Chemical modification and capture of palmitoylated cysteines, Metabolic labeling of palmitate	0
Q8BFR5	EFTU_MOUSE	EFTU	Reviewed	Mus musculus	Tufm	Elongation factor Tu, mitochondrial	2	10	Yes	Yes	Yes	2 of 6	No	1	0	Chemical modification and capture of palmitoylated cysteines, Metabolic labeling of palmitate	0
Q8VEM8	MPCP_MOUSE	MPCP	Reviewed	Mus musculus	Slc25a3	Phosphate carrier protein, mitochondrial (Phosphate transport protein) (PTP) (Solute carrier family 25 member 3)	1	8	No	No	Yes	3 of 6	No	0	0	Chemical modification and capture of palmitoylated cysteines, Metabolic labeling of palmitate	0
P06797	CATL1_MOUSE	CATL1	Reviewed	Mus musculus	Ctsl1, Ctsl	Cathepsin L1 (EC 3.4.22.15) (Cathepsin L) (Major excreted protein) (MEP) (p39 cysteine proteinase) [Cleaved into: Cathepsin L1 heavy chain; Cathepsin L1 light chain]	1	10	Yes	Yes	Yes	2 of 6	No	0	0	Chemical modification and capture of palmitoylated cysteines, Metabolic labeling of palmitate	0
Q99JY8	LPP3_MOUSE	LPP3	Reviewed	Mus musculus	Ppap2b, Lpp3	Lipid phosphate phosphohydrolase 3 (EC 3.1.3.4) (PAP2-beta) (Phosphatidate phosphohydrolase type 2b) (Phosphatidic acid phosphatase 2b) (PAP-2b) (PAP2b)	1	11	Yes	Yes	Yes	2 of 6	No	0	0	Chemical modification and capture of palmitoylated cysteines, Metabolic labeling of palmitate	0
Q3TFQ1	SPRY7_MOUSE	SPRY7	Reviewed	Mus musculus	Spryd7, Clld6, 6330409N04Rik	SPRY domain-containing protein 7 (Chronic lymphocytic leukemia deletion region gene 6 protein homolog) (CLL deletion region gene 6 protein homolog)	1	8	Yes	Yes	Yes	3 of 6	No	1	0	Chemical modification and capture of palmitoylated cysteines, Metabolic labeling of palmitate	0
Q9QZ06	TOLIP_MOUSE	TOLIP	Reviewed	Mus musculus	Tollip	Toll-interacting protein	1	4	No	No	Yes	2 of 6	No	0	0	Chemical modification and capture of palmitoylated cysteines, Metabolic labeling of palmitate	0
Q64521	GPDM_MOUSE	GPDM	Reviewed	Mus musculus	Gpd2, Gdm1	Glycerol-3-phosphate dehydrogenase, mitochondrial (GPD-M) (GPDH-M) (EC 1.1.5.3) (Protein TISP38)	1	9	No	No	Yes	3 of 6	No	0	0	Chemical modification and capture of palmitoylated cysteines, Metabolic labeling of palmitate	0
Q9JIG8	PRAF2_MOUSE	PRAF2	Reviewed	Mus musculus	Praf2, DXImx39e	PRA1 family protein 2	1	4	No	No	Yes	2 of 6	No	1	0	Chemical modification and capture of palmitoylated cysteines, Metabolic labeling of palmitate	0
P27659	RL3_MOUSE	RL3	Reviewed	Mus musculus	Rpl3	60S ribosomal protein L3 (J1 protein)	1	5	No	No	Yes	4 of 6	No	1	0	Chemical modification and capture of palmitoylated cysteines, Metabolic labeling of palmitate	0
P47911	RL6_MOUSE	RL6	Reviewed	Mus musculus	Rpl6	60S ribosomal protein L6 (TAX-responsive enhancer element-binding protein 107) (TAXREB107)	1	1	No	No	Yes	3 of 6	No	1	0	Chemical modification and capture of palmitoylated cysteines, Metabolic labeling of palmitate	0
Q9ERN0	SCAM2_MOUSE	SCAM2	Reviewed	Mus musculus	Scamp2	Secretory carrier-associated membrane protein 2 (Secretory carrier membrane protein 2)	1	8	Yes	Yes	Yes	3 of 6	No	2	0	Chemical modification and capture of palmitoylated cysteines, Metabolic labeling of palmitate	0
Q3TWL2	TM55B_MOUSE	TM55B	Reviewed	Mus musculus	Tmem55b	Type 1 phosphatidylinositol 4,5-bisphosphate 4-phosphatase (Type 1 PtdIns-4,5-P2 4-Ptase) (EC 3.1.3.78) (PtdIns-4,5-P2 4-Ptase I) (Transmembrane protein 55B)	1	19	Yes	Yes	Yes	3 of 6	No	1	0	Chemical modification and capture of palmitoylated cysteines, Metabolic labeling of palmitate	0
O35114	SCRB2_MOUSE	SCRB2	Reviewed	Mus musculus	Scarb2	Lysosome membrane protein 2 (85 kDa lysosomal membrane sialoglycoprotein) (LGP85) (Lysosome membrane protein II) (LIMP II) (Scavenger receptor class B member 2)	1	8	Yes	Yes	Yes	3 of 6	No	2	0	Chemical modification and capture of palmitoylated cysteines, Metabolic labeling of palmitate	0
P35278	RAB5C_MOUSE	RAB5C	Reviewed	Mus musculus	Rab5c	Ras-related protein Rab-5C	1	4	Yes	Yes	Yes	2 of 6	No	0	0	Chemical modification and capture of palmitoylated cysteines, Metabolic labeling of palmitate	0
P05064	ALDOA_MOUSE	ALDOA	Reviewed	Mus musculus	Aldoa, Aldo1	Fructose-bisphosphate aldolase A (EC 4.1.2.13) (Aldolase 1) (Muscle-type aldolase)	1	8	No	No	Yes	3 of 6	No	0	0	Chemical modification and capture of palmitoylated cysteines, Metabolic labeling of palmitate	0
O35598	ADA10_MOUSE	ADA10	Reviewed	Mus musculus	Adam10, Kuz, Madm	Disintegrin and metalloproteinase domain-containing protein 10 (ADAM 10) (EC 3.4.24.81) (Kuzbanian protein homolog) (Mammalian disintegrin-metalloprotease) (CD antigen CD156c)	1	36	Yes	No	Yes	3 of 6	No	2	0	Chemical modification and capture of palmitoylated cysteines, Metabolic labeling of palmitate	0
Q9CZX7	TM55A_MOUSE	TM55A	Reviewed	Mus musculus	Tmem55a	Type 2 phosphatidylinositol 4,5-bisphosphate 4-phosphatase (Type 2 PtdIns-4,5-P2 4-Ptase) (EC 3.1.3.78) (PtdIns-4,5-P2 4-Ptase II) (Transmembrane protein 55A)	1	19	Yes	Yes	Yes	2 of 6	No	1	0	Chemical modification and capture of palmitoylated cysteines, Metabolic labeling of palmitate	0
Q8BGU5	CCNY_MOUSE	CCNY	Reviewed	Mus musculus	Ccny, Cfp1	Cyclin-Y (Cyclin fold protein 1)	2	9	Yes	Yes	Yes	2 of 6	No	0	0	Chemical modification and capture of palmitoylated cysteines, Metabolic labeling of palmitate	0
Q99J93	IFM2_MOUSE	IFM2	Reviewed	Mus musculus	Ifitm2	Interferon-induced transmembrane protein 2 (Dispanin subfamily A member 2c) (DSPA2c) (Fragilis protein 3)	1	4	Yes	Yes	Yes	3 of 6	No	2	0	Chemical modification and capture of palmitoylated cysteines, Metabolic labeling of palmitate	0
Q8R2Y2	MUC18_MOUSE	MUC18	Reviewed	Mus musculus	Mcam, Muc18	Cell surface glycoprotein MUC18 (Gicerin) (Melanoma cell adhesion molecule) (Melanoma-associated antigen MUC18) (CD antigen CD146)	2	17	Yes	Yes	Yes	2 of 6	No	0	0	Chemical modification and capture of palmitoylated cysteines, Metabolic labeling of palmitate	0
Q8VDN2	AT1A1_MOUSE	AT1A1	Reviewed	Mus musculus	Atp1a1	Sodium/potassium-transporting ATPase subunit alpha-1 (Na(+)/K(+) ATPase alpha-1 subunit) (EC 3.6.3.9) (Sodium pump subunit alpha-1)	1	23	Yes	Yes	Yes	2 of 6	No	1	0	Chemical modification and capture of palmitoylated cysteines, Metabolic labeling of palmitate	0
O35604	NPC1_MOUSE	NPC1	Reviewed	Mus musculus	Npc1	Niemann-Pick C1 protein	1	47	Yes	Yes	Yes	2 of 6	No	0	0	Chemical modification and capture of palmitoylated cysteines, Metabolic labeling of palmitate	0
Q91YT8	TM63A_MOUSE	TM63A	Reviewed	Mus musculus	Tmem63a, Kiaa0792	Transmembrane protein 63A	1	26	Yes	Yes	Yes	2 of 6	No	1	0	Chemical modification and capture of palmitoylated cysteines, Metabolic labeling of palmitate	0
Q60931	VDAC3_MOUSE	VDAC3	Reviewed	Mus musculus	Vdac3	Voltage-dependent anion-selective channel protein 3 (VDAC-3) (mVDAC3) (Outer mitochondrial membrane protein porin 3)	1	6	Yes	Yes	Yes	3 of 6	No	0	0	Chemical modification and capture of palmitoylated cysteines, Metabolic labeling of palmitate	0
O55143	AT2A2_MOUSE	AT2A2	Reviewed	Mus musculus	Atp2a2	Sarcoplasmic/endoplasmic reticulum calcium ATPase 2 (SERCA2) (SR Ca(2+)-ATPase 2) (EC 3.6.3.8) (Calcium pump 2) (Calcium-transporting ATPase sarcoplasmic reticulum type, slow twitch skeletal muscle isoform) (Endoplasmic reticulum class 1/2 Ca(2+) ATPase)	2	29	Yes	Yes	Yes	3 of 6	No	0	0	Chemical modification and capture of palmitoylated cysteines, Metabolic labeling of palmitate	0
Q8BGH7	C42S2_MOUSE	C42S2	Reviewed	Mus musculus	Cdc42se2	CDC42 small effector protein 2	1	3	Yes	Yes	Yes	3 of 6	No	2	0	Chemical modification and capture of palmitoylated cysteines, Metabolic labeling of palmitate	0
Q80TH2	LAP2_MOUSE	LAP2	Reviewed	Mus musculus	Erbb2ip, Erbin, Kiaa1225, Lap2	Protein LAP2 (Densin-180-like protein) (Erbb2-interacting protein) (Erbin)	3	16	Yes	Yes	Yes	2 of 6	No	0	0	Chemical modification and capture of palmitoylated cysteines, Metabolic labeling of palmitate	0
Q9EPK2	XRP2_MOUSE	XRP2	Reviewed	Mus musculus	Rp2, Rp2h	Protein XRP2	4	20	Yes	Yes	Yes	4 of 6	No	1	0	Chemical modification and capture of palmitoylated cysteines, Metabolic labeling of palmitate	0
Q9CR68	UCRI_MOUSE	UCRI	Reviewed	Mus musculus	Uqcrfs1	Cytochrome b-c1 complex subunit Rieske, mitochondrial (EC 1.10.2.2) (Complex III subunit 5) (Cytochrome b-c1 complex subunit 5) (Rieske iron-sulfur protein) (RISP) (Ubiquinol-cytochrome c reductase iron-sulfur subunit) [Cleaved into: Cytochrome b-c1 complex subunit 11 (Complex III subunit IX) (Ubiquinol-cytochrome c reductase 8 kDa protein)]	1	5	No	No	Yes	2 of 6	No	0	0	Chemical modification and capture of palmitoylated cysteines, Metabolic labeling of palmitate	0
P80317	TCPZ_MOUSE	TCPZ	Reviewed	Mus musculus	Cct6a, Cct6, Cctz, Cctz1	T-complex protein 1 subunit zeta (TCP-1-zeta) (CCT-zeta-1)	1	8	No	No	Yes	2 of 6	No	0	0	Chemical modification and capture of palmitoylated cysteines, Metabolic labeling of palmitate	0
Q9JKD3	SCAM5_MOUSE	SCAM5	Reviewed	Mus musculus	Scamp5	Secretory carrier-associated membrane protein 5 (Secretory carrier membrane protein 5)	1	5	Yes	Yes	Yes	2 of 6	No	1	0	Chemical modification and capture of palmitoylated cysteines, Metabolic labeling of palmitate	0
Q3TXS7	PSMD1_MOUSE	PSMD1	Reviewed	Mus musculus	Psmd1	26S proteasome non-ATPase regulatory subunit 1 (26S proteasome regulatory subunit RPN2) (26S proteasome regulatory subunit S1)	1	18	Yes	Yes	Yes	2 of 6	No	0	0	Chemical modification and capture of palmitoylated cysteines, Metabolic labeling of palmitate	0
Q61009	SCRB1_MOUSE	SCRB1	Reviewed	Mus musculus	Scarb1, Srb1	Scavenger receptor class B member 1 (SRB1) (SR-BI)	1	8	No	No	Yes	2 of 6	No	0	0	Chemical modification and capture of palmitoylated cysteines, Metabolic labeling of palmitate	0
Q6ZWX6	IF2A_MOUSE	IF2A	Reviewed	Mus musculus	Eif2s1, Eif2a	Eukaryotic translation initiation factor 2 subunit 1 (Eukaryotic translation initiation factor 2 subunit alpha) (eIF-2-alpha) (eIF-2A) (eIF-2alpha)	1	5	Yes	Yes	Yes	2 of 6	No	0	0	Chemical modification and capture of palmitoylated cysteines, Metabolic labeling of palmitate	0
P99029	PRDX5_MOUSE	PRDX5	Reviewed	Mus musculus	Prdx5, Prdx6	Peroxiredoxin-5, mitochondrial (EC 1.11.1.15) (Antioxidant enzyme B166) (AOEB166) (Liver tissue 2D-page spot 2D-0014IV) (PLP) (Peroxiredoxin V) (Prx-V) (Peroxisomal antioxidant enzyme) (Thioredoxin peroxidase PMP20) (Thioredoxin reductase)	2	6	Yes	Yes	Yes	2 of 6	No	0	0	Chemical modification and capture of palmitoylated cysteines, Metabolic labeling of palmitate	0
Q9JMH6	TRXR1_MOUSE	TRXR1	Reviewed	Mus musculus	Txnrd1, Trxr1	Thioredoxin reductase 1, cytoplasmic (TR) (EC 1.8.1.9) (Thioredoxin reductase TR1)	2	21	Yes	Yes	Yes	3 of 6	No	0	0	Chemical modification and capture of palmitoylated cysteines, Metabolic labeling of palmitate	0
Q9D051	ODPB_MOUSE	ODPB	Reviewed	Mus musculus	Pdhb	Pyruvate dehydrogenase E1 component subunit beta, mitochondrial (PDHE1-B) (EC 1.2.4.1)	1	6	No	No	Yes	3 of 6	No	0	0	Chemical modification and capture of palmitoylated cysteines, Metabolic labeling of palmitate	0
Q8K2B3	SDHA_MOUSE	SDHA	Reviewed	Mus musculus	Sdha	Succinate dehydrogenase [ubiquinone] flavoprotein subunit, mitochondrial (EC 1.3.5.1) (Flavoprotein subunit of complex II) (Fp)	1	19	Yes	Yes	Yes	3 of 6	No	0	0	Chemical modification and capture of palmitoylated cysteines, Metabolic labeling of palmitate	0
P19157	GSTP1_MOUSE	GSTP1	Reviewed	Mus musculus	Gstp1, Gstpib	Glutathione S-transferase P 1 (Gst P1) (EC 2.5.1.18) (GST YF-YF) (GST class-pi) (GST-piB) (Preadipocyte growth factor)	1	3	Yes	Yes	Yes	2 of 6	No	0	0	Chemical modification and capture of palmitoylated cysteines, Metabolic labeling of palmitate	0
P46425	GSTP2_MOUSE	GSTP2	Reviewed	Mus musculus	Gstp2, Gstpia	Glutathione S-transferase P 2 (Gst P2) (EC 2.5.1.18) (GST YF-YF) (GST class-pi) (GST-piA)	1	3	Yes	Yes	Yes	2 of 6	No	0	0	Chemical modification and capture of palmitoylated cysteines, Metabolic labeling of palmitate	0
Q8JZK9	HMCS1_MOUSE	HMCS1	Reviewed	Mus musculus	Hmgcs1	Hydroxymethylglutaryl-CoA synthase, cytoplasmic (HMG-CoA synthase) (EC 2.3.3.10) (3-hydroxy-3-methylglutaryl coenzyme A synthase)	1	11	Yes	Yes	Yes	2 of 6	No	0	0	Chemical modification and capture of palmitoylated cysteines, Metabolic labeling of palmitate	0
Q8C4X2	KC1G3_MOUSE	KC1G3	Reviewed	Mus musculus	Csnk1g3	Casein kinase I isoform gamma-3 (CKI-gamma 3) (EC 2.7.11.1)	1	8	Yes	Yes	Yes	2 of 6	No	1	0	Chemical modification and capture of palmitoylated cysteines, Metabolic labeling of palmitate	0
P52480	KPYM_MOUSE	KPYM	Reviewed	Mus musculus	Pkm, Pk3, Pkm2, Pykm	Pyruvate kinase PKM (EC 2.7.1.40) (Pyruvate kinase muscle isozyme)	2	10	Yes	Yes	Yes	3 of 6	No	0	0	Chemical modification and capture of palmitoylated cysteines, Metabolic labeling of palmitate	0
P09411	PGK1_MOUSE	PGK1	Reviewed	Mus musculus	Pgk1, Pgk-1	Phosphoglycerate kinase 1 (EC 2.7.2.3)	1	7	Yes	Yes	Yes	3 of 6	No	0	0	Chemical modification and capture of palmitoylated cysteines, Metabolic labeling of palmitate	0
Q91VD9	NDUS1_MOUSE	NDUS1	Reviewed	Mus musculus	Ndufs1	NADH-ubiquinone oxidoreductase 75 kDa subunit, mitochondrial (EC 1.6.5.3) (EC 1.6.99.3) (Complex I-75kD) (CI-75kD)	1	18	Yes	Yes	Yes	3 of 6	No	0	0	Chemical modification and capture of palmitoylated cysteines, Metabolic labeling of palmitate	0
Q9Z1Q5	CLIC1_MOUSE	CLIC1	Reviewed	Mus musculus	Clic1	Chloride intracellular channel protein 1 (Nuclear chloride ion channel 27) (NCC27)	1	6	Yes	Yes	Yes	2 of 6	No	0	0	Chemical modification and capture of palmitoylated cysteines, Metabolic labeling of palmitate	0
O89051	ITM2B_MOUSE	ITM2B	Reviewed	Mus musculus	Itm2b	Integral membrane protein 2B (Immature BRI2) (imBRI2) (Protein E25B) (Transmembrane protein BRI) (Bri) [Cleaved into: BRI2, membrane form (Mature BRI2) (mBRI2); BRI2 intracellular domain (BRI2 ICD); BRI2C, soluble form; Bri23 peptide (Bri2-23) (ABri23) (C-terminal peptide) (P23 peptide)]	1	9	No	No	Yes	3 of 6	No	1	0	Chemical modification and capture of palmitoylated cysteines, Metabolic labeling of palmitate	0
Q9CWF2	TBB2B_MOUSE	TBB2B	Reviewed	Mus musculus	Tubb2b	Tubulin beta-2B chain	1	8	Yes	Yes	Yes	2 of 6	No	0	0	Chemical modification and capture of palmitoylated cysteines, Metabolic labeling of palmitate	0
Q91YT0	NDUV1_MOUSE	NDUV1	Reviewed	Mus musculus	Ndufv1	NADH dehydrogenase [ubiquinone] flavoprotein 1, mitochondrial (EC 1.6.5.3) (EC 1.6.99.3) (Complex I-51kD) (CI-51kD) (NADH-ubiquinone oxidoreductase 51 kDa subunit)	1	12	No	No	Yes	3 of 6	No	0	0	Chemical modification and capture of palmitoylated cysteines, Metabolic labeling of palmitate	0
Q9DC70	NDUS7_MOUSE	NDUS7	Reviewed	Mus musculus	Ndufs7	NADH dehydrogenase [ubiquinone] iron-sulfur protein 7, mitochondrial (EC 1.6.5.3) (EC 1.6.99.3) (Complex I-20kD) (CI-20kD) (NADH-ubiquinone oxidoreductase 20 kDa subunit)	1	5	Yes	Yes	Yes	2 of 6	No	0	0	Chemical modification and capture of palmitoylated cysteines, Metabolic labeling of palmitate	0
P62821	RAB1A_MOUSE	RAB1A	Reviewed	Mus musculus	Rab1A, Rab1	Ras-related protein Rab-1A (YPT1-related protein)	1	4	Yes	Yes	Yes	2 of 6	No	0	0	Chemical modification and capture of palmitoylated cysteines, Metabolic labeling of palmitate	0
Q8BFZ3	ACTBL_MOUSE	ACTBL	Reviewed	Mus musculus	Actbl2	Beta-actin-like protein 2 (Kappa-actin)	1	6	Yes	Yes	Yes	2 of 6	No	1	0	Chemical modification and capture of palmitoylated cysteines, Metabolic labeling of palmitate	0
Q922R8	PDIA6_MOUSE	PDIA6	Reviewed	Mus musculus	Pdia6, Txndc7	Protein disulfide-isomerase A6 (EC 5.3.4.1) (Thioredoxin domain-containing protein 7)	1	7	Yes	Yes	Yes	2 of 6	No	0	0	Chemical modification and capture of palmitoylated cysteines, Metabolic labeling of palmitate	0
Q8CGC7	SYEP_MOUSE	SYEP	Reviewed	Mus musculus	Eprs, Qprs	Bifunctional glutamate/proline--tRNA ligase (Bifunctional aminoacyl-tRNA synthetase) [Includes: Glutamate--tRNA ligase (EC 6.1.1.17) (Glutamyl-tRNA synthetase) (GluRS); Proline--tRNA ligase (EC 6.1.1.15) (Prolyl-tRNA synthetase) (ProRS)]	1	31	Yes	Yes	Yes	2 of 6	No	0	0	Chemical modification and capture of palmitoylated cysteines, Metabolic labeling of palmitate	0
O08749	DLDH_MOUSE	DLDH	Reviewed	Mus musculus	Dld	Dihydrolipoyl dehydrogenase, mitochondrial (EC 1.8.1.4) (Dihydrolipoamide dehydrogenase)	1	9	No	No	Yes	3 of 6	No	0	0	Chemical modification and capture of palmitoylated cysteines, Metabolic labeling of palmitate	0
P29758	OAT_MOUSE	OAT	Reviewed	Mus musculus	Oat	Ornithine aminotransferase, mitochondrial (EC 2.6.1.13) (Ornithine--oxo-acid aminotransferase)	1	7	No	No	Yes	2 of 6	No	0	0	Chemical modification and capture of palmitoylated cysteines, Metabolic labeling of palmitate	0
P08249	MDHM_MOUSE	MDHM	Reviewed	Mus musculus	Mdh2, Mor1	Malate dehydrogenase, mitochondrial (EC 1.1.1.37)	1	8	No	No	Yes	3 of 6	No	0	0	Chemical modification and capture of palmitoylated cysteines, Metabolic labeling of palmitate	0
Q61316	HSP74_MOUSE	HSP74	Reviewed	Mus musculus	Hspa4, Apg2, Hsp110	Heat shock 70 kDa protein 4 (Heat shock 70-related protein APG-2)	1	14	Yes	Yes	Yes	3 of 6	No	0	0	Chemical modification and capture of palmitoylated cysteines, Metabolic labeling of palmitate	0
P62814	VATB2_MOUSE	VATB2	Reviewed	Mus musculus	Atp6v1b2, Atp6b2, Vat2	V-type proton ATPase subunit B, brain isoform (V-ATPase subunit B 2) (Endomembrane proton pump 58 kDa subunit) (Vacuolar proton pump subunit B 2)	1	6	No	No	Yes	2 of 6	No	0	0	Chemical modification and capture of palmitoylated cysteines, Metabolic labeling of palmitate	0
O09061	PSB1_MOUSE	PSB1	Reviewed	Mus musculus	Psmb1	Proteasome subunit beta type-1 (EC 3.4.25.1) (Macropain subunit C5) (Multicatalytic endopeptidase complex subunit C5) (Proteasome component C5) (Proteasome gamma chain)	1	4	No	No	Yes	2 of 6	No	0	0	Chemical modification and capture of palmitoylated cysteines, Metabolic labeling of palmitate	0
O55135	IF6_MOUSE	IF6	Reviewed	Mus musculus	Eif6, Itgb4bp	Eukaryotic translation initiation factor 6 (eIF-6) (B4 integrin interactor) (CAB) (p27(BBP))	1	9	Yes	Yes	Yes	2 of 6	No	0	0	Chemical modification and capture of palmitoylated cysteines, Metabolic labeling of palmitate	0
P60229	EIF3E_MOUSE	EIF3E	Reviewed	Mus musculus	Eif3e, Eif3s6, Int6	Eukaryotic translation initiation factor 3 subunit E (eIF3e) (Eukaryotic translation initiation factor 3 subunit 6) (MMTV integration site 6) (Mammary tumor-associated protein INT-6) (Viral integration site protein INT-6) (eIF-3 p48)	1	7	No	No	Yes	2 of 6	No	0	0	Chemical modification and capture of palmitoylated cysteines, Metabolic labeling of palmitate	0
P61222	ABCE1_MOUSE	ABCE1	Reviewed	Mus musculus	Abce1, Rli	ATP-binding cassette sub-family E member 1 (RNase L inhibitor) (Ribonuclease 4 inhibitor) (RNS4I)	1	17	Yes	Yes	Yes	2 of 6	No	0	0	Chemical modification and capture of palmitoylated cysteines, Metabolic labeling of palmitate	0
Q9WTP6	KAD2_MOUSE	KAD2	Reviewed	Mus musculus	Ak2	Adenylate kinase 2, mitochondrial (AK 2) (EC 2.7.4.3) (ATP-AMP transphosphorylase 2) (ATP:AMP phosphotransferase) (Adenylate monophosphate kinase) [Cleaved into: Adenylate kinase 2, mitochondrial, N-terminally processed]	2	5	No	No	Yes	2 of 6	No	0	0	Chemical modification and capture of palmitoylated cysteines, Metabolic labeling of palmitate	0
Q9WUM5	SUCA_MOUSE	SUCA	Reviewed	Mus musculus	Suclg1	Succinyl-CoA ligase [ADP/GDP-forming] subunit alpha, mitochondrial (EC 6.2.1.4) (EC 6.2.1.5) (Succinyl-CoA synthetase subunit alpha) (SCS-alpha)	1	6	No	No	Yes	3 of 6	No	0	0	Chemical modification and capture of palmitoylated cysteines, Metabolic labeling of palmitate	0
Q9CZ13	QCR1_MOUSE	QCR1	Reviewed	Mus musculus	Uqcrc1	Cytochrome b-c1 complex subunit 1, mitochondrial (Complex III subunit 1) (Core protein I) (Ubiquinol-cytochrome-c reductase complex core protein 1)	1	11	Yes	Yes	Yes	3 of 6	No	0	0	Chemical modification and capture of palmitoylated cysteines, Metabolic labeling of palmitate	0
O08553	DPYL2_MOUSE	DPYL2	Reviewed	Mus musculus	Dpysl2, Crmp2, Ulip2	Dihydropyrimidinase-related protein 2 (DRP-2) (Unc-33-like phosphoprotein 2) (ULIP-2)	1	7	Yes	Yes	Yes	3 of 6	No	0	0	Chemical modification and capture of palmitoylated cysteines, Metabolic labeling of palmitate	0
O55234	PSB5_MOUSE	PSB5	Reviewed	Mus musculus	Psmb5	Proteasome subunit beta type-5 (EC 3.4.25.1) (Macropain epsilon chain) (Multicatalytic endopeptidase complex epsilon chain) (Proteasome chain 6) (Proteasome epsilon chain) (Proteasome subunit X)	1	3	No	No	Yes	2 of 6	No	0	0	Chemical modification and capture of palmitoylated cysteines, Metabolic labeling of palmitate	0
Q8CAQ8	IMMT_MOUSE	IMMT	Reviewed	Mus musculus	Immt	Mitochondrial inner membrane protein (Mitofilin)	5	7	Yes	Yes	Yes	2 of 6	No	0	0	Chemical modification and capture of palmitoylated cysteines, Metabolic labeling of palmitate	0
Q9EP69	SAC1_MOUSE	SAC1	Reviewed	Mus musculus	Sacm1l, Kiaa0851, Sac1	Phosphatidylinositide phosphatase SAC1 (EC 3.1.3.-) (Suppressor of actin mutations 1-like protein)	1	10	Yes	Yes	Yes	2 of 6	No	0	0	Chemical modification and capture of palmitoylated cysteines, Metabolic labeling of palmitate	0
Q922D8	C1TC_MOUSE	C1TC	Reviewed	Mus musculus	Mthfd1	C-1-tetrahydrofolate synthase, cytoplasmic (C1-THF synthase) [Cleaved into: C-1-tetrahydrofolate synthase, cytoplasmic, N-terminally processed] [Includes: Methylenetetrahydrofolate dehydrogenase (EC 1.5.1.5); Methenyltetrahydrofolate cyclohydrolase (EC 3.5.4.9); Formyltetrahydrofolate synthetase (EC 6.3.4.3)]	1	12	No	No	Yes	2 of 6	No	0	0	Chemical modification and capture of palmitoylated cysteines, Metabolic labeling of palmitate	0
Q922F4	TBB6_MOUSE	TBB6	Reviewed	Mus musculus	Tubb6	Tubulin beta-6 chain	1	8	Yes	Yes	Yes	2 of 6	No	0	0	Chemical modification and capture of palmitoylated cysteines, Metabolic labeling of palmitate	0
Q8VDL4	ADPGK_MOUSE	ADPGK	Reviewed	Mus musculus	Adpgk	ADP-dependent glucokinase (ADP-GK) (ADPGK) (EC 2.7.1.147)	3	6	Yes	Yes	Yes	3 of 6	No	2	0	Chemical modification and capture of palmitoylated cysteines, Metabolic labeling of palmitate	0
Q8K2C9	HACD3_MOUSE	HACD3	Reviewed	Mus musculus	ptplad1, hacd3	Very-long-chain (3R)-3-hydroxyacyl-[acyl-carrier protein] dehydratase 3 (EC 4.2.1.134) (3-hydroxyacyl-CoA dehydratase 3) (HACD3) (Butyrate-induced protein 1) (B-ind1) (Protein tyrosine phosphatase-like protein PTPLAD1) (Protein-tyrosine phosphatase-like A domain-containing protein 1)	1	3	Yes	Yes	Yes	2 of 6	No	1	0	Chemical modification and capture of palmitoylated cysteines, Metabolic labeling of palmitate	0
P17439	GLCM_MOUSE	GLCM	Reviewed	Mus musculus	Gba	Glucosylceramidase (EC 3.2.1.45) (Acid beta-glucosidase) (Beta-glucocerebrosidase) (D-glucosyl-N-acylsphingosine glucohydrolase)	1	7	Yes	No	Yes	2 of 6	No	0	0	Chemical modification and capture of palmitoylated cysteines, Metabolic labeling of palmitate	0
Q9D710	TMX2_MOUSE	TMX2	Reviewed	Mus musculus	Tmx2, Txndc14	Thioredoxin-related transmembrane protein 2 (Thioredoxin domain-containing protein 14)	1	7	Yes	Yes	Yes	2 of 6	No	0	0	Chemical modification and capture of palmitoylated cysteines, Metabolic labeling of palmitate	0
Q9D8E6	RL4_MOUSE	RL4	Reviewed	Mus musculus	Rpl4	60S ribosomal protein L4	1	5	Yes	Yes	Yes	2 of 6	No	1	0	Chemical modification and capture of palmitoylated cysteines, Metabolic labeling of palmitate	0
P68181	KAPCB_MOUSE	KAPCB	Reviewed	Mus musculus	Prkacb, Pkacb	cAMP-dependent protein kinase catalytic subunit beta (PKA C-beta) (EC 2.7.11.11)	4	3	No	No	Yes	2 of 6	No	0	0	Chemical modification and capture of palmitoylated cysteines, Metabolic labeling of palmitate	0
Q8CI94	PYGB_MOUSE	PYGB	Reviewed	Mus musculus	Pygb	Glycogen phosphorylase, brain form (EC 2.4.1.1)	1	12	No	No	Yes	3 of 6	No	0	0	Chemical modification and capture of palmitoylated cysteines, Metabolic labeling of palmitate	0
Q80ZD3	S2611_MOUSE	S2611	Reviewed	Mus musculus	Slc26a11	Sodium-independent sulfate anion transporter (Solute carrier family 26 member 11)	2	10	Yes	No	Yes	2 of 6	No	0	0	Chemical modification and capture of palmitoylated cysteines, Metabolic labeling of palmitate	0
Q8K4Z3	NNRE_MOUSE	NNRE	Reviewed	Mus musculus	Apoa1bp, Aibp	NAD(P)H-hydrate epimerase (EC 5.1.99.6) (Apolipoprotein A-I-binding protein) (AI-BP) (NAD(P)HX epimerase)	1	6	No	No	Yes	2 of 6	No	0	0	Chemical modification and capture of palmitoylated cysteines, Metabolic labeling of palmitate	0
P56564	EAA1_MOUSE	EAA1	Reviewed	Mus musculus	Slc1a3, Eaat1, Gmt1	Excitatory amino acid transporter 1 (Glial high affinity glutamate transporter) (High-affinity neuronal glutamate transporter) (Sodium-dependent glutamate/aspartate transporter 1) (GLAST-1) (Solute carrier family 1 member 3)	1	3	No	No	Yes	2 of 6	No	0	0	Chemical modification and capture of palmitoylated cysteines, Metabolic labeling of palmitate	0
Q9CZW5	TOM70_MOUSE	TOM70	Reviewed	Mus musculus	Tomm70a, D16Wsu109e	Mitochondrial import receptor subunit TOM70 (Mitochondrial precursor proteins import receptor) (Translocase of outer membrane 70 kDa subunit)	1	13	Yes	Yes	Yes	2 of 6	No	0	0	Chemical modification and capture of palmitoylated cysteines, Metabolic labeling of palmitate	0
Q8BVI4	DHPR_MOUSE	DHPR	Reviewed	Mus musculus	Qdpr, Dhpr	Dihydropteridine reductase (EC 1.5.1.34) (HDHPR) (Quinoid dihydropteridine reductase)	1	4	No	No	Yes	2 of 6	No	0	0	Chemical modification and capture of palmitoylated cysteines, Metabolic labeling of palmitate	0
Q9QUM9	PSA6_MOUSE	PSA6	Reviewed	Mus musculus	Psma6	Proteasome subunit alpha type-6 (EC 3.4.25.1) (Macropain iota chain) (Multicatalytic endopeptidase complex iota chain) (Proteasome iota chain)	1	8	Yes	Yes	Yes	2 of 6	No	0	0	Chemical modification and capture of palmitoylated cysteines, Metabolic labeling of palmitate	0
P14873	MAP1B_MOUSE	MAP1B	Reviewed	Mus musculus	Map1b, Mtap1b, Mtap5	Microtubule-associated protein 1B (MAP-1B) (MAP1(X)) (MAP1.2) [Cleaved into: MAP1B heavy chain; MAP1 light chain LC1]	1	22	Yes	Yes	Yes	2 of 6	No	0	0	Chemical modification and capture of palmitoylated cysteines, Metabolic labeling of palmitate	0
Q9D6J6	NDUV2_MOUSE	NDUV2	Reviewed	Mus musculus	Ndufv2	NADH dehydrogenase [ubiquinone] flavoprotein 2, mitochondrial (EC 1.6.5.3) (EC 1.6.99.3) (NADH-ubiquinone oxidoreductase 24 kDa subunit)	2	6	Yes	Yes	Yes	2 of 6	No	0	0	Chemical modification and capture of palmitoylated cysteines, Metabolic labeling of palmitate	0
Q9DC69	NDUA9_MOUSE	NDUA9	Reviewed	Mus musculus	Ndufa9	NADH dehydrogenase [ubiquinone] 1 alpha subcomplex subunit 9, mitochondrial (Complex I-39kD) (CI-39kD) (NADH-ubiquinone oxidoreductase 39 kDa subunit)	1	2	No	No	Yes	2 of 6	No	0	0	Chemical modification and capture of palmitoylated cysteines, Metabolic labeling of palmitate	0
P38060	HMGCL_MOUSE	HMGCL	Reviewed	Mus musculus	Hmgcl	Hydroxymethylglutaryl-CoA lyase, mitochondrial (HL) (HMG-CoA lyase) (EC 4.1.3.4) (3-hydroxy-3-methylglutarate-CoA lyase)	1	8	Yes	Yes	Yes	2 of 6	No	0	0	Chemical modification and capture of palmitoylated cysteines, Metabolic labeling of palmitate	0
O70194	EIF3D_MOUSE	EIF3D	Reviewed	Mus musculus	Eif3d, Eif3s7	Eukaryotic translation initiation factor 3 subunit D (eIF3d) (Eukaryotic translation initiation factor 3 subunit 7) (eIF-3-zeta) (eIF3 p66)	1	11	Yes	Yes	Yes	2 of 6	No	0	0	Chemical modification and capture of palmitoylated cysteines, Metabolic labeling of palmitate	0
O70378	EMC8_MOUSE	EMC8	Reviewed	Mus musculus	Emc8, Cox4al, Cox4nb, Noc4	ER membrane protein complex subunit 8 (Neighbor of COX4)	1	8	Yes	Yes	Yes	2 of 6	No	0	0	Chemical modification and capture of palmitoylated cysteines, Metabolic labeling of palmitate	0
Q9WUR2	ECI2_MOUSE	ECI2	Reviewed	Mus musculus	Eci2, Peci	Enoyl-CoA delta isomerase 2, mitochondrial (EC 5.3.3.8) (Delta(3),delta(2)-enoyl-CoA isomerase) (D3,D2-enoyl-CoA isomerase) (Dodecenoyl-CoA isomerase) (Peroxisomal 3,2-trans-enoyl-CoA isomerase) (pECI)	2	7	Yes	Yes	Yes	2 of 6	No	0	0	Chemical modification and capture of palmitoylated cysteines, Metabolic labeling of palmitate	0
Q99104	MYO5A_MOUSE	MYO5A	Reviewed	Mus musculus	Myo5a, Dilute	Unconventional myosin-Va (Dilute myosin heavy chain, non-muscle)	1	29	Yes	Yes	Yes	2 of 6	No	0	0	Chemical modification and capture of palmitoylated cysteines, Metabolic labeling of palmitate	0
P51180	MIP_MOUSE	MIP	Reviewed	Mus musculus	Mip, Palm	Lens fiber major intrinsic protein (Aquaporin-0) (MIP26) (MP26)	1	2	No	No	Yes	2 of 6	No	1	0	Chemical modification and capture of palmitoylated cysteines, Metabolic labeling of palmitate	0
P97798	NEO1_MOUSE	NEO1	Reviewed	Mus musculus	Neo1, Ngn	Neogenin	5	17	Yes	Yes	Yes	2 of 6	No	1	0	Chemical modification and capture of palmitoylated cysteines, Metabolic labeling of palmitate	0
P25446	TNR6_MOUSE	TNR6	Reviewed	Mus musculus	Fas, Apt1, Tnfrsf6	Tumor necrosis factor receptor superfamily member 6 (Apo-1 antigen) (Apoptosis-mediating surface antigen FAS) (FASLG receptor) (CD antigen CD95)	1	24	Yes	No	Yes	0 of 6	NA	0	1		1
Q61839	ANFC_MOUSE	ANFC	Reviewed	Mus musculus	Nppc, Cnp	C-type natriuretic peptide [Cleaved into: CNP-22; CNP-29; CNP-53]	1	3	No	No	Yes	2 of 6	No	1	0	Chemical modification and capture of palmitoylated cysteines, Metabolic labeling of palmitate	0
P35803	GPM6B_MOUSE	GPM6B	Reviewed	Mus musculus	Gpm6b, M6b	Neuronal membrane glycoprotein M6-b (M6b)	8	16	Yes	Yes	Yes	2 of 6	No	1	0	Chemical modification and capture of palmitoylated cysteines, Metabolic labeling of palmitate	0
Q5SSH8	NEUFC_MOUSE	NEUFC	Reviewed	Mus musculus	Cyb5d2	Neuferricin (Cytochrome b5 domain-containing protein 2)	2	7	Yes	Yes	Yes	2 of 6	No	1	0	Chemical modification and capture of palmitoylated cysteines, Metabolic labeling of palmitate	0
Q9Z2W9	GRIA3_MOUSE	GRIA3	Reviewed	Mus musculus	Gria3, Glur3, Kiaa4184	Glutamate receptor 3 (GluR-3) (AMPA-selective glutamate receptor 3) (GluR-C) (GluR-K3) (Glutamate receptor ionotropic, AMPA 3) (GluA3)	1	10	No	No	Yes	1 of 6	No	0	1	Chemical modification and capture of palmitoylated cysteines	1
P56818	BACE1_MOUSE	BACE1	Reviewed	Mus musculus	Bace1, Bace	Beta-secretase 1 (EC 3.4.23.46) (Aspartyl protease 2) (ASP2) (Asp 2) (Beta-site amyloid precursor protein cleaving enzyme 1) (Beta-site APP cleaving enzyme 1) (Memapsin-2) (Membrane-associated aspartic protease 2)	1	11	No	No	Yes	0 of 6	NA	0	3		4
P45952	ACADM_MOUSE	ACADM	Reviewed	Mus musculus	Acadm	Medium-chain specific acyl-CoA dehydrogenase, mitochondrial (MCAD) (EC 1.3.8.7)	1	8	Yes	Yes	Yes	2 of 6	No	0	0	Chemical modification and capture of palmitoylated cysteines, Metabolic labeling of palmitate	0
Q9JIW9	RALB_MOUSE	RALB	Reviewed	Mus musculus	Ralb	Ras-related protein Ral-B	1	2	Yes	Yes	Yes	3 of 6	No	1	1	Chemical modification and capture of palmitoylated cysteines, Metabolic labeling of palmitate	1
P63024	VAMP3_MOUSE	VAMP3	Reviewed	Mus musculus	Vamp3, Syb3	Vesicle-associated membrane protein 3 (VAMP-3) (Cellubrevin) (CEB) (Synaptobrevin-3)	1	2	No	No	Yes	4 of 6	No	1	0	Chemical modification and capture of palmitoylated cysteines, Metabolic labeling of palmitate	0
Q8QZS1	HIBCH_MOUSE	HIBCH	Reviewed	Mus musculus	Hibch	3-hydroxyisobutyryl-CoA hydrolase, mitochondrial (EC 3.1.2.4) (3-hydroxyisobutyryl-coenzyme A hydrolase) (HIB-CoA hydrolase) (HIBYL-CoA-H)	1	5	No	No	Yes	2 of 6	No	0	0	Chemical modification and capture of palmitoylated cysteines, Metabolic labeling of palmitate	0
P63101	1433Z_MOUSE	1433Z	Reviewed	Mus musculus	Ywhaz	14-3-3 protein zeta/delta (Protein kinase C inhibitor protein 1) (KCIP-1) (SEZ-2)	1	3	No	No	Yes	2 of 6	No	1	0	Chemical modification and capture of palmitoylated cysteines, Metabolic labeling of palmitate	0
Q9CYN2	SPCS2_MOUSE	SPCS2	Reviewed	Mus musculus	Spcs2, Spc25	Signal peptidase complex subunit 2 (EC 3.4.-.-) (Microsomal signal peptidase 25 kDa subunit) (SPase 25 kDa subunit)	1	4	No	No	Yes	2 of 6	No	0	0	Chemical modification and capture of palmitoylated cysteines, Metabolic labeling of palmitate	0
Q99LX0	PARK7_MOUSE	PARK7	Reviewed	Mus musculus	Park7	Protein DJ-1 (EC 3.4.-.-) (Parkinson disease protein 7 homolog)	1	4	No	No	Yes	2 of 6	No	0	0	Chemical modification and capture of palmitoylated cysteines, Metabolic labeling of palmitate	0
P60904	DNJC5_MOUSE	DNJC5	Reviewed	Mus musculus	Dnajc5, Csp	DnaJ homolog subfamily C member 5 (Cysteine string protein) (CSP)	1	14	Yes	Yes	Yes	4 of 6	No	1	0	Chemical modification and capture of palmitoylated cysteines, Metabolic labeling of palmitate	0
P62259	1433E_MOUSE	1433E	Reviewed	Mus musculus	Ywhae	14-3-3 protein epsilon (14-3-3E)	1	3	Yes	Yes	Yes	4 of 6	No	0	0	Chemical modification and capture of palmitoylated cysteines, Metabolic labeling of palmitate	0
Q8BXV2	BRI3B_MOUSE	BRI3B	Reviewed	Mus musculus	Bri3bp	BRI3-binding protein (I3-binding protein)	1	3	Yes	Yes	Yes	2 of 6	No	0	0	Chemical modification and capture of palmitoylated cysteines, Metabolic labeling of palmitate	0
O55222	ILK_MOUSE	ILK	Reviewed	Mus musculus	Ilk	Integrin-linked protein kinase (EC 2.7.11.1)	1	9	Yes	Yes	Yes	2 of 6	No	0	0	Chemical modification and capture of palmitoylated cysteines, Metabolic labeling of palmitate	0
O88343	S4A4_MOUSE	S4A4	Reviewed	Mus musculus	Slc4a4, Nbc1, Nbce1	Electrogenic sodium bicarbonate cotransporter 1 (Sodium bicarbonate cotransporter) (Na(+)/HCO3(-) cotransporter) (Solute carrier family 4 member 4)	3	16	Yes	Yes	Yes	2 of 6	No	0	0	Chemical modification and capture of palmitoylated cysteines, Metabolic labeling of palmitate	0
P35802	GPM6A_MOUSE	GPM6A	Reviewed	Mus musculus	Gpm6a, M6a	Neuronal membrane glycoprotein M6-a (M6a)	1	13	Yes	Yes	Yes	2 of 6	No	1	0	Chemical modification and capture of palmitoylated cysteines, Metabolic labeling of palmitate	0
P35293	RAB18_MOUSE	RAB18	Reviewed	Mus musculus	Rab18	Ras-related protein Rab-18	1	5	Yes	Yes	Yes	3 of 6	No	0	0	Chemical modification and capture of palmitoylated cysteines, Metabolic labeling of palmitate	0
Q91ZA3	PCCA_MOUSE	PCCA	Reviewed	Mus musculus	Pcca	Propionyl-CoA carboxylase alpha chain, mitochondrial (PCCase subunit alpha) (EC 6.4.1.3) (Propanoyl-CoA:carbon dioxide ligase subunit alpha)	1	11	No	No	Yes	2 of 6	No	1	0	Chemical modification and capture of palmitoylated cysteines, Metabolic labeling of palmitate	0
Q78PY7	SND1_MOUSE	SND1	Reviewed	Mus musculus	Snd1	Staphylococcal nuclease domain-containing protein 1 (100 kDa coactivator) (p100 co-activator)	1	12	No	No	Yes	3 of 6	No	0	0	Chemical modification and capture of palmitoylated cysteines, Metabolic labeling of palmitate	0
P05063	ALDOC_MOUSE	ALDOC	Reviewed	Mus musculus	Aldoc, Aldo3, Scrg2	Fructose-bisphosphate aldolase C (EC 4.1.2.13) (Aldolase 3) (Brain-type aldolase) (Scrapie-responsive protein 2) (Zebrin II)	1	7	No	No	Yes	2 of 6	No	0	0	Chemical modification and capture of palmitoylated cysteines, Metabolic labeling of palmitate	0
Q3UVK0	ERMP1_MOUSE	ERMP1	Reviewed	Mus musculus	Ermp1, D19Wsu12e, Fxna, Kiaa1815	Endoplasmic reticulum metallopeptidase 1 (EC 3.4.-.-) (Felix-ina)	2	12	No	No	Yes	2 of 6	No	0	0	Chemical modification and capture of palmitoylated cysteines, Metabolic labeling of palmitate	0
Q9D8N0	EF1G_MOUSE	EF1G	Reviewed	Mus musculus	Eef1g	Elongation factor 1-gamma (EF-1-gamma) (eEF-1B gamma)	1	6	No	No	Yes	2 of 6	No	0	0	Chemical modification and capture of palmitoylated cysteines, Metabolic labeling of palmitate	0
P08752	GNAI2_MOUSE	GNAI2	Reviewed	Mus musculus	Gnai2, Gnai-2	Guanine nucleotide-binding protein G(i) subunit alpha-2 (Adenylate cyclase-inhibiting G alpha protein)	1	10	Yes	Yes	Yes	6 of 6	No	3	0	Chemical modification and capture of palmitoylated cysteines, Metabolic labeling of palmitate	0
P61264	STX1B_MOUSE	STX1B	Reviewed	Mus musculus	Stx1b, Stx1b1, Stx1b2	Syntaxin-1B	1	4	Yes	Yes	Yes	2 of 6	No	0	0	Chemical modification and capture of palmitoylated cysteines, Metabolic labeling of palmitate	0
Q8BU31	RAP2C_MOUSE	RAP2C	Reviewed	Mus musculus	Rap2c	Ras-related protein Rap-2c	1	4	Yes	Yes	Yes	5 of 6	No	3	0	Chemical modification and capture of palmitoylated cysteines, Metabolic labeling of palmitate	0
Q4VBD2	TAPT1_MOUSE	TAPT1	Reviewed	Mus musculus	Tapt1	Transmembrane anterior posterior transformation protein 1	1	11	Yes	Yes	Yes	2 of 6	No	0	0	Chemical modification and capture of palmitoylated cysteines, Metabolic labeling of palmitate	0
P24668	MPRD_MOUSE	MPRD	Reviewed	Mus musculus	M6pr, 46mpr	Cation-dependent mannose-6-phosphate receptor (CD Man-6-P receptor) (CD-MPR) (46 kDa mannose 6-phosphate receptor) (MPR 46)	1	9	Yes	Yes	Yes	4 of 6	No	3	0	Chemical modification and capture of palmitoylated cysteines, Metabolic labeling of palmitate	0
Q9JJ00	PLS1_MOUSE	PLS1	Reviewed	Mus musculus	Plscr1, Tra1b, Tras1	Phospholipid scramblase 1 (PL scramblase 1) (Ca(2+)-dependent phospholipid scramblase 1) (Transplantability-associated protein 1) (NOR1) (TRA1)	1	16	Yes	Yes	Yes	2 of 6	No	1	0	Chemical modification and capture of palmitoylated cysteines, Metabolic labeling of palmitate	0
Q9CQA3	SDHB_MOUSE	SDHB	Reviewed	Mus musculus	Sdhb	Succinate dehydrogenase [ubiquinone] iron-sulfur subunit, mitochondrial (EC 1.3.5.1) (Iron-sulfur subunit of complex II) (Ip)	1	14	Yes	Yes	Yes	2 of 6	No	0	0	Chemical modification and capture of palmitoylated cysteines, Metabolic labeling of palmitate	0
P27467	WNT3A_MOUSE	WNT3A	Reviewed	Mus musculus	Wnt3a, Wnt-3a	Protein Wnt-3a	1	25	Yes	Yes	Yes	0 of 6	NA	0	1		1
Q3V009	TMED1_MOUSE	TMED1	Reviewed	Mus musculus	Tmed1, Il1rl1l	Transmembrane emp24 domain-containing protein 1 (Interleukin-1 receptor-like 1 ligand) (Putative T1/ST2 receptor-binding protein) (p24 family protein gamma-1) (p24gamma1)	2	3	No	No	Yes	2 of 6	No	0	0	Chemical modification and capture of palmitoylated cysteines, Metabolic labeling of palmitate	0
P84078	ARF1_MOUSE	ARF1	Reviewed	Mus musculus	Arf1	ADP-ribosylation factor 1	1	1	No	No	Yes	2 of 6	No	0	0	Chemical modification and capture of palmitoylated cysteines, Metabolic labeling of palmitate	0
P07356	ANXA2_MOUSE	ANXA2	Reviewed	Mus musculus	Anxa2, Anx2, Cal1h	Annexin A2 (Annexin II) (Annexin-2) (Calpactin I heavy chain) (Calpactin-1 heavy chain) (Chromobindin-8) (Lipocortin II) (Placental anticoagulant protein IV) (PAP-IV) (Protein I) (p36)	1	5	Yes	Yes	Yes	2 of 6	No	0	0	Chemical modification and capture of palmitoylated cysteines, Metabolic labeling of palmitate	0
Q99MN9	PCCB_MOUSE	PCCB	Reviewed	Mus musculus	Pccb	Propionyl-CoA carboxylase beta chain, mitochondrial (PCCase subunit beta) (EC 6.4.1.3) (Propanoyl-CoA:carbon dioxide ligase subunit beta)	1	11	Yes	Yes	Yes	3 of 6	No	0	0	Chemical modification and capture of palmitoylated cysteines, Metabolic labeling of palmitate	0
P12960	CNTN1_MOUSE	CNTN1	Reviewed	Mus musculus	Cntn1	Contactin-1 (Neural cell surface protein F3)	1	15	Yes	Yes	Yes	2 of 6	No	1	0	Chemical modification and capture of palmitoylated cysteines, Metabolic labeling of palmitate	0
P63038	CH60_MOUSE	CH60	Reviewed	Mus musculus	Hspd1, Hsp60	60 kDa heat shock protein, mitochondrial (60 kDa chaperonin) (Chaperonin 60) (CPN60) (HSP-65) (Heat shock protein 60) (HSP-60) (Hsp60) (Mitochondrial matrix protein P1)	2	3	No	No	Yes	4 of 6	No	1	0	Chemical modification and capture of palmitoylated cysteines, Metabolic labeling of palmitate	0
Q01853	TERA_MOUSE	TERA	Reviewed	Mus musculus	Vcp	Transitional endoplasmic reticulum ATPase (TER ATPase) (EC 3.6.4.6) (15S Mg(2+)-ATPase p97 subunit) (Valosin-containing protein) (VCP)	1	12	No	No	Yes	3 of 6	No	1	0	Chemical modification and capture of palmitoylated cysteines, Metabolic labeling of palmitate	0
Q76MZ3	2AAA_MOUSE	2AAA	Reviewed	Mus musculus	Ppp2r1a	Serine/threonine-protein phosphatase 2A 65 kDa regulatory subunit A alpha isoform (PP2A subunit A isoform PR65-alpha) (PP2A subunit A isoform R1-alpha)	1	14	No	No	Yes	3 of 6	No	0	0	Chemical modification and capture of palmitoylated cysteines, Metabolic labeling of palmitate	0
Q64514	TPP2_MOUSE	TPP2	Reviewed	Mus musculus	Tpp2	Tripeptidyl-peptidase 2 (TPP-2) (EC 3.4.14.10) (Tripeptidyl aminopeptidase) (Tripeptidyl-peptidase II) (TPP-II)	2	27	No	No	Yes	2 of 6	No	0	0	Chemical modification and capture of palmitoylated cysteines, Metabolic labeling of palmitate	0
Q8BH59	CMC1_MOUSE	CMC1	Reviewed	Mus musculus	Slc25a12, Aralar1	Calcium-binding mitochondrial carrier protein Aralar1 (Mitochondrial aspartate glutamate carrier 1) (Solute carrier family 25 member 12)	1	7	No	No	Yes	2 of 6	No	0	0	Chemical modification and capture of palmitoylated cysteines, Metabolic labeling of palmitate	0
Q9EQH3	VPS35_MOUSE	VPS35	Reviewed	Mus musculus	Vps35, Mem3	Vacuolar protein sorting-associated protein 35 (Maternal-embryonic 3) (Vesicle protein sorting 35)	1	14	No	No	Yes	2 of 6	No	0	0	Chemical modification and capture of palmitoylated cysteines, Metabolic labeling of palmitate	0
O35465	FKBP8_MOUSE	FKBP8	Reviewed	Mus musculus	Fkbp8, Fkbp38, Sam11	Peptidyl-prolyl cis-trans isomerase FKBP8 (PPIase FKBP8) (EC 5.2.1.8) (38 kDa FK506-binding protein) (38 kDa FKBP) (FKBP-38) (mFKBP38) (FK506-binding protein 8) (FKBP-8) (FKBPR38) (Rotamase)	2	8	No	No	Yes	2 of 6	No	0	0	Chemical modification and capture of palmitoylated cysteines, Metabolic labeling of palmitate	0
O55013	TPPC3_MOUSE	TPPC3	Reviewed	Mus musculus	Trappc3, Bet3	Trafficking protein particle complex subunit 3 (BET3 homolog)	1	3	No	No	Yes	2 of 6	No	1	0	Chemical modification and capture of palmitoylated cysteines, Metabolic labeling of palmitate	0
Q91V41	RAB14_MOUSE	RAB14	Reviewed	Mus musculus	Rab14	Ras-related protein Rab-14	1	4	No	No	Yes	3 of 6	No	0	0	Chemical modification and capture of palmitoylated cysteines, Metabolic labeling of palmitate	0
Q6ZWN5	RS9_MOUSE	RS9	Reviewed	Mus musculus	Rps9	40S ribosomal protein S9	1	1	Yes	Yes	Yes	2 of 6	No	0	0	Chemical modification and capture of palmitoylated cysteines, Metabolic labeling of palmitate	0
P14901	HMOX1_MOUSE	HMOX1	Reviewed	Mus musculus	Hmox1	Heme oxygenase 1 (HO-1) (EC 1.14.99.3) (P32 protein)	1	1	No	No	Yes	3 of 6	No	0	0	Chemical modification and capture of palmitoylated cysteines, Metabolic labeling of palmitate	0
P14869	RLA0_MOUSE	RLA0	Reviewed	Mus musculus	Rplp0, Arbp	60S acidic ribosomal protein P0 (60S ribosomal protein L10E)	1	3	No	No	Yes	3 of 6	No	0	0	Chemical modification and capture of palmitoylated cysteines, Metabolic labeling of palmitate	0
P80314	TCPB_MOUSE	TCPB	Reviewed	Mus musculus	Cct2, Cctb	T-complex protein 1 subunit beta (TCP-1-beta) (CCT-beta)	1	6	No	No	Yes	2 of 6	No	0	0	Chemical modification and capture of palmitoylated cysteines, Metabolic labeling of palmitate	0
P61750	ARF4_MOUSE	ARF4	Reviewed	Mus musculus	Arf4	ADP-ribosylation factor 4	1	2	No	No	Yes	2 of 6	No	0	0	Chemical modification and capture of palmitoylated cysteines, Metabolic labeling of palmitate	0
Q791V5	MTCH2_MOUSE	MTCH2	Reviewed	Mus musculus	Mtch2	Mitochondrial carrier homolog 2	1	11	No	No	Yes	3 of 6	No	0	0	Chemical modification and capture of palmitoylated cysteines, Metabolic labeling of palmitate	0
P17809	GTR1_MOUSE	GTR1	Reviewed	Mus musculus	Slc2a1, Glut-1, Glut1	Solute carrier family 2, facilitated glucose transporter member 1 (Glucose transporter type 1, erythrocyte/brain) (GLUT-1) (GT1)	1	6	No	No	Yes	2 of 6	No	0	0	Chemical modification and capture of palmitoylated cysteines, Metabolic labeling of palmitate	0
Q80WJ7	LYRIC_MOUSE	LYRIC	Reviewed	Mus musculus	Mtdh, Lyric	Protein LYRIC (3D3/LYRIC) (Lysine-rich CEACAM1 co-isolated protein) (Metadherin) (Metastasis adhesion protein)	1	2	No	No	Yes	6 of 6	No	3	0	Chemical modification and capture of palmitoylated cysteines, Metabolic labeling of palmitate	0
Q99L13	3HIDH_MOUSE	3HIDH	Reviewed	Mus musculus	Hibadh	3-hydroxyisobutyrate dehydrogenase, mitochondrial (HIBADH) (EC 1.1.1.31)	1	7	No	No	Yes	2 of 6	No	0	0	Chemical modification and capture of palmitoylated cysteines, Metabolic labeling of palmitate	0
O88983	STX8_MOUSE	STX8	Reviewed	Mus musculus	Stx8	Syntaxin-8 (Syntaxin-like protein 3I35)	1	4	No	No	Yes	3 of 6	No	1	0	Chemical modification and capture of palmitoylated cysteines, Metabolic labeling of palmitate	0
P62082	RS7_MOUSE	RS7	Reviewed	Mus musculus	Rps7	40S ribosomal protein S7	1	0	No	No	Yes	2 of 6	No	0	0	Chemical modification and capture of palmitoylated cysteines, Metabolic labeling of palmitate	0
Q62083	PICK1_MOUSE	PICK1	Reviewed	Mus musculus	Pick1, Prkcabp	PRKCA-binding protein (Protein interacting with C kinase 1) (Protein kinase C-alpha-binding protein)	1	9	No	No	Yes	0 of 6	NA	0	2		1
Q2TPA8	HSDL2_MOUSE	HSDL2	Reviewed	Mus musculus	Hsdl2	Hydroxysteroid dehydrogenase-like protein 2 (EC 1.-.-.-)	1	6	No	No	Yes	2 of 6	No	0	0	Chemical modification and capture of palmitoylated cysteines, Metabolic labeling of palmitate	0
Q9D2R0	AACS_MOUSE	AACS	Reviewed	Mus musculus	Aacs	Acetoacetyl-CoA synthetase (EC 6.2.1.16)	1	9	No	No	Yes	2 of 6	No	0	0	Chemical modification and capture of palmitoylated cysteines, Metabolic labeling of palmitate	0
P42859	HD_MOUSE	HD	Reviewed	Mus musculus	Htt, Hd, Hdh	Huntingtin (Huntington disease protein homolog) (HD protein homolog)	2	71	Yes	Yes	Yes	0 of 6	NA	0	1		0
Q8BMS1	ECHA_MOUSE	ECHA	Reviewed	Mus musculus	Hadha	Trifunctional enzyme subunit alpha, mitochondrial (TP-alpha) [Includes: Long-chain enoyl-CoA hydratase (EC 4.2.1.17); Long chain 3-hydroxyacyl-CoA dehydrogenase (EC 1.1.1.211)]	1	12	Yes	Yes	Yes	3 of 6	No	0	0	Chemical modification and capture of palmitoylated cysteines, Metabolic labeling of palmitate	0
Q8QZT1	THIL_MOUSE	THIL	Reviewed	Mus musculus	Acat1	Acetyl-CoA acetyltransferase, mitochondrial (EC 2.3.1.9) (Acetoacetyl-CoA thiolase)	1	6	Yes	Yes	Yes	3 of 6	No	1	0	Chemical modification and capture of palmitoylated cysteines, Metabolic labeling of palmitate	0
Q8BGJ0	ZDH15_MOUSE	ZDH15	Reviewed	Mus musculus	Zdhhc15	Palmitoyltransferase ZDHHC15 (EC 2.3.1.225) (Zinc finger DHHC domain-containing protein 15) (DHHC-15)	1	15	Yes	Yes	Yes	0 of 6	NA	0	2		0
Q80TN5	ZDH17_MOUSE	ZDH17	Reviewed	Mus musculus	Zdhhc17, Hip14, Kiaa0946	Palmitoyltransferase ZDHHC17 (EC 2.3.1.225) (Huntingtin-interacting protein 14) (Zinc finger DHHC domain-containing protein 17) (DHHC-17)	2	20	Yes	Yes	Yes	1 of 6	No	0	1	Metabolic labeling of palmitate	0
Q8BWT1	THIM_MOUSE	THIM	Reviewed	Mus musculus	Acaa2	3-ketoacyl-CoA thiolase, mitochondrial (EC 2.3.1.16) (Acetyl-CoA acyltransferase) (Beta-ketothiolase) (Mitochondrial 3-oxoacyl-CoA thiolase)	1	8	No	No	Yes	3 of 6	No	1	0	Chemical modification and capture of palmitoylated cysteines, Metabolic labeling of palmitate	0
Q8R173	ZDHC3_MOUSE	ZDHC3	Reviewed	Mus musculus	Zdhhc3, Godz, Gramp1	Palmitoyltransferase ZDHHC3 (EC 2.3.1.225) (GABA-A receptor-associated membrane protein 1) (Golgi-specific DHHC zinc finger protein) (Zinc finger DHHC domain-containing protein 3) (DHHC-3)	1	16	Yes	Yes	Yes	0 of 6	NA	0	1		0
P51174	ACADL_MOUSE	ACADL	Reviewed	Mus musculus	Acadl	Long-chain specific acyl-CoA dehydrogenase, mitochondrial (LCAD) (EC 1.3.8.8)	1	7	No	No	Yes	2 of 6	No	0	0	Chemical modification and capture of palmitoylated cysteines, Metabolic labeling of palmitate	0
Q9R0H0	ACOX1_MOUSE	ACOX1	Reviewed	Mus musculus	Acox1, Acox, Paox	Peroxisomal acyl-coenzyme A oxidase 1 (AOX) (EC 1.3.3.6) (Palmitoyl-CoA oxidase)	2	7	No	No	Yes	2 of 6	No	0	0	Chemical modification and capture of palmitoylated cysteines, Metabolic labeling of palmitate	0
P51660	DHB4_MOUSE	DHB4	Reviewed	Mus musculus	Hsd17b4, Edh17b4	Peroxisomal multifunctional enzyme type 2 (MFE-2) (17-beta-hydroxysteroid dehydrogenase 4) (17-beta-HSD 4) (D-bifunctional protein) (DBP) (Multifunctional protein 2) (MPF-2) [Cleaved into: (3R)-hydroxyacyl-CoA dehydrogenase (EC 1.1.1.n12); Enoyl-CoA hydratase 2 (EC 4.2.1.107) (EC 4.2.1.119) (3-alpha,7-alpha,12-alpha-trihydroxy-5-beta-cholest-24-enoyl-CoA hydratase)]	1	9	No	No	Yes	2 of 6	No	0	0	Chemical modification and capture of palmitoylated cysteines, Metabolic labeling of palmitate	0
Q8BH95	ECHM_MOUSE	ECHM	Reviewed	Mus musculus	Echs1	Enoyl-CoA hydratase, mitochondrial (EC 4.2.1.17) (Enoyl-CoA hydratase 1) (Short-chain enoyl-CoA hydratase) (SCEH)	1	7	Yes	Yes	Yes	2 of 6	No	0	0	Chemical modification and capture of palmitoylated cysteines, Metabolic labeling of palmitate	0
P42125	ECI1_MOUSE	ECI1	Reviewed	Mus musculus	Eci1, Dci	Enoyl-CoA delta isomerase 1, mitochondrial (EC 5.3.3.8) (3,2-trans-enoyl-CoA isomerase) (Delta(3),Delta(2)-enoyl-CoA isomerase) (D3,D2-enoyl-CoA isomerase) (Dodecenoyl-CoA isomerase)	1	5	Yes	Yes	Yes	2 of 6	No	0	0	Chemical modification and capture of palmitoylated cysteines, Metabolic labeling of palmitate	0
P39688	FYN_MOUSE	FYN	Reviewed	Mus musculus	Fyn	Tyrosine-protein kinase Fyn (EC 2.7.10.2) (Proto-oncogene c-Fyn) (p59-Fyn)	2	9	Yes	Yes	Yes	4 of 6	No	2	2	Chemical modification and capture of palmitoylated cysteines, Metabolic labeling of palmitate	2
P22725	WNT5A_MOUSE	WNT5A	Reviewed	Mus musculus	Wnt5a, Wnt-5a	Protein Wnt-5a	2	24	Yes	Yes	Yes	0 of 6	NA	0	1		1
P14234	FGR_MOUSE	FGR	Reviewed	Mus musculus	Fgr	Tyrosine-protein kinase Fgr (EC 2.7.10.2) (Proto-oncogene c-Fgr) (p55-Fgr)	1	10	Yes	Yes	Yes	1 of 6	No	1	1	Metabolic labeling of palmitate	0
Q04447	KCRB_MOUSE	KCRB	Reviewed	Mus musculus	Ckb, Ckbb	Creatine kinase B-type (EC 2.7.3.2) (B-CK) (Creatine kinase B chain)	1	5	No	No	Yes	2 of 6	No	0	0	Chemical modification and capture of palmitoylated cysteines, Metabolic labeling of palmitate	0
Q80YE4	LMTK1_MOUSE	LMTK1	Reviewed	Mus musculus	Aatk, Aatyk, Kiaa0641, Lmr1, Lmtk1	Serine/threonine-protein kinase LMTK1 (EC 2.7.11.1) (Apoptosis-associated tyrosine kinase) (AATYK) (Brain apoptosis-associated tyrosine kinase) (Lemur tyrosine kinase 1)	4	30	Yes	Yes	Yes	0 of 6	NA	0	1		3
P30999	CTND1_MOUSE	CTND1	Reviewed	Mus musculus	Ctnnd1, Catns, Kiaa0384	Catenin delta-1 (Cadherin-associated Src substrate) (CAS) (p120 catenin) (p120(ctn)) (p120(cas))	3	10	No	No	Yes	2 of 6	No	1	0	Chemical modification and capture of palmitoylated cysteines, Metabolic labeling of palmitate	0
Q9D7N9	APMAP_MOUSE	APMAP	Reviewed	Mus musculus	Apmap, 2310001A20Rik	Adipocyte plasma membrane-associated protein (Protein DD16)	1	3	No	No	Yes	2 of 6	No	1	0	Chemical modification and capture of palmitoylated cysteines, Metabolic labeling of palmitate	0
P10649	GSTM1_MOUSE	GSTM1	Reviewed	Mus musculus	Gstm1	Glutathione S-transferase Mu 1 (EC 2.5.1.18) (GST 1-1) (GST class-mu 1) (Glutathione S-transferase GT8.7) (pmGT10)	1	2	No	No	Yes	2 of 6	No	0	0	Chemical modification and capture of palmitoylated cysteines, Metabolic labeling of palmitate	0
P35564	CALX_MOUSE	CALX	Reviewed	Mus musculus	Canx	Calnexin	1	7	Yes	Yes	Yes	6 of 6	No	3	0	Chemical modification and capture of palmitoylated cysteines, Metabolic labeling of palmitate	0
P25911	LYN_MOUSE	LYN	Reviewed	Mus musculus	Lyn	Tyrosine-protein kinase Lyn (EC 2.7.10.2) (V-yes-1 Yamaguchi sarcoma viral related oncogene homolog) (p53Lyn) (p56Lyn)	2	8	Yes	Yes	Yes	3 of 6	No	1	0	Chemical modification and capture of palmitoylated cysteines, Metabolic labeling of palmitate	0
P28658	ATX10_MOUSE	ATX10	Reviewed	Mus musculus	Atxn10, Sca10	Ataxin-10 (Brain protein E46) (Spinocerebellar ataxia type 10 protein homolog)	1	11	Yes	Yes	Yes	2 of 6	No	0	0	Chemical modification and capture of palmitoylated cysteines, Metabolic labeling of palmitate	0
Q8K021	SCAM1_MOUSE	SCAM1	Reviewed	Mus musculus	Scamp1	Secretory carrier-associated membrane protein 1 (Secretory carrier membrane protein 1)	1	7	Yes	Yes	Yes	5 of 6	No	1	0	Chemical modification and capture of palmitoylated cysteines, Metabolic labeling of palmitate	0
Q9JKK1	STX6_MOUSE	STX6	Reviewed	Mus musculus	Stx6	Syntaxin-6	2	1	No	No	Yes	4 of 6	No	2	0	Chemical modification and capture of palmitoylated cysteines, Metabolic labeling of palmitate	0
Q64264	5HT1A_MOUSE	5HT1A	Reviewed	Mus musculus	Htr1a, Gpcr18	5-hydroxytryptamine receptor 1A (5-HT-1A) (5-HT1A) (Serotonin receptor 1A)	1	15	Yes	Yes	Yes	0 of 6	NA	0	1		2
O08917	FLOT1_MOUSE	FLOT1	Reviewed	Mus musculus	Flot1	Flotillin-1	1	5	Yes	Yes	Yes	4 of 6	No	2	1	Chemical modification and capture of palmitoylated cysteines, Metabolic labeling of palmitate	1
P35762	CD81_MOUSE	CD81	Reviewed	Mus musculus	Cd81, Tapa1	CD81 antigen (26 kDa cell surface protein TAPA-1) (Target of the antiproliferative antibody 1) (CD antigen CD81)	1	12	Yes	Yes	Yes	3 of 6	No	2	0	Chemical modification and capture of palmitoylated cysteines, Metabolic labeling of palmitate	0
Q9ESU7	Q9ESU7_MOUSE	Q9ESU7	Unreviewed	Mus musculus	Slc1a5, mCG_2082	Neutral amino acid transporter ASCT2 (Neutral amino acid transporter B(0)) (Solute carrier family 1 (Neutral amino acid transporter), member 5)	1	13	Yes	Yes	Yes	4 of 6	No	3	0	Chemical modification and capture of palmitoylated cysteines, Metabolic labeling of palmitate	0
Q99JY9	ARP3_MOUSE	ARP3	Reviewed	Mus musculus	Actr3, Arp3	Actin-related protein 3 (Actin-like protein 3)	1	8	Yes	Yes	Yes	3 of 6	No	0	0	Chemical modification and capture of palmitoylated cysteines, Metabolic labeling of palmitate	0
Q61543	GSLG1_MOUSE	GSLG1	Reviewed	Mus musculus	Glg1, Esl1, Mg160, Selel	Golgi apparatus protein 1 (E-selectin ligand 1) (ESL-1) (Selel) (Golgi sialoglycoprotein MG-160)	1	68	Yes	Yes	Yes	3 of 6	No	2	0	Chemical modification and capture of palmitoylated cysteines, Metabolic labeling of palmitate	0
Q9ES97	RTN3_MOUSE	RTN3	Reviewed	Mus musculus	Rtn3	Reticulon-3	5	11	No	No	Yes	3 of 6	No	0	0	Chemical modification and capture of palmitoylated cysteines, Metabolic labeling of palmitate	0
P47738	ALDH2_MOUSE	ALDH2	Reviewed	Mus musculus	Aldh2, Ahd-1, Ahd1	Aldehyde dehydrogenase, mitochondrial (EC 1.2.1.3) (AHD-M1) (ALDH class 2) (ALDH-E2) (ALDHI)	1	9	Yes	Yes	Yes	3 of 6	No	2	0	Chemical modification and capture of palmitoylated cysteines, Metabolic labeling of palmitate	0
P68033	ACTC_MOUSE	ACTC	Reviewed	Mus musculus	Actc1, Actc	Actin, alpha cardiac muscle 1 (Alpha-cardiac actin)	1	6	Yes	Yes	Yes	3 of 6	No	0	0	Chemical modification and capture of palmitoylated cysteines, Metabolic labeling of palmitate	0
Q9CR67	TMM33_MOUSE	TMM33	Reviewed	Mus musculus	Tmem33, Db83	Transmembrane protein 33 (Protein DB83)	1	6	No	No	Yes	2 of 6	No	0	0	Chemical modification and capture of palmitoylated cysteines, Metabolic labeling of palmitate	0
Q8CIE6	COPA_MOUSE	COPA	Reviewed	Mus musculus	Copa	Coatomer subunit alpha (Alpha-coat protein) (Alpha-COP) [Cleaved into: Xenin (Xenopsin-related peptide); Proxenin]	1	29	Yes	Yes	Yes	2 of 6	No	0	0	Chemical modification and capture of palmitoylated cysteines, Metabolic labeling of palmitate	0
P48962	ADT1_MOUSE	ADT1	Reviewed	Mus musculus	Slc25a4, Anc1, Ant1	ADP/ATP translocase 1 (ADP,ATP carrier protein 1) (ADP,ATP carrier protein, heart/skeletal muscle isoform T1) (Adenine nucleotide translocator 1) (ANT 1) (Solute carrier family 25 member 4) (mANC1)	1	4	No	No	Yes	3 of 6	No	0	0	Chemical modification and capture of palmitoylated cysteines, Metabolic labeling of palmitate	0
Q80ZJ1	RAP2A_MOUSE	RAP2A	Reviewed	Mus musculus	Rap2a	Ras-related protein Rap-2a	2	4	Yes	Yes	Yes	4 of 6	No	2	0	Chemical modification and capture of palmitoylated cysteines, Metabolic labeling of palmitate	0
P58252	EF2_MOUSE	EF2	Reviewed	Mus musculus	Eef2	Elongation factor 2 (EF-2)	1	17	Yes	Yes	Yes	3 of 6	No	0	0	Chemical modification and capture of palmitoylated cysteines, Metabolic labeling of palmitate	0
Q925T6	GRIP1_MOUSE	GRIP1	Reviewed	Mus musculus	Grip1	Glutamate receptor-interacting protein 1 (GRIP-1)	4	16	Yes	Yes	Yes	0 of 6	NA	0	2		1
P80316	TCPE_MOUSE	TCPE	Reviewed	Mus musculus	Cct5, Ccte, Kiaa0098	T-complex protein 1 subunit epsilon (TCP-1-epsilon) (CCT-epsilon)	1	8	No	No	Yes	2 of 6	No	0	0	Chemical modification and capture of palmitoylated cysteines, Metabolic labeling of palmitate	0
Q9EQ27	Q9EQ27_MOUSE	Q9EQ27	Unreviewed	Mus musculus		Ca2+ voltage sensitive potassium channel STREX variant	1	6	Yes	Yes	Yes	0 of 6	NA	0	2		2
P68372	TBB4B_MOUSE	TBB4B	Reviewed	Mus musculus	Tubb4b, Tubb2c	Tubulin beta-4B chain (Tubulin beta-2C chain)	1	8	Yes	Yes	Yes	2 of 6	No	0	0	Chemical modification and capture of palmitoylated cysteines, Metabolic labeling of palmitate	0
Q9CQX2	CYB5B_MOUSE	CYB5B	Reviewed	Mus musculus	Cyb5b, Cyb5m	Cytochrome b5 type B (Cytochrome b5 outer mitochondrial membrane isoform)	1	1	No	No	Yes	4 of 6	No	2	0	Chemical modification and capture of palmitoylated cysteines, Metabolic labeling of palmitate	0
Q03265	ATPA_MOUSE	ATPA	Reviewed	Mus musculus	Atp5a1	ATP synthase subunit alpha, mitochondrial	1	2	No	No	Yes	4 of 6	No	1	0	Chemical modification and capture of palmitoylated cysteines, Metabolic labeling of palmitate	0
Q9JIZ9	PLS3_MOUSE	PLS3	Reviewed	Mus musculus	Plscr3	Phospholipid scramblase 3 (PL scramblase 3) (Ca(2+)-dependent phospholipid scramblase 3)	1	13	Yes	Yes	Yes	4 of 6	No	2	1	Chemical modification and capture of palmitoylated cysteines, Metabolic labeling of palmitate	5
P63321	RALA_MOUSE	RALA	Reviewed	Mus musculus	Rala, Ral, Ral-a	Ras-related protein Ral-A	1	3	Yes	Yes	Yes	4 of 6	No	1	1	Chemical modification and capture of palmitoylated cysteines, Metabolic labeling of palmitate	1
O09044	SNP23_MOUSE	SNP23	Reviewed	Mus musculus	Snap23, Sndt	Synaptosomal-associated protein 23 (SNAP-23) (Syndet) (Vesicle-membrane fusion protein SNAP-23)	1	5	Yes	Yes	Yes	2 of 6	No	0	1	Chemical modification and capture of palmitoylated cysteines	0
P58308	OX2R_MOUSE	OX2R	Reviewed	Mus musculus	Hcrtr2, Mox2r	Orexin receptor type 2 (Ox-2-R) (Ox2-R) (Ox2R) (Hypocretin receptor type 2)	2	14	Yes	Yes	Yes	0 of 6	NA	0	1		0
P21761	TRFR_MOUSE	TRFR	Reviewed	Mus musculus	Trhr	Thyrotropin-releasing hormone receptor (TRH-R) (Thyroliberin receptor)	1	15	Yes	Yes	Yes	0 of 6	NA	0	1		2
P23979	5HT3A_MOUSE	5HT3A	Reviewed	Mus musculus	Htr3a, 5ht3, Htr3	5-hydroxytryptamine receptor 3A (5-HT3-A) (5-HT3A) (5-hydroxytryptamine receptor 3) (5-HT-3) (5-HT3R) (Serotonin receptor 3A) (Serotonin-gated ion channel receptor)	2	8	No	No	Yes	0 of 6	NA	0	1		0
Q9WU39	SCNNG_MOUSE	SCNNG	Reviewed	Mus musculus	Scnn1g	Amiloride-sensitive sodium channel subunit gamma (Epithelial Na(+) channel subunit gamma) (Gamma-ENaC) (Gamma-NaCH) (Nonvoltage-gated sodium channel 1 subunit gamma) (SCNEG)	1	21	Yes	No	Yes	0 of 6	NA	0	2		2
P29477	NOS2_MOUSE	NOS2	Reviewed	Mus musculus	Nos2, Inosl	Nitric oxide synthase, inducible (EC 1.14.13.39) (Inducible NO synthase) (Inducible NOS) (iNOS) (Macrophage NOS) (MAC-NOS) (NOS type II) (Peptidyl-cysteine S-nitrosylase NOS2)	1	24	Yes	Yes	Yes	0 of 6	NA	0	1		1
P19785	ESR1_MOUSE	ESR1	Reviewed	Mus musculus	Esr1, Esr, Estr, Estra, Nr3a1	Estrogen receptor (ER) (ER-alpha) (Estradiol receptor) (Nuclear receptor subfamily 3 group A member 1)	1	13	Yes	Yes	Yes	0 of 6	NA	0	1		1
Q9JJY3	NSMA2_MOUSE	NSMA2	Reviewed	Mus musculus	Smpd3	Sphingomyelin phosphodiesterase 3 (EC 3.1.4.12) (Neutral sphingomyelinase 2) (nSMase-2) (nSMase2) (Neutral sphingomyelinase II)	1	22	Yes	Yes	Yes	0 of 6	NA	0	1		5
P97288	5HT4R_MOUSE	5HT4R	Reviewed	Mus musculus	Htr4	5-hydroxytryptamine receptor 4 (5-HT-4) (5-HT4) (Serotonin receptor 4)	4	18	Yes	Yes	Yes	0 of 6	NA	0	1		3
Q9CQW9	IFM3_MOUSE	IFM3	Reviewed	Mus musculus	Ifitm3	Interferon-induced transmembrane protein 3 (Dispanin subfamily A member 2b) (DSPA2b) (Fragilis protein) (Interferon-inducible protein 15) (Mouse ifitm-like protein 1) (Mil-1)	1	3	Yes	Yes	Yes	3 of 6	No	2	1	Chemical modification and capture of palmitoylated cysteines, Metabolic labeling of palmitate	3
Q9D6H5	ZDHC4_MOUSE	ZDHC4	Reviewed	Mus musculus	Zdhhc4	Probable palmitoyltransferase ZDHHC4 (EC 2.3.1.225) (Zinc finger DHHC domain-containing protein 4) (DHHC-4)	1	16	Yes	Yes	Yes	0 of 6	NA	0	1		0
Q9Z1M0	P2RX7_MOUSE	P2RX7	Reviewed	Mus musculus	P2rx7, P2x7	P2X purinoceptor 7 (P2X7) (ATP receptor) (P2Z receptor) (Purinergic receptor)	1	28	Yes	Yes	Yes	1 of 6	No	1	2	Metabolic labeling of palmitate	6
Q8BQP9	R7BP_MOUSE	R7BP	Reviewed	Mus musculus	Rgs7bp, D13Bwg1146e, R7bp	Regulator of G-protein signaling 7-binding protein (R7 family-binding protein)	1	10	Yes	Yes	Yes	1 of 6	No	0	2	Metabolic labeling of palmitate	2
Q9CZA6	NDE1_MOUSE	NDE1	Reviewed	Mus musculus	Nde1, Nude	Nuclear distribution protein nudE homolog 1 (NudE) (mNudE)	4	1	Yes	Yes	Yes	0 of 6	NA	0	1		0
Q0QWG9	GRD2I_MOUSE	GRD2I	Reviewed	Mus musculus	Grid2ip	Delphilin (Glutamate receptor, ionotropic, delta 2-interacting protein 1)	3	17	Yes	Yes	Yes	0 of 6	NA	0	1		1
Q9WU38	SCNNB_MOUSE	SCNNB	Reviewed	Mus musculus	Scnn1b	Amiloride-sensitive sodium channel subunit beta (Beta-NaCH) (Epithelial Na(+) channel subunit beta) (Beta-ENaC) (Nonvoltage-gated sodium channel 1 subunit beta) (SCNEB)	1	26	Yes	Yes	Yes	0 of 6	NA	0	1		2
P06837	NEUM_MOUSE	NEUM	Reviewed	Mus musculus	Gap43, Basp2	Neuromodulin (Axonal membrane protein GAP-43) (Calmodulin-binding protein P-57) (Growth-associated protein 43)	1	2	Yes	Yes	Yes	2 of 6	No	1	1	Chemical modification and capture of palmitoylated cysteines, Metabolic labeling of palmitate	2
Q9Z2W8	GRIA4_MOUSE	GRIA4	Reviewed	Mus musculus	Gria4, Glur4	Glutamate receptor 4 (GluR-4) (GluR4) (AMPA-selective glutamate receptor 4) (GluR-D) (Glutamate receptor ionotropic, AMPA 4) (GluA4)	1	14	Yes	Yes	Yes	1 of 6	No	1	1	Metabolic labeling of palmitate	1
Q80Z19	MUC2_MOUSE	MUC2	Reviewed	Mus musculus	Muc2	Mucin-2 (MUC-2) (Colonic mucin) (MCM) (Secreted gel-forming mucin) (Fragments)	1	215	Yes	Yes	Yes	0 of 6	NA	0	1		3
P23818	GRIA1_MOUSE	GRIA1	Reviewed	Mus musculus	Gria1, Glur1	Glutamate receptor 1 (GluR-1) (AMPA-selective glutamate receptor 1) (GluR-A) (GluR-K1) (Glutamate receptor ionotropic, AMPA 1) (GluA1)	1	14	Yes	Yes	Yes	0 of 6	NA	0	2		2
Q9R049	AMFR_MOUSE	AMFR	Reviewed	Mus musculus	Amfr	E3 ubiquitin-protein ligase AMFR (EC 6.3.2.-) (Autocrine motility factor receptor) (AMF receptor)	2	15	Yes	Yes	Yes	1 of 6	No	0	1	Chemical modification and capture of palmitoylated cysteines	6
Q60766	IRGM1_MOUSE	IRGM1	Reviewed	Mus musculus	Irgm1, Ifi1, Iigp3, Irgm	Immunity-related GTPase family M protein 1 (EC 3.6.5.-) (Interferon-inducible GTPase 3) (Interferon-inducible protein 1) (LPS-stimulated RAW 264.7 macrophage protein 47) (LRG-47)	2	10	Yes	Yes	Yes	4 of 6	No	2	1	Chemical modification and capture of palmitoylated cysteines, Metabolic labeling of palmitate	4
P13595	NCAM1_MOUSE	NCAM1	Reviewed	Mus musculus	Ncam1, Ncam	Neural cell adhesion molecule 1 (N-CAM-1) (NCAM-1) (CD antigen CD56)	4	14	Yes	Yes	Yes	3 of 6	No	0	1	Chemical modification and capture of palmitoylated cysteines, Metabolic labeling of palmitate	0
Q62108	DLG4_MOUSE	DLG4	Reviewed	Mus musculus	Dlg4, Dlgh4, Psd95, Pcdh10	Disks large homolog 4 (Postsynaptic density protein 95) (PSD-95) (Synapse-associated protein 90) (SAP-90) (SAP90)	3	6	Yes	Yes	Yes	3 of 6	No	0	5	Chemical modification and capture of palmitoylated cysteines, Metabolic labeling of palmitate	2
Q91XM9	DLG2_MOUSE	DLG2	Reviewed	Mus musculus	Dlg2, Dlgh2	Disks large homolog 2 (Channel-associated protein of synapse-110) (Chapsyn-110) (Postsynaptic density protein PSD-93)	8	15	Yes	Yes	Yes	1 of 6	No	0	0	Chemical modification and capture of palmitoylated cysteines	4
O88728	IFM5_MOUSE	IFM5	Reviewed	Mus musculus	Ifitm5, Bril, Fragilis4	Interferon-induced transmembrane protein 5 (Bone-restricted interferon-induced transmembrane protein-like protein) (Bril) (Dispanin subfamily A member 1) (DSPA1) (Fragilis family member 4)	1	3	Yes	Yes	Yes	0 of 6	NA	0	1		3
Q08460	KCMA1_MOUSE	KCMA1	Reviewed	Mus musculus	Kcnma1, Kcnma	Calcium-activated potassium channel subunit alpha-1 (BK channel) (BKCA alpha) (Calcium-activated potassium channel, subfamily M subunit alpha-1) (K(VCA)alpha) (KCa1.1) (Maxi K channel) (MaxiK) (Slo-alpha) (Slo1) (mSlo1) (Slowpoke homolog) (Slo homolog) (mSlo)	5	35	Yes	Yes	Yes	0 of 6	NA	0	2		3
Q8R4D5	TRPM8_MOUSE	TRPM8	Reviewed	Mus musculus	Trpm8, Ltrpc6, Trpp8	Transient receptor potential cation channel subfamily M member 8 (Long transient receptor potential channel 6) (LTrpC-6) (LTrpC6) (Transient receptor potential p8) (Trp-p8)	1	26	Yes	Yes	Yes	0 of 6	NA	0	1		0
P23819	GRIA2_MOUSE	GRIA2	Reviewed	Mus musculus	Gria2, Glur2	Glutamate receptor 2 (GluR-2) (AMPA-selective glutamate receptor 2) (GluR-B) (GluR-K2) (Glutamate receptor ionotropic, AMPA 2) (GluA2)	4	12	No	No	Yes	2 of 6	No	0	2	Chemical modification and capture of palmitoylated cysteines, Metabolic labeling of palmitate	2
P53690	MMP14_MOUSE	MMP14	Reviewed	Mus musculus	Mmp14, Mtmmp	Matrix metalloproteinase-14 (MMP-14) (EC 3.4.24.80) (MMP-X1) (MT-MMP) (Membrane-type matrix metalloproteinase 1) (MT-MMP 1) (MTMMP1) (Membrane-type-1 matrix metalloproteinase) (MT1-MMP) (MT1MMP)	1	5	No	No	Yes	0 of 6	NA	0	1		0
P60879	SNP25_MOUSE	SNP25	Reviewed	Mus musculus	Snap25, Snap	Synaptosomal-associated protein 25 (SNAP-25) (Super protein) (SUP) (Synaptosomal-associated 25 kDa protein)	2	4	Yes	Yes	Yes	1 of 6	No	0	1	Chemical modification and capture of palmitoylated cysteines	4
Q9D658	TP4A3_MOUSE	TP4A3	Reviewed	Mus musculus	Ptp4a3, Prl3	Protein tyrosine phosphatase type IVA 3 (EC 3.1.3.48) (Protein-tyrosine phosphatase 4a3) (Protein-tyrosine phosphatase of regenerating liver 3) (PRL-3)	1	5	Yes	Yes	Yes	0 of 6	NA	0	1		1
P32304	5HT7R_MOUSE	5HT7R	Reviewed	Mus musculus	Htr7	5-hydroxytryptamine receptor 7 (5-HT-7) (5-HT7) (5-HT-X) (Serotonin receptor 7)	1	18	Yes	Yes	Yes	0 of 6	NA	0	1		3
P60766	CDC42_MOUSE	CDC42	Reviewed	Mus musculus	Cdc42	Cell division control protein 42 homolog (G25K GTP-binding protein)	2	7	Yes	Yes	Yes	2 of 6	No	0	2	Chemical modification and capture of palmitoylated cysteines, Metabolic labeling of palmitate	2
Q9D103	IFM1_MOUSE	IFM1	Reviewed	Mus musculus	Ifitm1	Interferon-induced transmembrane protein 1 (Dispanin subfamily A member 2a) (DSPA2a) (Fragilis protein 2) (Mouse ifitm-like protein 2) (Mil-2)	1	4	Yes	Yes	Yes	0 of 6	NA	0	1		4
P06240	LCK_MOUSE	LCK	Reviewed	Mus musculus	Lck, Lsk-t	Proto-oncogene tyrosine-protein kinase LCK (EC 2.7.10.2) (Leukocyte C-terminal Src kinase) (LSK) (Lymphocyte cell-specific protein-tyrosine kinase) (p56-LCK)	1	9	Yes	Yes	Yes	1 of 6	No	1	3	Metabolic labeling of palmitate	2
P27600	GNA12_MOUSE	GNA12	Reviewed	Mus musculus	Gna12, Gna-12	Guanine nucleotide-binding protein subunit alpha-12 (G alpha-12) (G-protein subunit alpha-12)	1	3	Yes	Yes	Yes	1 of 6	No	0	1	Metabolic labeling of palmitate	1
P16646	PMP22_MOUSE	PMP22	Reviewed	Mus musculus	Pmp22, Gas-3, Gas3, Pmp-22	Peripheral myelin protein 22 (PMP-22) (Growth arrest-specific protein 3) (GAS-3)	1	4	No	No	Yes	0 of 6	NA	0	1		1
P22723	GBRG2_MOUSE	GBRG2	Reviewed	Mus musculus	Gabrg2	Gamma-aminobutyric acid receptor subunit gamma-2 (GABA(A) receptor subunit gamma-2)	2	10	Yes	Yes	Yes	0 of 6	NA	0	4		5
P41233	ABCA1_MOUSE	ABCA1	Reviewed	Mus musculus	Abca1, Abc1	ATP-binding cassette sub-family A member 1 (ATP-binding cassette transporter 1) (ABC-1) (ATP-binding cassette 1)	1	40	Yes	Yes	Yes	1 of 6	No	0	1	Chemical modification and capture of palmitoylated cysteines	0
Q9ERR1	NDEL1_MOUSE	NDEL1	Reviewed	Mus musculus	Ndel1, Nudel	Nuclear distribution protein nudE-like 1 (Protein mNudE-like) (Protein Nudel) (mNudE-L)	2	4	No	No	Yes	0 of 6	NA	0	2		0
Q07417	ACADS_MOUSE	ACADS	Reviewed	Mus musculus	Acads	Short-chain specific acyl-CoA dehydrogenase, mitochondrial (SCAD) (EC 1.3.8.1) (Butyryl-CoA dehydrogenase)	1	5	No	No	Yes	2 of 6	No	1	0	Chemical modification and capture of palmitoylated cysteines, Metabolic labeling of palmitate	0
Q8BGD5	CPT1C_MOUSE	CPT1C	Reviewed	Mus musculus	Cpt1c	Carnitine O-palmitoyltransferase 1, brain isoform (CPT1-B) (EC 2.3.1.21) (CPT IC) (Carnitine O-palmitoyltransferase I, brain isoform) (CPTI-B) (Carnitine palmitoyltransferase 1C)	1	17	Yes	Yes	Yes	2 of 6	No	0	0	Chemical modification and capture of palmitoylated cysteines, Metabolic labeling of palmitate	0
Q99JY0	ECHB_MOUSE	ECHB	Reviewed	Mus musculus	Hadhb	Trifunctional enzyme subunit beta, mitochondrial (TP-beta) [Includes: 3-ketoacyl-CoA thiolase (EC 2.3.1.16) (Acetyl-CoA acyltransferase) (Beta-ketothiolase)]	1	5	No	No	Yes	4 of 6	No	1	0	Chemical modification and capture of palmitoylated cysteines, Metabolic labeling of palmitate	0
P19096	FAS_MOUSE	FAS	Reviewed	Mus musculus	Fasn	Fatty acid synthase (EC 2.3.1.85) [Includes: [Acyl-carrier-protein] S-acetyltransferase (EC 2.3.1.38); [Acyl-carrier-protein] S-malonyltransferase (EC 2.3.1.39); 3-oxoacyl-[acyl-carrier-protein] synthase (EC 2.3.1.41); 3-oxoacyl-[acyl-carrier-protein] reductase (EC 1.1.1.100); 3-hydroxyacyl-[acyl-carrier-protein] dehydratase (EC 4.2.1.59); Enoyl-[acyl-carrier-protein] reductase (EC 1.3.1.39); Ole…	1	48	Yes	Yes	Yes	3 of 6	No	0	0	Chemical modification and capture of palmitoylated cysteines, Metabolic labeling of palmitate	0
Q8BMF4	ODP2_MOUSE	ODP2	Reviewed	Mus musculus	Dlat	Dihydrolipoyllysine-residue acetyltransferase component of pyruvate dehydrogenase complex, mitochondrial (EC 2.3.1.12) (Dihydrolipoamide acetyltransferase component of pyruvate dehydrogenase complex) (Pyruvate dehydrogenase complex component E2) (PDC-E2) (PDCE2)	1	10	Yes	Yes	Yes	2 of 6	No	0	0	Chemical modification and capture of palmitoylated cysteines, Metabolic labeling of palmitate	0
Q61425	HCDH_MOUSE	HCDH	Reviewed	Mus musculus	Hadh, Hadhsc, Mschad, Schad	Hydroxyacyl-coenzyme A dehydrogenase, mitochondrial (HCDH) (EC 1.1.1.35) (Medium and short-chain L-3-hydroxyacyl-coenzyme A dehydrogenase) (Short-chain 3-hydroxyacyl-CoA dehydrogenase)	1	3	No	No	Yes	2 of 6	No	0	0	Chemical modification and capture of palmitoylated cysteines, Metabolic labeling of palmitate	0
P55096	ABCD3_MOUSE	ABCD3	Reviewed	Mus musculus	Abcd3, Pmp70, Pxmp1	ATP-binding cassette sub-family D member 3 (68 kDa peroxisomal membrane protein) (PMP68) (70 kDa peroxisomal membrane protein) (PMP70)	1	9	Yes	Yes	Yes	2 of 6	No	0	0	Chemical modification and capture of palmitoylated cysteines, Metabolic labeling of palmitate	0
Q99PU5	ACBG1_MOUSE	ACBG1	Reviewed	Mus musculus	Acsbg1, Kiaa0631, Lpd	Long-chain-fatty-acid--CoA ligase ACSBG1 (EC 6.2.1.3) (Acyl-CoA synthetase bubblegum family member 1) (mBG1) (Gonadotropin-regulated long chain acyl CoA synthetase) (GR-LACS) (Lipidosin)	1	15	Yes	Yes	Yes	2 of 6	No	0	0	Chemical modification and capture of palmitoylated cysteines, Metabolic labeling of palmitate	0
Q99KI0	ACON_MOUSE	ACON	Reviewed	Mus musculus	Aco2	Aconitate hydratase, mitochondrial (Aconitase) (EC 4.2.1.3) (Citrate hydro-lyase)	1	13	No	No	Yes	4 of 6	No	2	0	Chemical modification and capture of palmitoylated cysteines, Metabolic labeling of palmitate	0
Q8VCW8	ACSF2_MOUSE	ACSF2	Reviewed	Mus musculus	Acsf2	Acyl-CoA synthetase family member 2, mitochondrial (EC 6.2.1.-)	1	12	Yes	Yes	Yes	2 of 6	No	0	0	Chemical modification and capture of palmitoylated cysteines, Metabolic labeling of palmitate	0
Q9CZU6	CISY_MOUSE	CISY	Reviewed	Mus musculus	Cs	Citrate synthase, mitochondrial (EC 2.3.3.1)	1	5	No	No	Yes	2 of 6	No	0	0	Chemical modification and capture of palmitoylated cysteines, Metabolic labeling of palmitate	0
Q921G7	ETFD_MOUSE	ETFD	Reviewed	Mus musculus	Etfdh	Electron transfer flavoprotein-ubiquinone oxidoreductase, mitochondrial (ETF-QO) (ETF-ubiquinone oxidoreductase) (EC 1.5.5.1) (Electron-transferring-flavoprotein dehydrogenase) (ETF dehydrogenase)	1	15	Yes	Yes	Yes	2 of 6	No	1	0	Chemical modification and capture of palmitoylated cysteines, Metabolic labeling of palmitate	0
P97807	FUMH_MOUSE	FUMH	Reviewed	Mus musculus	Fh, Fh1	Fumarate hydratase, mitochondrial (Fumarase) (EC 4.2.1.2) (EF-3)	2	4	No	No	Yes	2 of 6	No	1	0	Chemical modification and capture of palmitoylated cysteines, Metabolic labeling of palmitate	0
Q9D6R2	IDH3A_MOUSE	IDH3A	Reviewed	Mus musculus	Idh3a	Isocitrate dehydrogenase [NAD] subunit alpha, mitochondrial (EC 1.1.1.41) (Isocitric dehydrogenase subunit alpha) (NAD(+)-specific ICDH subunit alpha)	2	8	No	No	Yes	3 of 6	No	0	0	Chemical modification and capture of palmitoylated cysteines, Metabolic labeling of palmitate	0
O88844	IDHC_MOUSE	IDHC	Reviewed	Mus musculus	Idh1	Isocitrate dehydrogenase [NADP] cytoplasmic (IDH) (EC 1.1.1.42) (Cytosolic NADP-isocitrate dehydrogenase) (IDP) (NADP(+)-specific ICDH) (Oxalosuccinate decarboxylase)	1	7	Yes	Yes	Yes	2 of 6	No	1	0	Chemical modification and capture of palmitoylated cysteines, Metabolic labeling of palmitate	0
P54071	IDHP_MOUSE	IDHP	Reviewed	Mus musculus	Idh2	Isocitrate dehydrogenase [NADP], mitochondrial (IDH) (EC 1.1.1.42) (ICD-M) (IDP) (NADP(+)-specific ICDH) (Oxalosuccinate decarboxylase)	1	8	Yes	Yes	Yes	2 of 6	No	1	0	Chemical modification and capture of palmitoylated cysteines, Metabolic labeling of palmitate	0
P97823	LYPA1_MOUSE	LYPA1	Reviewed	Mus musculus	Lypla1, Apt1, Pla1a	Acyl-protein thioesterase 1 (APT-1) (EC 3.1.2.-) (Lysophospholipase 1) (Lysophospholipase I) (LPL-I) (LysoPLA I)	2	6	Yes	Yes	Yes	1 of 6	No	0	1	Chemical modification and capture of palmitoylated cysteines	1
P14152	MDHC_MOUSE	MDHC	Reviewed	Mus musculus	Mdh1, Mor2	Malate dehydrogenase, cytoplasmic (EC 1.1.1.37) (Cytosolic malate dehydrogenase)	1	3	No	No	Yes	3 of 6	No	0	0	Chemical modification and capture of palmitoylated cysteines, Metabolic labeling of palmitate	0
P60202	MYPR_MOUSE	MYPR	Reviewed	Mus musculus	Plp1, Plp	Myelin proteolipid protein (PLP) (Lipophilin)	2	14	Yes	Yes	Yes	1 of 6	No	0	1	Chemical modification and capture of palmitoylated cysteines	3
Q60597	ODO1_MOUSE	ODO1	Reviewed	Mus musculus	Ogdh, Kiaa4192	2-oxoglutarate dehydrogenase, mitochondrial (EC 1.2.4.2) (2-oxoglutarate dehydrogenase complex component E1) (OGDC-E1) (Alpha-ketoglutarate dehydrogenase)	4	22	Yes	Yes	Yes	3 of 6	No	0	0	Chemical modification and capture of palmitoylated cysteines, Metabolic labeling of palmitate	0
P35486	ODPA_MOUSE	ODPA	Reviewed	Mus musculus	Pdha1, Pdha-1	Pyruvate dehydrogenase E1 component subunit alpha, somatic form, mitochondrial (EC 1.2.4.1) (PDHE1-A type I)	1	12	Yes	Yes	Yes	3 of 6	No	0	0	Chemical modification and capture of palmitoylated cysteines, Metabolic labeling of palmitate	0
Q60714	S27A1_MOUSE	S27A1	Reviewed	Mus musculus	Slc27a1, Fatp, Fatp1	Long-chain fatty acid transport protein 1 (FATP-1) (Fatty acid transport protein 1) (EC 6.2.1.-) (Solute carrier family 27 member 1)	1	17	No	No	Yes	2 of 6	No	0	0	Chemical modification and capture of palmitoylated cysteines, Metabolic labeling of palmitate	0
Q9ER00	STX12_MOUSE	STX12	Reviewed	Mus musculus	Stx12	Syntaxin-12	1	2	No	No	Yes	5 of 6	No	1	0	Chemical modification and capture of palmitoylated cysteines, Metabolic labeling of palmitate	0
Q5U458	DJC11_MOUSE	DJC11	Reviewed	Mus musculus	Dnajc11	DnaJ homolog subfamily C member 11	1	6	No	No	Yes	2 of 6	No	0	0	Chemical modification and capture of palmitoylated cysteines, Metabolic labeling of palmitate	0
Q9CXT8	MPPB_MOUSE	MPPB	Reviewed	Mus musculus	Pmpcb	Mitochondrial-processing peptidase subunit beta (EC 3.4.24.64) (Beta-MPP) (P-52)	1	14	No	No	Yes	2 of 6	No	0	0	Chemical modification and capture of palmitoylated cysteines, Metabolic labeling of palmitate	0
P68040	GBLP_MOUSE	GBLP	Reviewed	Mus musculus	Gnb2l1, Gnb2-rs1	Guanine nucleotide-binding protein subunit beta-2-like 1 (12-3) (Receptor for activated C kinase) (Receptor of activated protein kinase C 1) (RACK1) (p205) [Cleaved into: Guanine nucleotide-binding protein subunit beta-2-like 1, N-terminally processed]	1	8	No	No	Yes	2 of 6	No	0	0	Chemical modification and capture of palmitoylated cysteines, Metabolic labeling of palmitate	0
P97351	RS3A_MOUSE	RS3A	Reviewed	Mus musculus	Rps3a, Rps3a1	40S ribosomal protein S3a (Protein TU-11)	1	4	No	No	Yes	2 of 6	No	0	0	Chemical modification and capture of palmitoylated cysteines, Metabolic labeling of palmitate	0
P26443	DHE3_MOUSE	DHE3	Reviewed	Mus musculus	Glud1, Glud	Glutamate dehydrogenase 1, mitochondrial (GDH 1) (EC 1.4.1.3)	1	6	No	No	Yes	4 of 6	No	0	0	Chemical modification and capture of palmitoylated cysteines, Metabolic labeling of palmitate	0
Q61699	HS105_MOUSE	HS105	Reviewed	Mus musculus	Hsph1, Hsp105, Hsp110, Kiaa0201	Heat shock protein 105 kDa (42 degrees C-HSP) (Heat shock 110 kDa protein) (Heat shock-related 100 kDa protein E7I) (HSP-E7I)	2	17	No	No	Yes	2 of 6	No	0	0	Chemical modification and capture of palmitoylated cysteines, Metabolic labeling of palmitate	0
P35700	PRDX1_MOUSE	PRDX1	Reviewed	Mus musculus	Prdx1, Msp23, Paga, Tdpx2	Peroxiredoxin-1 (EC 1.11.1.15) (Macrophage 23 kDa stress protein) (Osteoblast-specific factor 3) (OSF-3) (Thioredoxin peroxidase 2) (Thioredoxin-dependent peroxide reductase 2)	1	4	No	No	Yes	4 of 6	No	0	0	Chemical modification and capture of palmitoylated cysteines, Metabolic labeling of palmitate	0
P50580	PA2G4_MOUSE	PA2G4	Reviewed	Mus musculus	Pa2g4, Ebp1, Plfap	Proliferation-associated protein 2G4 (IRES-specific cellular trans-acting factor 45 kDa) (ITAF45) (Mpp1) (Proliferation-associated protein 1) (Protein p38-2G4)	1	6	No	No	Yes	2 of 6	No	0	0	Chemical modification and capture of palmitoylated cysteines, Metabolic labeling of palmitate	0
P40124	CAP1_MOUSE	CAP1	Reviewed	Mus musculus	Cap1, Cap	Adenylyl cyclase-associated protein 1 (CAP 1)	1	6	No	No	Yes	2 of 6	No	1	0	Chemical modification and capture of palmitoylated cysteines, Metabolic labeling of palmitate	0
P20108	PRDX3_MOUSE	PRDX3	Reviewed	Mus musculus	Prdx3, Aop1, Mer5	Thioredoxin-dependent peroxide reductase, mitochondrial (EC 1.11.1.15) (Antioxidant protein 1) (AOP-1) (PRX III) (Perioredoxin-3) (Protein MER5)	1	4	No	No	Yes	2 of 6	No	0	0	Chemical modification and capture of palmitoylated cysteines, Metabolic labeling of palmitate	0
P84084	ARF5_MOUSE	ARF5	Reviewed	Mus musculus	Arf5	ADP-ribosylation factor 5	1	2	No	No	Yes	2 of 6	No	0	0	Chemical modification and capture of palmitoylated cysteines, Metabolic labeling of palmitate	0
P47740	AL3A2_MOUSE	AL3A2	Reviewed	Mus musculus	Aldh3a2, Ahd-3, Ahd3, Aldh3, Aldh4	Fatty aldehyde dehydrogenase (EC 1.2.1.3) (Aldehyde dehydrogenase 3) (Aldehyde dehydrogenase family 3 member A2)	1	8	No	No	Yes	2 of 6	No	0	0	Chemical modification and capture of palmitoylated cysteines, Metabolic labeling of palmitate	0
P62702	RS4X_MOUSE	RS4X	Reviewed	Mus musculus	Rps4x, Rps4	40S ribosomal protein S4, X isoform	1	4	No	No	Yes	2 of 6	No	0	0	Chemical modification and capture of palmitoylated cysteines, Metabolic labeling of palmitate	0
Q9D6Y7	MSRA_MOUSE	MSRA	Reviewed	Mus musculus	Msra	Mitochondrial peptide methionine sulfoxide reductase (EC 1.8.4.11) (Peptide-methionine (S)-S-oxide reductase) (Peptide Met(O) reductase) (Protein-methionine-S-oxide reductase) (PMSR)	4	4	No	No	Yes	2 of 6	No	0	0	Chemical modification and capture of palmitoylated cysteines, Metabolic labeling of palmitate	0
Q8R1B4	EIF3C_MOUSE	EIF3C	Reviewed	Mus musculus	Eif3c, Eif3s8	Eukaryotic translation initiation factor 3 subunit C (eIF3c) (Eukaryotic translation initiation factor 3 subunit 8) (eIF3 p110)	1	12	No	No	Yes	2 of 6	No	0	0	Chemical modification and capture of palmitoylated cysteines, Metabolic labeling of palmitate	0
Q99LC5	ETFA_MOUSE	ETFA	Reviewed	Mus musculus	Etfa	Electron transfer flavoprotein subunit alpha, mitochondrial (Alpha-ETF)	1	6	No	No	Yes	2 of 6	No	0	0	Chemical modification and capture of palmitoylated cysteines, Metabolic labeling of palmitate	0
Q9QYB1	CLIC4_MOUSE	CLIC4	Reviewed	Mus musculus	Clic4	Chloride intracellular channel protein 4 (mc3s5/mtCLIC)	1	4	No	No	Yes	2 of 6	No	0	0	Chemical modification and capture of palmitoylated cysteines, Metabolic labeling of palmitate	0
Q8JZN5	ACAD9_MOUSE	ACAD9	Reviewed	Mus musculus	Acad9	Acyl-CoA dehydrogenase family member 9, mitochondrial (ACAD-9) (EC 1.3.99.-)	1	9	No	No	Yes	2 of 6	No	0	0	Chemical modification and capture of palmitoylated cysteines, Metabolic labeling of palmitate	0
Q9DB20	ATPO_MOUSE	ATPO	Reviewed	Mus musculus	Atp5o, D12Wsu28e	ATP synthase subunit O, mitochondrial (Oligomycin sensitivity conferral protein) (OSCP)	1	1	No	No	Yes	2 of 6	No	1	0	Chemical modification and capture of palmitoylated cysteines, Metabolic labeling of palmitate	0
Q8VBT0	TMX1_MOUSE	TMX1	Reviewed	Mus musculus	Tmx1, Txndc, Txndc1	Thioredoxin-related transmembrane protein 1 (Thioredoxin domain-containing protein 1)	1	7	No	No	Yes	5 of 6	No	2	0	Chemical modification and capture of palmitoylated cysteines, Metabolic labeling of palmitate	0
Q9DAV9	TM38B_MOUSE	TM38B	Reviewed	Mus musculus	Tmem38b, D4Ertd89e, Mg33b	Trimeric intracellular cation channel type B (TRIC-B) (TRICB) (Mitsugumin-33B) (Transmembrane protein 38B)	1	5	No	No	Yes	2 of 6	No	1	0	Chemical modification and capture of palmitoylated cysteines, Metabolic labeling of palmitate	0
O88342	WDR1_MOUSE	WDR1	Reviewed	Mus musculus	Wdr1	WD repeat-containing protein 1 (Actin-interacting protein 1) (AIP1)	1	12	No	No	Yes	3 of 6	No	0	0	Chemical modification and capture of palmitoylated cysteines, Metabolic labeling of palmitate	0
P16125	LDHB_MOUSE	LDHB	Reviewed	Mus musculus	Ldhb, Ldh-2, Ldh2	L-lactate dehydrogenase B chain (LDH-B) (EC 1.1.1.27) (LDH heart subunit) (LDH-H)	1	5	No	No	Yes	3 of 6	No	0	0	Chemical modification and capture of palmitoylated cysteines, Metabolic labeling of palmitate	0
P50516	VATA_MOUSE	VATA	Reviewed	Mus musculus	Atp6v1a, Atp6a1, Atp6a2, Atp6v1a1	V-type proton ATPase catalytic subunit A (V-ATPase subunit A) (EC 3.6.3.14) (V-ATPase 69 kDa subunit) (Vacuolar proton pump subunit alpha)	2	7	No	No	Yes	3 of 6	No	0	0	Chemical modification and capture of palmitoylated cysteines, Metabolic labeling of palmitate	0
P97427	DPYL1_MOUSE	DPYL1	Reviewed	Mus musculus	Crmp1, Dpysl1, Ulip3	Dihydropyrimidinase-related protein 1 (DRP-1) (Collapsin response mediator protein 1) (CRMP-1) (Unc-33-like phosphoprotein 3) (ULIP-3)	1	6	No	No	Yes	2 of 6	No	0	0	Chemical modification and capture of palmitoylated cysteines, Metabolic labeling of palmitate	0
O88384	VTI1B_MOUSE	VTI1B	Reviewed	Mus musculus	Vti1b, Vti1l1	Vesicle transport through interaction with t-SNAREs homolog 1B (Vesicle transport v-SNARE protein Vti1-like 1) (Vti1-rp1)	1	0	No	No	Yes	2 of 6	No	0	0	Chemical modification and capture of palmitoylated cysteines, Metabolic labeling of palmitate	0
Q99PT1	GDIR1_MOUSE	GDIR1	Reviewed	Mus musculus	Arhgdia, C87222, Gdi1	Rho GDP-dissociation inhibitor 1 (Rho GDI 1) (GDI-1) (Rho-GDI alpha)	1	1	No	No	Yes	2 of 6	No	0	0	Chemical modification and capture of palmitoylated cysteines, Metabolic labeling of palmitate	0
Q9DB77	QCR2_MOUSE	QCR2	Reviewed	Mus musculus	Uqcrc2	Cytochrome b-c1 complex subunit 2, mitochondrial (Complex III subunit 2) (Core protein II) (Ubiquinol-cytochrome-c reductase complex core protein 2)	1	1	No	No	Yes	3 of 6	No	0	0	Chemical modification and capture of palmitoylated cysteines, Metabolic labeling of palmitate	0
O08547	SC22B_MOUSE	SC22B	Reviewed	Mus musculus	Sec22b, Sec22l1	Vesicle-trafficking protein SEC22b (ER-Golgi SNARE of 24 kDa) (ERS-24) (ERS24) (SEC22 vesicle-trafficking protein homolog B) (SEC22 vesicle-trafficking protein-like 1) (mSec22b)	1	3	No	No	Yes	2 of 6	No	0	0	Chemical modification and capture of palmitoylated cysteines, Metabolic labeling of palmitate	0
Q9DBJ1	PGAM1_MOUSE	PGAM1	Reviewed	Mus musculus	Pgam1	Phosphoglycerate mutase 1 (EC 3.1.3.13) (EC 5.4.2.11) (EC 5.4.2.4) (BPG-dependent PGAM 1) (Phosphoglycerate mutase isozyme B) (PGAM-B)	1	2	No	No	Yes	3 of 6	No	0	0	Chemical modification and capture of palmitoylated cysteines, Metabolic labeling of palmitate	0
Q8R127	SCPDL_MOUSE	SCPDL	Reviewed	Mus musculus	Sccpdh	Saccharopine dehydrogenase-like oxidoreductase (EC 1.-.-.-)	1	10	No	No	Yes	2 of 6	No	0	0	Chemical modification and capture of palmitoylated cysteines, Metabolic labeling of palmitate	0
O35593	PSDE_MOUSE	PSDE	Reviewed	Mus musculus	Psmd14, Pad1	26S proteasome non-ATPase regulatory subunit 14 (EC 3.4.19.-) (26S proteasome regulatory subunit RPN11) (MAD1)	1	3	No	No	Yes	2 of 6	No	0	0	Chemical modification and capture of palmitoylated cysteines, Metabolic labeling of palmitate	0
P17751	TPIS_MOUSE	TPIS	Reviewed	Mus musculus	Tpi1, Tpi	Triosephosphate isomerase (TIM) (EC 5.3.1.1) (Triose-phosphate isomerase)	1	9	No	No	Yes	2 of 6	No	0	0	Chemical modification and capture of palmitoylated cysteines, Metabolic labeling of palmitate	0
O35226	PSMD4_MOUSE	PSMD4	Reviewed	Mus musculus	Psmd4, Mcb1	26S proteasome non-ATPase regulatory subunit 4 (26S proteasome regulatory subunit RPN10) (26S proteasome regulatory subunit S5A) (Multiubiquitin chain-binding protein)	5	4	No	No	Yes	2 of 6	No	0	0	Chemical modification and capture of palmitoylated cysteines, Metabolic labeling of palmitate	0
P59017	B2L13_MOUSE	B2L13	Reviewed	Mus musculus	Bcl2l13, Mil1	Bcl-2-like protein 13 (Bcl2-L-13) (Bcl-rambo) (Protein Mil1)	1	3	No	No	Yes	2 of 6	No	0	0	Chemical modification and capture of palmitoylated cysteines, Metabolic labeling of palmitate	0
P10833	RRAS_MOUSE	RRAS	Reviewed	Mus musculus	Rras	Ras-related protein R-Ras (p23)	1	3	No	No	Yes	4 of 6	No	2	0	Chemical modification and capture of palmitoylated cysteines, Metabolic labeling of palmitate	0
P61205	ARF3_MOUSE	ARF3	Reviewed	Mus musculus	Arf3	ADP-ribosylation factor 3	1	1	No	No	Yes	2 of 6	No	0	0	Chemical modification and capture of palmitoylated cysteines, Metabolic labeling of palmitate	0
P13707	GPDA_MOUSE	GPDA	Reviewed	Mus musculus	Gpd1, Gdc-1, Gdc1, Kiaa4010	Glycerol-3-phosphate dehydrogenase [NAD(+)], cytoplasmic (GPD-C) (GPDH-C) (EC 1.1.1.8)	1	11	No	No	Yes	2 of 6	No	0	0	Chemical modification and capture of palmitoylated cysteines, Metabolic labeling of palmitate	0
Q62188	DPYL3_MOUSE	DPYL3	Reviewed	Mus musculus	Dpysl3, Drp3, Ulip	Dihydropyrimidinase-related protein 3 (DRP-3) (Unc-33-like phosphoprotein 1) (ULIP-1)	1	7	No	No	Yes	2 of 6	No	1	0	Chemical modification and capture of palmitoylated cysteines, Metabolic labeling of palmitate	0
Q9CR62	M2OM_MOUSE	M2OM	Reviewed	Mus musculus	Slc25a11	Mitochondrial 2-oxoglutarate/malate carrier protein (OGCP) (Solute carrier family 25 member 11)	1	3	No	No	Yes	3 of 6	No	0	0	Chemical modification and capture of palmitoylated cysteines, Metabolic labeling of palmitate	0
P00920	CAH2_MOUSE	CAH2	Reviewed	Mus musculus	Ca2, Car2	Carbonic anhydrase 2 (EC 4.2.1.1) (Carbonate dehydratase II) (Carbonic anhydrase II) (CA-II)	1	2	No	No	Yes	2 of 6	No	0	0	Chemical modification and capture of palmitoylated cysteines, Metabolic labeling of palmitate	0
P61161	ARP2_MOUSE	ARP2	Reviewed	Mus musculus	Actr2, Arp2	Actin-related protein 2 (Actin-like protein 2)	1	5	No	No	Yes	2 of 6	No	0	0	Chemical modification and capture of palmitoylated cysteines, Metabolic labeling of palmitate	0
P62908	RS3_MOUSE	RS3	Reviewed	Mus musculus	Rps3	40S ribosomal protein S3	1	3	No	No	Yes	2 of 6	No	1	0	Chemical modification and capture of palmitoylated cysteines, Metabolic labeling of palmitate	0
Q8VDJ3	VIGLN_MOUSE	VIGLN	Reviewed	Mus musculus	Hdlbp	Vigilin (High density lipoprotein-binding protein) (HDL-binding protein)	1	10	No	No	Yes	2 of 6	No	0	0	Chemical modification and capture of palmitoylated cysteines, Metabolic labeling of palmitate	0
P62196	PRS8_MOUSE	PRS8	Reviewed	Mus musculus	Psmc5, Sug1	26S protease regulatory subunit 8 (26S proteasome AAA-ATPase subunit RPT6) (Proteasome 26S subunit ATPase 5) (Proteasome subunit p45) (p45/SUG) (mSUG1)	1	3	No	No	Yes	2 of 6	No	0	0	Chemical modification and capture of palmitoylated cysteines, Metabolic labeling of palmitate	0
P06151	LDHA_MOUSE	LDHA	Reviewed	Mus musculus	Ldha, Ldh-1, Ldh1	L-lactate dehydrogenase A chain (LDH-A) (EC 1.1.1.27) (LDH muscle subunit) (LDH-M)	1	6	No	No	Yes	2 of 6	No	0	0	Chemical modification and capture of palmitoylated cysteines, Metabolic labeling of palmitate	0
O08807	PRDX4_MOUSE	PRDX4	Reviewed	Mus musculus	Prdx4	Peroxiredoxin-4 (EC 1.11.1.15) (Antioxidant enzyme AOE372) (Peroxiredoxin IV) (Prx-IV) (Thioredoxin peroxidase AO372) (Thioredoxin-dependent peroxide reductase A0372)	1	4	No	No	Yes	2 of 6	No	0	0	Chemical modification and capture of palmitoylated cysteines, Metabolic labeling of palmitate	0
O55029	COPB2_MOUSE	COPB2	Reviewed	Mus musculus	Copb2	Coatomer subunit beta' (Beta'-coat protein) (Beta'-COP) (p102)	1	15	No	No	Yes	2 of 6	No	1	0	Chemical modification and capture of palmitoylated cysteines, Metabolic labeling of palmitate	0
O89079	COPE_MOUSE	COPE	Reviewed	Mus musculus	Cope, Cope1	Coatomer subunit epsilon (Epsilon-coat protein) (Epsilon-COP)	1	4	No	No	Yes	2 of 6	No	0	0	Chemical modification and capture of palmitoylated cysteines, Metabolic labeling of palmitate	0

## Sheet: Human String networks 0.9
#node1	node2	node1_string_id	node2_string_id	node1_external_id	node2_external_id	neighborhood	fusion	cooccurence	homology	coexpression	experimental	knowledge	textmining	combined_score
XRCC5	DHX9	1857983	1854615	ENSP00000375977	ENSP00000356520	0	0	0	0	0	0.912	0	0	0.911
RPL18	RPS27A	1862361	1846244	ENSP00000447001	ENSP00000272317	0	0	0	0	0	0.93	0.9	0	0.992
OPRM1	GNAO1	1859815	1845159	ENSP00000394624	ENSP00000262493	0	0	0	0	0	0.582	0.9	0	0.955
RPS27A	ADAM10	1846244	1844789	ENSP00000272317	ENSP00000260408	0	0	0	0	0	0	0.9	0	0.9
CDC42	RPS27A	1849707	1846244	ENSP00000314458	ENSP00000272317	0	0	0	0	0	0.101	0.9	0	0.904
RPL23	RPL3	1858184	1852999	ENSP00000377865	ENSP00000346001	0	0	0	0	0	0.997	0.9	0	0.999
GNAS	CCR5	1855402	1847342	ENSP00000360141	ENSP00000292303	0	0	0	0	0	0	0.9	0	0.9
YWHAB	YWHAE	1848151	1845524	ENSP00000300161	ENSP00000264335	0	0	0	0.972	0	0.84	0.9	0	0.982
RPS3	TUFM	1861952	1850450	ENSP00000433821	ENSP00000322439	0	0	0	0	0	0.91	0	0	0.91
TUBB4B	CCT2	1852441	1848044	ENSP00000341289	ENSP00000299300	0	0	0	0	0	0.1	0.9	0	0.903
PDIA3	CANX	1848170	1843868	ENSP00000300289	ENSP00000247461	0	0	0	0	0	0.914	0.9	0	0.99
UBE2L3	UBA1	1852793	1852107	ENSP00000344259	ENSP00000338413	0	0	0	0	0	0.959	0	0	0.959
RPS6	RPL5	1857216	1855221	ENSP00000369757	ENSP00000359345	0	0	0	0	0	0.853	0.9	0	0.984
TBXA2R	PTGIR	1859713	1847278	ENSP00000393333	ENSP00000291294	0	0	0	0.724	0	0.917	0	0	0.917
RPL7	EIF4A3	1852251	1846086	ENSP00000339795	ENSP00000269349	0	0	0	0	0	0.654	0.9	0	0.963
WDR1	SOD1	1861716	1846132	ENSP00000427687	ENSP00000270142	0	0	0	0	0	0	0.9	0	0.9
ACTN1	ACTN4	1858193	1844152	ENSP00000377941	ENSP00000252699	0	0	0	0.986	0	0.998	0.9	0	0.999
RPLP0	SEC61B	1852166	1842987	ENSP00000339027	ENSP00000223641	0	0	0	0	0	0	0.9	0	0.9
RGS7	CCR5	1854398	1847342	ENSP00000355523	ENSP00000292303	0	0	0	0	0	0	0.9	0	0.9
RPS3	GNB2L1	1861952	1861691	ENSP00000433821	ENSP00000426909	0	0	0	0	0	0.997	0	0	0.997
RPS3A	RPLP0	1853009	1852166	ENSP00000346050	ENSP00000339027	0	0	0	0	0	0.937	0.9	0	0.993
MAPK10	RAC1	1853804	1853302	ENSP00000352157	ENSP00000348461	0	0	0	0	0	0.313	0.9	0	0.926
EFTUD2	SNRNP200	1859618	1849929	ENSP00000392094	ENSP00000317123	0	0	0	0	0	0.999	0.9	0	0.999
GNAI3	APP	1855121	1846936	ENSP00000358867	ENSP00000284981	0	0	0	0	0	0	0.9	0	0.9
RPS6	EIF4A3	1857216	1846086	ENSP00000369757	ENSP00000269349	0	0	0	0	0	0.601	0.9	0	0.957
GNB1	BDKRB2	1856899	1848988	ENSP00000367869	ENSP00000307713	0	0	0	0	0	0	0.9	0	0.9
GNB1	S1PR1	1856899	1848727	ENSP00000367869	ENSP00000305416	0	0	0	0	0	0	0.9	0	0.9
RPS2	RPS5	1852518	1842374	ENSP00000341885	ENSP00000196551	0	0	0	0	0	0.999	0.9	0	0.999
PPP1CC	PPP1CB	1851808	1847679	ENSP00000335084	ENSP00000296122	0	0	0	0.987	0	0.615	0.9	0	0.958
DHX9	U2AF1	1854615	1847292	ENSP00000356520	ENSP00000291552	0	0	0	0	0	0.599	0.9	0	0.957
HNRNPK	PCBP2	1856467	1853847	ENSP00000365439	ENSP00000352438	0	0	0	0.757	0	0.57	0.9	0	0.954
RPLP0	RPS5	1852166	1842374	ENSP00000339027	ENSP00000196551	0	0	0	0	0	0.977	0.9	0	0.997
RPL23	RPS12	1858184	1843234	ENSP00000377865	ENSP00000230050	0	0	0	0	0	0.951	0.9	0	0.994
RPL18	RPL12	1862361	1854209	ENSP00000447001	ENSP00000354739	0	0	0	0	0	0.998	0.9	0	0.999
YWHAZ	YWHAQ	1849183	1843478	ENSP00000309503	ENSP00000238081	0	0	0	0.984	0	0.673	0.9	0	0.965
RGS19	GNA15	1851557	1845252	ENSP00000333194	ENSP00000262958	0	0	0	0	0	0.149	0.9	0	0.909
RPLP0	EEF1A1	1852166	1851211	ENSP00000339027	ENSP00000330054	0	0	0	0	0	0.521	0.9	0	0.948
GNAI3	S1PR1	1855121	1848727	ENSP00000358867	ENSP00000305416	0	0	0	0	0	0.576	0.9	0	0.955
TUBB4B	TUBA1B	1852441	1851928	ENSP00000341289	ENSP00000336799	0	0	0	0.919	0	0.935	0.9	0	0.993
VAMP2	SYT1	1849692	1844863	ENSP00000314214	ENSP00000261205	0	0	0	0	0	0.586	0.9	0	0.955
GNB2L1	RPS11	1861691	1846167	ENSP00000426909	ENSP00000270625	0	0	0	0	0	0.988	0	0	0.988
HSP90AA1	RPS27A	1851814	1846244	ENSP00000335153	ENSP00000272317	0	0	0	0	0	0.298	0.9	0	0.925
OPRM1	S1PR1	1859815	1848727	ENSP00000394624	ENSP00000305416	0	0	0	0.63	0	0	0.9	0	0.9
PCNA	ESR1	1856984	1842435	ENSP00000368438	ENSP00000206249	0	0	0	0	0	0.108	0.9	0	0.904
RPL23	RPS23	1858184	1847772	ENSP00000377865	ENSP00000296674	0	0	0	0	0	0.896	0.9	0	0.988
YWHAG	YWHAE	1848830	1845524	ENSP00000306330	ENSP00000264335	0	0	0	0.969	0	0.851	0.9	0	0.984
FYN	HSP90AA1	1853081	1851814	ENSP00000346671	ENSP00000335153	0	0	0	0	0	0.657	0.9	0	0.963
CCT3	CCT6A	1847605	1846449	ENSP00000295688	ENSP00000275603	0	0	0	0.822	0	0.998	0.9	0	0.999
HSPA8	ESR1	1843112	1842435	ENSP00000227378	ENSP00000206249	0	0	0	0	0	0.947	0	0	0.946
EDNRB	GNA14	1856642	1856528	ENSP00000366416	ENSP00000365807	0	0	0	0	0	0.073	0.9	0	0.901
DNAJC5	HSPA8	1854078	1843112	ENSP00000354111	ENSP00000227378	0	0	0	0	0	0.235	0.9	0	0.918
HNRNPA1	PCBP1	1852510	1848744	ENSP00000341826	ENSP00000305556	0	0	0	0	0	0.221	0.9	0	0.916
FYN	CD36	1853081	1849038	ENSP00000346671	ENSP00000308165	0	0	0	0	0	0.808	0.9	0	0.979
RPL11	RPS12	1856140	1843234	ENSP00000363676	ENSP00000230050	0	0	0	0	0	0.952	0.9	0	0.994
FYN	CDC42	1853081	1849707	ENSP00000346671	ENSP00000314458	0	0	0	0	0	0.113	0.9	0	0.905
EEF1G	EEF1A1	1851407	1851211	ENSP00000331901	ENSP00000330054	0	0	0	0	0	0.893	0.9	0	0.988
HRAS	GNAO1	1849235	1845159	ENSP00000309845	ENSP00000262493	0	0	0	0	0	0.214	0.9	0	0.916
PKM	LDHB	1850212	1843197	ENSP00000320171	ENSP00000229319	0	0	0	0	0	0.219	0.9	0	0.916
PSMD2	RPS27A	1849263	1846244	ENSP00000310129	ENSP00000272317	0	0	0	0	0	0.361	0.9	0	0.931
HSP90AA1	HSPA8	1851814	1843112	ENSP00000335153	ENSP00000227378	0	0	0	0	0	0.986	0.9	0	0.998
RPS8	RPS4X	1858412	1855955	ENSP00000379888	ENSP00000362744	0	0	0	0	0	0.999	0.9	0	0.999
RPL12	RPS27A	1854209	1846244	ENSP00000354739	ENSP00000272317	0	0	0	0	0	0.209	0.9	0	0.915
YWHAB	KRAS	1848151	1844404	ENSP00000300161	ENSP00000256078	0	0	0	0	0	0.311	0.9	0	0.926
S1PR1	SSTR5	1848727	1847454	ENSP00000305416	ENSP00000293897	0	0	0	0.64	0	0	0.9	0	0.9
CCT2	CCT7	1848044	1844568	ENSP00000299300	ENSP00000258091	0	0	0	0.852	0	0.996	0.9	0	0.999
LCK	KRAS	1852042	1844404	ENSP00000337825	ENSP00000256078	0	0	0	0	0	0.113	0.9	0	0.905
VCP	CFTR	1853766	1842118	ENSP00000351777	ENSP00000003084	0	0	0	0	0	0.983	0	0	0.983
GNAS	PTGIR	1855402	1847278	ENSP00000360141	ENSP00000291294	0	0	0	0	0	0.983	0.9	0	0.998
HSP90AA1	YWHAG	1851814	1848830	ENSP00000335153	ENSP00000306330	0	0	0	0	0	0.084	0.9	0	0.902
RPL7	RPS23	1852251	1847772	ENSP00000339795	ENSP00000296674	0	0	0	0	0	0.902	0.9	0	0.989
GNB1	ARHGEF25	1856899	1851862	ENSP00000367869	ENSP00000335560	0	0	0	0	0	0	0.9	0	0.9
RPS3A	RPS16	1853009	1844060	ENSP00000346050	ENSP00000251453	0	0	0	0	0	0.999	0.9	0	0.999
GNAI1	RGS19	1852652	1851557	ENSP00000343027	ENSP00000333194	0	0	0	0	0	0.834	0.9	0	0.982
PSMD1	PSMB1	1849179	1845087	ENSP00000309474	ENSP00000262193	0	0	0	0	0	0.995	0.9	0	0.999
GNA14	ESR2	1856528	1852756	ENSP00000365807	ENSP00000343925	0	0	0	0	0	0	0.9	0	0.9
RPS3	RPS12	1861952	1843234	ENSP00000433821	ENSP00000230050	0	0	0	0	0	0.999	0.9	0	0.999
YES1	HRAS	1850671	1849235	ENSP00000324740	ENSP00000309845	0	0	0	0	0	0.36	0.9	0	0.931
PSMC3	RPS27A	1847998	1846244	ENSP00000298852	ENSP00000272317	0	0	0	0	0	0.258	0.9	0	0.92
PSMD2	PSMC3	1849263	1847998	ENSP00000310129	ENSP00000298852	0	0	0	0	0	0.999	0.9	0	0.999
EEF1A1	RPS27A	1851211	1846244	ENSP00000330054	ENSP00000272317	0	0	0	0	0	0.15	0.9	0	0.909
NRAS	FYN	1855051	1853081	ENSP00000358548	ENSP00000346671	0	0	0	0	0	0.36	0.9	0	0.931
GNB1	ADRB2	1856899	1848724	ENSP00000367869	ENSP00000305372	0	0	0	0	0	0.547	0.9	0	0.951
RPL3	RPS12	1852999	1843234	ENSP00000346001	ENSP00000230050	0	0	0	0	0	0.363	0.9	0	0.932
PCNA	DHX9	1856984	1854615	ENSP00000368438	ENSP00000356520	0	0	0	0	0	0.914	0	0	0.913
TCP1	CCT3	1849952	1847605	ENSP00000317334	ENSP00000295688	0	0	0	0.836	0	0.999	0.9	0	0.999
RPL18	RPS3A	1862361	1853009	ENSP00000447001	ENSP00000346050	0	0	0	0	0	0.929	0.9	0	0.992
RPS11	RPS12	1846167	1843234	ENSP00000270625	ENSP00000230050	0	0	0	0	0	0.999	0.9	0	0.999
PCBP2	HNRNPA2B1	1853847	1853084	ENSP00000352438	ENSP00000346694	0	0	0	0	0	0.221	0.9	0	0.916
RGS19	ADORA1	1851557	1849083	ENSP00000333194	ENSP00000308549	0	0	0	0	0	0	0.9	0	0.9
RPL7	EEF2	1852251	1849021	ENSP00000339795	ENSP00000307940	0	0	0	0	0	0.766	0.9	0	0.975
RGS19	SSTR5	1851557	1847454	ENSP00000333194	ENSP00000293897	0	0	0	0	0	0	0.9	0	0.9
RPS3	RPS23	1861952	1847772	ENSP00000433821	ENSP00000296674	0	0	0	0	0	0.999	0.9	0	0.999
NOS3	GNAO1	1847875	1845159	ENSP00000297494	ENSP00000262493	0	0	0	0	0	0	0.9	0	0.9
RPS6	RPL12	1857216	1854209	ENSP00000369757	ENSP00000354739	0	0	0	0	0	0.929	0.9	0	0.992
MAPK10	SORT1	1853804	1844454	ENSP00000352157	ENSP00000256637	0	0	0	0	0	0	0.9	0	0.9
VDAC2	VDAC1	1855706	1845725	ENSP00000361635	ENSP00000265333	0	0	0	0.983	0	0.904	0	0	0.903
RAC1	PLD1	1853302	1852623	ENSP00000348461	ENSP00000342793	0	0	0	0	0	0.656	0.9	0	0.963
ACTB	CCT6A	1853523	1846449	ENSP00000349960	ENSP00000275603	0	0	0	0	0	0.098	0.9	0	0.903
HTT	RPS27A	1853139	1846244	ENSP00000347184	ENSP00000272317	0	0	0	0	0	0.96	0	0	0.96
WDR1	RHOU	1861716	1854431	ENSP00000427687	ENSP00000355652	0	0	0	0	0	0	0.9	0	0.9
RGS7	BDKRB2	1854398	1848988	ENSP00000355523	ENSP00000307713	0	0	0	0	0	0	0.9	0	0.9
RPL23	RPLP0	1858184	1852166	ENSP00000377865	ENSP00000339027	0	0	0	0	0	0.994	0.9	0	0.999
CCT4	TUBB4B	1858199	1852441	ENSP00000377958	ENSP00000341289	0	0	0	0	0	0.1	0.9	0	0.903
AKAP5	DLG4	1849799	1847440	ENSP00000315615	ENSP00000293813	0	0	0	0	0	0.576	0.9	0	0.954
PSMD1	ESR1	1849179	1842435	ENSP00000309474	ENSP00000206249	0	0	0	0	0	0.96	0	0	0.96
RGS7	APP	1854398	1846936	ENSP00000355523	ENSP00000284981	0	0	0	0	0	0	0.9	0	0.9
RAC1	VAMP2	1853302	1849692	ENSP00000348461	ENSP00000314214	0	0	0	0	0	0.149	0.9	0	0.909
PSMB1	SEC61B	1845087	1842987	ENSP00000262193	ENSP00000223641	0	0	0	0	0	0	0.9	0	0.9
NRAS	RAC1	1855051	1853302	ENSP00000358548	ENSP00000348461	0	0	0	0.715	0	0.241	0.9	0	0.918
PCBP2	HNRNPD	1853847	1849608	ENSP00000352438	ENSP00000313199	0	0	0	0	0	0.839	0.9	0	0.982
PSMA5	PSMA6	1846187	1844920	ENSP00000271308	ENSP00000261479	0	0	0	0.813	0	0.999	0.9	0	0.999
GNB1	PTGIR	1856899	1847278	ENSP00000367869	ENSP00000291294	0	0	0	0	0	0	0.9	0	0.9
RPL13	RPS27A	1849017	1846244	ENSP00000307889	ENSP00000272317	0	0	0	0	0	0.348	0.9	0	0.93
ACTB	PPP1CB	1853523	1847679	ENSP00000349960	ENSP00000296122	0	0	0	0	0	0.097	0.9	0	0.903
CAP1	CFL1	1855757	1849206	ENSP00000361878	ENSP00000309629	0	0	0	0	0	0.836	0.9	0	0.982
EIF4A1	EIF2S1	1847443	1844427	ENSP00000293831	ENSP00000256383	0	0	0	0	0	0.135	0.9	0	0.907
RPL23	RPL7	1858184	1852251	ENSP00000377865	ENSP00000339795	0	0	0	0	0	0.998	0.9	0	0.999
GNB2L1	RPS5	1861691	1842374	ENSP00000426909	ENSP00000196551	0	0	0	0	0	0.997	0	0	0.997
BDKRB2	NOS3	1848988	1847875	ENSP00000307713	ENSP00000297494	0	0	0	0	0	0.576	0.9	0	0.954
HNRNPA1	HNRNPF	1852510	1852109	ENSP00000341826	ENSP00000338477	0	0	0	0	0	0.477	0.9	0	0.944
GNB1	CDC42	1856899	1849707	ENSP00000367869	ENSP00000314458	0	0	0	0	0	0.149	0.9	0	0.909
RPL13	RPS16	1849017	1844060	ENSP00000307889	ENSP00000251453	0	0	0	0	0	0.929	0.9	0	0.992
RPL11	RPL12	1856140	1854209	ENSP00000363676	ENSP00000354739	0	0	0	0	0	0.998	0.9	0	0.999
HNRNPK	RHOU	1856467	1854431	ENSP00000365439	ENSP00000355652	0	0	0	0	0	0	0.9	0	0.9
HSP90AB1	ATP5A1	1850780	1846765	ENSP00000325875	ENSP00000282050	0	0	0	0	0	0.968	0	0	0.968
YWHAZ	YWHAB	1849183	1848151	ENSP00000309503	ENSP00000300161	0	0	0	0.986	0	0.416	0.9	0	0.937
NRAS	YWHAQ	1855051	1843478	ENSP00000358548	ENSP00000238081	0	0	0	0	0	0.224	0.9	0	0.917
RPS2	EEF2	1852518	1849021	ENSP00000341885	ENSP00000307940	0	0	0	0	0	0.99	0.9	0	0.998
SNAP23	VAMP3	1843971	1842224	ENSP00000249647	ENSP00000054666	0	0	0	0	0	0.974	0.8	0	0.994
RAB8A	YWHAE	1848223	1845524	ENSP00000300935	ENSP00000264335	0	0	0	0	0	0.177	0.9	0	0.914
RPL3	RPS5	1852999	1842374	ENSP00000346001	ENSP00000196551	0	0	0	0	0	0.561	0.9	0	0.953
ACTB	ARPC3	1853523	1843162	ENSP00000349960	ENSP00000228825	0	0	0	0	0	0.357	0.9	0	0.931
RPL3	EIF4A1	1852999	1847443	ENSP00000346001	ENSP00000293831	0	0	0	0	0	0.11	0.9	0	0.905
TUBB4B	HSP90AA1	1852441	1851814	ENSP00000341289	ENSP00000335153	0	0	0	0	0	0.353	0.9	0	0.93
PLD1	CDC42	1852623	1849707	ENSP00000342793	ENSP00000314458	0	0	0	0	0	0.656	0.9	0	0.963
LDHA	LDHB	1862289	1843197	ENSP00000445175	ENSP00000229319	0	0	0	0.983	0	0.917	0	0	0.917
PCNA	PARP1	1856984	1854450	ENSP00000368438	ENSP00000355759	0	0	0	0	0	0.982	0	0	0.982
RPS8	RPS6	1858412	1857216	ENSP00000379888	ENSP00000369757	0	0	0	0	0	0.999	0.9	0	0.999
RPL3	RPS23	1852999	1847772	ENSP00000346001	ENSP00000296674	0	0	0	0	0	0.898	0.9	0	0.989
CCT4	ACTB	1858199	1853523	ENSP00000377958	ENSP00000349960	0	0	0	0	0	0.711	0.9	0	0.969
GNB2L1	AR	1861691	1856164	ENSP00000426909	ENSP00000363822	0	0	0	0	0	0.576	0.9	0	0.954
GNAI1	ESR1	1852652	1842435	ENSP00000343027	ENSP00000206249	0	0	0	0	0	0.807	0.9	0	0.979
AR	PRDX1	1856164	1845208	ENSP00000363822	ENSP00000262746	0	0	0	0	0	0.576	0.9	0	0.954
RAC2	ARHGDIB	1843949	1843176	ENSP00000249071	ENSP00000228945	0	0	0	0	0	0.979	0.9	0	0.997
RPLP0	RPL13	1852166	1849017	ENSP00000339027	ENSP00000307889	0	0	0	0	0	0.997	0.9	0	0.999
U2AF1	HNRNPU	1847292	1846836	ENSP00000291552	ENSP00000283179	0	0	0	0	0	0.634	0.9	0	0.96
HNRNPC	PCBP1	1850172	1848744	ENSP00000319690	ENSP00000305556	0	0	0	0	0	0.221	0.9	0	0.916
RPS27A	RPS5	1846244	1842374	ENSP00000272317	ENSP00000196551	0	0	0	0	0	0.998	0.9	0	0.999
RPL5	EIF4A1	1855221	1847443	ENSP00000359345	ENSP00000293831	0	0	0	0	0	0.213	0.9	0	0.916
RPS2	RPS12	1852518	1843234	ENSP00000341885	ENSP00000230050	0	0	0	0	0	0.999	0.9	0	0.999
RPS27A	PSMB1	1846244	1845087	ENSP00000272317	ENSP00000262193	0	0	0	0	0	0.167	0.9	0	0.911
SND1	RPN1	1853089	1847700	ENSP00000346762	ENSP00000296255	0	0	0	0	0	0.906	0	0	0.905
RPL23	PPP2R1A	1858184	1850680	ENSP00000377865	ENSP00000324804	0	0	0	0	0	0	0.9	0	0.9
RPL5	EIF4A3	1855221	1846086	ENSP00000359345	ENSP00000269349	0	0	0	0	0	0.213	0.9	0	0.916
ZYX	ACTN4	1850641	1844152	ENSP00000324422	ENSP00000252699	0	0	0	0	0	0.209	0.9	0	0.915
RPL23	RPS27A	1858184	1846244	ENSP00000377865	ENSP00000272317	0	0	0	0	0	0.927	0.9	0	0.992
GNAS	GNAQ	1855402	1847018	ENSP00000360141	ENSP00000286548	0	0	0	0.89	0	0.644	0.9	0	0.962
IARS	KARS	1856347	1850738	ENSP00000364794	ENSP00000325448	0	0	0	0	0	0.968	0.9	0	0.996
RPS4X	RPS27A	1855955	1846244	ENSP00000362744	ENSP00000272317	0	0	0	0	0	0.996	0.9	0	0.999
ACTB	CCT3	1853523	1847605	ENSP00000349960	ENSP00000295688	0	0	0	0	0	0.331	0.9	0	0.928
DHX9	PCBP1	1854615	1848744	ENSP00000356520	ENSP00000305556	0	0	0	0	0	0.073	0.9	0	0.901
RPL12	RPLP0	1854209	1852166	ENSP00000354739	ENSP00000339027	0	0	0	0	0	0.993	0.9	0	0.999
GNAI1	CDC42	1852652	1849707	ENSP00000343027	ENSP00000314458	0	0	0	0	0	0.13	0.9	0	0.907
PTBP1	HNRNPA2B1	1853438	1853084	ENSP00000349428	ENSP00000346694	0	0	0	0	0	0.947	0.9	0	0.994
LCK	HRAS	1852042	1849235	ENSP00000337825	ENSP00000309845	0	0	0	0	0	0.113	0.9	0	0.905
GNB2L1	HRAS	1861691	1849235	ENSP00000426909	ENSP00000309845	0	0	0	0	0	0.098	0.9	0	0.903
CCT4	CCT7	1858199	1844568	ENSP00000377958	ENSP00000258091	0	0	0	0.856	0	0.998	0.9	0	0.999
GNB1	GNA15	1856899	1845252	ENSP00000367869	ENSP00000262958	0	0	0	0	0	0.324	0.9	0	0.927
GNAI1	ADORA1	1852652	1849083	ENSP00000343027	ENSP00000308549	0	0	0	0	0	0.078	0.9	0	0.901
RPL23	RPS4X	1858184	1855955	ENSP00000377865	ENSP00000362744	0	0	0	0	0	0.9	0.9	0	0.989
GNAI3	RGS19	1855121	1851557	ENSP00000358867	ENSP00000333194	0	0	0	0	0	0.966	0.9	0	0.996
RPS4X	RPS12	1855955	1843234	ENSP00000362744	ENSP00000230050	0	0	0	0	0	0.999	0.9	0	0.999
RPLP0	EIF4A3	1852166	1846086	ENSP00000339027	ENSP00000269349	0	0	0	0	0	0.103	0.9	0	0.904
BAX	VDAC1	1847402	1845725	ENSP00000293288	ENSP00000265333	0	0	0	0	0	0.912	0	0	0.911
HLA-B	IFITM3	1860141	1858761	ENSP00000399168	ENSP00000382707	0	0	0	0	0	0	0.9	0	0.9
RPN1	RPS12	1847700	1843234	ENSP00000296255	ENSP00000230050	0	0	0	0	0	0	0.9	0	0.9
RPLP0	RPS11	1852166	1846167	ENSP00000339027	ENSP00000270625	0	0	0	0	0	0.909	0.9	0	0.99
RPL18	EEF2	1862361	1849021	ENSP00000447001	ENSP00000307940	0	0	0	0	0	0.758	0.9	0	0.974
MCM7	MCM6	1848945	1845487	ENSP00000307288	ENSP00000264156	0	0	0	0.804	0	0.999	0.9	0	0.999
CDC42	RAC2	1849707	1843949	ENSP00000314458	ENSP00000249071	0	0	0	0.977	0	0.582	0.9	0	0.955
RPL5	RPS16	1855221	1844060	ENSP00000359345	ENSP00000251453	0	0	0	0	0	0.78	0.9	0	0.976
GNB2L1	RPS2	1861691	1852518	ENSP00000426909	ENSP00000341885	0	0	0	0	0	0.994	0	0	0.994
RPL12	RPL3	1854209	1852999	ENSP00000354739	ENSP00000346001	0	0	0	0	0	0.997	0.9	0	0.999
RPL11	EIF4A3	1856140	1846086	ENSP00000363676	ENSP00000269349	0	0	0	0	0	0.109	0.9	0	0.904
RPS6	EEF2	1857216	1849021	ENSP00000369757	ENSP00000307940	0	0	0	0	0	0.981	0.9	0	0.997
HSP90AA1	PTGES3	1851814	1845046	ENSP00000335153	ENSP00000262033	0	0	0	0	0	0.999	0.9	0	0.999
RPL18	RPS16	1862361	1844060	ENSP00000447001	ENSP00000251453	0	0	0	0	0	0.926	0.9	0	0.992
GNAI1	CCR5	1852652	1847342	ENSP00000343027	ENSP00000292303	0	0	0	0	0	0.576	0.9	0	0.956
RPS27A	RPS16	1846244	1844060	ENSP00000272317	ENSP00000251453	0	0	0	0	0	0.999	0.9	0	0.999
HNRNPK	HNRNPD	1856467	1849608	ENSP00000365439	ENSP00000313199	0	0	0	0	0	0.702	0.9	0	0.968
RPS3	RPS11	1861952	1846167	ENSP00000433821	ENSP00000270625	0	0	0	0	0	0.999	0.9	0	0.999
RPS4X	RPS16	1855955	1844060	ENSP00000362744	ENSP00000251453	0	0	0	0	0	0.999	0.9	0	0.999
RPL7	RPL13	1852251	1849017	ENSP00000339795	ENSP00000307889	0	0	0	0	0	0.998	0.9	0	0.999
PCNA	MCM7	1856984	1848945	ENSP00000368438	ENSP00000307288	0	0	0	0	0	0.929	0	0	0.929
ACTB	TUBB4B	1853523	1852441	ENSP00000349960	ENSP00000341289	0	0	0	0	0	0.149	0.9	0	0.909
PSMA5	PSMB3	1846187	1843022	ENSP00000271308	ENSP00000225426	0	0	0	0	0	0.997	0.9	0	0.999
ERBB2IP	RPS27A	1857307	1846244	ENSP00000370330	ENSP00000272317	0	0	0	0	0	0.102	0.9	0	0.906
NRAS	LCK	1855051	1852042	ENSP00000358548	ENSP00000337825	0	0	0	0	0	0.113	0.9	0	0.905
GNAI3	RGS10	1855121	1854951	ENSP00000358867	ENSP00000358099	0	0	0	0	0	0.982	0.9	0	0.998
CCT8	CCT7	1847035	1844568	ENSP00000286788	ENSP00000258091	0	0	0	0.752	0	0.999	0.9	0	0.999
EIF4A3	RPS12	1846086	1843234	ENSP00000269349	ENSP00000230050	0	0	0	0	0	0.097	0.9	0	0.903
EDNRB	GNAQ	1856642	1847018	ENSP00000366416	ENSP00000286548	0	0	0	0	0	0.073	0.9	0	0.901
PCBP2	PCBP1	1853847	1848744	ENSP00000352438	ENSP00000305556	0	0	0	0.985	0	0.255	0.9	0	0.92
TUBB4B	CCT3	1852441	1847605	ENSP00000341289	ENSP00000295688	0	0	0	0	0	0.331	0.9	0	0.928
PSMD2	HSPA8	1849263	1843112	ENSP00000310129	ENSP00000227378	0	0	0	0	0	0.271	0.9	0	0.922
NRAS	YES1	1855051	1850671	ENSP00000358548	ENSP00000324740	0	0	0	0	0	0.36	0.9	0	0.931
RPL18	EEF1A1	1862361	1851211	ENSP00000447001	ENSP00000330054	0	0	0	0	0	0.634	0.9	0	0.96
RPL11	RPL3	1856140	1852999	ENSP00000363676	ENSP00000346001	0	0	0	0	0	0.997	0.9	0	0.999
RPS6	RPL11	1857216	1856140	ENSP00000369757	ENSP00000363676	0	0	0	0	0	0.935	0.9	0	0.993
RPL23	RPS3A	1858184	1853009	ENSP00000377865	ENSP00000346050	0	0	0	0	0	0.9	0.9	0	0.989
RPS16	RPS5	1844060	1842374	ENSP00000251453	ENSP00000196551	0	0	0	0	0	0.999	0.9	0	0.999
RPL18	RPS8	1862361	1858412	ENSP00000447001	ENSP00000379888	0	0	0	0	0	0.9	0.9	0	0.989
ALDOA	ALDOC	1851945	1843081	ENSP00000336927	ENSP00000226253	0	0	0	0.985	0	0.907	0.8	0	0.98
RPS3	RPL5	1861952	1855221	ENSP00000433821	ENSP00000359345	0	0	0	0	0	0.863	0.9	0	0.985
RPS8	RPL11	1858412	1856140	ENSP00000379888	ENSP00000363676	0	0	0	0	0	0.926	0.9	0	0.992
RPS8	EIF3C	1858412	1851492	ENSP00000379888	ENSP00000332604	0	0	0	0	0	0.579	0.9	0	0.955
NRAS	YWHAE	1855051	1845524	ENSP00000358548	ENSP00000264335	0	0	0	0	0	0.311	0.9	0	0.926
STIP1	HSPA8	1848791	1843112	ENSP00000305958	ENSP00000227378	0	0	0	0	0	0.991	0	0	0.991
OPRM1	GNAI3	1859815	1855121	ENSP00000394624	ENSP00000358867	0	0	0	0	0	0.078	0.9	0	0.901
TUBB4B	YWHAG	1852441	1848830	ENSP00000341289	ENSP00000306330	0	0	0	0	0	0.078	0.9	0	0.901
SNRNP200	HNRNPU	1849929	1846836	ENSP00000317123	ENSP00000283179	0	0	0	0	0	0.618	0.9	0	0.959
GNAI1	GNAO1	1852652	1845159	ENSP00000343027	ENSP00000262493	0	0	0	0.979	0	0.567	0.9	0	0.953
STX12	SNAP25	1856019	1844344	ENSP00000363054	ENSP00000254976	0	0	0	0	0	0.725	0.9	0	0.97
RPLP0	PPP2R1A	1852166	1850680	ENSP00000339027	ENSP00000324804	0	0	0	0	0	0	0.9	0	0.9
RPS4X	RPL7	1855955	1852251	ENSP00000362744	ENSP00000339795	0	0	0	0	0	0.909	0.9	0	0.99
STOML2	ATP5A1	1853365	1846765	ENSP00000348886	ENSP00000282050	0	0	0	0	0	0.913	0	0	0.913
HRAS	YWHAQ	1849235	1843478	ENSP00000309845	ENSP00000238081	0	0	0	0	0	0.224	0.9	0	0.917
YWHAG	RAB8A	1848830	1848223	ENSP00000306330	ENSP00000300935	0	0	0	0	0	0.177	0.9	0	0.912
GNAI3	CDC42	1855121	1849707	ENSP00000358867	ENSP00000314458	0	0	0	0	0	0.13	0.9	0	0.907
EIF3C	RPS11	1851492	1846167	ENSP00000332604	ENSP00000270625	0	0	0	0	0	0.4	0.9	0	0.935
NRAS	YWHAB	1855051	1848151	ENSP00000358548	ENSP00000300161	0	0	0	0	0	0.311	0.9	0	0.926
ADORA1	BDKRB2	1849083	1848988	ENSP00000308549	ENSP00000307713	0	0	0	0	0	0	0.9	0	0.9
YWHAG	YWHAB	1848830	1848151	ENSP00000306330	ENSP00000300161	0	0	0	0.979	0	0.249	0.9	0	0.919
TRAF3IP3	CCT3	1854498	1847605	ENSP00000355991	ENSP00000295688	0	0	0	0	0	0.999	0	0	0.999
GNB1	GNAO1	1856899	1845159	ENSP00000367869	ENSP00000262493	0	0	0	0	0	0.384	0.9	0	0.934
ITGA6	CD151	1859218	1850611	ENSP00000386896	ENSP00000324101	0	0	0	0	0	0.576	0.9	0	0.954
GNA13	RHOG	1860237	1852220	ENSP00000400717	ENSP00000339467	0	0	0	0	0	0.13	0.9	0	0.907
BDKRB2	APP	1848988	1846936	ENSP00000307713	ENSP00000284981	0	0	0	0	0	0	0.9	0	0.9
GNB1	NTSR1	1856899	1855276	ENSP00000367869	ENSP00000359532	0	0	0	0	0	0	0.9	0	0.9
PCBP2	HNRNPL	1853847	1842831	ENSP00000352438	ENSP00000221419	0	0	0	0	0	0.912	0.9	0	0.99
RPS4X	RPS2	1855955	1852518	ENSP00000362744	ENSP00000341885	0	0	0	0	0	0.999	0.9	0	0.999
FYN	KRAS	1853081	1844404	ENSP00000346671	ENSP00000256078	0	0	0	0	0	0.36	0.9	0	0.931
STX12	VAMP2	1856019	1849692	ENSP00000363054	ENSP00000314214	0	0	0	0	0	0.353	0.9	0	0.93
YES1	FCER2	1850671	1845476	ENSP00000324740	ENSP00000264072	0	0	0	0	0	0.917	0	0	0.917
VAMP2	YWHAG	1849692	1848830	ENSP00000314214	ENSP00000306330	0	0	0	0	0	0	0.9	0	0.9
HNRNPK	HNRNPH1	1856467	1853404	ENSP00000365439	ENSP00000349168	0	0	0	0	0	0.422	0.9	0	0.938
AR	PA2G4	1856164	1848465	ENSP00000363822	ENSP00000302886	0	0	0	0	0	0.917	0	0	0.917
DHX9	HNRNPC	1854615	1850172	ENSP00000356520	ENSP00000319690	0	0	0	0	0	0.921	0.9	0	0.991
PDHB	LDHB	1848936	1843197	ENSP00000307241	ENSP00000229319	0	0	0	0	0	0.102	0.9	0	0.904
RPS3	RPL12	1861952	1854209	ENSP00000433821	ENSP00000354739	0	0	0	0	0	0.916	0.9	0	0.991
ACTN1	APP	1858193	1846936	ENSP00000377941	ENSP00000284981	0	0	0	0	0	0	0.9	0	0.9
RGS16	GNAI1	1854616	1852652	ENSP00000356529	ENSP00000343027	0	0	0	0	0	0.961	0	0	0.961
PSMA6	SEC61B	1844920	1842987	ENSP00000261479	ENSP00000223641	0	0	0	0	0	0	0.9	0	0.9
PSMB1	HSPA8	1845087	1843112	ENSP00000262193	ENSP00000227378	0	0	0	0	0	0.099	0.9	0	0.903
RPS3	EEF1A1	1861952	1851211	ENSP00000433821	ENSP00000330054	0	0	0	0	0	0.149	0.9	0	0.909
RPS3A	RPL7	1853009	1852251	ENSP00000346050	ENSP00000339795	0	0	0	0	0	0.917	0.9	0	0.991
RPS6	RPS12	1857216	1843234	ENSP00000369757	ENSP00000230050	0	0	0	0	0	0.999	0.9	0	0.999
GNB1	AR	1856899	1856164	ENSP00000367869	ENSP00000363822	0	0	0	0	0	0	0.9	0	0.9
RPL3	RPLP0	1852999	1852166	ENSP00000346001	ENSP00000339027	0	0	0	0	0	0.992	0.9	0	0.999
PSMD2	PSMB1	1849263	1845087	ENSP00000310129	ENSP00000262193	0	0	0	0	0	0.995	0.9	0	0.999
GNA13	GNB1	1860237	1856899	ENSP00000400717	ENSP00000367869	0	0	0	0	0	0.363	0.9	0	0.932
RPL3	RPL13	1852999	1849017	ENSP00000346001	ENSP00000307889	0	0	0	0	0	0.981	0.9	0	0.998
RPS2	RPS16	1852518	1844060	ENSP00000341885	ENSP00000251453	0	0	0	0	0	0.999	0.9	0	0.999
GNB2L1	RPS27A	1861691	1846244	ENSP00000426909	ENSP00000272317	0	0	0	0	0	0.988	0	0	0.988
RPL7	RPS11	1852251	1846167	ENSP00000339795	ENSP00000270625	0	0	0	0	0	0.919	0.9	0	0.991
RPL5	RPS12	1855221	1843234	ENSP00000359345	ENSP00000230050	0	0	0	0	0	0.929	0.9	0	0.992
GNA14	APP	1856528	1846936	ENSP00000365807	ENSP00000284981	0	0	0	0	0	0	0.9	0	0.9
EEF2	RPS5	1849021	1842374	ENSP00000307940	ENSP00000196551	0	0	0	0	0	0.994	0.9	0	0.999
YWHAZ	RAP1B	1849183	1844015	ENSP00000309503	ENSP00000250559	0	0	0	0	0	0.224	0.9	0	0.917
LNPEP	PSMB3	1843286	1843022	ENSP00000231368	ENSP00000225426	0	0	0	0	0	0	0.9	0	0.9
RGS19	GNA11	1851557	1842246	ENSP00000333194	ENSP00000078429	0	0	0	0	0	0.149	0.9	0	0.909
HSP90AB1	STIP1	1850780	1848791	ENSP00000325875	ENSP00000305958	0	0	0	0	0	0.992	0	0	0.992
YWHAB	ITGB4	1848151	1842390	ENSP00000300161	ENSP00000200181	0	0	0	0	0	0.57	0.9	0	0.955
RPN1	PSMB1	1847700	1845087	ENSP00000296255	ENSP00000262193	0	0	0	0	0	0	0.9	0	0.9
YWHAZ	YWHAG	1849183	1848830	ENSP00000309503	ENSP00000306330	0	0	0	0.979	0	0.62	0.9	0	0.959
RPS2	RPLP0	1852518	1852166	ENSP00000341885	ENSP00000339027	0	0	0	0	0	0.872	0.9	0	0.986
RPL12	RPS11	1854209	1846167	ENSP00000354739	ENSP00000270625	0	0	0	0	0	0.935	0.9	0	0.993
GNA13	RAC1	1860237	1853302	ENSP00000400717	ENSP00000348461	0	0	0	0	0	0.13	0.9	0	0.907
CD36	CD9	1849038	1842159	ENSP00000308165	ENSP00000009180	0	0	0	0	0	0.567	0.9	0	0.953
RPL11	RPS3A	1856140	1853009	ENSP00000363676	ENSP00000346050	0	0	0	0	0	0.936	0.9	0	0.993
RPS27A	LNPEP	1846244	1843286	ENSP00000272317	ENSP00000231368	0	0	0	0	0	0.11	0.9	0	0.907
S1PR1	GNAO1	1848727	1845159	ENSP00000305416	ENSP00000262493	0	0	0	0	0	0	0.9	0	0.9
GNAI3	CNR1	1855121	1855040	ENSP00000358867	ENSP00000358511	0	0	0	0	0	0.57	0.9	0	0.956
CNR1	RGS19	1855040	1851557	ENSP00000358511	ENSP00000333194	0	0	0	0	0	0	0.9	0	0.9
HSP90AA1	NCL	1851814	1850027	ENSP00000335153	ENSP00000318195	0	0	0	0	0	0.557	0.9	0	0.952
RPS3A	EEF2	1853009	1849021	ENSP00000346050	ENSP00000307940	0	0	0	0	0	0.98	0.9	0	0.997
DHX9	HNRNPA2B1	1854615	1853084	ENSP00000356520	ENSP00000346694	0	0	0	0	0	0.614	0.9	0	0.958
RPS3A	EEF1A1	1853009	1851211	ENSP00000346050	ENSP00000330054	0	0	0	0	0	0.631	0.9	0	0.96
HNRNPH1	HNRNPD	1853404	1849608	ENSP00000349168	ENSP00000313199	0	0	0	0	0	0.94	0.9	0	0.993
RPL23	EIF4A1	1858184	1847443	ENSP00000377865	ENSP00000293831	0	0	0	0	0	0.101	0.9	0	0.904
CCR5	GNAO1	1847342	1845159	ENSP00000292303	ENSP00000262493	0	0	0	0	0	0.576	0.8	0	0.913
PSMD2	PSMA6	1849263	1844920	ENSP00000310129	ENSP00000261479	0	0	0	0	0	0.986	0.9	0	0.998
RPL3	EEF2	1852999	1849021	ENSP00000346001	ENSP00000307940	0	0	0	0	0	0.601	0.9	0	0.957
RPL11	RPS2	1856140	1852518	ENSP00000363676	ENSP00000341885	0	0	0	0	0	0.95	0.9	0	0.994
PKM	PCBP1	1850212	1848744	ENSP00000320171	ENSP00000305556	0	0	0	0	0	0.926	0	0	0.925
ARHGEF25	CDC42	1851862	1849707	ENSP00000335560	ENSP00000314458	0	0	0	0	0	0.576	0.9	0	0.954
RAC1	RAB8A	1853302	1848223	ENSP00000348461	ENSP00000300935	0	0	0	0.733	0	0.475	0.9	0	0.943
HNRNPD	HNRNPU	1849608	1846836	ENSP00000313199	ENSP00000283179	0	0	0	0	0	0.703	0.9	0	0.968
RPL13	RPS5	1849017	1842374	ENSP00000307889	ENSP00000196551	0	0	0	0	0	0.619	0.9	0	0.959
GNB1	GNAI3	1856899	1855121	ENSP00000367869	ENSP00000358867	0	0	0	0	0	0.999	0.9	0	0.999
RPL23	EIF4A3	1858184	1846086	ENSP00000377865	ENSP00000269349	0	0	0	0	0	0.101	0.9	0	0.904
RPL11	RPS5	1856140	1842374	ENSP00000363676	ENSP00000196551	0	0	0	0	0	0.962	0.9	0	0.995
PLA2G4C	PAFAH2	1860196	1856086	ENSP00000400036	ENSP00000363400	0	0	0	0	0	0	0.9	0	0.9
YWHAE	SORT1	1845524	1844454	ENSP00000264335	ENSP00000256637	0	0	0	0	0	0	0.9	0	0.9
TUBA1B	CCT6A	1851928	1846449	ENSP00000336799	ENSP00000275603	0	0	0	0	0	0.644	0.9	0	0.962
NRAS	YWHAG	1855051	1848830	ENSP00000358548	ENSP00000306330	0	0	0	0	0	0.302	0.9	0	0.925
HNRNPF	HNRNPD	1852109	1849608	ENSP00000338477	ENSP00000313199	0	0	0	0	0	0.894	0.9	0	0.988
RPS8	RPS27A	1858412	1846244	ENSP00000379888	ENSP00000272317	0	0	0	0	0	0.999	0.9	0	0.999
RPS8	EEF1A1	1858412	1851211	ENSP00000379888	ENSP00000330054	0	0	0	0	0	0.633	0.9	0	0.96
RPL23	EEF2	1858184	1849021	ENSP00000377865	ENSP00000307940	0	0	0	0	0	0.819	0.9	0	0.98
RPS23	RPS5	1847772	1842374	ENSP00000296674	ENSP00000196551	0	0	0	0	0	0.999	0.9	0	0.999
CCT8	CCT6A	1847035	1846449	ENSP00000286788	ENSP00000275603	0	0	0	0.715	0	0.994	0.9	0	0.999
RGS4	BDKRB2	1859995	1848988	ENSP00000397181	ENSP00000307713	0	0	0	0	0	0	0.9	0	0.9
RHOB	ARHGDIB	1846239	1843176	ENSP00000272233	ENSP00000228945	0	0	0	0	0	0.579	0.9	0	0.955
HNRNPA2B1	HNRNPF	1853084	1852109	ENSP00000346694	ENSP00000338477	0	0	0	0	0	0.302	0.9	0	0.925
TUFM	RPS11	1850450	1846167	ENSP00000322439	ENSP00000270625	0	0	0	0	0	0.91	0	0	0.91
SNRNP200	SF3B3	1849929	1848773	ENSP00000317123	ENSP00000305790	0	0	0	0	0	0.82	0.9	0	0.98
DHX9	SF3B3	1854615	1848773	ENSP00000356520	ENSP00000305790	0	0	0	0	0	0.234	0.9	0	0.918
EEF1A1	EEF2	1851211	1849021	ENSP00000330054	ENSP00000307940	0	0	0	0.621	0	0.656	0.9	0	0.963
TUBB4B	TCP1	1852441	1849952	ENSP00000341289	ENSP00000317334	0	0	0	0	0	0.24	0.9	0	0.918
RPL13	RPS23	1849017	1847772	ENSP00000307889	ENSP00000296674	0	0	0	0	0	0.894	0.9	0	0.988
GNAI1	F2R	1852652	1850333	ENSP00000343027	ENSP00000321326	0	0	0	0	0	0	0.9	0	0.9
FYN	RRAS	1853081	1843834	ENSP00000346671	ENSP00000246792	0	0	0	0	0	0.219	0.9	0	0.916
RPL23	RPS16	1858184	1844060	ENSP00000377865	ENSP00000251453	0	0	0	0	0	0.899	0.9	0	0.989
PPIA	TAGLN2	1861418	1854730	ENSP00000419425	ENSP00000357075	0	0	0	0	0	0.973	0	0	0.973
ALDOA	ACTN4	1851945	1844152	ENSP00000336927	ENSP00000252699	0	0	0	0	0	0.111	0.9	0	0.905
ACTN1	ALDOA	1858193	1851945	ENSP00000377941	ENSP00000336927	0	0	0	0	0	0.111	0.9	0	0.905
RPS6	RPS2	1857216	1852518	ENSP00000369757	ENSP00000341885	0	0	0	0	0	0.999	0.9	0	0.999
GNB1	NOS3	1856899	1847875	ENSP00000367869	ENSP00000297494	0	0	0	0	0	0	0.9	0	0.9
RPS8	RPL23	1858412	1858184	ENSP00000379888	ENSP00000377865	0	0	0	0	0	0.894	0.9	0	0.988
GNAI3	F2R	1855121	1850333	ENSP00000358867	ENSP00000321326	0	0	0	0	0	0	0.9	0	0.9
RGS19	BDKRB2	1851557	1848988	ENSP00000333194	ENSP00000307713	0	0	0	0	0	0	0.9	0	0.9
HNRNPA1	HNRNPU	1852510	1846836	ENSP00000341826	ENSP00000283179	0	0	0	0	0	0.748	0.9	0	0.973
RPS3	RPS4X	1861952	1855955	ENSP00000433821	ENSP00000362744	0	0	0	0	0	0.999	0.9	0	0.999
RPL3	RPL7	1852999	1852251	ENSP00000346001	ENSP00000339795	0	0	0	0	0	0.997	0.9	0	0.999
GRK6	ADRB2	1861940	1848724	ENSP00000433511	ENSP00000305372	0	0	0	0	0	0.628	0.8	0	0.92
GNA14	F2RL1	1856528	1847773	ENSP00000365807	ENSP00000296677	0	0	0	0	0	0	0.9	0	0.9
GNB2L1	RPS6	1861691	1857216	ENSP00000426909	ENSP00000369757	0	0	0	0	0	0.994	0	0	0.994
EIF4A1	RPS12	1847443	1843234	ENSP00000293831	ENSP00000230050	0	0	0	0	0	0.097	0.9	0	0.903
HTT	DLG4	1853139	1847440	ENSP00000347184	ENSP00000293813	0	0	0	0	0	0.576	0.8	0	0.909
NTSR1	GNAQ	1855276	1847018	ENSP00000359532	ENSP00000286548	0	0	0	0	0	0.073	0.9	0	0.901
RPL23	RPL11	1858184	1856140	ENSP00000377865	ENSP00000363676	0	0	0	0	0	0.999	0.9	0	0.999
HNRNPH1	HNRNPA1	1853404	1852510	ENSP00000349168	ENSP00000341826	0	0	0	0	0	0.833	0.9	0	0.982
RHOG	ARHGDIB	1852220	1843176	ENSP00000339467	ENSP00000228945	0	0	0	0	0	0.36	0.9	0	0.931
GNB2L1	EEF2	1861691	1849021	ENSP00000426909	ENSP00000307940	0	0	0	0	0	0.953	0	0	0.953
PSMD2	PSMA5	1849263	1846187	ENSP00000310129	ENSP00000271308	0	0	0	0	0	0.989	0.9	0	0.998
EFTUD2	HNRNPC	1859618	1850172	ENSP00000392094	ENSP00000319690	0	0	0	0	0	0.668	0.9	0	0.964
RPL13	EIF4A1	1849017	1847443	ENSP00000307889	ENSP00000293831	0	0	0	0	0	0.102	0.9	0	0.904
RPS3A	RPS23	1853009	1847772	ENSP00000346050	ENSP00000296674	0	0	0	0	0	0.999	0.9	0	0.999
RAC1	LCK	1853302	1852042	ENSP00000348461	ENSP00000337825	0	0	0	0	0	0.113	0.9	0	0.905
PSMC3	LNPEP	1847998	1843286	ENSP00000298852	ENSP00000231368	0	0	0	0	0	0.149	0.9	0	0.911
RPS23	RPS16	1847772	1844060	ENSP00000296674	ENSP00000251453	0	0	0	0	0	0.999	0.9	0	0.999
HNRNPK	PCBP1	1856467	1848744	ENSP00000365439	ENSP00000305556	0	0	0	0.759	0	0.285	0.9	0	0.923
EEF1A1	RPS16	1851211	1844060	ENSP00000330054	ENSP00000251453	0	0	0	0	0	0.634	0.9	0	0.96
HNRNPK	SF3B3	1856467	1848773	ENSP00000365439	ENSP00000305790	0	0	0	0	0	0.815	0.9	0	0.98
GNAS	LHCGR	1855402	1847515	ENSP00000360141	ENSP00000294954	0	0	0	0	0	0.576	0.9	0	0.954
DHX9	SNRNP200	1854615	1849929	ENSP00000356520	ENSP00000317123	0	0	0	0	0	0.138	0.9	0	0.908
PSMD1	PSMB3	1849179	1843022	ENSP00000309474	ENSP00000225426	0	0	0	0	0	0.982	0.9	0	0.998
RPL18	RPL11	1862361	1856140	ENSP00000447001	ENSP00000363676	0	0	0	0	0	0.999	0.9	0	0.999
PSMC3	PSMB1	1847998	1845087	ENSP00000298852	ENSP00000262193	0	0	0	0	0	0.995	0.9	0	0.999
RPL11	RPLP0	1856140	1852166	ENSP00000363676	ENSP00000339027	0	0	0	0	0	0.994	0.9	0	0.999
RPS4X	RPS23	1855955	1847772	ENSP00000362744	ENSP00000296674	0	0	0	0	0	0.998	0.9	0	0.999
RPL23	RPS6	1858184	1857216	ENSP00000377865	ENSP00000369757	0	0	0	0	0	0.968	0.9	0	0.996
EEF2	RPS11	1849021	1846167	ENSP00000307940	ENSP00000270625	0	0	0	0	0	0.97	0.9	0	0.996
RPL5	RPLP0	1855221	1852166	ENSP00000359345	ENSP00000339027	0	0	0	0	0	0.988	0.9	0	0.998
PPP2R1A	RPS12	1850680	1843234	ENSP00000324804	ENSP00000230050	0	0	0	0	0	0	0.9	0	0.9
PPP2R1A	RPL13	1850680	1849017	ENSP00000324804	ENSP00000307889	0	0	0	0	0	0	0.9	0	0.9
VAMP2	YWHAB	1849692	1848151	ENSP00000314214	ENSP00000300161	0	0	0	0	0	0	0.9	0	0.9
PSMB1	PSMA6	1845087	1844920	ENSP00000262193	ENSP00000261479	0	0	0	0	0	0.999	0.9	0	0.999
HSP90AB1	HSPA8	1850780	1843112	ENSP00000325875	ENSP00000227378	0	0	0	0	0	0.812	0.9	0	0.979
RPL18	RPL5	1862361	1855221	ENSP00000447001	ENSP00000359345	0	0	0	0	0	0.998	0.9	0	0.999
RPS2	RPL13	1852518	1849017	ENSP00000341885	ENSP00000307889	0	0	0	0	0	0.899	0.9	0	0.989
RPLP0	RPS12	1852166	1843234	ENSP00000339027	ENSP00000230050	0	0	0	0	0	0.936	0.9	0	0.993
GNA14	BDKRB2	1856528	1848988	ENSP00000365807	ENSP00000307713	0	0	0	0	0	0	0.9	0	0.9
RPS6	RPS27A	1857216	1846244	ENSP00000369757	ENSP00000272317	0	0	0	0	0	0.998	0.9	0	0.999
TUBB4B	RAB8A	1852441	1848223	ENSP00000341289	ENSP00000300935	0	0	0	0	0	0.064	0.9	0	0.902
RPS6	RPS23	1857216	1847772	ENSP00000369757	ENSP00000296674	0	0	0	0	0	0.999	0.9	0	0.999
RPS8	RPS23	1858412	1847772	ENSP00000379888	ENSP00000296674	0	0	0	0	0	0.999	0.9	0	0.999
HNRNPH1	HNRNPA2B1	1853404	1853084	ENSP00000349168	ENSP00000346694	0	0	0	0	0	0.982	0.9	0	0.998
RPL12	RPS23	1854209	1847772	ENSP00000354739	ENSP00000296674	0	0	0	0	0	0.941	0.9	0	0.993
DNAJC5	SNAP25	1854078	1844344	ENSP00000354111	ENSP00000254976	0	0	0	0	0	0.233	0.9	0	0.918
GNB1	CCR5	1856899	1847342	ENSP00000367869	ENSP00000292303	0	0	0	0	0	0	0.9	0	0.9
GNB2L1	GNB1	1861691	1856899	ENSP00000426909	ENSP00000367869	0	0	0	0.701	0	0.914	0.9	0	0.99
RPS23	RPS27A	1847772	1846244	ENSP00000296674	ENSP00000272317	0	0	0	0	0	0.999	0.9	0	0.999
RPL5	RPS5	1855221	1842374	ENSP00000359345	ENSP00000196551	0	0	0	0	0	0.939	0.9	0	0.993
RPL3	EIF4A3	1852999	1846086	ENSP00000346001	ENSP00000269349	0	0	0	0	0	0.621	0.9	0	0.959
YWHAG	YWHAQ	1848830	1843478	ENSP00000306330	ENSP00000238081	0	0	0	0.976	0	0.675	0.9	0	0.965
EEF1A1	PTGES3	1851211	1845046	ENSP00000330054	ENSP00000262033	0	0	0	0	0	0.074	0.9	0	0.901
RGS4	GNAI1	1859995	1852652	ENSP00000397181	ENSP00000343027	0	0	0	0	0	0.834	0.9	0	0.982
TRAF3IP3	CCT5	1854498	1846664	ENSP00000355991	ENSP00000280326	0	0	0	0	0	0.999	0	0	0.999
HNRNPC	SNRNP200	1850172	1849929	ENSP00000319690	ENSP00000317123	0	0	0	0	0	0.673	0.9	0	0.965
TUBB4B	CCT5	1852441	1846664	ENSP00000341289	ENSP00000280326	0	0	0	0	0	0.1	0.9	0	0.903
RPN1	RPS16	1847700	1844060	ENSP00000296255	ENSP00000251453	0	0	0	0	0	0	0.9	0	0.9
ENO1	GAPDH	1843405	1843185	ENSP00000234590	ENSP00000229239	0	0	0	0	0	0.979	0	0	0.979
PSMD1	PSMC3	1849179	1847998	ENSP00000309474	ENSP00000298852	0	0	0	0	0	0.999	0.9	0	0.999
RPS3	PPP2R1A	1861952	1850680	ENSP00000433821	ENSP00000324804	0	0	0	0	0	0.62	0.9	0	0.96
RPS3	RPS2	1861952	1852518	ENSP00000433821	ENSP00000341885	0	0	0	0	0	0.999	0.9	0	0.999
RPS6	RPS5	1857216	1842374	ENSP00000369757	ENSP00000196551	0	0	0	0	0	0.999	0.9	0	0.999
RPL7	RPS16	1852251	1844060	ENSP00000339795	ENSP00000251453	0	0	0	0	0	0.919	0.9	0	0.991
PPP2R1A	RAB8A	1850680	1848223	ENSP00000324804	ENSP00000300935	0	0	0	0	0	0	0.9	0	0.9
GNB1	GNAS	1856899	1855402	ENSP00000367869	ENSP00000360141	0	0	0	0	0	0.512	0.9	0	0.947
RPL5	RPS11	1855221	1846167	ENSP00000359345	ENSP00000270625	0	0	0	0	0	0.819	0.9	0	0.98
RPL23	RPS11	1858184	1846167	ENSP00000377865	ENSP00000270625	0	0	0	0	0	0.901	0.9	0	0.989
PDHB	DLAT	1848936	1846666	ENSP00000307241	ENSP00000280346	0	0	0	0	0	0.762	0.9	0	0.974
RPS8	RPS2	1858412	1852518	ENSP00000379888	ENSP00000341885	0	0	0	0	0	0.999	0.9	0	0.999
RPL11	RPN1	1856140	1847700	ENSP00000363676	ENSP00000296255	0	0	0	0	0	0	0.9	0	0.9
GNB1	HRAS	1856899	1849235	ENSP00000367869	ENSP00000309845	0	0	0	0	0	0.259	0.9	0	0.92
EIF4A1	RPS5	1847443	1842374	ENSP00000293831	ENSP00000196551	0	0	0	0	0	0.067	0.9	0	0.9
RPS11	RPS5	1846167	1842374	ENSP00000270625	ENSP00000196551	0	0	0	0	0	0.999	0.9	0	0.999
RPS3	RPS27A	1861952	1846244	ENSP00000433821	ENSP00000272317	0	0	0	0	0	0.999	0.9	0	0.999
EEF1A1	RPS11	1851211	1846167	ENSP00000330054	ENSP00000270625	0	0	0	0	0	0.625	0.9	0	0.959
RPS4X	RPS11	1855955	1846167	ENSP00000362744	ENSP00000270625	0	0	0	0	0	0.999	0.9	0	0.999
RGS10	APP	1854951	1846936	ENSP00000358099	ENSP00000284981	0	0	0	0	0	0.053	0.9	0	0.901
ADRB1	ADRB2	1854995	1848724	ENSP00000358301	ENSP00000305372	0	0	0	0.946	0	0.149	0.9	0	0.909
RPL12	RPS2	1854209	1852518	ENSP00000354739	ENSP00000341885	0	0	0	0	0	0.913	0.9	0	0.99
YWHAZ	YWHAE	1849183	1845524	ENSP00000309503	ENSP00000264335	0	0	0	0.974	0	0.994	0.9	0	0.999
RPL3	RPS16	1852999	1844060	ENSP00000346001	ENSP00000251453	0	0	0	0	0	0.926	0.9	0	0.992
STX12	VAMP7	1856019	1845189	ENSP00000363054	ENSP00000262640	0	0	0	0	0	0.668	0.72	0	0.9
RPS6	RPLP0	1857216	1852166	ENSP00000369757	ENSP00000339027	0	0	0	0	0	0.901	0.9	0	0.989
NTSR1	ARHGEF25	1855276	1851862	ENSP00000359532	ENSP00000335560	0	0	0	0	0	0	0.9	0	0.9
RPL12	RPL13	1854209	1849017	ENSP00000354739	ENSP00000307889	0	0	0	0	0	0.998	0.9	0	0.999
RPL18	EIF4A3	1862361	1846086	ENSP00000447001	ENSP00000269349	0	0	0	0	0	0.62	0.9	0	0.959
RPL13	RPS12	1849017	1843234	ENSP00000307889	ENSP00000230050	0	0	0	0	0	0.478	0.9	0	0.944
RPS4X	RPLP0	1855955	1852166	ENSP00000362744	ENSP00000339027	0	0	0	0	0	0.823	0.9	0	0.981
HSP90AA1	CFTR	1851814	1842118	ENSP00000335153	ENSP00000003084	0	0	0	0	0	0.926	0	0	0.926
GNAI1	BDKRB2	1852652	1848988	ENSP00000343027	ENSP00000307713	0	0	0	0	0	0	0.9	0	0.9
RPS3	PCNA	1861952	1856984	ENSP00000433821	ENSP00000368438	0	0	0	0	0	0.96	0	0	0.96
GNB2L1	RPS8	1861691	1858412	ENSP00000426909	ENSP00000379888	0	0	0	0	0	0.993	0	0	0.993
RPL11	RPL13	1856140	1849017	ENSP00000363676	ENSP00000307889	0	0	0	0	0	0.999	0.9	0	0.999
HSP90AA1	NOS3	1851814	1847875	ENSP00000335153	ENSP00000297494	0	0	0	0	0	0.983	0.9	0	0.998
HSP90AA1	ESR1	1851814	1842435	ENSP00000335153	ENSP00000206249	0	0	0	0	0	0.999	0	0	0.999
PRKCSH	CANX	1844122	1843868	ENSP00000252455	ENSP00000247461	0	0	0	0	0	0.994	0.9	0	0.999
RPL11	EIF4A1	1856140	1847443	ENSP00000363676	ENSP00000293831	0	0	0	0	0	0.109	0.9	0	0.904
RPL18	RPS2	1862361	1852518	ENSP00000447001	ENSP00000341885	0	0	0	0	0	0.89	0.9	0	0.988
GNB1	GNA14	1856899	1856528	ENSP00000367869	ENSP00000365807	0	0	0	0	0	0.324	0.9	0	0.927
HNRNPA1	HNRNPD	1852510	1849608	ENSP00000341826	ENSP00000313199	0	0	0	0.804	0	0.938	0.9	0	0.993
ALDOA	GAPDH	1851945	1843185	ENSP00000336927	ENSP00000229239	0	0	0	0	0	0.202	0.9	0	0.914
RPL5	RPS3A	1855221	1853009	ENSP00000359345	ENSP00000346050	0	0	0	0	0	0.638	0.9	0	0.961
STX6	SNAP25	1844585	1844344	ENSP00000258301	ENSP00000254976	0	0	0	0	0	0.149	0.9	0	0.909
PTBP1	HNRNPU	1853438	1846836	ENSP00000349428	ENSP00000283179	0	0	0	0	0	0.733	0.9	0	0.971
ITGA6	CD9	1859218	1842159	ENSP00000386896	ENSP00000009180	0	0	0	0	0	0.45	0.9	0	0.941
HNRNPK	HNRNPL	1856467	1842831	ENSP00000365439	ENSP00000221419	0	0	0	0	0	0.819	0.9	0	0.98
RPS4X	RPL5	1855955	1855221	ENSP00000362744	ENSP00000359345	0	0	0	0	0	0.794	0.9	0	0.978
EEF1A1	RPS5	1851211	1842374	ENSP00000330054	ENSP00000196551	0	0	0	0	0	0.62	0.9	0	0.959
RPL11	RPL7	1856140	1852251	ENSP00000363676	ENSP00000339795	0	0	0	0	0	0.998	0.9	0	0.999
SNRNP200	HNRNPD	1849929	1849608	ENSP00000317123	ENSP00000313199	0	0	0	0	0	0.301	0.9	0	0.925
RPS8	RPL7	1858412	1852251	ENSP00000379888	ENSP00000339795	0	0	0	0	0	0.926	0.9	0	0.992
RAB1B	RAB8A	1849274	1848223	ENSP00000310226	ENSP00000300935	0	0	0	0.957	0	0.986	0	0	0.986
GNAI3	RAC1	1855121	1853302	ENSP00000358867	ENSP00000348461	0	0	0	0	0	0.13	0.9	0	0.907
NOS3	ESR1	1847875	1842435	ENSP00000297494	ENSP00000206249	0	0	0	0	0	0.576	0.9	0	0.954
RPS6	RPL13	1857216	1849017	ENSP00000369757	ENSP00000307889	0	0	0	0	0	0.934	0.9	0	0.993
GNAI3	RGS7	1855121	1854398	ENSP00000358867	ENSP00000355523	0	0	0	0	0	0.633	0.9	0	0.96
RPLP0	EIF2S1	1852166	1844427	ENSP00000339027	ENSP00000256383	0	0	0	0	0	0.493	0.9	0	0.945
GNA14	RGS19	1856528	1851557	ENSP00000365807	ENSP00000333194	0	0	0	0	0	0.149	0.9	0	0.909
ARHGEF25	BDKRB2	1851862	1848988	ENSP00000335560	ENSP00000307713	0	0	0	0	0	0	0.9	0	0.9
PSMA5	HSPA8	1846187	1843112	ENSP00000271308	ENSP00000227378	0	0	0	0	0	0.099	0.9	0	0.903
RAC1	RAB10	1853302	1845602	ENSP00000348461	ENSP00000264710	0	0	0	0.747	0	0.475	0.9	0	0.943
HNRNPA1	SF3B3	1852510	1848773	ENSP00000341826	ENSP00000305790	0	0	0	0	0	0.362	0.9	0	0.931
RPLP0	EEF2	1852166	1849021	ENSP00000339027	ENSP00000307940	0	0	0	0	0	0.678	0.9	0	0.965
LARS	KARS	1858198	1850738	ENSP00000377954	ENSP00000325448	0	0	0	0	0	0.967	0.9	0	0.996
CAP1	PFN1	1855757	1843040	ENSP00000361878	ENSP00000225655	0	0	0	0	0	0.616	0.9	0	0.959
HNRNPA2B1	HNRNPA1	1853084	1852510	ENSP00000346694	ENSP00000341826	0	0	0	0.946	0	0.847	0.9	0	0.983
RPS3A	PPP2R1A	1853009	1850680	ENSP00000346050	ENSP00000324804	0	0	0	0	0	0	0.9	0	0.9
VAMP7	SNAP25	1845189	1844344	ENSP00000262640	ENSP00000254976	0	0	0	0	0	0.702	0.72	0	0.91
RAB8A	RAB7A	1848223	1845677	ENSP00000300935	ENSP00000265062	0	0	0	0.858	0	0.909	0	0	0.909
HNRNPF	HNRNPC	1852109	1850172	ENSP00000338477	ENSP00000319690	0	0	0	0	0	0.11	0.9	0	0.905
CCT3	CCT5	1847605	1846664	ENSP00000295688	ENSP00000280326	0	0	0	0.85	0	0.998	0.9	0	0.999
PSMD1	PSMA5	1849179	1846187	ENSP00000309474	ENSP00000271308	0	0	0	0	0	0.995	0.9	0	0.999
EEF2	RPL13	1849021	1849017	ENSP00000307940	ENSP00000307889	0	0	0	0	0	0.676	0.9	0	0.965
RPS6	RPL7	1857216	1852251	ENSP00000369757	ENSP00000339795	0	0	0	0	0	0.935	0.9	0	0.993
XRCC5	PARP1	1857983	1854450	ENSP00000375977	ENSP00000355759	0	0	0	0	0	0.993	0	0	0.993
STX7	STX6	1854689	1844585	ENSP00000356918	ENSP00000258301	0	0	0	0	0	0.798	0.54	0	0.901
SNRNP200	PRPF19	1849929	1843119	ENSP00000317123	ENSP00000227524	0	0	0	0	0	0.954	0	0	0.954
SOD1	PRDX1	1846132	1845208	ENSP00000270142	ENSP00000262746	0	0	0	0	0	0.918	0	0	0.918
EFTUD2	HNRNPA1	1859618	1852510	ENSP00000392094	ENSP00000341826	0	0	0	0	0	0.303	0.9	0	0.925
CCT6A	CCT7	1846449	1844568	ENSP00000275603	ENSP00000258091	0	0	0	0.794	0	0.998	0.9	0	0.999
GNAS	ADRB2	1855402	1848724	ENSP00000360141	ENSP00000305372	0	0	0	0	0	0.547	0.9	0	0.951
RAC1	WNT1	1853302	1847421	ENSP00000348461	ENSP00000293549	0	0	0	0	0	0.078	0.9	0	0.901
PSMD1	PSMA6	1849179	1844920	ENSP00000309474	ENSP00000261479	0	0	0	0	0	0.994	0.9	0	0.999
RPL3	RPS11	1852999	1846167	ENSP00000346001	ENSP00000270625	0	0	0	0	0	0.362	0.9	0	0.931
ACTN1	TTN	1858193	1852739	ENSP00000377941	ENSP00000343764	0	0	0	0	0	0.962	0	0	0.962
RPL23	RPL13	1858184	1849017	ENSP00000377865	ENSP00000307889	0	0	0	0	0	0.998	0.9	0	0.999
RGS4	GNAI3	1859995	1855121	ENSP00000397181	ENSP00000358867	0	0	0	0	0	0.19	0.9	0	0.913
RPL12	RPS3A	1854209	1853009	ENSP00000354739	ENSP00000346050	0	0	0	0	0	0.915	0.9	0	0.99
VAMP7	STX6	1845189	1844585	ENSP00000262640	ENSP00000258301	0	0	0	0	0	0.773	0.72	0	0.932
EIF4A1	RPS11	1847443	1846167	ENSP00000293831	ENSP00000270625	0	0	0	0	0	0.104	0.9	0	0.904
FYN	S1PR1	1853081	1848727	ENSP00000346671	ENSP00000305416	0	0	0	0	0	0.081	0.9	0	0.901
RPL12	RPS16	1854209	1844060	ENSP00000354739	ENSP00000251453	0	0	0	0	0	0.892	0.9	0	0.988
RPS8	PPP2R1A	1858412	1850680	ENSP00000379888	ENSP00000324804	0	0	0	0	0	0.551	0.9	0	0.953
ADRB1	DLG4	1854995	1847440	ENSP00000358301	ENSP00000293813	0	0	0	0	0	0.913	0	0	0.913
RPS3	EEF2	1861952	1849021	ENSP00000433821	ENSP00000307940	0	0	0	0	0	0.976	0.9	0	0.997
RPL18	RPL3	1862361	1852999	ENSP00000447001	ENSP00000346001	0	0	0	0	0	0.997	0.9	0	0.999
RGS10	BDKRB2	1854951	1848988	ENSP00000358099	ENSP00000307713	0	0	0	0	0	0	0.9	0	0.9
RPS3	EIF4A3	1861952	1846086	ENSP00000433821	ENSP00000269349	0	0	0	0	0	0.617	0.9	0	0.959
RPL18	RPS5	1862361	1842374	ENSP00000447001	ENSP00000196551	0	0	0	0	0	0.956	0.9	0	0.995
EIF4A3	RPS5	1846086	1842374	ENSP00000269349	ENSP00000196551	0	0	0	0	0	0.067	0.9	0	0.9
RPS8	RPLP0	1858412	1852166	ENSP00000379888	ENSP00000339027	0	0	0	0	0	0.908	0.9	0	0.99
PSMC3	PSMB3	1847998	1843022	ENSP00000298852	ENSP00000225426	0	0	0	0	0	0.994	0.9	0	0.999
RPS3	RPS8	1861952	1858412	ENSP00000433821	ENSP00000379888	0	0	0	0	0	0.999	0.9	0	0.999
GNA13	RHOB	1860237	1846239	ENSP00000400717	ENSP00000272233	0	0	0	0	0	0.166	0.9	0	0.91
RPS8	EEF2	1858412	1849021	ENSP00000379888	ENSP00000307940	0	0	0	0	0	0.953	0.9	0	0.995
NDE1	YWHAE	1852988	1845524	ENSP00000345892	ENSP00000264335	0	0	0	0	0	0.143	0.9	0	0.908
RPL18	RPS11	1862361	1846167	ENSP00000447001	ENSP00000270625	0	0	0	0	0	0.832	0.9	0	0.982
F2R	GNAQ	1850333	1847018	ENSP00000321326	ENSP00000286548	0	0	0	0	0	0.576	0.9	0	0.954
TRAF3IP3	PPP2R1A	1854498	1850680	ENSP00000355991	ENSP00000324804	0	0	0	0	0	0.999	0	0	0.998
LAT	FYN	1858298	1853081	ENSP00000378845	ENSP00000346671	0	0	0	0	0	0.567	0.9	0	0.953
STX12	STX6	1856019	1844585	ENSP00000363054	ENSP00000258301	0	0	0	0	0	0.804	0.9	0	0.979
EDNRB	GNAO1	1856642	1845159	ENSP00000366416	ENSP00000262493	0	0	0	0	0	0.078	0.9	0	0.903
ACTB	TCP1	1853523	1849952	ENSP00000349960	ENSP00000317334	0	0	0	0	0	0.456	0.9	0	0.941
RPS3	EIF3C	1861952	1851492	ENSP00000433821	ENSP00000332604	0	0	0	0	0	0.286	0.9	0	0.923
CCT5	CCT7	1846664	1844568	ENSP00000280326	ENSP00000258091	0	0	0	0.812	0	0.997	0.9	0	0.999
RPL18	RPS6	1862361	1857216	ENSP00000447001	ENSP00000369757	0	0	0	0	0	0.91	0.9	0	0.99
GNAI1	S1PR1	1852652	1848727	ENSP00000343027	ENSP00000305416	0	0	0	0	0	0.576	0.9	0	0.955
RHOB	RAC2	1846239	1843949	ENSP00000272233	ENSP00000249071	0	0	0	0.954	0	0.297	0.9	0	0.924
RPS3	EIF4A1	1861952	1847443	ENSP00000433821	ENSP00000293831	0	0	0	0	0	0.101	0.9	0	0.904
RPS3	RPS6	1861952	1857216	ENSP00000433821	ENSP00000369757	0	0	0	0	0	0.999	0.9	0	0.999
RPL7	EEF1A1	1852251	1851211	ENSP00000339795	ENSP00000330054	0	0	0	0	0	0.098	0.9	0	0.903
RPL18	EIF4A1	1862361	1847443	ENSP00000447001	ENSP00000293831	0	0	0	0	0	0.108	0.9	0	0.904
RGS10	GNAI1	1854951	1852652	ENSP00000358099	ENSP00000343027	0	0	0	0	0	0.633	0.9	0	0.96
TUBA1B	CCT5	1851928	1846664	ENSP00000336799	ENSP00000280326	0	0	0	0	0	0.1	0.9	0	0.903
PPP2R1A	RPS27A	1850680	1846244	ENSP00000324804	ENSP00000272317	0	0	0	0	0	0.151	0.9	0	0.911
RPS16	RPS12	1844060	1843234	ENSP00000251453	ENSP00000230050	0	0	0	0	0	0.999	0.9	0	0.999
RPS8	RPL3	1858412	1852999	ENSP00000379888	ENSP00000346001	0	0	0	0	0	0.931	0.9	0	0.992
GNAI3	SSTR5	1855121	1847454	ENSP00000358867	ENSP00000293897	0	0	0	0	0	0.078	0.9	0	0.903
SFPQ	PTBP1	1853490	1853438	ENSP00000349748	ENSP00000349428	0	0	0	0	0	0.983	0	0	0.982
RPS23	RPN1	1847772	1847700	ENSP00000296674	ENSP00000296255	0	0	0	0	0	0	0.9	0	0.9
YES1	RRAS	1850671	1843834	ENSP00000324740	ENSP00000246792	0	0	0	0	0	0.113	0.9	0	0.905
PPP2R1A	RPS23	1850680	1847772	ENSP00000324804	ENSP00000296674	0	0	0	0	0	0	0.9	0	0.9
PSMA5	PSMB1	1846187	1845087	ENSP00000271308	ENSP00000262193	0	0	0	0	0	0.997	0.9	0	0.999
F2R	GNA15	1850333	1845252	ENSP00000321326	ENSP00000262958	0	0	0	0	0	0.576	0.9	0	0.954
RPS3A	RPS11	1853009	1846167	ENSP00000346050	ENSP00000270625	0	0	0	0	0	0.998	0.9	0	0.999
EEF2	RPS23	1849021	1847772	ENSP00000307940	ENSP00000296674	0	0	0	0	0	0.987	0.9	0	0.998
RPLP0	RPS27A	1852166	1846244	ENSP00000339027	ENSP00000272317	0	0	0	0	0	0.89	0.9	0	0.988
HSP90AA1	YWHAE	1851814	1845524	ENSP00000335153	ENSP00000264335	0	0	0	0	0	0.084	0.9	0	0.902
RPL11	RPS27A	1856140	1846244	ENSP00000363676	ENSP00000272317	0	0	0	0	0	0.928	0.9	0	0.992
RAC1	FYN	1853302	1853081	ENSP00000348461	ENSP00000346671	0	0	0	0	0	0.113	0.9	0	0.905
EFTUD2	PRPF19	1859618	1843119	ENSP00000392094	ENSP00000227524	0	0	0	0	0	0.939	0	0	0.939
LAT	LCK	1858298	1852042	ENSP00000378845	ENSP00000337825	0	0	0	0	0	0.912	0.9	0	0.99
ADORA1	APP	1849083	1846936	ENSP00000308549	ENSP00000284981	0	0	0	0	0	0	0.9	0	0.9
FYN	YES1	1853081	1850671	ENSP00000346671	ENSP00000324740	0	0	0	0.98	0	0.573	0.9	0	0.954
EEF2	RPS12	1849021	1843234	ENSP00000307940	ENSP00000230050	0	0	0	0	0	0.953	0.9	0	0.995
PSEN1	NCSTN	1850825	1847505	ENSP00000326366	ENSP00000294785	0	0	0	0	0	0.999	0.9	0	0.999
RPL18	RPL7	1862361	1852251	ENSP00000447001	ENSP00000339795	0	0	0	0	0	0.998	0.9	0	0.999
EFTUD2	DHX9	1859618	1854615	ENSP00000392094	ENSP00000356520	0	0	0	0	0	0.651	0.9	0	0.962
ENTPD1	IMPDH2	1855432	1850365	ENSP00000360250	ENSP00000321584	0	0	0	0	0	0	0.9	0	0.9
RPS27A	PSMB3	1846244	1843022	ENSP00000272317	ENSP00000225426	0	0	0	0	0	0.301	0.9	0	0.925
RPL13	EIF4A3	1849017	1846086	ENSP00000307889	ENSP00000269349	0	0	0	0	0	0.617	0.9	0	0.959
CCT5	CCT6A	1846664	1846449	ENSP00000280326	ENSP00000275603	0	0	0	0.801	0	0.984	0.9	0	0.998
PSMD1	RPS27A	1849179	1846244	ENSP00000309474	ENSP00000272317	0	0	0	0	0	0.247	0.9	0	0.919
NTSR1	RGS19	1855276	1851557	ENSP00000359532	ENSP00000333194	0	0	0	0	0	0	0.9	0	0.9
PTBP1	HNRNPL	1853438	1842831	ENSP00000349428	ENSP00000221419	0	0	0	0.699	0	0.984	0.9	0	0.998
NDUFS1	ATP5C1	1859665	1853397	ENSP00000392709	ENSP00000349142	0	0	0	0	0	0.907	0	0	0.907
RPL12	RPL7	1854209	1852251	ENSP00000354739	ENSP00000339795	0	0	0	0	0	0.998	0.9	0	0.999
RPL11	RPS11	1856140	1846167	ENSP00000363676	ENSP00000270625	0	0	0	0	0	0.932	0.9	0	0.992
TBXA2R	GNA11	1859713	1842246	ENSP00000393333	ENSP00000078429	0	0	0	0	0	0.915	0.9	0	0.991
HNRNPK	HNRNPA1	1856467	1852510	ENSP00000365439	ENSP00000341826	0	0	0	0	0	0.783	0.9	0	0.976
RPS8	RPS12	1858412	1843234	ENSP00000379888	ENSP00000230050	0	0	0	0	0	0.999	0.9	0	0.999
IARS	UBA1	1856347	1852107	ENSP00000364794	ENSP00000338413	0	0	0	0	0	0.942	0	0	0.942
GNB2L1	RPS3A	1861691	1853009	ENSP00000426909	ENSP00000346050	0	0	0	0	0	0.994	0	0	0.994
RPS27A	LRP6	1846244	1844891	ENSP00000272317	ENSP00000261349	0	0	0	0	0	0	0.9	0	0.9
HSP90AA1	STIP1	1851814	1848791	ENSP00000335153	ENSP00000305958	0	0	0	0	0	0.999	0	0	0.999
EFTUD2	HNRNPU	1859618	1846836	ENSP00000392094	ENSP00000283179	0	0	0	0	0	0.609	0.9	0	0.958
RPL11	RPS16	1856140	1844060	ENSP00000363676	ENSP00000251453	0	0	0	0	0	0.92	0.9	0	0.991
YES1	CDC42	1850671	1849707	ENSP00000324740	ENSP00000314458	0	0	0	0	0	0.113	0.9	0	0.905
PCBP2	HNRNPC	1853847	1850172	ENSP00000352438	ENSP00000319690	0	0	0	0	0	0.221	0.9	0	0.916
RPS3	RPLP0	1861952	1852166	ENSP00000433821	ENSP00000339027	0	0	0	0	0	0.934	0.9	0	0.993
RPS2	EEF1A1	1852518	1851211	ENSP00000341885	ENSP00000330054	0	0	0	0	0	0.639	0.9	0	0.961
PSMD2	SEC61B	1849263	1842987	ENSP00000310129	ENSP00000223641	0	0	0	0	0	0	0.9	0	0.9
RPL5	RPS27A	1855221	1846244	ENSP00000359345	ENSP00000272317	0	0	0	0	0	0.74	0.9	0	0.972
PTBP1	PCBP1	1853438	1848744	ENSP00000349428	ENSP00000305556	0	0	0	0	0	0.27	0.9	0	0.922
GNB1	RAC1	1856899	1853302	ENSP00000367869	ENSP00000348461	0	0	0	0	0	0.149	0.9	0	0.909
RPL7	EIF3C	1852251	1851492	ENSP00000339795	ENSP00000332604	0	0	0	0	0	0.101	0.9	0	0.904
SYT1	SNAP25	1844863	1844344	ENSP00000261205	ENSP00000254976	0	0	0	0	0	0.916	0.9	0	0.991
RAB1A	RAB7A	1859260	1845677	ENSP00000387286	ENSP00000265062	0	0	0	0.865	0	0.958	0	0	0.958
ACTB	CCT7	1853523	1844568	ENSP00000349960	ENSP00000258091	0	0	0	0	0	0.456	0.9	0	0.941
F2RL1	APP	1847773	1846936	ENSP00000296677	ENSP00000284981	0	0	0	0	0	0	0.9	0	0.9
RPS3	RPS3A	1861952	1853009	ENSP00000433821	ENSP00000346050	0	0	0	0	0	0.999	0.9	0	0.999
GNA13	F2R	1860237	1850333	ENSP00000400717	ENSP00000321326	0	0	0	0	0	0.912	0.9	0	0.99
HRAS	YWHAB	1849235	1848151	ENSP00000309845	ENSP00000300161	0	0	0	0	0	0.311	0.9	0	0.926
F2R	GNAO1	1850333	1845159	ENSP00000321326	ENSP00000262493	0	0	0	0	0	0	0.9	0	0.9
HMGCS2	HADHB	1855015	1850713	ENSP00000358414	ENSP00000325136	0	0	0	0	0	0.449	0.9	0	0.941
STX8	YKT6	1848716	1842981	ENSP00000305255	ENSP00000223369	0	0	0	0	0	0.74	0.8	0	0.944
SF3B3	PCBP1	1848773	1848744	ENSP00000305790	ENSP00000305556	0	0	0	0	0	0.078	0.9	0	0.901
AR	HSP90AB1	1856164	1850780	ENSP00000363822	ENSP00000325875	0	0	0	0	0	0.584	0.8	0	0.911
ATP5C1	ATP5A1	1853397	1846765	ENSP00000349142	ENSP00000282050	0	0	0	0	0	0.993	0.9	0	0.999
RPL11	EEF1A1	1856140	1851211	ENSP00000363676	ENSP00000330054	0	0	0	0	0	0.632	0.9	0	0.96
RAC1	HRAS	1853302	1849235	ENSP00000348461	ENSP00000309845	0	0	0	0.728	0	0.241	0.9	0	0.918
TUBA1B	TCP1	1851928	1849952	ENSP00000336799	ENSP00000317334	0	0	0	0	0	0.239	0.9	0	0.918
GNAI1	NOS3	1852652	1847875	ENSP00000343027	ENSP00000297494	0	0	0	0	0	0	0.9	0	0.9
GNAI1	HRAS	1852652	1849235	ENSP00000343027	ENSP00000309845	0	0	0	0	0	0.214	0.9	0	0.916
RPS3A	EIF3C	1853009	1851492	ENSP00000346050	ENSP00000332604	0	0	0	0	0	0.583	0.9	0	0.955
RPL5	EEF1A1	1855221	1851211	ENSP00000359345	ENSP00000330054	0	0	0	0	0	0.642	0.9	0	0.961
HNRNPK	DHX9	1856467	1854615	ENSP00000365439	ENSP00000356520	0	0	0	0	0	0.702	0.9	0	0.968
HNRNPK	U2AF1	1856467	1847292	ENSP00000365439	ENSP00000291552	0	0	0	0	0	0.149	0.9	0	0.909
HSP90AA1	HSP90AB1	1851814	1850780	ENSP00000335153	ENSP00000325875	0	0	0	0.984	0	0.997	0.9	0	0.999
ACTB	PPP1CC	1853523	1851808	ENSP00000349960	ENSP00000335084	0	0	0	0	0	0.344	0.9	0	0.93
RPL18	RPS4X	1862361	1855955	ENSP00000447001	ENSP00000362744	0	0	0	0	0	0.923	0.9	0	0.991
HNRNPA1	HNRNPC	1852510	1850172	ENSP00000341826	ENSP00000319690	0	0	0	0	0	0.905	0.9	0	0.989
GNAI3	ESR1	1855121	1842435	ENSP00000358867	ENSP00000206249	0	0	0	0	0	0.564	0.9	0	0.953
RPS6	RPL3	1857216	1852999	ENSP00000369757	ENSP00000346001	0	0	0	0	0	0.922	0.9	0	0.991
RAC1	RRAS	1853302	1843834	ENSP00000348461	ENSP00000246792	0	0	0	0.691	0	0.498	0.9	0	0.946
EDNRB	GNAI1	1856642	1852652	ENSP00000366416	ENSP00000343027	0	0	0	0	0	0.078	0.9	0	0.903
RPS27A	RPS11	1846244	1846167	ENSP00000272317	ENSP00000270625	0	0	0	0	0	0.999	0.9	0	0.999
STX6	VAMP4	1844585	1843436	ENSP00000258301	ENSP00000236192	0	0	0	0	0	0.948	0.8	0	0.988
RPS8	EIF4A3	1858412	1846086	ENSP00000379888	ENSP00000269349	0	0	0	0	0	0.617	0.9	0	0.959
GNB1	EDNRB	1856899	1856642	ENSP00000367869	ENSP00000366416	0	0	0	0	0	0	0.9	0	0.9
PCNA	RPS27A	1856984	1846244	ENSP00000368438	ENSP00000272317	0	0	0	0	0	0.931	0	0	0.931
PRPF19	HSPA8	1843119	1843112	ENSP00000227524	ENSP00000227378	0	0	0	0	0	0.103	0.9	0	0.904
PCBP2	HNRNPA1	1853847	1852510	ENSP00000352438	ENSP00000341826	0	0	0	0	0	0.221	0.9	0	0.916
CCT4	TCP1	1858199	1849952	ENSP00000377958	ENSP00000317334	0	0	0	0.83	0	0.999	0.9	0	0.999
GNAI3	GNAI1	1855121	1852652	ENSP00000358867	ENSP00000343027	0	0	0	0.989	0	0.996	0.9	0	0.999
PSMD1	SEC61B	1849179	1842987	ENSP00000309474	ENSP00000223641	0	0	0	0	0	0	0.9	0	0.9
GNA13	EDNRB	1860237	1856642	ENSP00000400717	ENSP00000366416	0	0	0	0	0	0.582	0.8	0	0.91
EFTUD2	SF3B3	1859618	1848773	ENSP00000392094	ENSP00000305790	0	0	0	0	0	0.95	0.9	0	0.994
RPS2	RPS23	1852518	1847772	ENSP00000341885	ENSP00000296674	0	0	0	0	0	0.999	0.9	0	0.999
RPS8	RPL13	1858412	1849017	ENSP00000379888	ENSP00000307889	0	0	0	0	0	0.923	0.9	0	0.991
RPS27A	MCM6	1846244	1845487	ENSP00000272317	ENSP00000264156	0	0	0	0	0	0.101	0.9	0	0.906
HNRNPA1	HNRNPL	1852510	1842831	ENSP00000341826	ENSP00000221419	0	0	0	0	0	0.954	0.9	0	0.995
RPL7	RPLP0	1852251	1852166	ENSP00000339795	ENSP00000339027	0	0	0	0	0	0.989	0.9	0	0.998
RPS3A	EIF4A3	1853009	1846086	ENSP00000346050	ENSP00000269349	0	0	0	0	0	0.102	0.9	0	0.904
CCT2	CCT8	1848044	1847035	ENSP00000299300	ENSP00000286788	0	0	0	0.724	0	0.997	0.9	0	0.999
RPS3A	RPL13	1853009	1849017	ENSP00000346050	ENSP00000307889	0	0	0	0	0	0.932	0.9	0	0.992
HRAS	YWHAZ	1849235	1849183	ENSP00000309845	ENSP00000309503	0	0	0	0	0	0.311	0.9	0	0.926
EIF2S1	DDX1	1844427	1843337	ENSP00000256383	ENSP00000233084	0	0	0	0	0	0.901	0	0	0.901
RPS12	RPS5	1843234	1842374	ENSP00000230050	ENSP00000196551	0	0	0	0	0	0.999	0.9	0	0.999
GNA14	NTSR1	1856528	1855276	ENSP00000365807	ENSP00000359532	0	0	0	0	0	0.073	0.9	0	0.901
WNT1	LRP6	1847421	1844891	ENSP00000293549	ENSP00000261349	0	0	0	0	0	0.84	0.9	0	0.982
FYN	HRAS	1853081	1849235	ENSP00000346671	ENSP00000309845	0	0	0	0	0	0.71	0.9	0	0.969
NDEL1	YWHAE	1851656	1845524	ENSP00000333982	ENSP00000264335	0	0	0	0	0	0.642	0.9	0	0.961
PSEN1	APP	1850825	1846936	ENSP00000326366	ENSP00000284981	0	0	0	0	0	0.965	0.9	0	0.996
RPL7	RPS12	1852251	1843234	ENSP00000339795	ENSP00000230050	0	0	0	0	0	0.934	0.9	0	0.993
RHOU	ARHGDIB	1854431	1843176	ENSP00000355652	ENSP00000228945	0	0	0	0	0	0.36	0.9	0	0.931
RPL12	RPS12	1854209	1843234	ENSP00000354739	ENSP00000230050	0	0	0	0	0	0.934	0.9	0	0.992
PPP2R1A	RPS11	1850680	1846167	ENSP00000324804	ENSP00000270625	0	0	0	0	0	0	0.9	0	0.9
RPS3A	RPS27A	1853009	1846244	ENSP00000346050	ENSP00000272317	0	0	0	0	0	0.999	0.9	0	0.999
SSTR5	APP	1847454	1846936	ENSP00000293897	ENSP00000284981	0	0	0	0	0	0	0.9	0	0.9
HRAS	YWHAE	1849235	1845524	ENSP00000309845	ENSP00000264335	0	0	0	0	0	0.311	0.9	0	0.926
RPL18	RPLP0	1862361	1852166	ENSP00000447001	ENSP00000339027	0	0	0	0	0	0.997	0.9	0	0.999
RPL7	PPP2R1A	1852251	1850680	ENSP00000339795	ENSP00000324804	0	0	0	0	0	0	0.9	0	0.9
TCP1	CCT6A	1849952	1846449	ENSP00000317334	ENSP00000275603	0	0	0	0.798	0	0.997	0.9	0	0.999
HNRNPD	PCBP1	1849608	1848744	ENSP00000313199	ENSP00000305556	0	0	0	0	0	0.839	0.9	0	0.982
RPL11	RPL5	1856140	1855221	ENSP00000363676	ENSP00000359345	0	0	0	0	0	0.999	0.9	0	0.999
HNRNPK	HNRNPU	1856467	1846836	ENSP00000365439	ENSP00000283179	0	0	0	0	0	0.623	0.9	0	0.959
RPS3	RPL23	1861952	1858184	ENSP00000433821	ENSP00000377865	0	0	0	0	0	0.901	0.9	0	0.989
EFTUD2	HNRNPA2B1	1859618	1853084	ENSP00000392094	ENSP00000346694	0	0	0	0	0	0.303	0.9	0	0.925
RGS10	SSTR5	1854951	1847454	ENSP00000358099	ENSP00000293897	0	0	0	0	0	0	0.9	0	0.9
RPS6	RPS11	1857216	1846167	ENSP00000369757	ENSP00000270625	0	0	0	0	0	0.999	0.9	0	0.999
TUBA1B	CCT7	1851928	1844568	ENSP00000336799	ENSP00000258091	0	0	0	0	0	0.239	0.9	0	0.918
TBXA2R	GNB1	1859713	1856899	ENSP00000393333	ENSP00000367869	0	0	0	0	0	0.779	0.9	0	0.976
STX7	VAMP7	1854689	1845189	ENSP00000356918	ENSP00000262640	0	0	0	0	0	0.93	0.54	0	0.966
CCT2	CCT3	1848044	1847605	ENSP00000299300	ENSP00000295688	0	0	0	0.777	0	0.999	0.9	0	0.999
RPLP0	RPS23	1852166	1847772	ENSP00000339027	ENSP00000296674	0	0	0	0	0	0.943	0.9	0	0.993
RPS27A	RPS12	1846244	1843234	ENSP00000272317	ENSP00000230050	0	0	0	0	0	0.998	0.9	0	0.999
HNRNPC	HNRNPD	1850172	1849608	ENSP00000319690	ENSP00000313199	0	0	0	0	0	0.728	0.9	0	0.97
ITGB4	ITGA3	1842390	1842151	ENSP00000200181	ENSP00000007722	0	0	0	0	0	0.567	0.8	0	0.907
YES1	KRAS	1850671	1844404	ENSP00000324740	ENSP00000256078	0	0	0	0	0	0.36	0.9	0	0.931
RPS23	RPS11	1847772	1846167	ENSP00000296674	ENSP00000270625	0	0	0	0	0	0.999	0.9	0	0.999
RPS4X	RPS3A	1855955	1853009	ENSP00000362744	ENSP00000346050	0	0	0	0	0	0.998	0.9	0	0.999
TUBA1B	CCT2	1851928	1848044	ENSP00000336799	ENSP00000299300	0	0	0	0	0	0.59	0.9	0	0.956
RPL3	RPS27A	1852999	1846244	ENSP00000346001	ENSP00000272317	0	0	0	0	0	0.304	0.9	0	0.925
PSMA6	PSMB3	1844920	1843022	ENSP00000261479	ENSP00000225426	0	0	0	0	0	0.999	0.9	0	0.999
FASLG	FYN	1854652	1853081	ENSP00000356694	ENSP00000346671	0	0	0	0	0	0.974	0	0	0.974
NDE1	PPP2R1A	1852988	1850680	ENSP00000345892	ENSP00000324804	0	0	0	0	0	0	0.9	0	0.9
RAC1	ARHGEF25	1853302	1851862	ENSP00000348461	ENSP00000335560	0	0	0	0	0	0.576	0.9	0	0.954
ACTB	CCT2	1853523	1848044	ENSP00000349960	ENSP00000299300	0	0	0	0	0	0.819	0.9	0	0.98
RPS3	RPL11	1861952	1856140	ENSP00000433821	ENSP00000363676	0	0	0	0	0	0.944	0.9	0	0.994
RPS3	RPS5	1861952	1842374	ENSP00000433821	ENSP00000196551	0	0	0	0	0	0.999	0.9	0	0.999
PLD1	SCAMP2	1852623	1845992	ENSP00000342793	ENSP00000268099	0	0	0	0	0	0	0.9	0	0.9
PCBP2	SNRNP200	1853847	1849929	ENSP00000352438	ENSP00000317123	0	0	0	0	0	0.064	0.9	0	0.902
GNB2L1	RPS12	1861691	1843234	ENSP00000426909	ENSP00000230050	0	0	0	0	0	0.992	0	0	0.992
PTGES3	ESR1	1845046	1842435	ENSP00000262033	ENSP00000206249	0	0	0	0	0	0.914	0	0	0.913
RPS8	RPL12	1858412	1854209	ENSP00000379888	ENSP00000354739	0	0	0	0	0	0.932	0.9	0	0.992
TBXA2R	GNA14	1859713	1856528	ENSP00000393333	ENSP00000365807	0	0	0	0	0	0.073	0.9	0	0.901
RGS19	CCR5	1851557	1847342	ENSP00000333194	ENSP00000292303	0	0	0	0	0	0	0.9	0	0.9
MCM7	RPS27A	1848945	1846244	ENSP00000307288	ENSP00000272317	0	0	0	0	0	0.101	0.9	0	0.906
RPL13	EIF2S1	1849017	1844427	ENSP00000307889	ENSP00000256383	0	0	0	0	0	0.538	0.9	0	0.95
RPN1	RPS27A	1847700	1846244	ENSP00000296255	ENSP00000272317	0	0	0	0	0	0.149	0.9	0	0.909
RPS2	EIF2S1	1852518	1844427	ENSP00000341885	ENSP00000256383	0	0	0	0	0	0.301	0.9	0	0.925
GNA13	TBXA2R	1860237	1859713	ENSP00000400717	ENSP00000393333	0	0	0	0	0	0.98	0.9	0	0.998
PPP2R1A	RPS5	1850680	1842374	ENSP00000324804	ENSP00000196551	0	0	0	0	0	0	0.9	0	0.9
RPL12	EEF1A1	1854209	1851211	ENSP00000354739	ENSP00000330054	0	0	0	0	0	0.652	0.9	0	0.962
GNB1	ESR1	1856899	1842435	ENSP00000367869	ENSP00000206249	0	0	0	0	0	0.063	0.9	0	0.902
EDNRB	GNA11	1856642	1842246	ENSP00000366416	ENSP00000078429	0	0	0	0	0	0.58	0.9	0	0.955
VAMP7	SNAP23	1845189	1843971	ENSP00000262640	ENSP00000249647	0	0	0	0	0	0.867	0.9	0	0.985
HNRNPD	HNRNPL	1849608	1842831	ENSP00000313199	ENSP00000221419	0	0	0	0	0	0.902	0.9	0	0.989
APP	ACTN4	1846936	1844152	ENSP00000284981	ENSP00000252699	0	0	0	0	0	0	0.9	0	0.9
APP	GAPDH	1846936	1843185	ENSP00000284981	ENSP00000229239	0	0	0	0	0	0.581	0.8	0	0.91
TUBB4B	YWHAE	1852441	1845524	ENSP00000341289	ENSP00000264335	0	0	0	0	0	0.078	0.9	0	0.901
YWHAZ	RGS3	1849183	1844692	ENSP00000309503	ENSP00000259406	0	0	0	0	0	0.917	0	0	0.917
EEF2	RPS16	1849021	1844060	ENSP00000307940	ENSP00000251453	0	0	0	0	0	0.985	0.9	0	0.998
TUBA1B	CCT3	1851928	1847605	ENSP00000336799	ENSP00000295688	0	0	0	0	0	0.1	0.9	0	0.903
RPL11	RPS4X	1856140	1855955	ENSP00000363676	ENSP00000362744	0	0	0	0	0	0.927	0.9	0	0.992
ARHGEF25	APP	1851862	1846936	ENSP00000335560	ENSP00000284981	0	0	0	0	0	0	0.9	0	0.9
STX6	VAMP3	1844585	1842224	ENSP00000258301	ENSP00000054666	0	0	0	0	0	0.883	0.54	0	0.942
EIF4A1	RPS27A	1847443	1846244	ENSP00000293831	ENSP00000272317	0	0	0	0	0	0.108	0.9	0	0.904
RPL5	RPL13	1855221	1849017	ENSP00000359345	ENSP00000307889	0	0	0	0	0	0.999	0.9	0	0.999
GNB1	LCK	1856899	1852042	ENSP00000367869	ENSP00000337825	0	0	0	0	0	0.082	0.9	0	0.902
RPS27A	EIF4A3	1846244	1846086	ENSP00000272317	ENSP00000269349	0	0	0	0	0	0.108	0.9	0	0.904
DHX9	HNRNPF	1854615	1852109	ENSP00000356520	ENSP00000338477	0	0	0	0	0	0.569	0.9	0	0.954
RPL5	EEF2	1855221	1849021	ENSP00000359345	ENSP00000307940	0	0	0	0	0	0.825	0.9	0	0.981
RPL12	PPP2R1A	1854209	1850680	ENSP00000354739	ENSP00000324804	0	0	0	0	0	0	0.9	0	0.9
PSMC3	HSPA8	1847998	1843112	ENSP00000298852	ENSP00000227378	0	0	0	0	0	0.106	0.9	0	0.904
FASLG	FAS	1854652	1853242	ENSP00000356694	ENSP00000347979	0	0	0	0	0	0.999	0.9	0	0.999
HRAS	YWHAG	1849235	1848830	ENSP00000309845	ENSP00000306330	0	0	0	0	0	0.302	0.9	0	0.925
ACTB	CCT5	1853523	1846664	ENSP00000349960	ENSP00000280326	0	0	0	0	0	0.65	0.9	0	0.962
CNR1	GNAI1	1855040	1852652	ENSP00000358511	ENSP00000343027	0	0	0	0	0	0.57	0.9	0	0.956
YWHAE	ITGB4	1845524	1842390	ENSP00000264335	ENSP00000200181	0	0	0	0	0	0	0.9	0	0.9
CCT4	CCT6A	1858199	1846449	ENSP00000377958	ENSP00000275603	0	0	0	0.789	0	0.996	0.9	0	0.999
RPN1	RPS11	1847700	1846167	ENSP00000296255	ENSP00000270625	0	0	0	0	0	0	0.9	0	0.9
HNRNPH1	HNRNPL	1853404	1842831	ENSP00000349168	ENSP00000221419	0	0	0	0	0	0.909	0.9	0	0.99
HNRNPA2B1	HNRNPD	1853084	1849608	ENSP00000346694	ENSP00000313199	0	0	0	0.807	0	0.907	0.9	0	0.99
DHX9	PCBP2	1854615	1853847	ENSP00000356520	ENSP00000352438	0	0	0	0	0	0.073	0.9	0	0.901
ADRB1	PTGIR	1854995	1847278	ENSP00000358301	ENSP00000291294	0	0	0	0	0	0	0.9	0	0.9
GNB1	GNAQ	1856899	1847018	ENSP00000367869	ENSP00000286548	0	0	0	0	0	0.324	0.9	0	0.927
PRKCSH	MLEC	1844122	1843147	ENSP00000252455	ENSP00000228506	0	0	0	0	0	0	0.9	0	0.9
PTBP1	HNRNPA1	1853438	1852510	ENSP00000349428	ENSP00000341826	0	0	0	0	0	0.966	0.9	0	0.996
HSP90AB1	PTGES3	1850780	1845046	ENSP00000325875	ENSP00000262033	0	0	0	0	0	0.997	0	0	0.997
OPRM1	GNAI1	1859815	1852652	ENSP00000394624	ENSP00000343027	0	0	0	0	0	0.582	0.9	0	0.955
RPS6	RPN1	1857216	1847700	ENSP00000369757	ENSP00000296255	0	0	0	0	0	0	0.9	0	0.9
RGS19	APP	1851557	1846936	ENSP00000333194	ENSP00000284981	0	0	0	0	0	0	0.9	0	0.9
SF3B3	PRPF19	1848773	1843119	ENSP00000305790	ENSP00000227524	0	0	0	0	0	0.994	0	0	0.994
CDC42	RAP1B	1849707	1844015	ENSP00000314458	ENSP00000250559	0	0	0	0.761	0	0.602	0.9	0	0.957
NDE1	YWHAG	1852988	1848830	ENSP00000345892	ENSP00000306330	0	0	0	0	0	0.183	0.9	0	0.916
PCBP2	SF3B3	1853847	1848773	ENSP00000352438	ENSP00000305790	0	0	0	0	0	0.078	0.9	0	0.903
NTSR1	GNA15	1855276	1845252	ENSP00000359532	ENSP00000262958	0	0	0	0	0	0.073	0.9	0	0.901
RPS3	RPL3	1861952	1852999	ENSP00000433821	ENSP00000346001	0	0	0	0	0	0.918	0.9	0	0.991
TUBB4B	CCT7	1852441	1844568	ENSP00000341289	ENSP00000258091	0	0	0	0	0	0.24	0.9	0	0.918
NRAS	YWHAZ	1855051	1849183	ENSP00000358548	ENSP00000309503	0	0	0	0	0	0.311	0.9	0	0.926
RPS8	RPS3A	1858412	1853009	ENSP00000379888	ENSP00000346050	0	0	0	0	0	0.999	0.9	0	0.999
CDC42	RHOB	1849707	1846239	ENSP00000314458	ENSP00000272233	0	0	0	0.951	0	0.246	0.9	0	0.919
GNA13	ESR1	1860237	1842435	ENSP00000400717	ENSP00000206249	0	0	0	0	0	0	0.9	0	0.9
RPS3	RPS16	1861952	1844060	ENSP00000433821	ENSP00000251453	0	0	0	0	0	0.999	0.9	0	0.999
CCT3	CCT7	1847605	1844568	ENSP00000295688	ENSP00000258091	0	0	0	0.838	0	0.998	0.9	0	0.999
RPL7	EIF4A1	1852251	1847443	ENSP00000339795	ENSP00000293831	0	0	0	0	0	0.188	0.9	0	0.913
GNB1	CNR1	1856899	1855040	ENSP00000367869	ENSP00000358511	0	0	0	0	0	0	0.9	0	0.9
RPL11	EEF2	1856140	1849021	ENSP00000363676	ENSP00000307940	0	0	0	0	0	0.818	0.9	0	0.98
TBXA2R	GNAQ	1859713	1847018	ENSP00000393333	ENSP00000286548	0	0	0	0	0	0.996	0.9	0	0.999
HSP90AA1	PPP2R1A	1851814	1850680	ENSP00000335153	ENSP00000324804	0	0	0	0	0	0.765	0.9	0	0.974
AR	HRAS	1856164	1849235	ENSP00000363822	ENSP00000309845	0	0	0	0	0	0.097	0.9	0	0.903
NCL	NPM1	1850027	1847808	ENSP00000318195	ENSP00000296930	0	0	0	0	0	0.99	0.9	0	0.998
RAB8A	RAB10	1848223	1845602	ENSP00000300935	ENSP00000264710	0	0	0	0.974	0	0.615	0.9	0	0.958
PA2G4	NPM1	1848465	1847808	ENSP00000302886	ENSP00000296930	0	0	0	0	0	0.913	0	0	0.913
YWHAB	YWHAQ	1848151	1843478	ENSP00000300161	ENSP00000238081	0	0	0	0.984	0	0.628	0.9	0	0.96
RPS6	RPS4X	1857216	1855955	ENSP00000369757	ENSP00000362744	0	0	0	0	0	0.999	0.9	0	0.999
ATP5O	ATP5A1	1847220	1846765	ENSP00000290299	ENSP00000282050	0	0	0	0	0	0.982	0.9	0	0.998
YWHAQ	ITGB4	1843478	1842390	ENSP00000238081	ENSP00000200181	0	0	0	0	0	0.57	0.9	0	0.954
DHX9	HNRNPA1	1854615	1852510	ENSP00000356520	ENSP00000341826	0	0	0	0	0	0.594	0.9	0	0.956
HNRNPA2B1	SNRNP200	1853084	1849929	ENSP00000346694	ENSP00000317123	0	0	0	0	0	0.301	0.9	0	0.925
GNB1	GNA11	1856899	1842246	ENSP00000367869	ENSP00000078429	0	0	0	0	0	0.743	0.9	0	0.972
CCT4	CCT3	1858199	1847605	ENSP00000377958	ENSP00000295688	0	0	0	0.856	0	0.999	0.9	0	0.999
HNRNPK	HNRNPF	1856467	1852109	ENSP00000365439	ENSP00000338477	0	0	0	0	0	0.558	0.9	0	0.952
RPS11	RPS16	1846167	1844060	ENSP00000270625	ENSP00000251453	0	0	0	0	0	0.999	0.9	0	0.999
HNRNPC	SF3B3	1850172	1848773	ENSP00000319690	ENSP00000305790	0	0	0	0	0	0.362	0.9	0	0.931
RPS27A	HSPA8	1846244	1843112	ENSP00000272317	ENSP00000227378	0	0	0	0	0	0.125	0.9	0	0.906
RPL7	RPS5	1852251	1842374	ENSP00000339795	ENSP00000196551	0	0	0	0	0	0.941	0.9	0	0.993
RPS8	RPS11	1858412	1846167	ENSP00000379888	ENSP00000270625	0	0	0	0	0	0.999	0.9	0	0.999
GNB1	APP	1856899	1846936	ENSP00000367869	ENSP00000284981	0	0	0	0	0	0	0.9	0	0.9
VAMP2	RAB8A	1849692	1848223	ENSP00000314214	ENSP00000300935	0	0	0	0	0	0.149	0.9	0	0.909
GNAI3	RGS3	1855121	1844692	ENSP00000358867	ENSP00000259406	0	0	0	0	0	0.633	0.8	0	0.921
RPS6	RPS16	1857216	1844060	ENSP00000369757	ENSP00000251453	0	0	0	0	0	0.999	0.9	0	0.999
PTBP1	HNRNPD	1853438	1849608	ENSP00000349428	ENSP00000313199	0	0	0	0	0	0.987	0.9	0	0.998
RGS19	GNAQ	1851557	1847018	ENSP00000333194	ENSP00000286548	0	0	0	0	0	0.149	0.9	0	0.909
EIF3H	RPS27A	1861812	1846244	ENSP00000429931	ENSP00000272317	0	0	0	0	0	0.089	0.9	0	0.902
RPN1	PSMA5	1847700	1846187	ENSP00000296255	ENSP00000271308	0	0	0	0	0	0	0.9	0	0.9
PSMD2	LNPEP	1849263	1843286	ENSP00000310129	ENSP00000231368	0	0	0	0	0	0	0.9	0	0.9
RPL12	EEF2	1854209	1849021	ENSP00000354739	ENSP00000307940	0	0	0	0	0	0.767	0.9	0	0.975
CCR5	GNAQ	1847342	1847018	ENSP00000292303	ENSP00000286548	0	0	0	0	0	0.574	0.9	0	0.954
CCT4	CCT8	1858199	1847035	ENSP00000377958	ENSP00000286788	0	0	0	0.767	0	0.994	0.9	0	0.999
HSPA8	CFTR	1843112	1842118	ENSP00000227378	ENSP00000003084	0	0	0	0	0	0.998	0	0	0.998
PSMD2	PSMB3	1849263	1843022	ENSP00000310129	ENSP00000225426	0	0	0	0	0	0.989	0.9	0	0.998
CCT8	CCT5	1847035	1846664	ENSP00000286788	ENSP00000280326	0	0	0	0.792	0	0.997	0.9	0	0.999
RPL18	RPL13	1862361	1849017	ENSP00000447001	ENSP00000307889	0	0	0	0	0	0.999	0.9	0	0.999
PDE10A	GNAI1	1862089	1852652	ENSP00000438284	ENSP00000343027	0	0	0	0	0	0.11	0.9	0	0.907
HNRNPA2B1	SF3B3	1853084	1848773	ENSP00000346694	ENSP00000305790	0	0	0	0	0	0.362	0.9	0	0.931
RPLP0	RPS16	1852166	1844060	ENSP00000339027	ENSP00000251453	0	0	0	0	0	0.917	0.9	0	0.991
PSMC3	SEC61B	1847998	1842987	ENSP00000298852	ENSP00000223641	0	0	0	0	0	0	0.9	0	0.9
RAC1	YES1	1853302	1850671	ENSP00000348461	ENSP00000324740	0	0	0	0	0	0.113	0.9	0	0.905
RPL23	RPL5	1858184	1855221	ENSP00000377865	ENSP00000359345	0	0	0	0	0	0.999	0.9	0	0.999
TRAF3IP3	CCT8	1854498	1847035	ENSP00000355991	ENSP00000286788	0	0	0	0	0	0.999	0	0	0.999
ACTB	CCT8	1853523	1847035	ENSP00000349960	ENSP00000286788	0	0	0	0	0	0.712	0.9	0	0.969
RPS2	RPS11	1852518	1846167	ENSP00000341885	ENSP00000270625	0	0	0	0	0	0.999	0.9	0	0.999
RPL23	SEC61B	1858184	1842987	ENSP00000377865	ENSP00000223641	0	0	0	0	0	0	0.9	0	0.9
RPS3A	RPS5	1853009	1842374	ENSP00000346050	ENSP00000196551	0	0	0	0	0	0.999	0.9	0	0.999
EFTUD2	HNRNPK	1859618	1856467	ENSP00000392094	ENSP00000365439	0	0	0	0	0	0.563	0.9	0	0.953
PCBP1	CPT1A	1848744	1845781	ENSP00000305556	ENSP00000265641	0	0	0	0	0	0.904	0	0	0.903
GNAI1	APP	1852652	1846936	ENSP00000343027	ENSP00000284981	0	0	0	0	0	0	0.9	0	0.9
GNB1	ADRB1	1856899	1854995	ENSP00000367869	ENSP00000358301	0	0	0	0	0	0	0.9	0	0.9
ACTN1	ZYX	1858193	1850641	ENSP00000377941	ENSP00000324422	0	0	0	0	0	0.84	0.9	0	0.982
YWHAB	RAP1B	1848151	1844015	ENSP00000300161	ENSP00000250559	0	0	0	0	0	0.224	0.9	0	0.917
RPL18	RPS12	1862361	1843234	ENSP00000447001	ENSP00000230050	0	0	0	0	0	0.943	0.9	0	0.994
NCSTN	RPS27A	1847505	1846244	ENSP00000294785	ENSP00000272317	0	0	0	0	0	0.303	0.9	0	0.927
PTRH2	ATP6V0A2	1858057	1851449	ENSP00000376758	ENSP00000332247	0	0	0	0	0	0.965	0	0	0.965
EFTUD2	HNRNPD	1859618	1849608	ENSP00000392094	ENSP00000313199	0	0	0	0	0	0.303	0.9	0	0.925
RPL7	RPS27A	1852251	1846244	ENSP00000339795	ENSP00000272317	0	0	0	0	0	0.305	0.9	0	0.925
GNB1	SSTR5	1856899	1847454	ENSP00000367869	ENSP00000293897	0	0	0	0	0	0	0.9	0	0.9
EEF1D	EEF1A1	1859610	1851211	ENSP00000391944	ENSP00000330054	0	0	0	0	0	0.661	0.9	0	0.963
GNA13	RAC2	1860237	1843949	ENSP00000400717	ENSP00000249071	0	0	0	0	0	0.13	0.9	0	0.907
PSMB1	PSMB3	1845087	1843022	ENSP00000262193	ENSP00000225426	0	0	0	0.758	0	0.999	0.9	0	0.999
PSMC3	PSMA5	1847998	1846187	ENSP00000298852	ENSP00000271308	0	0	0	0	0	0.995	0.9	0	0.999
CDC42	GNAO1	1849707	1845159	ENSP00000314458	ENSP00000262493	0	0	0	0	0	0.13	0.9	0	0.907
HNRNPA1	EIF4A3	1852510	1846086	ENSP00000341826	ENSP00000269349	0	0	0	0	0	0.933	0	0	0.933
ESR2	ESR1	1852756	1842435	ENSP00000343925	ENSP00000206249	0	0	0	0.935	0	0.988	0.9	0	0.998
DHX9	HNRNPU	1854615	1846836	ENSP00000356520	ENSP00000283179	0	0	0	0	0	0.729	0.9	0	0.971
GAPDH	ALDOC	1843185	1843081	ENSP00000229239	ENSP00000226253	0	0	0	0	0	0.202	0.9	0	0.914
TCP1	CCT7	1849952	1844568	ENSP00000317334	ENSP00000258091	0	0	0	0.85	0	0.998	0.9	0	0.999
RPS2	EIF4A3	1852518	1846086	ENSP00000341885	ENSP00000269349	0	0	0	0	0	0.601	0.9	0	0.957
VAMP2	SNAP25	1849692	1844344	ENSP00000314214	ENSP00000254976	0	0	0	0	0	0.999	0.9	0	0.999
PCBP2	PTBP1	1853847	1853438	ENSP00000352438	ENSP00000349428	0	0	0	0	0	0.57	0.9	0	0.954
HNRNPH1	HNRNPU	1853404	1846836	ENSP00000349168	ENSP00000283179	0	0	0	0	0	0.357	0.9	0	0.931
ERBB2IP	HSP90AA1	1857307	1851814	ENSP00000370330	ENSP00000335153	0	0	0	0	0	0.167	0.9	0	0.911
STX7	STX8	1854689	1848716	ENSP00000356918	ENSP00000305255	0	0	0	0	0	0.914	0.8	0	0.981
RPS27A	PSMA5	1846244	1846187	ENSP00000272317	ENSP00000271308	0	0	0	0	0	0.167	0.9	0	0.911
GNB2L1	RPL13	1861691	1849017	ENSP00000426909	ENSP00000307889	0	0	0	0	0	0.941	0	0	0.941
BDKRB2	SSTR5	1848988	1847454	ENSP00000307713	ENSP00000293897	0	0	0	0.732	0	0	0.9	0	0.9
GNB2L1	RPS4X	1861691	1855955	ENSP00000426909	ENSP00000362744	0	0	0	0	0	0.976	0	0	0.976
RPL5	RPS2	1855221	1852518	ENSP00000359345	ENSP00000341885	0	0	0	0	0	0.613	0.9	0	0.958
HNRNPH1	HNRNPF	1853404	1852109	ENSP00000349168	ENSP00000338477	0	0	0	0.983	0	0.931	0.9	0	0.992
RPS8	RPS16	1858412	1844060	ENSP00000379888	ENSP00000251453	0	0	0	0	0	0.999	0.9	0	0.999
HRAS	GNA15	1849235	1845252	ENSP00000309845	ENSP00000262958	0	0	0	0	0	0.13	0.9	0	0.907
RPS8	EIF4A1	1858412	1847443	ENSP00000379888	ENSP00000293831	0	0	0	0	0	0.102	0.9	0	0.904
ATP5C1	ATP5O	1853397	1847220	ENSP00000349142	ENSP00000290299	0	0	0	0	0	0.954	0.9	0	0.995
DHX9	HNRNPD	1854615	1849608	ENSP00000356520	ENSP00000313199	0	0	0	0	0	0.149	0.9	0	0.909
VAMP7	YKT6	1845189	1842981	ENSP00000262640	ENSP00000223369	0	0	0	0	0	0.89	0.54	0	0.945
RPL23	RPL12	1858184	1854209	ENSP00000377865	ENSP00000354739	0	0	0	0	0	0.998	0.9	0	0.999
RPL5	RPL7	1855221	1852251	ENSP00000359345	ENSP00000339795	0	0	0	0	0	0.998	0.9	0	0.999
LARS	IARS	1858198	1856347	ENSP00000377954	ENSP00000364794	0	0	0	0	0	0.981	0.9	0	0.997
PGR	ESR1	1850711	1842435	ENSP00000325120	ENSP00000206249	0	0	0	0.711	0	0.812	0.9	0	0.979
TBXA2R	F2RL1	1859713	1847773	ENSP00000393333	ENSP00000296677	0	0	0	0	0	0	0.9	0	0.9
RAC1	CDC42	1853302	1849707	ENSP00000348461	ENSP00000314458	0	0	0	0.976	0	0.581	0.9	0	0.955
RPL5	RPL3	1855221	1852999	ENSP00000359345	ENSP00000346001	0	0	0	0	0	0.994	0.9	0	0.999
NDE1	NDEL1	1852988	1851656	ENSP00000345892	ENSP00000333982	0	0	0	0.954	0	0.317	0.9	0	0.927
VAMP2	STX6	1849692	1844585	ENSP00000314214	ENSP00000258301	0	0	0	0	0	0.43	0.9	0	0.939
RPL11	PPP2R1A	1856140	1850680	ENSP00000363676	ENSP00000324804	0	0	0	0	0	0	0.9	0	0.9
VAMP2	HSPA8	1849692	1843112	ENSP00000314214	ENSP00000227378	0	0	0	0	0	0.542	0.9	0	0.951
SFPQ	NONO	1853490	1846473	ENSP00000349748	ENSP00000276079	0	0	0	0.947	0	0.993	0.9	0	0.999
RPL23	RPS5	1858184	1842374	ENSP00000377865	ENSP00000196551	0	0	0	0	0	0.909	0.9	0	0.99
ACTB	ACTG1	1853523	1851354	ENSP00000349960	ENSP00000331514	0	0	0	0.99	0	0.939	0	0	0.938
HSP90AB1	HSPA5	1850780	1850618	ENSP00000325875	ENSP00000324173	0	0	0	0	0	0.913	0	0	0.913
RAC1	GNAI1	1853302	1852652	ENSP00000348461	ENSP00000343027	0	0	0	0	0	0.13	0.9	0	0.907
P4HB	PRKCSH	1850962	1844122	ENSP00000327801	ENSP00000252455	0	0	0	0	0	0.973	0	0	0.972
TCP1	CCT8	1849952	1847035	ENSP00000317334	ENSP00000286788	0	0	0	0.792	0	0.996	0.9	0	0.999
PSMD2	PSMD1	1849263	1849179	ENSP00000310129	ENSP00000309474	0	0	0	0.613	0	0.997	0.9	0	0.999
RPL18	RPS3	1862361	1861952	ENSP00000447001	ENSP00000433821	0	0	0	0	0	0.935	0.9	0	0.993
ACTB	PFN1	1853523	1843040	ENSP00000349960	ENSP00000225655	0	0	0	0	0	0.947	0.8	0	0.988
RAC1	RHOB	1853302	1846239	ENSP00000348461	ENSP00000272233	0	0	0	0.949	0	0.676	0.9	0	0.965
RPS4X	EEF2	1855955	1849021	ENSP00000362744	ENSP00000307940	0	0	0	0	0	0.981	0.9	0	0.997
RPL11	NCL	1856140	1850027	ENSP00000363676	ENSP00000318195	0	0	0	0	0	0.606	0.9	0	0.957
HNRNPK	PTBP1	1856467	1853438	ENSP00000365439	ENSP00000349428	0	0	0	0	0	0.856	0.9	0	0.984
TCP1	CCT2	1849952	1848044	ENSP00000317334	ENSP00000299300	0	0	0	0.846	0	0.999	0.9	0	0.999
HNRNPH1	HNRNPC	1853404	1850172	ENSP00000349168	ENSP00000319690	0	0	0	0	0	0.11	0.9	0	0.905
YES1	SNAP23	1850671	1843971	ENSP00000324740	ENSP00000249647	0	0	0	0	0	0.907	0	0	0.907
BDKRB2	GNA11	1848988	1842246	ENSP00000307713	ENSP00000078429	0	0	0	0	0	0.576	0.9	0	0.954
NTSR1	GNA11	1855276	1842246	ENSP00000359532	ENSP00000078429	0	0	0	0	0	0.073	0.9	0	0.901
RPL23	RPS2	1858184	1852518	ENSP00000377865	ENSP00000341885	0	0	0	0	0	0.9	0.9	0	0.989
RPS6	RPS3A	1857216	1853009	ENSP00000369757	ENSP00000346050	0	0	0	0	0	0.999	0.9	0	0.999
RPS3	RPL13	1861952	1849017	ENSP00000433821	ENSP00000307889	0	0	0	0	0	0.957	0.9	0	0.995
GNAI3	HRAS	1855121	1849235	ENSP00000358867	ENSP00000309845	0	0	0	0	0	0.214	0.9	0	0.916
RPL18	RPS23	1862361	1847772	ENSP00000447001	ENSP00000296674	0	0	0	0	0	0.9	0.9	0	0.989
MAPK10	CDC42	1853804	1849707	ENSP00000352157	ENSP00000314458	0	0	0	0	0	0.229	0.9	0	0.917
GRIA1	GRIA2	1846982	1845544	ENSP00000285900	ENSP00000264426	0	0	0	0.98	0	0.846	0.72	0	0.954
RPS4X	RPL12	1855955	1854209	ENSP00000362744	ENSP00000354739	0	0	0	0	0	0.907	0.9	0	0.99
SNRNP200	PCBP1	1849929	1848744	ENSP00000317123	ENSP00000305556	0	0	0	0	0	0.064	0.9	0	0.9
RPS3A	EIF4A1	1853009	1847443	ENSP00000346050	ENSP00000293831	0	0	0	0	0	0.102	0.9	0	0.904
RPS27A	PSMA6	1846244	1844920	ENSP00000272317	ENSP00000261479	0	0	0	0	0	0.282	0.9	0	0.923
GNB1	GNAI1	1856899	1852652	ENSP00000367869	ENSP00000343027	0	0	0	0	0	0.997	0.9	0	0.999
TBXA2R	GNA15	1859713	1845252	ENSP00000393333	ENSP00000262958	0	0	0	0	0	0.073	0.9	0	0.901
RPS2	RPL7	1852518	1852251	ENSP00000341885	ENSP00000339795	0	0	0	0	0	0.844	0.9	0	0.983
HNRNPA2B1	HNRNPL	1853084	1842831	ENSP00000346694	ENSP00000221419	0	0	0	0	0	0.979	0.9	0	0.997
RPN1	PSMA6	1847700	1844920	ENSP00000296255	ENSP00000261479	0	0	0	0	0	0	0.9	0	0.9
BACE1	APP	1850057	1846936	ENSP00000318585	ENSP00000284981	0	0	0	0	0	0.915	0.9	0	0.99
HNRNPA2B1	PCBP1	1853084	1848744	ENSP00000346694	ENSP00000305556	0	0	0	0	0	0.221	0.9	0	0.916
PDIA3	PPIB	1848170	1848121	ENSP00000300289	ENSP00000300026	0	0	0	0	0	0.906	0	0	0.906
RPS4X	EIF3C	1855955	1851492	ENSP00000362744	ENSP00000332604	0	0	0	0	0	0.589	0.9	0	0.956
RGS19	F2RL1	1851557	1847773	ENSP00000333194	ENSP00000296677	0	0	0	0	0	0	0.9	0	0.9
GNB1	LHCGR	1856899	1847515	ENSP00000367869	ENSP00000294954	0	0	0	0	0	0	0.9	0	0.9
RPLP0	EIF4A1	1852166	1847443	ENSP00000339027	ENSP00000293831	0	0	0	0	0	0.618	0.9	0	0.959
AR	ESR1	1856164	1842435	ENSP00000363822	ENSP00000206249	0	0	0	0.692	0	0.576	0.9	0	0.954
BDKRB2	S1PR1	1848988	1848727	ENSP00000307713	ENSP00000305416	0	0	0	0	0	0	0.9	0	0.9
RGS4	APP	1859995	1846936	ENSP00000397181	ENSP00000284981	0	0	0	0	0	0	0.9	0	0.9
EEF1A1	RPS23	1851211	1847772	ENSP00000330054	ENSP00000296674	0	0	0	0	0	0.651	0.9	0	0.962
XRCC5	PCNA	1857983	1856984	ENSP00000375977	ENSP00000368438	0	0	0	0	0	0.962	0	0	0.962
RGS19	S1PR1	1851557	1848727	ENSP00000333194	ENSP00000305416	0	0	0	0	0	0	0.9	0	0.9
EIF3H	EIF3C	1861812	1851492	ENSP00000429931	ENSP00000332604	0	0	0	0	0	0.999	0.9	0	0.999
RPS8	RPL5	1858412	1855221	ENSP00000379888	ENSP00000359345	0	0	0	0	0	0.936	0.9	0	0.993
AR	HSP90AA1	1856164	1851814	ENSP00000363822	ENSP00000335153	0	0	0	0	0	0.996	0.9	0	0.999
UBA1	KARS	1852107	1850738	ENSP00000338413	ENSP00000325448	0	0	0	0	0	0.914	0	0	0.913
ACTB	RAC1	1853523	1853302	ENSP00000349960	ENSP00000348461	0	0	0	0	0	0.566	0.9	0	0.953
RPS23	RPS12	1847772	1843234	ENSP00000296674	ENSP00000230050	0	0	0	0	0	0.999	0.9	0	0.999
ACTB	CFL1	1853523	1849206	ENSP00000349960	ENSP00000309629	0	0	0	0	0	0.952	0.8	0	0.989
HNRNPA1	SNRNP200	1852510	1849929	ENSP00000341826	ENSP00000317123	0	0	0	0	0	0.477	0.9	0	0.944
EEF2	RPS27A	1849021	1846244	ENSP00000307940	ENSP00000272317	0	0	0	0	0	0.953	0.9	0	0.995
RPS3	RPL7	1861952	1852251	ENSP00000433821	ENSP00000339795	0	0	0	0	0	0.942	0.9	0	0.993
RPS4X	EIF4A1	1855955	1847443	ENSP00000362744	ENSP00000293831	0	0	0	0	0	0.101	0.9	0	0.904
PDE10A	GNAI3	1862089	1855121	ENSP00000438284	ENSP00000358867	0	0	0	0	0	0.11	0.9	0	0.907
RPS11	EIF4A3	1846167	1846086	ENSP00000270625	ENSP00000269349	0	0	0	0	0	0.833	0.9	0	0.982
RPS2	RPS27A	1852518	1846244	ENSP00000341885	ENSP00000272317	0	0	0	0	0	0.998	0.9	0	0.999
FXYD1	ATP1A1	1852684	1847591	ENSP00000343314	ENSP00000295598	0	0	0	0	0	0.564	0.9	0	0.953
YES1	S1PR1	1850671	1848727	ENSP00000324740	ENSP00000305416	0	0	0	0	0	0.09	0.9	0	0.902
RAC1	GNAO1	1853302	1845159	ENSP00000348461	ENSP00000262493	0	0	0	0	0	0.13	0.9	0	0.907
GNAI3	ADORA1	1855121	1849083	ENSP00000358867	ENSP00000308549	0	0	0	0	0	0.078	0.9	0	0.901
EDNRB	GNA15	1856642	1845252	ENSP00000366416	ENSP00000262958	0	0	0	0	0	0.073	0.9	0	0.901
SF3B3	U2AF1	1848773	1847292	ENSP00000305790	ENSP00000291552	0	0	0	0	0	0.6	0.9	0	0.957
GNA14	ARHGEF25	1856528	1851862	ENSP00000365807	ENSP00000335560	0	0	0	0	0	0	0.9	0	0.9
RPS4X	EEF1A1	1855955	1851211	ENSP00000362744	ENSP00000330054	0	0	0	0	0	0.637	0.9	0	0.961
RPS4X	RPL3	1855955	1852999	ENSP00000362744	ENSP00000346001	0	0	0	0	0	0.854	0.9	0	0.984
RPS4X	RPL13	1855955	1849017	ENSP00000362744	ENSP00000307889	0	0	0	0	0	0.928	0.9	0	0.992
CCT3	CCT8	1847605	1847035	ENSP00000295688	ENSP00000286788	0	0	0	0.734	0	0.999	0.9	0	0.999
RPL12	SEC61B	1854209	1842987	ENSP00000354739	ENSP00000223641	0	0	0	0	0	0	0.9	0	0.9
RPL11	RPS23	1856140	1847772	ENSP00000363676	ENSP00000296674	0	0	0	0	0	0.877	0.9	0	0.986
RPL7	SEC61B	1852251	1842987	ENSP00000339795	ENSP00000223641	0	0	0	0	0	0	0.9	0	0.9
VAMP2	RAB10	1849692	1845602	ENSP00000314214	ENSP00000264710	0	0	0	0	0	0.149	0.9	0	0.909
HNRNPD	SF3B3	1849608	1848773	ENSP00000313199	ENSP00000305790	0	0	0	0	0	0.362	0.9	0	0.931
FYN	HSP90AB1	1853081	1850780	ENSP00000346671	ENSP00000325875	0	0	0	0	0	0.214	0.9	0	0.916
RPL13	RPS11	1849017	1846167	ENSP00000307889	ENSP00000270625	0	0	0	0	0	0.345	0.9	0	0.93
GNB2L1	IFNAR1	1861691	1846131	ENSP00000426909	ENSP00000270139	0	0	0	0	0	0.564	0.8	0	0.906
RPS6	EEF1A1	1857216	1851211	ENSP00000369757	ENSP00000330054	0	0	0	0	0	0.638	0.9	0	0.961
PSMC3	PSMA6	1847998	1844920	ENSP00000298852	ENSP00000261479	0	0	0	0	0	0.996	0.9	0	0.999
GNB2L1	RPS16	1861691	1844060	ENSP00000426909	ENSP00000251453	0	0	0	0	0	0.993	0	0	0.993
TCP1	CCT5	1849952	1846664	ENSP00000317334	ENSP00000280326	0	0	0	0.816	0	0.999	0.9	0	0.999
RPS4X	RPS5	1855955	1842374	ENSP00000362744	ENSP00000196551	0	0	0	0	0	0.999	0.9	0	0.999
RGS7	GNAI1	1854398	1852652	ENSP00000355523	ENSP00000343027	0	0	0	0	0	0.633	0.9	0	0.96
VAMP2	SNAP23	1849692	1843971	ENSP00000314214	ENSP00000249647	0	0	0	0	0	0.942	0.9	0	0.993
CCT4	TUBA1B	1858199	1851928	ENSP00000377958	ENSP00000336799	0	0	0	0	0	0.107	0.9	0	0.904
LCK	CDC42	1852042	1849707	ENSP00000337825	ENSP00000314458	0	0	0	0	0	0.59	0.9	0	0.956
STX7	YKT6	1854689	1842981	ENSP00000356918	ENSP00000223369	0	0	0	0	0	0.666	0.8	0	0.928
CANX	CFTR	1843868	1842118	ENSP00000247461	ENSP00000003084	0	0	0	0	0	0.985	0	0	0.984
EEF1A1	YWHAE	1851211	1845524	ENSP00000330054	ENSP00000264335	0	0	0	0	0	0.221	0.9	0	0.916
RPS3A	RPS2	1853009	1852518	ENSP00000346050	ENSP00000341885	0	0	0	0	0	0.999	0.9	0	0.999
EIF3C	RPS27A	1851492	1846244	ENSP00000332604	ENSP00000272317	0	0	0	0	0	0.213	0.9	0	0.916
PICK1	GRIA2	1853444	1845544	ENSP00000349465	ENSP00000264426	0	0	0	0	0	0.969	0	0	0.969
RPL18	PPP2R1A	1862361	1850680	ENSP00000447001	ENSP00000324804	0	0	0	0	0	0	0.9	0	0.9
PSMD1	HSPA8	1849179	1843112	ENSP00000309474	ENSP00000227378	0	0	0	0	0	0.117	0.9	0	0.905
RPS27A	EIF2S1	1846244	1844427	ENSP00000272317	ENSP00000256383	0	0	0	0	0	0.304	0.9	0	0.925
RPL12	RPS5	1854209	1842374	ENSP00000354739	ENSP00000196551	0	0	0	0	0	0.955	0.9	0	0.995
ITGA6	ITGB4	1859218	1842390	ENSP00000386896	ENSP00000200181	0	0	0	0	0	0.927	0.9	0	0.992
GNB2L1	RPS23	1861691	1847772	ENSP00000426909	ENSP00000296674	0	0	0	0	0	0.988	0	0	0.988
CCT2	CCT6A	1848044	1846449	ENSP00000299300	ENSP00000275603	0	0	0	0.749	0	0.997	0.9	0	0.999
RPS3A	RPS12	1853009	1843234	ENSP00000346050	ENSP00000230050	0	0	0	0	0	0.999	0.9	0	0.999
RPL5	RPL12	1855221	1854209	ENSP00000359345	ENSP00000354739	0	0	0	0	0	0.997	0.9	0	0.999
TRAF3IP3	TCP1	1854498	1849952	ENSP00000355991	ENSP00000317334	0	0	0	0	0	0.999	0	0	0.999
EEF1D	EEF1G	1859610	1851407	ENSP00000391944	ENSP00000331901	0	0	0	0	0	0.997	0.9	0	0.999
EIF3C	EIF2S1	1851492	1844427	ENSP00000332604	ENSP00000256383	0	0	0	0	0	0.779	0.9	0	0.976
RPL18	RPL23	1862361	1858184	ENSP00000447001	ENSP00000377865	0	0	0	0	0	0.999	0.9	0	0.999
DAAM1	PFN1	1843856	1843040	ENSP00000247170	ENSP00000225655	0	0	0	0	0	0.299	0.9	0	0.925
RGS4	GNAQ	1859995	1847018	ENSP00000397181	ENSP00000286548	0	0	0	0	0	0.92	0	0	0.92
RPN1	PSMB3	1847700	1843022	ENSP00000296255	ENSP00000225426	0	0	0	0	0	0	0.9	0	0.9
RPL5	RPS23	1855221	1847772	ENSP00000359345	ENSP00000296674	0	0	0	0	0	0.757	0.9	0	0.974
RPS4X	EIF4A3	1855955	1846086	ENSP00000362744	ENSP00000269349	0	0	0	0	0	0.101	0.9	0	0.904
CCT2	CCT5	1848044	1846664	ENSP00000299300	ENSP00000280326	0	0	0	0.829	0	0.998	0.9	0	0.999
GNAI1	SSTR5	1852652	1847454	ENSP00000343027	ENSP00000293897	0	0	0	0	0	0.078	0.9	0	0.903
RPS3A	RPL3	1853009	1852999	ENSP00000346050	ENSP00000346001	0	0	0	0	0	0.928	0.9	0	0.992
CCT4	CCT2	1858199	1848044	ENSP00000377958	ENSP00000299300	0	0	0	0.811	0	0.998	0.9	0	0.999
KCNA1	DLG4	1857543	1847440	ENSP00000371985	ENSP00000293813	0	0	0	0	0	0.95	0	0	0.95
RPN1	SEC61B	1847700	1842987	ENSP00000296255	ENSP00000223641	0	0	0	0	0	0.722	0.9	0	0.97
NNT	CD38	1845588	1843082	ENSP00000264663	ENSP00000226279	0	0	0	0	0	0	0.9	0	0.9
GNB1	F2RL1	1856899	1847773	ENSP00000367869	ENSP00000296677	0	0	0	0	0	0	0.9	0	0.9
CDC42	ARHGDIB	1849707	1843176	ENSP00000314458	ENSP00000228945	0	0	0	0	0	0.804	0.9	0	0.979
EDNRB	GNAI3	1856642	1855121	ENSP00000366416	ENSP00000358867	0	0	0	0	0	0.078	0.9	0	0.901
SLC25A6	VDAC1	1857377	1845725	ENSP00000370808	ENSP00000265333	0	0	0	0	0	0.614	0.8	0	0.917
ARHGEF25	F2RL1	1851862	1847773	ENSP00000335560	ENSP00000296677	0	0	0	0	0	0	0.9	0	0.9
LARS	UBA1	1858198	1852107	ENSP00000377954	ENSP00000338413	0	0	0	0	0	0.973	0	0	0.972
YWHAE	YWHAQ	1845524	1843478	ENSP00000264335	ENSP00000238081	0	0	0	0.97	0	0.835	0.9	0	0.982
RPL3	RPS2	1852999	1852518	ENSP00000346001	ENSP00000341885	0	0	0	0	0	0.939	0.9	0	0.993
RPS8	RPS5	1858412	1842374	ENSP00000379888	ENSP00000196551	0	0	0	0	0	0.999	0.9	0	0.999
CCT4	CCT5	1858199	1846664	ENSP00000377958	ENSP00000280326	0	0	0	0.889	0	0.995	0.9	0	0.999
GNAI3	CCR5	1855121	1847342	ENSP00000358867	ENSP00000292303	0	0	0	0	0	0.576	0.9	0	0.956
RAN	KPNB1	1857999	1847208	ENSP00000376176	ENSP00000290158	0	0	0	0	0	0.999	0.9	0	0.999

## Sheet: Mouse string network 0.9
#node1	node2	node1_string_id	node2_string_id	node1_external_id	node2_external_id	neighborhood	fusion	cooccurence	homology	coexpression	experimental	knowledge	textmining	combined_score
Hmgcs1	Acaa2	2115231	2099788	ENSMUSP00000136944	ENSMUSP00000037348	0	0	0	0	0	0.389	0.9	0	0.934
Acox1	Hsd17b4	2104370	2096274	ENSMUSP00000063325	ENSMUSP00000025385	0	0	0	0	0	0	0.96	0	0.96
Cct4	Tuba1a	2114459	2109057	ENSMUSP00000133523	ENSMUSP00000094778	0	0	0	0	0	0.584	0.9	0	0.955
Gnb1	Gnai3	2098021	2093048	ENSMUSP00000030940	ENSMUSP00000000001	0	0	0	0	0	0.638	0.953	0	0.981
Ndufa9	Uqcrc1	2107791	2096706	ENSMUSP00000085523	ENSMUSP00000026743	0	0	0	0	0	0.131	0.9	0	0.907
Ywhae	Eef1a1	2105433	2100750	ENSMUSP00000070993	ENSMUSP00000042457	0	0	0	0	0	0.232	0.9	0	0.918
Ywhae	Nde1	2105433	2095806	ENSMUSP00000070993	ENSMUSP00000023359	0	0	0	0	0	0	0.944	0	0.944
Rps3	Ppp2r1a	2098643	2093917	ENSMUSP00000032998	ENSMUSP00000007708	0	0	0	0	0	0.167	0.9	0	0.911
Gnb1	Htr4	2098021	2096940	ENSMUSP00000030940	ENSMUSP00000027560	0	0	0	0	0	0.065	0.9	0	0.902
Acly	Mdh1	2110942	2110423	ENSMUSP00000103012	ENSMUSP00000099938	0	0	0	0	0	0.25	0.9	0	0.919
Rpl7	Rpl6	2105535	2098248	ENSMUSP00000071616	ENSMUSP00000031617	0	0	0	0	0	0.747	0.9	0	0.972
Rpl7	Rps9	2105535	2093811	ENSMUSP00000071616	ENSMUSP00000006496	0	0	0	0	0	0.103	0.9	0	0.904
Tuba1a	Tubb2b	2109057	2106213	ENSMUSP00000094778	ENSMUSP00000075178	0	0	0	0.917	0	0.367	0.935	0	0.956
Rps4x	Ppp2r1a	2098847	2093917	ENSMUSP00000033683	ENSMUSP00000007708	0	0	0	0	0	0	0.9	0	0.9
Tubb2b	Cct2	2106213	2099594	ENSMUSP00000075178	ENSMUSP00000036288	0	0	0	0	0	0.106	0.9	0	0.904
Crmp1	Dpysl3	2111903	2096271	ENSMUSP00000109795	ENSMUSP00000025379	0	0	0	0.982	0	0.609	0.9	0	0.958
Eif4a1	Rps3	2113401	2098643	ENSMUSP00000127034	ENSMUSP00000032998	0	0	0	0	0	0.166	0.9	0	0.91
Camk2b	Hras1	2108076	2096663	ENSMUSP00000087925	ENSMUSP00000026572	0	0	0	0	0	0.09	0.943	0	0.945
Eef1a1	Rps4x	2100750	2098847	ENSMUSP00000042457	ENSMUSP00000033683	0	0	0	0	0	0.182	0.9	0	0.912
Snap23	Vamp7	2112209	2102525	ENSMUSP00000112138	ENSMUSP00000052262	0	0	0	0	0	0.531	0.9	0	0.949
Lyn	Hras1	2100074	2096663	ENSMUSP00000038838	ENSMUSP00000026572	0	0	0	0	0	0.141	0.9	0	0.908
Rpl3	Rpl4	2107132	2099313	ENSMUSP00000080354	ENSMUSP00000034966	0	0	0	0	0	0.917	0.9	0	0.991
Psmb2	Psmc5	2097912	2095055	ENSMUSP00000030642	ENSMUSP00000021049	0	0	0	0	0	0.862	0.9	0	0.985
Gdi2	Cdc42	2104320	2097847	ENSMUSP00000062996	ENSMUSP00000030417	0	0	0	0	0	0.258	0.9	0	0.92
Vti1b	Stx6	2103399	2096989	ENSMUSP00000057462	ENSMUSP00000027743	0	0	0	0	0	0.794	0.8	0	0.956
Cct4	Cct5	2114459	2095645	ENSMUSP00000133523	ENSMUSP00000022842	0	0	0	0.88	0	0.895	0.9	0	0.988
Ndufv2	Ndufv1	2112886	2100821	ENSMUSP00000121557	ENSMUSP00000042967	0	0	0	0	0	0.655	0.9	0	0.963
Cct4	Tubb4b	2114459	2100734	ENSMUSP00000133523	ENSMUSP00000042342	0	0	0	0	0	0.106	0.9	0	0.904
Eif4a1	Rps3a	2113401	2097626	ENSMUSP00000127034	ENSMUSP00000029722	0	0	0	0	0	0.164	0.9	0	0.91
Gnb1	Gna13	2098021	2095009	ENSMUSP00000030940	ENSMUSP00000020930	0	0	0	0	0	0.373	0.96	0	0.973
Psmb5	Psma6	2095630	2095173	ENSMUSP00000022803	ENSMUSP00000021412	0	0	0	0	0	0.988	0.96	0	0.999
Eef1g	Eef1a1	2108963	2100750	ENSMUSP00000093955	ENSMUSP00000042457	0	0	0	0	0	0.834	0.9	0	0.982
Camk2b	Camk1g	2108076	2094356	ENSMUSP00000087925	ENSMUSP00000016323	0	0	0	0.807	0	0.065	0.9	0	0.9
Gnai1	Kras	2106032	2098474	ENSMUSP00000074259	ENSMUSP00000032399	0	0	0	0	0	0.229	0.891	0	0.91
Ndufv1	Ndufs7	2100821	2094843	ENSMUSP00000042967	ENSMUSP00000020361	0	0	0	0	0	0.652	0.9	0	0.962
Cpt1c	Sacm1l	2105208	2096564	ENSMUSP00000069539	ENSMUSP00000026270	0	0	0	0	0	0	0.9	0	0.9
Gnai1	Hras1	2106032	2096663	ENSMUSP00000074259	ENSMUSP00000026572	0	0	0	0	0	0.229	0.891	0	0.91
Rps3	Rpl19	2098643	2094431	ENSMUSP00000032998	ENSMUSP00000017548	0	0	0	0	0	0.713	0.9	0	0.969
Vdac1	Vdac3	2110368	2093985	ENSMUSP00000099819	ENSMUSP00000009036	0	0	0	0.978	0	0.531	0.9	0	0.949
Rps3	Eif3c	2098643	2098640	ENSMUSP00000032998	ENSMUSP00000032992	0	0	0	0	0	0.4	0.9	0	0.935
Actb	Cct5	2109937	2095645	ENSMUSP00000098066	ENSMUSP00000022842	0	0	0	0	0	0.282	0.9	0	0.923
Gria2	Abhd12	2106138	2102743	ENSMUSP00000074787	ENSMUSP00000053558	0	0	0	0	0	0	0.9	0	0.9
Acadm	Echs1	2105717	2096640	ENSMUSP00000072483	ENSMUSP00000026538	0	0	0	0	0	0.104	0.9	0	0.904
Cdc42	Actr3	2097847	2096947	ENSMUSP00000030417	ENSMUSP00000027579	0	0	0	0	0	0.134	0.9	0	0.907
Mdh2	Cs	2094634	2093740	ENSMUSP00000019323	ENSMUSP00000005826	0	0	0	0	0	0.661	0.9	0	0.963
Psmd4	Psmd2	2110919	2093889	ENSMUSP00000102857	ENSMUSP00000007212	0	0	0	0	0	0.999	0.9	0	0.999
Abhd12	Sacm1l	2102743	2096564	ENSMUSP00000053558	ENSMUSP00000026270	0	0	0	0	0	0	0.9	0	0.9
Ctnnd1	Cdc42	2104530	2097847	ENSMUSP00000064518	ENSMUSP00000030417	0	0	0	0	0	0.11	0.905	0	0.91
Hadha	Acox1	2112852	2104370	ENSMUSP00000120976	ENSMUSP00000063325	0	0	0	0	0	0.104	0.944	0	0.947
Rps4x	Rps3a	2098847	2097626	ENSMUSP00000033683	ENSMUSP00000029722	0	0	0	0	0	0.929	0.9	0	0.992
Rpl4	Rps4x	2099313	2098847	ENSMUSP00000034966	ENSMUSP00000033683	0	0	0	0	0	0.676	0.9	0	0.965
Gnas	Gnai1	2106968	2106032	ENSMUSP00000079341	ENSMUSP00000074259	0	0	0	0.906	0	0.082	0.953	0	0.954
Ndufv2	Uqcrc2	2112886	2098706	ENSMUSP00000121557	ENSMUSP00000033176	0	0	0	0	0	0.114	0.9	0	0.905
Rps3	Rps3a	2098643	2097626	ENSMUSP00000032998	ENSMUSP00000029722	0	0	0	0	0	0.929	0.9	0	0.992
Eef2	Eef1a1	2101403	2100750	ENSMUSP00000046101	ENSMUSP00000042457	0	0	0	0.621	0	0.256	0.9	0	0.92
Hspa8	Psmd2	2094310	2093889	ENSMUSP00000015800	ENSMUSP00000007212	0	0	0	0	0	0.166	0.9	0	0.91
Gria3	Gria2	2106304	2106138	ENSMUSP00000075687	ENSMUSP00000074787	0	0	0	0.982	0	0.785	0.72	0	0.935
Cct8	Cct5	2096700	2095645	ENSMUSP00000026704	ENSMUSP00000022842	0	0	0	0.78	0	0.914	0.9	0	0.99
Rac1	Gna13	2106976	2095009	ENSMUSP00000079380	ENSMUSP00000020930	0	0	0	0	0	0.165	0.9	0	0.91
Ndufa9	Ndufs1	2107791	2096794	ENSMUSP00000085523	ENSMUSP00000027111	0	0	0	0	0	0.608	0.9	0	0.958
Tuba1a	Cct8	2109057	2096700	ENSMUSP00000094778	ENSMUSP00000026704	0	0	0	0	0	0	0.9	0	0.9
Hmgcs1	Hadhb	2115231	2096723	ENSMUSP00000136944	ENSMUSP00000026841	0	0	0	0	0	0.389	0.9	0	0.934
Rpl7	Rps3a	2105535	2097626	ENSMUSP00000071616	ENSMUSP00000029722	0	0	0	0	0	0.598	0.9	0	0.957
Hadha	Acads	2112852	2098216	ENSMUSP00000120976	ENSMUSP00000031524	0	0	0	0	0	0.104	0.9	0	0.904
Trhr	Gna14	2099599	2096347	ENSMUSP00000036320	ENSMUSP00000025602	0	0	0	0	0	0.091	0.9	0	0.902
Grip1	Gria2	2112952	2106138	ENSMUSP00000123234	ENSMUSP00000074787	0	0	0	0	0	0.902	0	0	0.902
Actb	Cct6a	2109937	2098184	ENSMUSP00000098066	ENSMUSP00000031402	0	0	0	0	0	0.101	0.9	0	0.904
Psma1	Psmd2	2098648	2093889	ENSMUSP00000033008	ENSMUSP00000007212	0	0	0	0	0	0.761	0.9	0	0.974
Hadh	Hadhb	2097575	2096723	ENSMUSP00000029610	ENSMUSP00000026841	0	0	0	0	0	0.299	0.9	0	0.925
Ldha	Pkm	2110979	2099261	ENSMUSP00000103267	ENSMUSP00000034834	0	0	0	0	0	0.27	0.9	0	0.922
Rps4x	Eif3c	2098847	2098640	ENSMUSP00000033683	ENSMUSP00000032992	0	0	0	0	0	0.151	0.9	0	0.909
Pdhb	Pdhx	2095447	2094096	ENSMUSP00000022268	ENSMUSP00000011058	0	0	0	0	0	0.914	0.9	0	0.99
Tuba1a	Cct2	2109057	2099594	ENSMUSP00000094778	ENSMUSP00000036288	0	0	0	0	0	0.115	0.9	0	0.905
Psmb2	Psmb1	2097912	2094232	ENSMUSP00000030642	ENSMUSP00000014913	0	0	0	0.705	0	0.985	0.96	0	0.999
Ndufv1	Ndufs1	2100821	2096794	ENSMUSP00000042967	ENSMUSP00000027111	0	0	0	0	0	0.657	0.9	0	0.963
Gria2	Sacm1l	2106138	2096564	ENSMUSP00000074787	ENSMUSP00000026270	0	0	0	0	0	0	0.9	0	0.9
Esr1	Psmd1	2105288	2096897	ENSMUSP00000070070	ENSMUSP00000027432	0	0	0	0	0	0.999	0	0	0.998
Idh1	Aco2	2109161	2095732	ENSMUSP00000095316	ENSMUSP00000023116	0	0	0	0	0	0.101	0.9	0	0.904
Atp6v1a	Atp6v1b2	2104869	2093805	ENSMUSP00000066886	ENSMUSP00000006435	0	0	0	0.637	0	0.785	0.9	0	0.977
Rpl3	Rpl6	2107132	2098248	ENSMUSP00000080354	ENSMUSP00000031617	0	0	0	0	0	0.716	0.9	0	0.969
Grip1	Pick1	2112952	2094492	ENSMUSP00000123234	ENSMUSP00000018295	0	0	0	0	0	0.166	0.9	0	0.91
Psmd4	Psmd14	2110919	2097158	ENSMUSP00000102857	ENSMUSP00000028278	0	0	0	0	0	0.999	0.96	0	0.999
Psmd1	Psmd2	2096897	2093889	ENSMUSP00000027432	ENSMUSP00000007212	0	0	0	0.613	0	0.737	0.9	0	0.971
Acadvl	Echs1	2110282	2096640	ENSMUSP00000099634	ENSMUSP00000026538	0	0	0	0	0	0.104	0.9	0	0.904
Idh3a	Dld	2113480	2111474	ENSMUSP00000127526	ENSMUSP00000106481	0	0	0	0	0	0.117	0.9	0	0.905
Arf1	Cope	2107057	2105445	ENSMUSP00000079905	ENSMUSP00000071078	0	0	0	0	0	0.337	0.9	0	0.929
Rps4x	Rpl6	2098847	2098248	ENSMUSP00000033683	ENSMUSP00000031617	0	0	0	0	0	0.59	0.9	0	0.956
Etfa	Etfb	2099275	2093634	ENSMUSP00000034866	ENSMUSP00000004729	0	0	0	0	0	0.895	0.9	0	0.988
Rpn1	Rps9	2098389	2093811	ENSMUSP00000032143	ENSMUSP00000006496	0	0	0	0	0	0	0.9	0	0.9
Psma3	Psmd4	2113160	2110919	ENSMUSP00000125548	ENSMUSP00000102857	0	0	0	0	0	0.701	0.96	0	0.987
Ppp2r1a	Rps9	2093917	2093811	ENSMUSP00000007708	ENSMUSP00000006496	0	0	0	0	0	0	0.9	0	0.9
Ndufv2	Ndufs7	2112886	2094843	ENSMUSP00000121557	ENSMUSP00000020361	0	0	0	0	0	0.652	0.9	0	0.962
Rac1	Rala	2106976	2093983	ENSMUSP00000079380	ENSMUSP00000009003	0	0	0	0.779	0	0.21	0.9	0	0.915
Vti1b	Stx8	2103399	2095129	ENSMUSP00000057462	ENSMUSP00000021285	0	0	0	0	0	0.747	0.8	0	0.945
Hadhb	Eci1	2096723	2096139	ENSMUSP00000026841	ENSMUSP00000024946	0	0	0	0	0	0.27	0.9	0	0.922
Rpl3	Rpl19	2107132	2094431	ENSMUSP00000080354	ENSMUSP00000017548	0	0	0	0	0	0.917	0.9	0	0.991
Rpl19	Ppp2r1a	2094431	2093917	ENSMUSP00000017548	ENSMUSP00000007708	0	0	0	0	0	0	0.9	0	0.9
Eif4a1	Eif3f	2113401	2098748	ENSMUSP00000127034	ENSMUSP00000033342	0	0	0	0	0	0.554	0.9	0	0.952
Tfrc	Atp6v1b2	2095845	2093805	ENSMUSP00000023486	ENSMUSP00000006435	0	0	0	0	0	0.079	0.9	0	0.903
Fyn	Dpysl2	2109835	2095567	ENSMUSP00000097547	ENSMUSP00000022629	0	0	0	0	0	0.066	0.9	0	0.9
Psmb2	Hspa8	2097912	2094310	ENSMUSP00000030642	ENSMUSP00000015800	0	0	0	0	0	0.27	0.9	0	0.922
Rplp0	Rps3a	2107591	2097626	ENSMUSP00000083705	ENSMUSP00000029722	0	0	0	0	0	0.552	0.9	0	0.952
Tubb4b	Cct5	2100734	2095645	ENSMUSP00000042342	ENSMUSP00000022842	0	0	0	0	0	0.106	0.9	0	0.904
Smpd3	Ppap2b	2105173	2104698	ENSMUSP00000069255	ENSMUSP00000065719	0	0	0	0	0	0	0.9	0	0.9
Psmb2	Psma6	2097912	2095173	ENSMUSP00000030642	ENSMUSP00000021412	0	0	0	0	0	0.985	0.96	0	0.999
Pccb	Hadhb	2099363	2096723	ENSMUSP00000035116	ENSMUSP00000026841	0	0	0	0	0	0.1	0.9	0	0.903
Rpl4	Rpl19	2099313	2094431	ENSMUSP00000034966	ENSMUSP00000017548	0	0	0	0	0	0.93	0.9	0	0.992
Ndufs1	Ndufs7	2096794	2094843	ENSMUSP00000027111	ENSMUSP00000020361	0	0	0	0	0	0.653	0.9	0	0.962
Rps3	Rpn1	2098643	2098389	ENSMUSP00000032998	ENSMUSP00000032143	0	0	0	0	0	0	0.9	0	0.9
Timm50	Hspa9	2107188	2096219	ENSMUSP00000080614	ENSMUSP00000025217	0	0	0	0	0	0.298	0.9	0	0.925
Psmd14	Psmb1	2097158	2094232	ENSMUSP00000028278	ENSMUSP00000014913	0	0	0	0	0	0.918	0.96	0	0.996
Psmd1	Psmc5	2096897	2095055	ENSMUSP00000027432	ENSMUSP00000021049	0	0	0	0	0	0.955	0.9	0	0.995
Ywhae	Tubb5	2105433	2093255	ENSMUSP00000070993	ENSMUSP00000001566	0	0	0	0	0	0.094	0.9	0	0.903
Gnai2	Htr1a	2103417	2095438	ENSMUSP00000057543	ENSMUSP00000022235	0	0	0	0	0	0.104	0.9	0	0.904
Eif3d	Eif3f	2109931	2098748	ENSMUSP00000098053	ENSMUSP00000033342	0	0	0	0	0	0.955	0.9	0	0.995
Stx1b	Snap25	2110801	2097282	ENSMUSP00000101874	ENSMUSP00000028727	0	0	0	0	0	0.603	0.886	0	0.951
Psmb5	Psmd2	2095630	2093889	ENSMUSP00000022803	ENSMUSP00000007212	0	0	0	0	0	0.642	0.9	0	0.961
Trhr	Gnb1	2099599	2098021	ENSMUSP00000036320	ENSMUSP00000030940	0	0	0	0	0	0.065	0.9	0	0.902
Rpl3	Rps9	2107132	2093811	ENSMUSP00000080354	ENSMUSP00000006496	0	0	0	0	0	0.334	0.9	0	0.928
Gnai1	Gnb1	2106032	2098021	ENSMUSP00000074259	ENSMUSP00000030940	0	0	0	0	0	0.638	0.953	0	0.981
Acly	Pcx	2110942	2104438	ENSMUSP00000103012	ENSMUSP00000063825	0	0	0	0	0	0.131	0.9	0	0.907
Gria2	Gria4	2106138	2096770	ENSMUSP00000074787	ENSMUSP00000027020	0	0	0	0.982	0	0.309	0.9	0	0.926
Atp6v0a1	Atp6v1b2	2110177	2093805	ENSMUSP00000099399	ENSMUSP00000006435	0	0	0	0	0	0.554	0.9	0	0.952
Ldha	Pcx	2110979	2104438	ENSMUSP00000103267	ENSMUSP00000063825	0	0	0	0	0	0.226	0.9	0	0.917
Rpl7	Rpn1	2105535	2098389	ENSMUSP00000071616	ENSMUSP00000032143	0	0	0	0	0	0	0.9	0	0.9
Psmb5	Psmc5	2095630	2095055	ENSMUSP00000022803	ENSMUSP00000021049	0	0	0	0	0	0.854	0.9	0	0.984
Rps3a	Rps9	2097626	2093811	ENSMUSP00000029722	ENSMUSP00000006496	0	0	0	0	0	0.675	0.9	0	0.965
Rpl6	Rps3a	2098248	2097626	ENSMUSP00000031617	ENSMUSP00000029722	0	0	0	0	0	0.436	0.9	0	0.939
Psma1	Psmd1	2098648	2096897	ENSMUSP00000033008	ENSMUSP00000027432	0	0	0	0	0	0.862	0.9	0	0.985
Rpn1	Rpl19	2098389	2094431	ENSMUSP00000032143	ENSMUSP00000017548	0	0	0	0	0	0	0.9	0	0.9
Eif3c	Rps3a	2098640	2097626	ENSMUSP00000032992	ENSMUSP00000029722	0	0	0	0	0	0.143	0.9	0	0.908
Got2	Mdh2	2098995	2094634	ENSMUSP00000034097	ENSMUSP00000019323	0	0	0	0	0	0.134	0.9	0	0.907
Uqcrc2	Uqcrc1	2098706	2096706	ENSMUSP00000033176	ENSMUSP00000026743	0	0	0	0.669	0	0.955	0.9	0	0.995
Dlat	Pdhb	2099173	2095447	ENSMUSP00000034567	ENSMUSP00000022268	0	0	0	0	0	0.685	0.9	0	0.966
Rpn1	Rps3a	2098389	2097626	ENSMUSP00000032143	ENSMUSP00000029722	0	0	0	0	0	0	0.9	0	0.9
Psmd4	Psma6	2110919	2095173	ENSMUSP00000102857	ENSMUSP00000021412	0	0	0	0	0	0.912	0.96	0	0.996
Psmb5	Hspa8	2095630	2094310	ENSMUSP00000022803	ENSMUSP00000015800	0	0	0	0	0	0.106	0.9	0	0.904
Ifitm2	Cd81	2105511	2100968	ENSMUSP00000071470	ENSMUSP00000043768	0	0	0	0	0	0.565	0.9	0	0.953
Cpt1c	Gria1	2105208	2101106	ENSMUSP00000069539	ENSMUSP00000044494	0	0	0	0	0	0	0.9	0	0.9
Rpl4	Rps3	2099313	2098643	ENSMUSP00000034966	ENSMUSP00000032998	0	0	0	0	0	0.74	0.9	0	0.972
Crmp1	Dpysl2	2111903	2095567	ENSMUSP00000109795	ENSMUSP00000022629	0	0	0	0.984	0	0.665	0.9	0	0.964
Psma3	Psmc5	2113160	2095055	ENSMUSP00000125548	ENSMUSP00000021049	0	0	0	0	0	0.866	0.9	0	0.985
Tubb4b	Cct2	2100734	2099594	ENSMUSP00000042342	ENSMUSP00000036288	0	0	0	0	0	0.106	0.9	0	0.904
Psma3	Psmb1	2113160	2094232	ENSMUSP00000125548	ENSMUSP00000014913	0	0	0	0	0	0.985	0.96	0	0.999
Rps4x	Rps9	2098847	2093811	ENSMUSP00000033683	ENSMUSP00000006496	0	0	0	0	0	0.878	0.9	0	0.986
Rpl3	Rps3a	2107132	2097626	ENSMUSP00000080354	ENSMUSP00000029722	0	0	0	0	0	0.586	0.9	0	0.955
Eif3c	Eif3e	2098640	2095679	ENSMUSP00000032992	ENSMUSP00000022960	0	0	0	0	0	0.857	0.9	0	0.984
Nde1	Dync1h1	2095806	2094573	ENSMUSP00000023359	ENSMUSP00000018851	0	0	0	0	0	0.27	0.944	0	0.957
Gria2	Pick1	2106138	2094492	ENSMUSP00000074787	ENSMUSP00000018295	0	0	0	0	0	0.951	0	0	0.951
Cct6a	Tubb6	2098184	2093244	ENSMUSP00000031402	ENSMUSP00000001513	0	0	0	0	0	0.083	0.9	0	0.902
Eef2	Rpl6	2101403	2098248	ENSMUSP00000046101	ENSMUSP00000031617	0	0	0	0	0	0.581	0.9	0	0.955
Ndufa9	Ndufs2	2107791	2094162	ENSMUSP00000085523	ENSMUSP00000013737	0	0	0	0	0	0.164	0.9	0	0.91
Psmd1	Psmb5	2096897	2095630	ENSMUSP00000027432	ENSMUSP00000022803	0	0	0	0	0	0.663	0.9	0	0.964
Psmd1	Hspa8	2096897	2094310	ENSMUSP00000027432	ENSMUSP00000015800	0	0	0	0	0	0.248	0.9	0	0.919
Actb	Cdc42	2109937	2097847	ENSMUSP00000098066	ENSMUSP00000030417	0	0	0	0	0	0.072	0.945	0	0.945
Wnt5a	Wnt3a	2104589	2094044	ENSMUSP00000064878	ENSMUSP00000010044	0	0	0	0.934	0	0	0.941	0	0.941
Atp5a1	Atp5o	2096632	2095906	ENSMUSP00000026495	ENSMUSP00000023677	0	0	0	0	0	0.862	0.9	0	0.985
Cdc42	Gdi1	2097847	2094270	ENSMUSP00000030417	ENSMUSP00000015435	0	0	0	0	0	0.258	0.9	0	0.92
Hmgcs1	Acat1	2115231	2099164	ENSMUSP00000136944	ENSMUSP00000034547	0	0	0	0	0	0.389	0.9	0	0.934
Dld	Ogdh	2111474	2108446	ENSMUSP00000106481	ENSMUSP00000091041	0	0	0	0	0	0.646	0.9	0	0.962
Cpt1c	Gria4	2105208	2096770	ENSMUSP00000069539	ENSMUSP00000027020	0	0	0	0	0	0	0.9	0	0.9
Dnajc5	Snap25	2105659	2097282	ENSMUSP00000072175	ENSMUSP00000028727	0	0	0	0	0	0.651	0.9	0	0.962
Pgk1-rs7	Pgam1	2115003	2094117	ENSMUSP00000136544	ENSMUSP00000011896	0	0	0	0	0	0.17	0.9	0	0.911
Acat1	Hadh	2099164	2097575	ENSMUSP00000034547	ENSMUSP00000029610	0	0	0	0	0	0.299	0.9	0	0.925
Htr1a	Gnai3	2095438	2093048	ENSMUSP00000022235	ENSMUSP00000000001	0	0	0	0	0	0.119	0.9	0	0.905
Eif3d	Eif3c	2109931	2098640	ENSMUSP00000098053	ENSMUSP00000032992	0	0	0	0	0	0.782	0.9	0	0.976
Psma6	Psmc5	2095173	2095055	ENSMUSP00000021412	ENSMUSP00000021049	0	0	0	0	0	0.862	0.9	0	0.985
Snap23	Vamp3	2112209	2097966	ENSMUSP00000112138	ENSMUSP00000030797	0	0	0	0	0	0.761	0.8	0	0.948
Cd81	Ifitm3	2100968	2096659	ENSMUSP00000043768	ENSMUSP00000026565	0	0	0	0	0	0.565	0.9	0	0.953
Tpp2	Psma6	2107758	2095173	ENSMUSP00000085244	ENSMUSP00000021412	0	0	0	0	0	0	0.9	0	0.9
Got2	Ldhb	2098995	2098466	ENSMUSP00000034097	ENSMUSP00000032373	0	0	0	0	0	0.087	0.9	0	0.902
Actb	Actr3	2109937	2096947	ENSMUSP00000098066	ENSMUSP00000027579	0	0	0	0.887	0	0.527	0.9	0	0.949
Mdh1	Pcx	2110423	2104438	ENSMUSP00000099938	ENSMUSP00000063825	0	0	0	0	0	0.226	0.9	0	0.917
Psma1	Hspa8	2098648	2094310	ENSMUSP00000033008	ENSMUSP00000015800	0	0	0	0	0	0.108	0.9	0	0.904
Scnn1b	Scnn1g	2098701	2093078	ENSMUSP00000033161	ENSMUSP00000000221	0	0	0	0.878	0	0.372	0.9	0	0.932
Psmd14	Psmb5	2097158	2095630	ENSMUSP00000028278	ENSMUSP00000022803	0	0	0	0	0	0.685	0.96	0	0.986
Psmd1	Psma6	2096897	2095173	ENSMUSP00000027432	ENSMUSP00000021412	0	0	0	0	0	0.859	0.9	0	0.984
Eef2	Rpl19	2101403	2094431	ENSMUSP00000046101	ENSMUSP00000017548	0	0	0	0	0	0.607	0.9	0	0.958
Tubb2b	Cct6a	2106213	2098184	ENSMUSP00000075178	ENSMUSP00000031402	0	0	0	0	0	0.083	0.9	0	0.902
Idh3a	Idh2	2113480	2110941	ENSMUSP00000127526	ENSMUSP00000103007	0	0	0	0	0	0.401	0.9	0	0.936
Hras1	Gnai3	2096663	2093048	ENSMUSP00000026572	ENSMUSP00000000001	0	0	0	0	0	0.229	0.891	0	0.91
Actb	Tubb2b	2109937	2106213	ENSMUSP00000098066	ENSMUSP00000075178	0	0	0	0	0	0.165	0.9	0	0.91
Rac1	Lyn	2106976	2100074	ENSMUSP00000079380	ENSMUSP00000038838	0	0	0	0	0	0.141	0.9	0	0.908
Ndufv2	Ndufs1	2112886	2096794	ENSMUSP00000121557	ENSMUSP00000027111	0	0	0	0	0	0.758	0.9	0	0.974
Tuba1a	Tubb6	2109057	2093244	ENSMUSP00000094778	ENSMUSP00000001513	0	0	0	0.917	0	0.367	0.9	0	0.932
Psmd4	Psma1	2110919	2098648	ENSMUSP00000102857	ENSMUSP00000033008	0	0	0	0	0	0.862	0.96	0	0.994
Timm50	Pmpcb	2107188	2097998	ENSMUSP00000080614	ENSMUSP00000030882	0	0	0	0	0	0.411	0.9	0	0.937
Rps4x	Rpl19	2098847	2094431	ENSMUSP00000033683	ENSMUSP00000017548	0	0	0	0	0	0.557	0.9	0	0.952
Rplp0	Rpl3	2107591	2107132	ENSMUSP00000083705	ENSMUSP00000080354	0	0	0	0	0	0.684	0.9	0	0.966
Dlat	Cs	2099173	2093740	ENSMUSP00000034567	ENSMUSP00000005826	0	0	0	0	0	0.119	0.9	0	0.905
Hadha	Acaa2	2112852	2099788	ENSMUSP00000120976	ENSMUSP00000037348	0	0	0	0	0	0.672	0.9	0	0.964
Fyn	Rac1	2109835	2106976	ENSMUSP00000097547	ENSMUSP00000079380	0	0	0	0	0	0.141	0.944	0	0.949
Rplp0	Eef2	2107591	2101403	ENSMUSP00000083705	ENSMUSP00000046101	0	0	0	0	0	0.298	0.9	0	0.925
Pmpcb	Hspa9	2097998	2096219	ENSMUSP00000030882	ENSMUSP00000025217	0	0	0	0	0	0.072	0.9	0	0.9
Gnas	Gnb1	2106968	2098021	ENSMUSP00000079341	ENSMUSP00000030940	0	0	0	0	0	0.118	0.96	0	0.962
Cct4	Cct2	2114459	2099594	ENSMUSP00000133523	ENSMUSP00000036288	0	0	0	0.809	0	0.9	0.9	0	0.989
Psmc5	Psmd2	2095055	2093889	ENSMUSP00000021049	ENSMUSP00000007212	0	0	0	0	0	0.955	0.9	0	0.995
Pcx	Pkm	2104438	2099261	ENSMUSP00000063825	ENSMUSP00000034834	0	0	0	0	0	0.27	0.9	0	0.922
Psmd14	Psmd1	2097158	2096897	ENSMUSP00000028278	ENSMUSP00000027432	0	0	0	0	0	0.955	0.9	0	0.995
Ywhae	Ndel1	2105433	2094576	ENSMUSP00000070993	ENSMUSP00000018880	0	0	0	0	0	0.796	0.698	0	0.934
Psma3	Psma6	2113160	2095173	ENSMUSP00000125548	ENSMUSP00000021412	0	0	0	0.807	0	0.991	0.96	0	0.999
Stx1b	Vamp3	2110801	2097966	ENSMUSP00000101874	ENSMUSP00000030797	0	0	0	0	0	0.531	0.86	0	0.93
Rpl6	Rps9	2098248	2093811	ENSMUSP00000031617	ENSMUSP00000006496	0	0	0	0	0	0.27	0.9	0	0.922
Uqcrfs1	Uqcrc1	2101253	2096706	ENSMUSP00000045284	ENSMUSP00000026743	0	0	0	0	0	0.955	0.9	0	0.995
Hadha	Hadhb	2112852	2096723	ENSMUSP00000120976	ENSMUSP00000026841	0	0	0	0	0	0.76	0.9	0	0.974
Dync1h1	Tubb5	2094573	2093255	ENSMUSP00000018851	ENSMUSP00000001566	0	0	0	0	0	0.387	0.9	0	0.934
Gnai2	Gnb1	2103417	2098021	ENSMUSP00000057543	ENSMUSP00000030940	0	0	0	0	0	0.4	0.9	0	0.935
Gnb1	Htr1a	2098021	2095438	ENSMUSP00000030940	ENSMUSP00000022235	0	0	0	0	0	0.065	0.9	0	0.9
Rac1	Actr3	2106976	2096947	ENSMUSP00000079380	ENSMUSP00000027579	0	0	0	0	0	0.092	0.9	0	0.903
Tuba1a	Tubb4b	2109057	2100734	ENSMUSP00000094778	ENSMUSP00000042342	0	0	0	0.92	0	0.367	0.935	0	0.956
Gria4	Dlg4	2096770	2094550	ENSMUSP00000027020	ENSMUSP00000018700	0	0	0	0	0	0.306	0.9	0	0.926
Psmb2	Psmd14	2097912	2097158	ENSMUSP00000030642	ENSMUSP00000028278	0	0	0	0	0	0.92	0.96	0	0.996
Psmb1	Psmd2	2094232	2093889	ENSMUSP00000014913	ENSMUSP00000007212	0	0	0	0	0	0.685	0.9	0	0.966
Rpl7	Rps4x	2105535	2098847	ENSMUSP00000071616	ENSMUSP00000033683	0	0	0	0	0	0.668	0.9	0	0.964
Eif3l	Eif3c	2100075	2098640	ENSMUSP00000038839	ENSMUSP00000032992	0	0	0	0	0	0.856	0.9	0	0.984
Cct4	Cct6a	2114459	2098184	ENSMUSP00000133523	ENSMUSP00000031402	0	0	0	0.751	0	0.685	0.9	0	0.966
Eif3d	Eif3l	2109931	2100075	ENSMUSP00000098053	ENSMUSP00000038839	0	0	0	0	0	0.955	0.9	0	0.995
Snap25	Napa	2097282	2093782	ENSMUSP00000028727	ENSMUSP00000006181	0	0	0	0	0	0.386	0.9	0	0.934
Rplp0	Rps4x	2107591	2098847	ENSMUSP00000083705	ENSMUSP00000033683	0	0	0	0	0	0.35	0.9	0	0.93
Rpl4	Ppp2r1a	2099313	2093917	ENSMUSP00000034966	ENSMUSP00000007708	0	0	0	0	0	0	0.9	0	0.9
Psmd14	Psmd2	2097158	2093889	ENSMUSP00000028278	ENSMUSP00000007212	0	0	0	0	0	0.931	0.9	0	0.992
Acly	Aco2	2110942	2095732	ENSMUSP00000103012	ENSMUSP00000023116	0	0	0	0	0	0.3	0.9	0	0.925
Crmp1	Fyn	2111903	2109835	ENSMUSP00000109795	ENSMUSP00000097547	0	0	0	0	0	0.066	0.9	0	0.9
Actr3	Actr2	2096947	2093062	ENSMUSP00000027579	ENSMUSP00000000137	0	0	0	0.815	0	0.685	0.953	0	0.984
Gnb1	Gna14	2098021	2096347	ENSMUSP00000030940	ENSMUSP00000025602	0	0	0	0	0	0.297	0.952	0	0.964
Psmc5	Hspa8	2095055	2094310	ENSMUSP00000021049	ENSMUSP00000015800	0	0	0	0	0	0.266	0.9	0	0.921
Psmb2	Psmd2	2097912	2093889	ENSMUSP00000030642	ENSMUSP00000007212	0	0	0	0	0	0.685	0.9	0	0.966
Psma1	Psmd14	2098648	2097158	ENSMUSP00000033008	ENSMUSP00000028278	0	0	0	0	0	0.955	0.96	0	0.998
Tubb2b	Cct8	2106213	2096700	ENSMUSP00000075178	ENSMUSP00000026704	0	0	0	0	0	0	0.9	0	0.9
Rplp0	Rpn1	2107591	2098389	ENSMUSP00000083705	ENSMUSP00000032143	0	0	0	0	0	0	0.9	0	0.9
Kras	Gnai3	2098474	2093048	ENSMUSP00000032399	ENSMUSP00000000001	0	0	0	0	0	0.229	0.891	0	0.91
Amfr	Vcp	2102524	2097768	ENSMUSP00000052258	ENSMUSP00000030164	0	0	0	0	0	0.964	0	0	0.964
Rpl3	Rps3	2107132	2098643	ENSMUSP00000080354	ENSMUSP00000032998	0	0	0	0	0	0.641	0.9	0	0.961
Ndufs1	Ndufs2	2096794	2094162	ENSMUSP00000027111	ENSMUSP00000013737	0	0	0	0	0	0.718	0.9	0	0.969
Dlat	Pdhx	2099173	2094096	ENSMUSP00000034567	ENSMUSP00000011058	0	0	0	0.874	0	0.628	0.9	0	0.96
Hcrtr2	Trhr	2103537	2099599	ENSMUSP00000058230	ENSMUSP00000036320	0	0	0	0.72	0	0	0.9	0	0.9
Tuba1a	Cct6a	2109057	2098184	ENSMUSP00000094778	ENSMUSP00000031402	0	0	0	0	0	0.116	0.9	0	0.905
Psma3	Psmd1	2113160	2096897	ENSMUSP00000125548	ENSMUSP00000027432	0	0	0	0	0	0.862	0.9	0	0.985
Ndufv2	Ndufs2	2112886	2094162	ENSMUSP00000121557	ENSMUSP00000013737	0	0	0	0	0	0.794	0.9	0	0.978
Actb	Cct8	2109937	2096700	ENSMUSP00000098066	ENSMUSP00000026704	0	0	0	0	0	0.419	0.9	0	0.937
Dld	Dlat	2111474	2099173	ENSMUSP00000106481	ENSMUSP00000034567	0	0	0	0	0	0.676	0.9	0	0.965
Camk2g	Dlg4	2105559	2094550	ENSMUSP00000071720	ENSMUSP00000018700	0	0	0	0	0	0.164	0.941	0	0.948
Rplp0	Rps9	2107591	2093811	ENSMUSP00000083705	ENSMUSP00000006496	0	0	0	0	0	0.418	0.9	0	0.937
Fh1	Mdh2	2097011	2094634	ENSMUSP00000027810	ENSMUSP00000019323	0	0	0	0	0	0.349	0.9	0	0.93
Ndufa9	Ndufv1	2107791	2100821	ENSMUSP00000085523	ENSMUSP00000042967	0	0	0	0	0	0.193	0.9	0	0.913
Gnas	Prkacb	2106968	2093676	ENSMUSP00000079341	ENSMUSP00000005164	0	0	0	0	0	0	0.96	0	0.96
Idh2	Aco2	2110941	2095732	ENSMUSP00000103007	ENSMUSP00000023116	0	0	0	0	0	0.101	0.9	0	0.904
Cpt1c	Abhd12	2105208	2102743	ENSMUSP00000069539	ENSMUSP00000053558	0	0	0	0	0	0	0.9	0	0.9
Myo5a	Rala	2112588	2093983	ENSMUSP00000116028	ENSMUSP00000009003	0	0	0	0	0	0.165	0.9	0	0.91
Rps3	Rps9	2098643	2093811	ENSMUSP00000032998	ENSMUSP00000006496	0	0	0	0	0	0.878	0.9	0	0.986
Pkm	Ldhb	2099261	2098466	ENSMUSP00000034834	ENSMUSP00000032373	0	0	0	0	0	0.27	0.9	0	0.922
Eef2	Rpl4	2101403	2099313	ENSMUSP00000046101	ENSMUSP00000034966	0	0	0	0	0	0.647	0.9	0	0.962
Cd151	Itga6	2104086	2097225	ENSMUSP00000061636	ENSMUSP00000028522	0	0	0	0	0	0.074	0.9	0	0.901
Vdac2	Vdac3	2095457	2093985	ENSMUSP00000022293	ENSMUSP00000009036	0	0	0	0.981	0	0.167	0.9	0	0.911
Rplp0	Eef1a1	2107591	2100750	ENSMUSP00000083705	ENSMUSP00000042457	0	0	0	0	0	0.273	0.9	0	0.922
Fgr	Gnaq	2097932	2096326	ENSMUSP00000030693	ENSMUSP00000025541	0	0	0	0	0	0.065	0.9	0	0.9
Ndufv2	Ndufa9	2112886	2107791	ENSMUSP00000121557	ENSMUSP00000085523	0	0	0	0	0	0.164	0.9	0	0.91
Atp6v1a	Tfrc	2104869	2095845	ENSMUSP00000066886	ENSMUSP00000023486	0	0	0	0	0	0.083	0.9	0	0.904
Eif3l	Eif3f	2100075	2098748	ENSMUSP00000038839	ENSMUSP00000033342	0	0	0	0	0	0.955	0.9	0	0.995
Camk2b	Rras	2108076	2100691	ENSMUSP00000087925	ENSMUSP00000042150	0	0	0	0	0	0.09	0.9	0	0.902
Tomm70a	Timm50	2113758	2107188	ENSMUSP00000129186	ENSMUSP00000080614	0	0	0	0	0	0.756	0.9	0	0.973
Hcrtr2	Gnb1	2103537	2098021	ENSMUSP00000058230	ENSMUSP00000030940	0	0	0	0	0	0.065	0.9	0	0.902
Arf1	Copb2	2107057	2099334	ENSMUSP00000079905	ENSMUSP00000035033	0	0	0	0	0	0.401	0.9	0	0.936
Lck	Lyn	2113182	2100074	ENSMUSP00000125777	ENSMUSP00000038838	0	0	0	0.974	0	0	0.952	0	0.952
Dnajc5	Hspa8	2105659	2094310	ENSMUSP00000072175	ENSMUSP00000015800	0	0	0	0	0	0.431	0.9	0	0.939
Rpl4	Rpl6	2099313	2098248	ENSMUSP00000034966	ENSMUSP00000031617	0	0	0	0	0	0.734	0.9	0	0.971
Gnb1	Prkacb	2098021	2093676	ENSMUSP00000030940	ENSMUSP00000005164	0	0	0	0	0	0	0.92	0	0.92
Psma1	Psmc5	2098648	2095055	ENSMUSP00000033008	ENSMUSP00000021049	0	0	0	0	0	0.9	0.9	0	0.989
Psmb5	Psmb1	2095630	2094232	ENSMUSP00000022803	ENSMUSP00000014913	0	0	0	0.653	0	0.991	0.96	0	0.999
Rplp0	Rpl19	2107591	2094431	ENSMUSP00000083705	ENSMUSP00000017548	0	0	0	0	0	0.737	0.9	0	0.971
Eif3l	Eif3e	2100075	2095679	ENSMUSP00000038839	ENSMUSP00000022960	0	0	0	0	0	0.931	0.9	0	0.992
Ndufa9	Ndufs7	2107791	2094843	ENSMUSP00000085523	ENSMUSP00000020361	0	0	0	0	0	0.531	0.9	0	0.949
Rac1	Rras	2106976	2100691	ENSMUSP00000079380	ENSMUSP00000042150	0	0	0	0.77	0	0.531	0.9	0	0.949
Camk2g	Rras	2105559	2100691	ENSMUSP00000071720	ENSMUSP00000042150	0	0	0	0	0	0.09	0.9	0	0.902
Yes1	Ctnnd1	2105655	2104530	ENSMUSP00000072154	ENSMUSP00000064518	0	0	0	0	0	0.27	0.891	0	0.915
Eef1a1	Rps3a	2100750	2097626	ENSMUSP00000042457	ENSMUSP00000029722	0	0	0	0	0	0.174	0.9	0	0.911
Gria1	Gria4	2101106	2096770	ENSMUSP00000044494	ENSMUSP00000027020	0	0	0	0.977	0	0.165	0.9	0	0.91
Mdh1	Fh1	2110423	2097011	ENSMUSP00000099938	ENSMUSP00000027810	0	0	0	0	0	0.165	0.9	0	0.91
Nde1	Ndel1	2095806	2094576	ENSMUSP00000023359	ENSMUSP00000018880	0	0	0	0.952	0	0.068	0.9	0	0.9
Gria1	Dlg4	2101106	2094550	ENSMUSP00000044494	ENSMUSP00000018700	0	0	0	0	0	0.42	0.9	0	0.938
Cdc42	Actr2	2097847	2093062	ENSMUSP00000030417	ENSMUSP00000000137	0	0	0	0	0	0.071	0.9	0	0.9
Rpl4	Rps3a	2099313	2097626	ENSMUSP00000034966	ENSMUSP00000029722	0	0	0	0	0	0.601	0.9	0	0.957
Psma3	Psmb2	2113160	2097912	ENSMUSP00000125548	ENSMUSP00000030642	0	0	0	0	0	0.999	0.96	0	0.999
Vdac1	Slc25a4	2110368	2098973	ENSMUSP00000099819	ENSMUSP00000034049	0	0	0	0	0	0.261	0.9	0	0.921
Lck	Yes1	2113182	2105655	ENSMUSP00000125777	ENSMUSP00000072154	0	0	0	0.961	0	0.136	0.952	0	0.956
Yes1	Hras1	2105655	2096663	ENSMUSP00000072154	ENSMUSP00000026572	0	0	0	0	0	0.38	0.945	0	0.964
Fyn	Ctnnd1	2109835	2104530	ENSMUSP00000097547	ENSMUSP00000064518	0	0	0	0	0	0.372	0.905	0	0.936
Dars	Rars	2096954	2094588	ENSMUSP00000027602	ENSMUSP00000018992	0	0	0	0	0	0.882	0.9	0	0.987
Fyn	Yes1	2109835	2105655	ENSMUSP00000097547	ENSMUSP00000072154	0	0	0	0.98	0	0.371	0.952	0	0.968
Trhr	Gnaq	2099599	2096326	ENSMUSP00000036320	ENSMUSP00000025541	0	0	0	0	0	0.091	0.9	0	0.902
Psmd4	Psmc5	2110919	2095055	ENSMUSP00000102857	ENSMUSP00000021049	0	0	0	0	0	0.999	0.9	0	0.999
Ywhae	Tubb4b	2105433	2100734	ENSMUSP00000070993	ENSMUSP00000042342	0	0	0	0	0	0.094	0.9	0	0.903
Hadha	Acadm	2112852	2105717	ENSMUSP00000120976	ENSMUSP00000072483	0	0	0	0	0	0.104	0.9	0	0.904
Psmc5	Psmb1	2095055	2094232	ENSMUSP00000021049	ENSMUSP00000014913	0	0	0	0	0	0.862	0.9	0	0.985
Pdha1	Pdhx	2098841	2094096	ENSMUSP00000033662	ENSMUSP00000011058	0	0	0	0	0	0.902	0.9	0	0.989
Snap25	Hspa8	2097282	2094310	ENSMUSP00000028727	ENSMUSP00000015800	0	0	0	0	0	0.308	0.9	0	0.927
Actb	Actr2	2109937	2093062	ENSMUSP00000098066	ENSMUSP00000000137	0	0	0	0.948	0	0.567	0.9	0	0.953
Cds2	Ppap2b	2110208	2104698	ENSMUSP00000099470	ENSMUSP00000065719	0	0	0	0	0	0	0.9	0	0.9
Cct6a	Cct8	2098184	2096700	ENSMUSP00000031402	ENSMUSP00000026704	0	0	0	0.65	0	0.674	0.9	0	0.965
Fyn	Cav1	2109835	2093925	ENSMUSP00000097547	ENSMUSP00000007799	0	0	0	0	0	0.381	0.92	0	0.947
Aldoa	Aldoc	2107714	2094429	ENSMUSP00000084846	ENSMUSP00000017534	0	0	0	0.985	0	0.613	0.8	0	0.917
Gria2	Dlg4	2106138	2094550	ENSMUSP00000074787	ENSMUSP00000018700	0	0	0	0	0	0.638	0.9	0	0.961
Psmd14	Psma6	2097158	2095173	ENSMUSP00000028278	ENSMUSP00000021412	0	0	0	0	0	0.931	0.96	0	0.997
Gria2	Gria1	2106138	2101106	ENSMUSP00000074787	ENSMUSP00000044494	0	0	0	0.979	0	0.907	0.9	0	0.99
Psmb2	Psmb5	2097912	2095630	ENSMUSP00000030642	ENSMUSP00000022803	0	0	0	0	0	0.991	0.96	0	0.999
Myo5a	Rab14	2112588	2097147	ENSMUSP00000116028	ENSMUSP00000028238	0	0	0	0	0	0.165	0.9	0	0.91
Vamp3	Napa	2097966	2093782	ENSMUSP00000030797	ENSMUSP00000006181	0	0	0	0	0	0.446	0.9	0	0.94
Atp6v0a1	Atp6v1a	2110177	2104869	ENSMUSP00000099399	ENSMUSP00000066886	0	0	0	0	0	0.531	0.9	0	0.949
Rps3	Gnb2l1	2098643	2094931	ENSMUSP00000032998	ENSMUSP00000020640	0	0	0	0	0	0.918	0	0	0.917
Psma6	Psmb1	2095173	2094232	ENSMUSP00000021412	ENSMUSP00000014913	0	0	0	0	0	0.987	0.96	0	0.999
Copa	Cope	2112697	2105445	ENSMUSP00000118179	ENSMUSP00000071078	0	0	0	0	0	0.957	0.9	0	0.995
Rpl3	Spcs2	2107132	2100499	ENSMUSP00000080354	ENSMUSP00000041152	0	0	0	0	0	0	0.9	0	0.9
Uqcrfs1	Uqcrc2	2101253	2098706	ENSMUSP00000045284	ENSMUSP00000033176	0	0	0	0	0	0.829	0.9	0	0.981
Eif4a1	Rps9	2113401	2093811	ENSMUSP00000127034	ENSMUSP00000006496	0	0	0	0	0	0.065	0.9	0	0.9
Rpl7	Eef2	2105535	2101403	ENSMUSP00000071616	ENSMUSP00000046101	0	0	0	0	0	0.553	0.9	0	0.952
Pdha1	Pdhb	2098841	2095447	ENSMUSP00000033662	ENSMUSP00000022268	0	0	0	0	0	0.955	0.9	0	0.995
Acads	Echs1	2098216	2096640	ENSMUSP00000031524	ENSMUSP00000026538	0	0	0	0	0	0.104	0.9	0	0.904
Psma6	Psmd2	2095173	2093889	ENSMUSP00000021412	ENSMUSP00000007212	0	0	0	0	0	0.68	0.9	0	0.965
Actb	Tuba1a	2109937	2109057	ENSMUSP00000098066	ENSMUSP00000094778	0	0	0	0	0	0.265	0.9	0	0.921
Fyn	Dpysl3	2109835	2096271	ENSMUSP00000097547	ENSMUSP00000025379	0	0	0	0	0	0.066	0.9	0	0.9
Eif2s1	Eif3c	2105467	2098640	ENSMUSP00000071214	ENSMUSP00000032992	0	0	0	0	0	0.736	0.9	0	0.971
Rac1	Yes1	2106976	2105655	ENSMUSP00000079380	ENSMUSP00000072154	0	0	0	0	0	0.141	0.945	0	0.95
Idh3a	Idh1	2113480	2109161	ENSMUSP00000127526	ENSMUSP00000095316	0	0	0	0	0	0.401	0.9	0	0.936
Rpl3	Rps4x	2107132	2098847	ENSMUSP00000080354	ENSMUSP00000033683	0	0	0	0	0	0.574	0.9	0	0.954
Acly	Mdh2	2110942	2094634	ENSMUSP00000103012	ENSMUSP00000019323	0	0	0	0	0	0.25	0.9	0	0.919
Mdh1	Got2	2110423	2098995	ENSMUSP00000099938	ENSMUSP00000034097	0	0	0	0	0	0.087	0.9	0	0.902
Eif3d	Eif3e	2109931	2095679	ENSMUSP00000098053	ENSMUSP00000022960	0	0	0	0	0	0.955	0.9	0	0.995
Idh3a	Ogdh	2113480	2108446	ENSMUSP00000127526	ENSMUSP00000091041	0	0	0	0	0	0.27	0.9	0	0.922
Htr7	Gnb1	2113361	2098021	ENSMUSP00000126847	ENSMUSP00000030940	0	0	0	0	0	0.065	0.9	0	0.902
Tubb4b	Dync1h1	2100734	2094573	ENSMUSP00000042342	ENSMUSP00000018851	0	0	0	0	0	0.387	0.9	0	0.934
Sacm1l	Dlg4	2096564	2094550	ENSMUSP00000026270	ENSMUSP00000018700	0	0	0	0	0	0	0.9	0	0.9
Rpl7	Rpl19	2105535	2094431	ENSMUSP00000071616	ENSMUSP00000017548	0	0	0	0	0	0.93	0.9	0	0.992
Ndufv1	Ndufs2	2100821	2094162	ENSMUSP00000042967	ENSMUSP00000013737	0	0	0	0	0	0.714	0.9	0	0.969
Gria2	Cpt1c	2106138	2105208	ENSMUSP00000074787	ENSMUSP00000069539	0	0	0	0	0	0	0.9	0	0.9
Pcx	Ldhb	2104438	2098466	ENSMUSP00000063825	ENSMUSP00000032373	0	0	0	0	0	0.226	0.9	0	0.917
Rpl6	Rpl19	2098248	2094431	ENSMUSP00000031617	ENSMUSP00000017548	0	0	0	0	0	0.734	0.9	0	0.971
Cct4	Cct8	2114459	2096700	ENSMUSP00000133523	ENSMUSP00000026704	0	0	0	0.792	0	0.893	0.9	0	0.988
Ndel1	Dync1h1	2094576	2094573	ENSMUSP00000018880	ENSMUSP00000018851	0	0	0	0	0	0.889	0.559	0	0.948
Htr7	Gnas	2113361	2106968	ENSMUSP00000126847	ENSMUSP00000079341	0	0	0	0	0	0.07	0.9	0	0.9
Hcrtr2	Gna14	2103537	2096347	ENSMUSP00000058230	ENSMUSP00000025602	0	0	0	0	0	0.091	0.9	0	0.902
Aco2	Cs	2095732	2093740	ENSMUSP00000023116	ENSMUSP00000005826	0	0	0	0	0	0.532	0.9	0	0.95
Acaa2	Acat1	2099788	2099164	ENSMUSP00000037348	ENSMUSP00000034547	0	0	0	0.876	0	0.193	0.9	0	0.913
Rps3a	Rpl19	2097626	2094431	ENSMUSP00000029722	ENSMUSP00000017548	0	0	0	0	0	0.578	0.9	0	0.954
Gpd2	Gpd1	2097124	2095937	ENSMUSP00000028167	ENSMUSP00000023760	0	0	0	0	0	0.312	0.9	0	0.926
Psmb2	Psmd1	2097912	2096897	ENSMUSP00000030642	ENSMUSP00000027432	0	0	0	0	0	0.862	0.9	0	0.985
Acaa2	Pccb	2099788	2099363	ENSMUSP00000037348	ENSMUSP00000035116	0	0	0	0	0	0.1	0.9	0	0.903
Cope	Copb2	2105445	2099334	ENSMUSP00000071078	ENSMUSP00000035033	0	0	0	0	0	0.955	0.9	0	0.995
Rpl3	Eef2	2107132	2101403	ENSMUSP00000080354	ENSMUSP00000046101	0	0	0	0	0	0.536	0.9	0	0.95
Nde1	Ppp2r1a	2095806	2093917	ENSMUSP00000023359	ENSMUSP00000007708	0	0	0	0	0	0	0.9	0	0.9
Actb	Tubb4b	2109937	2100734	ENSMUSP00000098066	ENSMUSP00000042342	0	0	0	0	0	0.165	0.9	0	0.91
Abhd12	Gria4	2102743	2096770	ENSMUSP00000053558	ENSMUSP00000027020	0	0	0	0	0	0	0.9	0	0.9
Fyn	Hras1	2109835	2096663	ENSMUSP00000097547	ENSMUSP00000026572	0	0	0	0	0	0.38	0.944	0	0.963
Actb	Rac1	2109937	2106976	ENSMUSP00000098066	ENSMUSP00000079380	0	0	0	0	0	0.117	0.937	0	0.941
Ndufa9	Uqcrc2	2107791	2098706	ENSMUSP00000085523	ENSMUSP00000033176	0	0	0	0	0	0.131	0.9	0	0.907
Rpl7	Ppp2r1a	2105535	2093917	ENSMUSP00000071616	ENSMUSP00000007708	0	0	0	0	0	0	0.9	0	0.9
Eef2	Rps9	2101403	2093811	ENSMUSP00000046101	ENSMUSP00000006496	0	0	0	0	0	0.832	0.9	0	0.982
Rpl7	Rps3	2105535	2098643	ENSMUSP00000071616	ENSMUSP00000032998	0	0	0	0	0	0.747	0.9	0	0.972
Psmd4	Psmb5	2110919	2095630	ENSMUSP00000102857	ENSMUSP00000022803	0	0	0	0	0	0.704	0.96	0	0.987
Psma1	Psmb2	2098648	2097912	ENSMUSP00000033008	ENSMUSP00000030642	0	0	0	0	0	0.999	0.96	0	0.999
Eif4a1	Eif2s1	2113401	2105467	ENSMUSP00000127034	ENSMUSP00000071214	0	0	0	0	0	0.191	0.953	0	0.959
Psma3	Psmd14	2113160	2097158	ENSMUSP00000125548	ENSMUSP00000028278	0	0	0	0	0	0.873	0.96	0	0.994
Psma3	Psma1	2113160	2098648	ENSMUSP00000125548	ENSMUSP00000033008	0	0	0	0.757	0	0.999	0.96	0	0.999
Rps3	Rpl6	2098643	2098248	ENSMUSP00000032998	ENSMUSP00000031617	0	0	0	0	0	0.604	0.9	0	0.957
Eef1a1	Rpl4	2100750	2099313	ENSMUSP00000042457	ENSMUSP00000034966	0	0	0	0	0	0.178	0.9	0	0.912
Acaa2	Hadh	2099788	2097575	ENSMUSP00000037348	ENSMUSP00000029610	0	0	0	0	0	0.299	0.9	0	0.925
Psma3	Psmb5	2113160	2095630	ENSMUSP00000125548	ENSMUSP00000022803	0	0	0	0	0	0.991	0.96	0	0.999
Eef2	Rps4x	2101403	2098847	ENSMUSP00000046101	ENSMUSP00000033683	0	0	0	0	0	0.895	0.9	0	0.988
Rac1	Actr2	2106976	2093062	ENSMUSP00000079380	ENSMUSP00000000137	0	0	0	0	0	0.071	0.9	0	0.9
Rps3a	Ppp2r1a	2097626	2093917	ENSMUSP00000029722	ENSMUSP00000007708	0	0	0	0	0	0.064	0.9	0	0.902
Psmd1	Psmb1	2096897	2094232	ENSMUSP00000027432	ENSMUSP00000014913	0	0	0	0	0	0.862	0.9	0	0.985
Vamp7	Sec22b	2102525	2097526	ENSMUSP00000052262	ENSMUSP00000029476	0	0	0	0.693	0	0.86	0.54	0	0.931
Psmd4	Psmd1	2110919	2096897	ENSMUSP00000102857	ENSMUSP00000027432	0	0	0	0	0	0.999	0.9	0	0.999
Vdac1	Vdac2	2110368	2095457	ENSMUSP00000099819	ENSMUSP00000022293	0	0	0	0.983	0	0.606	0.9	0	0.957
Psmd4	Psmb2	2110919	2097912	ENSMUSP00000102857	ENSMUSP00000030642	0	0	0	0	0	0.862	0.96	0	0.994
Vamp7	Napa	2102525	2093782	ENSMUSP00000052262	ENSMUSP00000006181	0	0	0	0	0	0.684	0.72	0	0.905
Pcca	Pccb	2100060	2099363	ENSMUSP00000038763	ENSMUSP00000035116	0	0	0	0	0	0.528	0.9	0	0.949
Actb	Tubb6	2109937	2093244	ENSMUSP00000098066	ENSMUSP00000001513	0	0	0	0	0	0.165	0.9	0	0.91
Grip1	Esr1	2112952	2105288	ENSMUSP00000123234	ENSMUSP00000070070	0	0	0	0	0	0.895	0.628	0	0.958
Lck	Cdc42	2113182	2097847	ENSMUSP00000125777	ENSMUSP00000030417	0	0	0	0	0	0.164	0.9	0	0.91
Rplp0	Rpl6	2107591	2098248	ENSMUSP00000083705	ENSMUSP00000031617	0	0	0	0	0	0.611	0.9	0	0.958
Hspa8	Psmb1	2094310	2094232	ENSMUSP00000015800	ENSMUSP00000014913	0	0	0	0	0	0.108	0.9	0	0.904
Psmd4	Psmb1	2110919	2094232	ENSMUSP00000102857	ENSMUSP00000014913	0	0	0	0	0	0.862	0.96	0	0.994
Ywhae	Ppp2r1a	2105433	2093917	ENSMUSP00000070993	ENSMUSP00000007708	0	0	0	0	0	0	0.952	0	0.952
Rac1	Cdc42	2106976	2097847	ENSMUSP00000079380	ENSMUSP00000030417	0	0	0	0.978	0	0.375	0.943	0	0.962
Yes1	Lyn	2105655	2100074	ENSMUSP00000072154	ENSMUSP00000038838	0	0	0	0.964	0	0.252	0.952	0	0.962
Rpl7	Rpl4	2105535	2099313	ENSMUSP00000071616	ENSMUSP00000034966	0	0	0	0	0	0.929	0.9	0	0.992
Fyn	Cdc42	2109835	2097847	ENSMUSP00000097547	ENSMUSP00000030417	0	0	0	0	0	0.141	0.952	0	0.956
Tuba1a	Tubb5	2109057	2093255	ENSMUSP00000094778	ENSMUSP00000001566	0	0	0	0.92	0	0.367	0.926	0	0.95
Eprs	Dars	2101362	2096954	ENSMUSP00000045841	ENSMUSP00000027602	0	0	0	0	0	0.958	0.9	0	0.995
Slc25a4	Vdac3	2098973	2093985	ENSMUSP00000034049	ENSMUSP00000009036	0	0	0	0	0	0.261	0.9	0	0.921
Psma3	Psmd2	2113160	2093889	ENSMUSP00000125548	ENSMUSP00000007212	0	0	0	0	0	0.714	0.9	0	0.969
Gnai1	Htr1a	2106032	2095438	ENSMUSP00000074259	ENSMUSP00000022235	0	0	0	0	0	0.119	0.9	0	0.905
Cct4	Tubb2b	2114459	2106213	ENSMUSP00000133523	ENSMUSP00000075178	0	0	0	0	0	0.106	0.9	0	0.904
Dld	Pdhx	2111474	2094096	ENSMUSP00000106481	ENSMUSP00000011058	0	0	0	0	0	0.895	0.9	0	0.988
Rpl3	Ppp2r1a	2107132	2093917	ENSMUSP00000080354	ENSMUSP00000007708	0	0	0	0	0	0	0.9	0	0.9
Rps4x	Rps3	2098847	2098643	ENSMUSP00000033683	ENSMUSP00000032998	0	0	0	0	0	0.958	0.9	0	0.995
Dld	Pdhb	2111474	2095447	ENSMUSP00000106481	ENSMUSP00000022268	0	0	0	0	0	0.85	0.9	0	0.983
Psma1	Psma6	2098648	2095173	ENSMUSP00000033008	ENSMUSP00000021412	0	0	0	0.779	0	0.999	0.96	0	0.999
Cct2	Cct8	2099594	2096700	ENSMUSP00000036288	ENSMUSP00000026704	0	0	0	0.718	0	0.913	0.9	0	0.99
Acox1	Echs1	2104370	2096640	ENSMUSP00000063325	ENSMUSP00000026538	0	0	0	0	0	0.104	0.9	0	0.904
Fyn	Lyn	2109835	2100074	ENSMUSP00000097547	ENSMUSP00000038838	0	0	0	0.963	0	0.197	0.952	0	0.959
Ldha	Pdhb	2110979	2095447	ENSMUSP00000103267	ENSMUSP00000022268	0	0	0	0	0	0.114	0.9	0	0.905
Spcs2	Rps9	2100499	2093811	ENSMUSP00000041152	ENSMUSP00000006496	0	0	0	0	0	0	0.9	0	0.9
Tomm70a	Hspa9	2113758	2096219	ENSMUSP00000129186	ENSMUSP00000025217	0	0	0	0	0	0.197	0.9	0	0.914
Rps3a	Eif3e	2097626	2095679	ENSMUSP00000029722	ENSMUSP00000022960	0	0	0	0	0	0.122	0.9	0	0.906
Atp1b2	Atp1a1	2101631	2100230	ENSMUSP00000047353	ENSMUSP00000039657	0	0	0	0	0	0.281	0.9	0	0.923
Camk2g	Hras1	2105559	2096663	ENSMUSP00000071720	ENSMUSP00000026572	0	0	0	0	0	0.09	0.943	0	0.945
Eif3d	Rps4x	2109931	2098847	ENSMUSP00000098053	ENSMUSP00000033683	0	0	0	0	0	0.085	0.9	0	0.902
Ndufv2	Uqcrc1	2112886	2096706	ENSMUSP00000121557	ENSMUSP00000026743	0	0	0	0	0	0.193	0.9	0	0.913
Pcx	Got2	2104438	2098995	ENSMUSP00000063825	ENSMUSP00000034097	0	0	0	0	0	0.164	0.9	0	0.91
Tubb2b	Cct5	2106213	2095645	ENSMUSP00000075178	ENSMUSP00000022842	0	0	0	0	0	0.106	0.9	0	0.904
Hadha	Acat1	2112852	2099164	ENSMUSP00000120976	ENSMUSP00000034547	0	0	0	0	0	0.672	0.9	0	0.964
Fgr	Gna14	2097932	2096347	ENSMUSP00000030693	ENSMUSP00000025602	0	0	0	0	0	0.065	0.9	0	0.9
Dync1h1	Ppp2r1a	2094573	2093917	ENSMUSP00000018851	ENSMUSP00000007708	0	0	0	0	0	0	0.9	0	0.9
Acly	Dlat	2110942	2099173	ENSMUSP00000103012	ENSMUSP00000034567	0	0	0	0	0	0.29	0.9	0	0.924
Dlat	Pdha1	2099173	2098841	ENSMUSP00000034567	ENSMUSP00000033662	0	0	0	0	0	0.684	0.9	0	0.966
Vamp3	Snap25	2097966	2097282	ENSMUSP00000030797	ENSMUSP00000028727	0	0	0	0	0	0.369	0.94	0	0.96
Cct2	Tubb6	2099594	2093244	ENSMUSP00000036288	ENSMUSP00000001513	0	0	0	0	0	0.106	0.9	0	0.904
Tuba1a	Ywhae	2109057	2105433	ENSMUSP00000094778	ENSMUSP00000070993	0	0	0	0	0	0.08	0.9	0	0.901
Ywhae	Ywhaz	2105433	2095659	ENSMUSP00000070993	ENSMUSP00000022894	0	0	0	0.974	0	0.935	0.559	0	0.969
Eef1a1	Rpl6	2100750	2098248	ENSMUSP00000042457	ENSMUSP00000031617	0	0	0	0	0	0.167	0.9	0	0.911
Eef2	Rps3a	2101403	2097626	ENSMUSP00000046101	ENSMUSP00000029722	0	0	0	0	0	0.742	0.9	0	0.972
Camk2b	Dlg4	2108076	2094550	ENSMUSP00000087925	ENSMUSP00000018700	0	0	0	0	0	0.341	0.941	0	0.959
Ywhaz	Prkacb	2095659	2093676	ENSMUSP00000022894	ENSMUSP00000005164	0	0	0	0	0	0.484	0.945	0	0.97
Rplp0	Rps3	2107591	2098643	ENSMUSP00000083705	ENSMUSP00000032998	0	0	0	0	0	0.657	0.9	0	0.963
Eif3f	Eif3c	2098748	2098640	ENSMUSP00000033342	ENSMUSP00000032992	0	0	0	0	0	0.859	0.9	0	0.984
Tubb2b	Tubb6	2106213	2093244	ENSMUSP00000075178	ENSMUSP00000001513	0	0	0	0.987	0	0.073	0.9	0	0.901
Tubb4b	Tubb6	2100734	2093244	ENSMUSP00000042342	ENSMUSP00000001513	0	0	0	0.987	0	0.083	0.9	0	0.902
Psma1	Psmb5	2098648	2095630	ENSMUSP00000033008	ENSMUSP00000022803	0	0	0	0	0	0.999	0.96	0	0.999
Hcrtr2	Gnaq	2103537	2096326	ENSMUSP00000058230	ENSMUSP00000025541	0	0	0	0	0	0.091	0.9	0	0.902
Tuba1a	Cct5	2109057	2095645	ENSMUSP00000094778	ENSMUSP00000022842	0	0	0	0	0	0.106	0.9	0	0.904
Cct2	Cct6a	2099594	2098184	ENSMUSP00000036288	ENSMUSP00000031402	0	0	0	0.715	0	0.835	0.9	0	0.982
Gnb1	Gnaq	2098021	2096326	ENSMUSP00000030940	ENSMUSP00000025541	0	0	0	0	0	0.297	0.949	0	0.962
Gnas	Htr4	2106968	2096940	ENSMUSP00000079341	ENSMUSP00000027560	0	0	0	0	0	0.07	0.9	0	0.9
Myo5a	Rac1	2112588	2106976	ENSMUSP00000116028	ENSMUSP00000079380	0	0	0	0	0	0.251	0.9	0	0.92
Ndufs7	Ndufs2	2094843	2094162	ENSMUSP00000020361	ENSMUSP00000013737	0	0	0	0	0	0.79	0.9	0	0.977
Ptbp1	Hnrnpl	2113247	2102032	ENSMUSP00000126192	ENSMUSP00000049407	0	0	0	0.707	0	0.902	0.9	0	0.989
Lck	Hras1	2113182	2096663	ENSMUSP00000125777	ENSMUSP00000026572	0	0	0	0	0	0.141	0.945	0	0.95
Cct4	Actb	2114459	2109937	ENSMUSP00000133523	ENSMUSP00000098066	0	0	0	0	0	0.41	0.9	0	0.937
Hadha	Acadvl	2112852	2110282	ENSMUSP00000120976	ENSMUSP00000099634	0	0	0	0	0	0.104	0.9	0	0.904
Cct2	Cct5	2099594	2095645	ENSMUSP00000036288	ENSMUSP00000022842	0	0	0	0.82	0	0.913	0.9	0	0.99
Mdh1	Cs	2110423	2093740	ENSMUSP00000099938	ENSMUSP00000005826	0	0	0	0	0	0.167	0.9	0	0.911
Rpl3	Rpl7	2107132	2105535	ENSMUSP00000080354	ENSMUSP00000071616	0	0	0	0	0	0.916	0.9	0	0.991
Eef1g	Eprs	2108963	2101362	ENSMUSP00000093955	ENSMUSP00000045841	0	0	0	0	0	0.901	0	0	0.901
Cct5	Tubb6	2095645	2093244	ENSMUSP00000022842	ENSMUSP00000001513	0	0	0	0	0	0.106	0.9	0	0.904
Eef1a1	Rps3	2100750	2098643	ENSMUSP00000042457	ENSMUSP00000032998	0	0	0	0	0	0.165	0.9	0	0.91
Cct6a	Cct5	2098184	2095645	ENSMUSP00000031402	ENSMUSP00000022842	0	0	0	0.769	0	0.832	0.9	0	0.982
Rplp0	Rpl7	2107591	2105535	ENSMUSP00000083705	ENSMUSP00000071616	0	0	0	0	0	0.706	0.9	0	0.968
Slc25a4	Vdac2	2098973	2095457	ENSMUSP00000034049	ENSMUSP00000022293	0	0	0	0	0	0.261	0.9	0	0.921
Eif4a1	Rps4x	2113401	2098847	ENSMUSP00000127034	ENSMUSP00000033683	0	0	0	0	0	0.109	0.9	0	0.904
Eif3f	Eif3e	2098748	2095679	ENSMUSP00000033342	ENSMUSP00000022960	0	0	0	0	0	0.955	0.9	0	0.995
Arhgdia	Cdc42	2104421	2097847	ENSMUSP00000063714	ENSMUSP00000030417	0	0	0	0	0	0.737	0.952	0	0.986
Copa	Arf1	2112697	2107057	ENSMUSP00000118179	ENSMUSP00000079905	0	0	0	0	0	0.224	0.953	0	0.961
Gnas	Gnai2	2106968	2103417	ENSMUSP00000079341	ENSMUSP00000057543	0	0	0	0.911	0	0.082	0.938	0	0.94
Actb	Cct2	2109937	2099594	ENSMUSP00000098066	ENSMUSP00000036288	0	0	0	0	0	0.381	0.9	0	0.933
Tubb4b	Cct6a	2100734	2098184	ENSMUSP00000042342	ENSMUSP00000031402	0	0	0	0	0	0.083	0.9	0	0.902
Tuba1a	Dync1h1	2109057	2094573	ENSMUSP00000094778	ENSMUSP00000018851	0	0	0	0	0	0.27	0.9	0	0.922
Dpysl3	Dpysl2	2096271	2095567	ENSMUSP00000025379	ENSMUSP00000022629	0	0	0	0.984	0	0.164	0.9	0	0.91
Copa	Copb2	2112697	2099334	ENSMUSP00000118179	ENSMUSP00000035033	0	0	0	0.712	0	0.956	0.9	0	0.995
Rps3	Eif3e	2098643	2095679	ENSMUSP00000032998	ENSMUSP00000022960	0	0	0	0	0	0.092	0.9	0	0.903
Lck	Fyn	2113182	2109835	ENSMUSP00000125777	ENSMUSP00000097547	0	0	0	0.962	0	0.136	0.952	0	0.956
Rpl4	Rps9	2099313	2093811	ENSMUSP00000034966	ENSMUSP00000006496	0	0	0	0	0	0.304	0.9	0	0.925
Cct4	Tubb6	2114459	2093244	ENSMUSP00000133523	ENSMUSP00000001513	0	0	0	0	0	0.106	0.9	0	0.904
Rplp0	Rpl4	2107591	2099313	ENSMUSP00000083705	ENSMUSP00000034966	0	0	0	0	0	0.712	0.9	0	0.969
Abhd12	Dlg4	2102743	2094550	ENSMUSP00000053558	ENSMUSP00000018700	0	0	0	0	0	0	0.9	0	0.9
Gnas	Gnai3	2106968	2093048	ENSMUSP00000079341	ENSMUSP00000000001	0	0	0	0.903	0	0.082	0.953	0	0.954
Eef2	Rps3	2101403	2098643	ENSMUSP00000046101	ENSMUSP00000032998	0	0	0	0	0	0.832	0.9	0	0.982
Psma1	Psmb1	2098648	2094232	ENSMUSP00000033008	ENSMUSP00000014913	0	0	0	0	0	0.999	0.96	0	0.999
Ldha	Got2	2110979	2098995	ENSMUSP00000103267	ENSMUSP00000034097	0	0	0	0	0	0.087	0.9	0	0.902
Psmd14	Psmc5	2097158	2095055	ENSMUSP00000028278	ENSMUSP00000021049	0	0	0	0	0	0.931	0.9	0	0.992
Eprs	Rars	2101362	2094588	ENSMUSP00000045841	ENSMUSP00000018992	0	0	0	0	0	0.904	0.9	0	0.989
Ldhb	Pdhb	2098466	2095447	ENSMUSP00000032373	ENSMUSP00000022268	0	0	0	0	0	0.114	0.9	0	0.905
Lck	Rac1	2113182	2106976	ENSMUSP00000125777	ENSMUSP00000079380	0	0	0	0	0	0.141	0.9	0	0.908
Psmd4	Hspa8	2110919	2094310	ENSMUSP00000102857	ENSMUSP00000015800	0	0	0	0	0	0.179	0.9	0	0.912
Psmd14	Hspa8	2097158	2094310	ENSMUSP00000028278	ENSMUSP00000015800	0	0	0	0	0	0.096	0.9	0	0.903
Pcx	Mdh2	2104438	2094634	ENSMUSP00000063825	ENSMUSP00000019323	0	0	0	0	0	0.354	0.9	0	0.931
Rpl7	Eef1a1	2105535	2100750	ENSMUSP00000071616	ENSMUSP00000042457	0	0	0	0	0	0.098	0.9	0	0.903
